# Supplementary material for: Genetic and environmental influences interact with age and sex in shaping the human methylome
Source: Nat Commun. 2016 Mar 30;7:11115. doi: 10.1038/ncomms11115 (PMC4820961; doi:10.1038/ncomms11115)
Supplement: Supplementary Data 1 — Catalogue of genetic and environmental effects on Illumina 450k methylation probes [file ncomms11115-s2.txt]

cgid	rMZ	rDZ	h2_twinAE	c2_twinACE	d2_twinADE	Pval_C_ACE	Pval_D_ADE	h2_total	h2_SNPs	Pval_age_Ve	Pval_age_Va	Pval_sex_Va	Pval_sex_Ve
cg00000029	0.37	0.15	0.36	0	0.12	1	0.547630050754139	0.36	9.9e-10	0.00341827606965117	0.786514453541914	0.12096505725751	0.737204102506503
cg00000108	0.21	0.09	0.2	0	0.01	1	0.96432940827032	0.21	3.4e-09	0.679404192236816	0.00059696043252877	1.51272795935187e-05	0.522942693803991
cg00000109	0.01	0.09	0.03	0.04	0	0.358471770351616	1	0.043	5.3e-09	0.245953546737532	0.308524548825799	0.418679373333582	0.187848583520072
cg00000165	0.12	0.05	0.12	0	0.06	1	0.679987415228414	0.14	0.035	0.00172200990046578	< 1.10e-16	0.814276397025746	0.468033025674489
cg00000236	0.12	0.08	0.13	0.01	0	0.90120678627294	1	0.13	0.13	0.603153691012105	0.591221299789902	0.0847928190214229	0.00850972004193185
cg00000289	0.13	0.05	0.12	0	0.06	1	0.751505863792187	0.13	4.1e-10	0.792858836408246	0.829547363796753	0.680294700450009	0.0618880868896174
cg00000292	0.13	0.03	0.12	0	0.06	1	0.555924490277612	0.089	0.089	0.204043849123539	0.035020675429277	0.845562335517438	0.782970761347277
cg00000321	0.33	0.07	0.31	0	0.33	1	0.0584816155532776	0.3	0.028	1.05783975246077e-07	0.31153022047518	0.0346360009535751	0.421086231624418
cg00000363	0.3	0.07	0.29	0	0.3	1	0.134335825648168	0.28	0.038	2.58026376154241e-07	0.0699577894872306	0.608692335305981	0.716510106938789
cg00000622	0.01	0.03	0.02	0.02	0	0.780893658509551	1	0.02	4.2e-08	NA	NA	NA	NA
cg00000714	0.5	0.22	0.49	0	0.04	1	0.853239635256391	0.47	5e-11	0.0389971018263241	0.0688140737611639	0.413131214881184	0.955879739914266
cg00000721	0.09	0.03	0.09	0	0.05	1	0.761223144397994	0.056	0.056	0.291678202115427	0.665062591406675	0.835483501041735	0.0849893332858633
cg00000734	0.13	-0.02	0.11	0	0.12	1	0.235192565593528	0.085	3.8e-09	0.866376420980583	0.852561465514432	0.697629026715644	0.374273670174322
cg00000769	0.1	0.1	0.11	0.1	0	0.307528610230088	1	0.12	0.12	0.346377993819203	0.422463592243236	0.398626965777298	0.331162768116256
cg00000905	0.03	0.08	0.04	0.05	0	0.362258071383246	1	0.022	1.7e-06	0.13887881321291	0.255145742662153	0.751197656280855	0.302644659487397
cg00000924	0.27	0.01	0.26	0	0.3	1	0.00375355201873184	0.26	0.14	0.000998663524464649	0.0498283312423651	0.0422289379331646	0.596922543126681
cg00000948	0.09	0.1	0.1	0.09	0	0.250789561726859	1	0.097	0.097	0.441086555511176	0.152043743948712	0.322095233574817	0.656433200927167
cg00000957	0.1	0	0.09	0	0.1	1	0.37908409753234	0.098	1.5e-07	0.949885920842816	0.721089305870544	0.0881208290620275	0.0476776901249838
cg00001099	0.81	0.39	0.81	0	0.07	1	0.664888126417896	0.8	0.62	5.55111512312578e-16	0.801965979282027	0.271187489320778	0.0783886874842161
cg00001245	0.16	0.09	0.16	0.05	0	0.648473570313863	1	0.15	3.3e-10	0.169798301641486	0.0638398019870272	0.220321452599047	0.503565764613464
cg00001249	0.31	0.12	0.3	0	0.18	1	0.363803753156468	0.28	0.12	7.7983958329586e-05	0.468722749529708	0.808797685422183	0.0647815230597756
cg00001261	0.6	0.11	0.59	0	0.61	1	4.81045965095017e-06	0.59	0.33	2.35832464667851e-11	0.0194714178091006	0.348819177144952	0.51132471333499
cg00001349	0.34	0.14	0.31	0.04	0	0.756585488487634	1	0.3	1.8e-10	< 1.10e-16	0.574698562485936	0.0015388629343861	1.8071530444308e-05
cg00001364	0.01	0	0.01	0	0	0.938155264019419	0.929041738601815	0.0095	1.7e-05	0.572067063072608	0.38291180079623	0.564186670951789	0.875663599665014
cg00001446	0.08	-0.07	0.05	0	0.07	1	0.262337421090658	0.053	0.053	0.0165874623759694	0.346174583000434	0.912569410169629	0.782896201905521
cg00001534	-0.03	-0.04	0	0	0	1	1	2.3e-09	1.7e-09	0.283375502967738	0.655507104296058	0.869195276631476	0.126289824940268
cg00001582	0.34	0	0.29	0	0.3	1	0.0616597106578053	0.035	0.035	0.732708598404894	0.317564739237174	0.847744200275332	0.44575105234752
cg00001583	0.34	0.2	0.34	0.06	0	0.522005036724969	1	0.34	0.16	0.000281886156473177	0.44984667207948	0.0344078744050984	0.0386506706602131
cg00001593	0.26	-0.04	0.23	0	0.25	1	0.0097553697257341	0.13	2.4e-08	0.0166635496286494	0.773168150693388	0.674676557363495	0.0204588663403767
cg00001594	0.02	-0.04	0.01	0	0.02	1	0.708390391655244	1.3e-06	9.1e-07	0.0803940072983466	2.82208514124083e-06	0.032716923157415	0.519824486461549
cg00001687	0.04	-0.02	0.03	0	0.04	1	0.609125730979405	0.031	1.4e-10	NA	NA	NA	NA
cg00001747	0.34	0.14	0.35	0	0.25	1	0.166569451573157	0.32	0.3	8.17808604169912e-08	0.0632785044327203	0.0931300998981914	0.139831675719246
cg00001791	0.03	0.08	0.05	0.05	0	0.352989797862859	1	0.053	0.0086	0.0175550084549603	0.0514585152803136	0.700827806633899	0.806418774138166
cg00001793	0.22	0.12	0.22	0.03	0	0.788963739224048	1	0.24	0.07	0.00798874746378608	0.259633542663	0.924983504410881	0.3212629212146
cg00001854	0.19	0.08	0.19	0	0.06	1	0.763605851466281	0.2	0.031	0.129589995385261	0.00108373959047714	0.431422015158153	0.559181087325482
cg00001874	0.35	0.19	0.36	0.01	0	0.946220529776197	1	0.32	2e-09	0.000900728387315142	0.571488147879427	0.95605592469009	0.782429639526036
cg00001930	0.09	0	0.08	0	0.09	1	0.469259135293975	0.063	0.063	0.732859988291307	0.910289152045687	0.984926234866752	0.573770629378206
cg00002028	0.05	0.03	0.05	0.01	0	0.958406289086921	1	0.04	0.04	0.0802537090963923	0.52441713008407	0.445981273168804	0.0117412940448781
cg00002033	0.81	0.35	0.81	0	0.25	1	0.108516774281112	0.81	0.21	< 1.10e-16	0.000843988393424477	0.657478067071326	0.0425640115188141
cg00002080	0.47	0.23	0.46	0.03	0	0.776972433412671	1	0.43	0.43	0.101519024485193	0.0710159702226503	0.0843808372415764	0.0245364800734276
cg00002116	0.05	-0.03	0.04	0	0.05	1	0.550065411045919	0.021	0.01	0.189157637110195	0.671631499478423	0.517275996296096	0.493511366165979
cg00002145	0.17	-0.03	0.14	0	0.16	1	0.122453949615453	0.15	0.15	0.0486752431175485	0.879811408722012	0.475824204521379	0.196602473007662
cg00002224	0.59	0.25	0.6	0	0.26	1	0.125299885809985	0.61	0.33	< 1.10e-16	0.835852960954515	0.576672082885117	0.230562950351154
cg00002236	0.08	0.03	0.07	0	0.04	1	0.924881338030851	0.058	4.5e-09	0.559358064199835	0.510806725723447	0.846556416120846	0.413557331879617
cg00002406	0.09	0.04	0.09	0	0.04	1	1	0.058	4e-07	NA	NA	NA	NA
cg00002426	0.14	0.06	0.14	0	0.07	1	0.872782646544581	0.12	1.9e-09	0.704577064649958	0.406412620021413	0.0413950161350711	0.00297506517243529
cg00002449	0.08	0.1	0.09	0.09	0	0.241660745076895	1	0.1	0.1	0.685926766491922	0.725750640598606	0.44647405674544	0.613339275687889
cg00002464	0.18	0.07	0.18	0	0.08	1	0.705699983108082	0.19	0.023	0.416171009312004	0.000248009620499978	0.144408660398381	0.280477620482608
cg00002473	0.06	0	0.05	0	0.06	1	0.591743300140975	0.036	2.1e-08	0.370836305644229	0.0187843103342089	0.426246078207879	7.78680170665513e-06
cg00002490	0.06	0.08	0.07	0.06	0	0.394147002259133	1	0.069	7.7e-08	NA	NA	0.649411115126748	0.000150972606425492
cg00002531	0.03	0.03	0.03	0.02	0.02	0.836650674353085	1	0.036	0.036	0.884789316980206	0.656151995078366	0.566432438149272	0.0490719247978616
cg00002591	0.12	0.02	0.11	0	0.12	1	0.447230990651906	0.12	4.5e-10	0.265237516723855	0.7771241046576	0.898480571031033	0.808848951123911
cg00002593	0.02	0.01	0.02	0.01	0.01	1	1	0.048	0.048	0.489696095395359	0.940377424121511	0.741840191980886	0.49233849408223
cg00002597	0.09	-0.04	0.07	0	0.08	1	0.305986616303682	0.079	0.079	0.244911272262447	0.743622369838402	0.265593314471684	0.767679136571635
cg00002646	0.08	-0.01	0.07	0	0.08	1	0.435696663342163	0.059	0.028	0.247735652195983	0.226879971295618	0.57382385120769	0.900944578245935
cg00002660	0.03	-0.01	0.03	0	0.03	1	0.72546120922028	0.011	5.1e-09	0.621988741863933	0.936140853407628	0.531011383932952	0.564245803413881
cg00002719	0.03	0.07	0.04	0.04	0	0.428225980372328	1	0.017	0.017	0.59269526065954	1.51035518070053e-06	0.49377048409377	0.344196442675543
cg00002769	0.12	0.03	0.12	0	0.12	1	0.499861717744716	0.14	0.095	0.129667371668353	0.831198490787868	0.113031007532084	0.308355035813844
cg00002808	0.08	0.11	0.1	0.09	0	0.283224915291211	1	0.11	0.11	0.0255825871353942	0.0327639991931179	0.101899627059278	0.0612227870627989
cg00002809	0.11	0.05	0.11	0	0.06	1	0.765439528374844	0.11	0.055	0.135892978657854	0.85740800331787	0.945722729889336	0.591117012662481
cg00002810	0.29	0.23	0.31	0.15	0	0.128402723365206	1	0.3	0.21	0.00107272297284844	0.0197271320297799	0.701816169798158	0.0272826900815908
cg00002837	0.49	0.14	0.48	0	0.45	1	0.013281744511014	0.49	7.9e-09	4.80065443675404e-06	0.986680635959018	0.194412938324632	0.18894983314006
cg00002930	0.05	0.04	0.06	0.02	0	0.808434695012171	1	0.034	0.034	0.0428778906984314	0.0822997390427228	0.0720193389185874	0.917822482587904
cg00003014	-0.01	-0.08	0	0	0	1	1	8.9e-09	1.6e-09	0.0358108768793702	0.999357983150287	0.271452908592078	0.142445029414782
cg00003091	0.04	-0.04	0.03	0	0.03	1	0.569464097471315	0.025	0.012	0.778219393619313	0.734629717610395	0.197310141437517	0.915243480956833
cg00003173	0.12	-0.02	0.1	0	0.11	1	0.230810459081909	0.097	5.6e-11	0.789904282164542	0.43690583013524	0.704511146865761	0.438312446741607
cg00003181	-0.02	-0.07	0	0	0	1	1	5.1e-09	1.5e-10	0.034345055082205	0.00246216806539112	0.999884494231165	0.000188884352291585
cg00003187	0.07	0.05	0.07	0.04	0	0.773245764004932	1	0.065	1.6e-06	0.83729332002371	0.737744115483288	0.907298584027894	0.844026908513653
cg00003202	0.08	0.07	0.08	0.07	0	0.494042566264525	1	0.1	0.077	0.228862297306006	0.525883457188729	0.00303575173348847	0.000733962199934046
cg00003287	0.37	0.06	0.35	0	0.37	1	0.00658967199248905	0.37	1.9e-08	3.29852458522684e-05	0.140777238465292	0.780508966949569	0.894125440013235
cg00003298	0.44	0.19	0.43	0	0.07	1	0.730907507143173	0.41	0.28	0.0872370000300686	0.70593539684661	0.724454089285775	0.728562221535104
cg00003305	0.07	-0.01	0.06	0	0.06	1	0.499621648838076	0.057	0.057	NA	NA	0.84874123853788	0.877594327061368
cg00003513	0.12	0.02	0.11	0	0.12	1	0.418487062968444	0.11	0.11	0.647496329832656	0.551969756824702	0.637436372930196	0.175808036248482
cg00003578	0.71	0.33	0.72	0	0.15	1	0.3554034985073	0.71	0.24	1.87584670019447e-09	0.763408421126529	0.203531118752243	0.0679338183967081
cg00003625	0.64	0.23	0.64	0	0.42	1	0.0137351469450862	0.66	3.4e-09	3.88578058618805e-15	0.0233059261313882	0.777154286073412	0.68590964864893
cg00003722	-0.02	-0.04	0	0	0	1	1	2.7e-10	2.5e-10	0.633850658849642	0.999342350500042	0.885670637898964	0.0126159326940003
cg00003784	0.07	-0.01	0.06	0	0.07	1	0.492031824419576	0.049	3.1e-08	0.825949403435619	0.184583668867416	0.920834822130138	0.433030286089698
cg00003818	0.55	0.09	0.53	0	0.55	1	4.24418195222875e-05	0.53	0.082	0.0001708856661089	0.000167807609812942	0.865789465568056	0.707803277377548
cg00003858	0.38	0.22	0.39	0.04	0	0.648174019709891	1	0.38	0.38	0.562718862799924	0.0253856162573783	0.720879822410726	0.0303904900825115
cg00003965	0.46	0.16	0.45	0	0.28	1	0.13052578675744	0.42	0.34	0.00427829538390168	0.431699164757988	0.299229400162274	0.40233402639378
cg00003994	0.22	0.06	0.22	0	0.23	1	0.193909720091618	0.23	0.22	0.517090543116482	0.0225470736539581	0.669147802725709	0.0287030832774621
cg00004055	0.12	-0.03	0.1	0	0.11	1	0.271972759868011	0.1	2.5e-09	0.0305703609384629	0.615525949033917	0.652819378861546	0.504202310000688
cg00004061	0.31	0.14	0.3	0	0.01	1	0.967598686533989	0.3	0.25	0.000271457000797781	0.523305039476201	0.251863722339951	0.99314170485738
cg00004067	0.1	0.1	0.11	0.1	0	0.304764359930737	1	0.11	7e-12	0.220276649713214	0.416793354399729	0.151279619484239	0.353034726496124
cg00004072	0.03	0.09	0.05	0.05	0	0.305426492497377	1	0.055	5.6e-11	0.336735854579951	0.870954307398749	0.786566518387203	0.965054372614049
cg00004082	0.38	0.24	0.38	0.12	0	0.211754558346374	1	0.37	0.37	NA	NA	0.863321216527305	0.402662984128564
cg00004089	0.3	0.2	0.3	0.14	0	0.182828614160267	1	0.3	0.061	0.0935665077285649	0.0138411852101632	0.659113985090931	0.000901594375090742
cg00004105	0.64	0.32	0.64	0	0.05	1	0.759028162863262	0.65	0.38	0.00641819397103771	0.994316714454229	0.835843069114589	0.871089386951486
cg00004207	0.35	0.19	0.36	0	0	1	0.986180924978352	0.34	0.27	0.0942080092475901	0.704286420671232	0.614462022978811	0.300421005999204
cg00004219	-0.03	-0.03	0	0	0	1	1	1.3e-08	7.2e-09	0.0066331456141987	0.999233771727419	0.999890547987798	0.774550573325126
cg00004257	0.1	-0.05	0.08	0	0.09	1	0.216557232119902	0.073	2.4e-08	5.1445764315261e-09	0.21456419990666	0.439829891749127	0.052486293628766
cg00004421	0.61	0.29	0.6	0	0.01	1	0.964958794709963	0.6	1.3e-10	0.321182398357919	0.391125763927968	0.480526114223973	0.516233858067499
cg00004429	0.05	-0.03	0.04	0	0.05	1	0.541438591388075	0.036	3.9e-07	0.324996802195822	0.2389841128975	0.577294305237771	0.118446305111286
cg00004533	-0.01	0.11	0.02	0.03	0	0.338730543396446	1	0.027	0.027	0.0985546598277932	0.0194307476352849	0.0690722482877586	0.26979615146715
cg00004562	0.08	0.03	0.07	0	0.02	1	0.939293610709575	0.076	9.6e-10	0.311555502111464	0.688602574142709	0.90191353549035	0.59273710980537
cg00004608	0.27	0.06	0.26	0	0.27	1	0.1766410259283	0.25	6.3e-11	5.38280642281563e-10	0.506946368993592	0.304750173780643	0.155972728383734
cg00004667	0.34	0.21	0.35	0.07	0	0.49361810862801	1	0.36	0.022	0.57579372027214	0.933617593412548	0.960556133461745	0.469586728230263
cg00004700	0.34	-0.03	0.3	0	0.32	1	0.00389180296114155	0.14	0.11	0.994810619473594	0.4028086823038	0.940156854659022	0.286190545823289
cg00004773	0.03	-0.04	0.01	0	0.02	0.970690444084233	0.6772394353919	0.017	0.017	0.840856313378688	0.39749357531255	0.56765685238505	0.0190273097987878
cg00004806	0.24	0.13	0.24	0.01	0	0.886370291572388	1	0.23	0.013	0.362622419919667	0.882307744279569	0.209923586801277	0.0423333058231997
cg00004818	0.14	-0.04	0.11	0	0.13	1	0.120106622111	0.12	0.038	0.214556155406334	0.622604526751291	0.106488810882158	0.122905834444263
cg00004859	0.05	0.02	0.05	0	0.02	1	0.876859469726063	0.055	1e-10	0.202627518040255	0.704858209535574	0.557890125448437	0.0687894083934816
cg00004883	0.56	0.17	0.53	0	0.27	1	0.204431367892236	0.57	0.1	0.661822652556644	0.217963495990515	0.537428065408072	0.268727754063467
cg00004939	0.06	0	0.05	0	0.06	1	0.656331934217616	0.038	2.4e-12	0.145371692864185	0.277658163965608	0.812865527456402	0.338833448466004
cg00004963	0.49	0.1	0.47	0	0.49	1	0.00349451044232874	0.46	0.13	3.82474052429416e-11	0.00649716533957634	0.406132506769747	0.378901811612579
cg00004979	0.09	0.09	0.11	0.07	0	0.493894859367806	1	0.12	0.12	0.830963046855906	0.541476747455398	0.48618630598329	0.421658424629689
cg00004996	0.42	0.12	0.41	0	0.35	1	0.0724677795084544	0.38	1.3e-10	4.54273352867851e-06	0.200553099074186	0.00989429828369337	0.124086582004732
cg00005010	0.06	-0.02	0.04	0	0.05	1	0.594221310199081	0.041	0.041	1.23554499964484e-11	1.71573866225572e-12	0.134762537614331	1.11785358747341e-10
cg00005040	0.01	0.01	0.01	0.01	0.01	0.913680450044251	0.911477150101251	0.0016	0.00045	0.0153153394677111	0.162452855559217	0.426217625952527	0.242442388323963
cg00005072	0.39	0.2	0.39	0	0	0.972947603243032	1	0.38	0.12	0.201381951078708	0.0888442989804596	0.0351384516875607	0.312232536232707
cg00005083	0.55	0.13	0.53	0	0.54	1	0.00566560024159657	0.51	0.016	0.00207689157542346	0.743504403215525	0.0719861220377267	0.419517402698831
cg00005112	0.05	0	0.04	0	0.05	1	0.6357828863766	0.056	0.043	0.825085827857203	0.404015597488335	0.142230148171107	0.0993474934943195
cg00005164	-0.01	-0.02	0	0	0	1	1	7e-10	6.5e-10	0.161622406366656	0.998782600032192	0.999491800940445	0.759985871315733
cg00005166	0.34	0.12	0.33	0	0.24	1	0.223627508485607	0.35	1e-11	0.00105008594517131	0.948254831345141	0.430486915791944	0.452617941994358
cg00005215	0.01	-0.01	0	0	0	1	0.92908637504287	4.9e-07	3.9e-08	0.29176510611583	0.702641723614333	0.355243605486102	0.757467706236499
cg00005297	0.53	0.05	0.51	0	0.53	1	1.61259456521456e-05	0.53	0.21	0.00401069454269465	0.00189407234896821	0.0570599602382736	0.00776665141202049
cg00005306	0.05	0.02	0.05	0	0	0.979660058791857	1	0.022	0.022	0.00154153658752376	0.67514581227129	0.186635211488756	0.35974625475073
cg00005437	0.2	0.09	0.2	0	0.06	1	0.748565978545949	0.19	0.17	9.09153135353336e-05	0.202330871883679	0.256242046407885	0.00203940608016673
cg00005541	0.05	0.05	0.06	0.05	0	0.639787645797003	1	0.087	2e-10	0.269631250291153	0.217793173461016	0.233974517743403	0.0801121401315464
cg00005543	-0.03	0.07	0	0	0	1	1	8.7e-08	6.9e-08	1.40185524855063e-07	2.00493694979542e-08	0.705435107048922	0.00224687308328109
cg00005619	0.23	0.1	0.24	0	0.12	1	0.50051701802526	0.23	1.7e-09	0.362620460052293	0.202359748437555	0.616855072674807	0.190487372840037
cg00005622	0.28	0.1	0.27	0	0.13	1	0.52861151453443	0.28	1.2e-11	0.520056743737438	0.0105442580037352	0.221877492410038	0.116359401534161
cg00005740	0.07	0.06	0.08	0.04	0	0.681877524646738	1	0.084	1.1e-09	0.933663318630285	0.186582879693581	0.275366807482372	0.173377122235159
cg00005817	0.02	0.06	0.04	0.04	0	0.442361120511651	1	0.047	3.6e-08	0.189316194686695	0.817548545627805	0.924503587650602	0.309148671219994
cg00005847	0.29	-0.05	0.26	0	0.3	1	0.000353214686911074	0.22	0.22	2.0332124872624e-10	0.892760740672564	0.116998166794595	0.546930297930782
cg00005849	0.36	0.11	0.35	0	0.26	1	0.202587768142892	0.34	0.018	7.25752791197465e-13	0.448252159296645	0.497577673186613	0.113004334570513
cg00005861	0.08	-0.02	0.07	0	0.08	1	0.374602545460351	0.078	0.059	0.78711015103143	0.250882451681113	0.954174143826001	0.593000572194632
cg00006032	0.18	0.08	0.18	0	0.02	1	0.92966925398918	0.17	1.6e-07	0.0305562892948381	0.569843963917361	0.34978651814109	0.873308695625491
cg00006081	0.35	0.21	0.35	0.09	0	0.374342137579347	1	0.33	0.26	5.02905813004606e-06	0.607168006632463	0.437746548283955	0.275128655410047
cg00006122	0.02	0	0.02	0.01	0.01	1	0.977294872535398	0.017	5.8e-08	0.969088980934907	0.553812033342599	0.282289497184674	0.1434279025893
cg00006198	-0.04	0.05	0	0	0	1	1	6.8e-08	3.7e-08	0.0004367682968065	0.99967967898886	0.99937128106163	0.0916671701358286
cg00006243	0.09	0.01	0.09	0	0.09	1	0.487048538799702	0.11	1.3e-09	0.295760832490143	0.551447706192072	0.328220057186753	0.777778551679923
cg00006397	0.4	0.29	0.42	0.15	0	0.0950847910255883	1	0.41	0.25	0.000757046873027467	0.301172266119787	0.724660553593587	0.94113334603122
cg00006414	0.36	0.06	0.34	0	0.37	1	0.00850955317096436	0.31	0.05	0.00011562249017194	0.000234114152273923	0.356006745842113	0.411146327599124
cg00006626	0.88	0.46	0.89	0	0.12	0.997476871683194	0.409879572275897	NA	NA	NA	NA	NA	NA
cg00006787	0.39	0.15	0.38	0	0.16	1	0.41249432983333	0.37	0.045	NA	NA	0.0303110663361313	0.413738952081887
cg00006867	0.25	0.14	0.25	0.03	0	0.75227410105631	1	0.23	0.088	0.0606163703367196	0.540320099680696	0.834060902033882	0.837357759098566
cg00006884	0.1	0.07	0.1	0.03	0	0.751685676865865	1	0.097	2.1e-08	0.0223369927838936	0.163781354810902	0.421513595265736	0.253323409426339
cg00006948	0.69	0.36	0.65	0.24	0	0.0124888718833314	1	0.66	0.24	2.22821947559737e-08	4.75762424678727e-07	0.131768256230843	2.00336831568393e-08
cg00007032	0.09	0.1	0.11	0.09	0	0.373517173206233	1	0.1	5.2e-10	0.145323607576512	0.856114297498273	0.859125767580083	0.222722534398662
cg00007036	0.07	0	0.06	0	0.07	1	0.57738578745458	0.071	2.2e-14	0.371939356576794	0.499524865625811	NA	NA
cg00007064	-0.05	0.29	0.03	0.08	0	0.0103625743030128	1	0.028	2.8e-08	0.897588139888775	4.23863133758307e-06	0.0441447954489331	0.763306856302706
cg00007076	0.48	0.25	0.48	0.04	0	0.669762551668934	1	0.45	0.32	0.00165419872138606	0.351480147779496	0.889022477051831	0.729502280023801
cg00007221	0.13	0.07	0.12	0.06	0	1	1	0.094	0.094	0.656458249811887	0.356970950440337	0.0377839443674517	0.0158548405750905
cg00007226	0.07	-0.06	0.05	0	0.06	1	0.299358429680267	0.029	1.1e-13	0.000877482045199218	0.667174363155687	0.181215931873619	0.957442667329341
cg00007239	0.18	0.1	0.18	0.01	0	0.904219465481289	1	0.19	1.7e-09	0.859106766286058	0.241705807759578	0.326988270707859	0.18717884609158
cg00007269	0.07	0.01	0.07	0	0.07	1	0.572872409485621	0.083	7.6e-09	0.21491177005371	0.211448797513236	0.578052384022074	0.381252253991564
cg00007300	0.01	-0.08	0	0	0	1	1	1.1e-10	1.6e-11	7.57815808929418e-05	0.970441218707769	0.353173304029698	0.0830836005522795
cg00007324	-0.05	-0.01	0	0	0	1	1	2e-08	2e-08	0.228499023812243	0.00770186227891589	0.999679030088872	0.922007112815334
cg00007326	0.29	0	0.25	0	0.26	1	0.0454118094031529	0.24	9.3e-09	4.73636685427437e-09	1.86406682312068e-08	0.0503219490370036	0.0140239071164612
cg00007420	0.55	0.13	0.53	0	0.55	1	0.000805789379027644	0.52	0.52	1.46560541480767e-12	0.0244544618775233	0.177463767139602	0.217025682563192
cg00007426	0.07	-0.01	0.06	0	0.07	1	0.5099644741446	0.07	0.027	0.707313352058568	0.988329648815505	0.87346739835302	0.874102992442856
cg00007466	-0.03	0.03	0	0	0	1	1	3.6e-09	9.5e-10	0.895765522878942	0.999785846192106	0.143744460768513	0.0548981797241193
cg00007540	0.32	0.21	0.33	0.07	0	0.437128019799608	1	0.32	1.1e-08	0.388009005517645	0.0570784341137531	0.332550613442241	0.7193743181751
cg00007644	0.28	0.02	0.25	0	0.27	1	0.0365834320851919	0.25	2.9e-11	7.97927922047137e-05	0.144574876696376	0.601765744750955	0.232437096323106
cg00007675	0.11	0.05	0.11	0	0.06	1	1	0.097	0.097	0.107769514007149	0.204738078005471	0.881229856174149	0.652635906278642
cg00007800	0.19	0.12	0.19	0.06	0	0.533415873913388	1	0.2	0.2	0.00176297635103018	0.78206985419571	0.093959811522928	0.0635755524232987
cg00007898	0.07	0.04	0.07	0.05	0	0.696992010634245	1	0.059	4e-10	0.393607487550875	0.0199602085148415	0.304729006378785	0.523641916307787
cg00007981	0.04	0	0.04	0	0.02	1	0.835499482777492	0.016	0.016	0.751066979727962	0.000195805553013018	0.53010058736235	0.496668584650773
cg00007987	0.34	0.16	0.34	0	0.01	1	0.959489910754247	0.35	0.15	0.11269999114719	0.0496967857939065	0.164650002203685	0.259088287678757
cg00008004	0.09	0.11	0.1	0.1	0	0.213925504134949	1	0.094	6.7e-12	0.250200376870881	0.164673767501007	0.296680048732999	0.245177063149062
cg00008033	0.2	0.1	0.21	0	0.04	1	0.832575082924871	0.24	2.3e-07	0.0246672298315557	0.161093681910163	0.623321776962846	0.904931772927185
cg00008036	0.27	0.07	0.27	0	0.3	1	0.0366446729247215	0.25	8.6e-06	0.00499834074365857	0.528553549058479	0.576362669206596	0.730626765050735
cg00008188	0.08	0.01	0.07	0	0.08	1	0.581702731465594	0.067	4.3e-11	NA	NA	0.551071271021582	0.148964888713647
cg00008345	0.03	0	0.02	0.01	0.03	1	0.810540341033548	0.014	8.1e-07	0.0538451563186765	0.0149788113534796	0.358250052409747	0.0574382710303375
cg00008387	0.17	0	0.15	0	0.16	1	0.144591615187924	0.15	8.6e-09	0.557207625070964	0.889818773255517	0.164427911031095	0.312080410380737
cg00008446	0.31	0.09	0.3	0	0.31	1	0.104812193074084	0.29	0.016	3.51075751359176e-07	0.449056114813325	0.984051302644422	0.322913663726008
cg00008452	0.03	-0.03	0.02	0	0.02	1	0.686646292379375	0.017	0.0081	0.137106207355209	0.323715506973649	0.484943845373869	0.107265561366425
cg00008488	0.43	0.18	0.44	0	0.22	1	0.207632146738973	0.4	0.0091	4.92777230753916e-06	0.159452245583621	0.728101760817308	0.750668975513114
cg00008493	0.05	-0.02	0.04	0	0.05	1	0.579644325816818	0.028	0.028	0.356516648984881	0.215070395422616	0.0706980849848587	0.686632443653782
cg00008544	0.26	0.03	0.24	0	0.26	1	0.0553842319445655	0.21	1.9e-06	2.8063031731751e-07	0.950629854969133	0.322463613721417	0.207776351841657
cg00008564	-0.01	0.03	0	0	0	0.926888281978012	1	0.00024	7.3e-06	0.6913834409416	0.613111594104873	0.115901729395006	0.631304417647899
cg00008612	-0.01	-0.05	0	0	0	1	1	0.0067	2.9e-11	0.461423271141173	0.766137289174968	0.161786916473391	0.00167596307684958
cg00008621	0.12	0.02	0.12	0	0.13	1	0.424701102034783	0.14	0.14	0.611004077486811	0.758808214359118	0.958585700730259	0.457788594840244
cg00008629	0.71	0.33	0.73	0	0.26	1	0.0934724889797325	0.72	0.57	1.15663256750054e-10	0.0115955042136597	0.00926562300848399	0.41267750230262
cg00008647	0.47	0.24	0.47	0	0	0.9809525767229	1	0.45	0.28	0.00131222816100307	0.522593875287353	0.0448074896443886	0.0366370377298015
cg00008665	0.28	0.16	0.28	0.03	0	0.747410349684079	1	0.27	0.2	0.287246107283586	0.868385327709182	0.996995189551791	0.133844885875595
cg00008695	0.28	0.14	0.28	0	0.03	1	0.884806201713015	0.25	0.16	0.0632496174964664	0.0866512286026547	0.647827619907559	0.0298802103160696
cg00008713	0.12	-0.03	0.1	0	0.12	1	0.186457324733878	0.077	1.3e-06	0.502828079552958	0.496463600502389	0.500925911458053	0.781529208803564
cg00008737	0.11	0	0.1	0	0.12	1	0.272115822597325	0.095	3.3e-07	0.911587787893644	0.0171875426746276	0.812094643846737	0.1498282076385
cg00008800	0.04	0.11	0.06	0.07	0	0.194226985872736	1	0.02	1.5e-07	0.132257415419874	0.890892672331848	0.221871536815337	0.164778282247496
cg00008810	0.03	0.07	0.04	0.04	0	0.384658685665582	1	0.021	0.021	NA	NA	NA	NA
cg00008819	0.22	0	0.19	0	0.21	1	0.0718474811575095	0.17	9.1e-11	0.53027742328782	0.124811273367189	0.812268266163513	0.760064738618618
cg00008823	0.1	0.08	0.1	0.06	0	0.563283977002106	1	0.086	4.5e-09	0.0197894839303134	0.297318100643696	0.346047073840872	0.408374642882289
cg00008839	-0.01	0.03	0	0.01	0	0.809091020191549	0.997476871683194	8.3e-09	1.5e-09	0.000289947521988299	0.999871499559651	NA	NA
cg00008971	0.25	0.08	0.24	0	0.21	1	0.282790550778531	0.25	0.25	0.162130632086583	0.141207661923894	0.958097250364215	0.378388166900721
cg00009053	0.46	0.28	0.47	0.11	0	0.224775406660704	1	0.46	0.091	< 1.10e-16	0.504735160879053	0.210480103956358	0.947237649206887
cg00009088	0.12	0.07	0.13	0.01	0	0.955957774148091	1	0.1	5.6e-08	0.883220116823042	< 1.10e-16	0.0205629402942162	0.00011784659003089
cg00009167	0.11	0.07	0.11	0.03	0	0.763986548250889	1	0.13	0.073	0.893661011687505	0.722577575355922	0.27261058581373	0.0774208502623955
cg00009196	0.43	0.23	0.44	0.01	0	0.944193659638958	1	0.4	0.3	0.0343862200118641	0.228374835660985	0.604346352215256	0.318016008670355
cg00009214	0.1	0.06	0.1	0.02	0	0.837143962594317	1	0.084	8.7e-09	0.872704106898148	0.993195832730334	0.399859893742484	0.507480300182926
cg00009292	0.05	0.14	0.07	0.08	0	0.10646602920676	1	0.096	0.096	0.111933283296191	0.645235309228663	0.148553586627258	0.614220360456107
cg00009293	0.19	0.1	0.19	0	0.02	1	0.919006081175437	0.19	0.16	2.14304227874607e-06	0.0831636577099503	0.17990529623847	0.152215470630703
cg00009306	0.72	0.3	0.72	0	0.23	1	0.166701341542805	0.71	0.37	0.431762860544628	0.339557494471706	0.454497573846239	0.195662275604391
cg00009349	0.14	0.05	0.13	0	0.07	1	0.745466525130488	0.14	0.14	0.427153567145984	0.907667069706321	0.779589240323434	0.181044965437438
cg00009364	0.06	0.02	0.06	0	0.04	1	0.821504542014674	0.076	0.076	0.034501330088943	6.15225648203932e-10	0.380004277293131	0.889108333298818
cg00009407	0.06	-0.05	0.04	0	0.05	1	0.431013843370201	0.018	0.018	0.0106315786509228	0.27392085213131	0.0253042100461646	0.588601543161622
cg00009412	0.04	0.1	0.06	0.06	0	0.248265117900695	1	0.03	1.8e-10	0.360522471475676	0.874327212654612	0.608286340747002	0.257901746945011
cg00009421	0.17	0.12	0.18	0.05	0	0.59453988715221	1	0.2	0.2	0.000185415201642058	0.562263506510534	0.0980996581328248	0.245811634790792
cg00009436	0	-0.04	0	0	0	1	1	0.033	0.033	0.246012088306166	0.908967337076983	0.709850442792838	0.0621497543193456
cg00009553	0.3	0.18	0.31	0.05	0	0.612057268208251	1	0.31	0.31	0.167446990000543	0.163901349090126	0.500843954722108	0.0140595219725398
cg00009750	-0.01	-0.08	0	0	0	1	1	1.3e-08	1.2e-08	0.919274996379296	0.999997446203365	0.999823033727368	0.119215765515972
cg00009871	0.05	0.05	0.06	0.03	0.03	0.687065992772204	1	0.036	4.5e-09	0.754036113964614	0.723334602470771	0.623808848645633	0.15296219860804
cg00009916	0.1	0.1	0.11	0.1	0	0.238315615721883	1	0.13	0.13	0.610109419037534	0.821749946387181	0.685521890409219	0.935210195040402
cg00009922	0.11	0.17	0.14	0.13	0	0.0546094895412851	1	0.14	3.2e-07	0.656201927660567	0.713451361162715	0.066929209381949	0.0121890169395971
cg00009944	0.12	0.03	0.11	0	0.11	1	0.59538028353856	0.13	0.037	0.0161252670633819	0.156348703547395	0.76889978351704	0.949766619086188
cg00009970	-0.03	-0.05	0	0	0	1	1	6.6e-09	2.9e-09	0.360883970070753	0.943020605561737	0.755691605377901	0.754258236011373
cg00010046	0.05	0.07	0.07	0.06	0	0.452552903408924	1	0.035	0.0047	0.871654817213393	0.901756315449611	0.685947949585171	0.760542335527
cg00010078	0.22	0.19	0.24	0.12	0	0.192342913109084	1	0.25	0.073	0.370430626121349	0.317892448987376	0.656377451658964	0.652390300508443
cg00010108	0.18	0.12	0.19	0.06	0	0.54706579594914	1	0.18	0.025	0.110348315013574	0.0293994422080832	0.252608115428079	0.00738146572288734
cg00010168	0.1	-0.05	0.08	0	0.09	1	0.260061417561391	0.1	0.072	0.0492336482942692	0.309323129504891	0.639237342197332	0.956347790895644
cg00010266	0	0.02	0	0.01	0	0.841421936151462	1	0.0039	0.0039	0.668122565828049	0.837744584229344	0.68566037023684	0.583418150437314
cg00010445	0.43	0.16	0.42	0	0.24	1	0.209176022430044	0.43	0.2	0.0788951130523945	0.486332825579462	0.546260973214178	0.556373424579921
cg00010654	0.49	0.18	0.48	0	0.24	1	0.169885882807702	0.48	4.1e-09	1.42783771976962e-05	0.0137418383526098	0.41368294556562	0.181017459558947
cg00010659	0.11	0.06	0.11	0.04	0	0.764979603014754	1	0.096	0.096	0.0467035131939195	0.810303297454511	0.572619607146247	0.167642220185705
cg00010672	0.05	0.06	0.06	0.06	0	0.531103365252197	1	0.07	3.4e-11	0.141682899376087	0.0304177649821916	0.530452057209435	0.596740508965411
cg00010742	0.06	0.03	0.06	0	0	0.984244066592618	1	0.053	1.4e-09	0.674629514907772	0.794648370285208	0.863389820895114	0.161186678626747
cg00010789	0.12	0.05	0.11	0	0	1	1	0.09	9.4e-08	0.0151754387563866	0.336256325968766	0.546819492400416	0.899262804961678
cg00010890	0.08	0.05	0.08	0.04	0	1	1	0.076	2.8e-09	0.0541581856006608	0.215565070616084	0.622145758324246	0.283002561735276
cg00010932	0.32	0.11	0.32	0	0.25	1	0.19107881346797	0.31	0.065	2.75512945790979e-11	0.106573361264646	0.318615937167073	0.14701775422394
cg00010946	0.37	0.02	0.33	0	0.35	1	0.00795241111178047	0.29	0.29	< 1.10e-16	0.562431120713468	0.447959921964649	0.940719848311695
cg00010947	0.01	-0.07	0	0	0	1	0.908118326656334	2.6e-05	1.1e-05	6.54735696770103e-08	0.999799899356566	0.600331769786926	0.0416717138277543
cg00010954	0.6	0.15	0.58	0	0.58	1	0.00153501853403848	0.58	0.11	< 1.10e-16	0.59110359713022	0.46266419707756	0.852602989653692
cg00010992	0.07	0	0.06	0	0.03	1	0.716018078284113	0.049	2e-09	0.173159424164085	0.764338222528187	0.96486965497097	0.423860930114453
cg00011122	0.06	-0.02	0.05	0	0.06	1	0.484650840614251	0.05	0.05	0.0978318901213363	0.280925426499193	0.298632258492547	0.282277597078363
cg00011203	0.44	0.14	0.43	0	0.36	1	0.0455794331330478	0.41	9.4e-09	0.000122555839389027	0.894118042018425	0.754181929955379	0.412173624309748
cg00011225	0.46	0.24	0.48	0	0.05	1	0.797177271200539	0.45	0.092	0.0289110066969315	8.10776681671177e-05	0.498353958418535	0.616168881672405
cg00011247	-0.03	0.07	0	0.01	0	0.787131762169929	1	1.2e-05	6e-06	0.11521200378069	0.29416388451312	0.433909103028951	0.781067520722327
cg00011284	0.01	0.11	0.04	0.05	0	0.245941784081861	1	0.026	1.1e-06	0.370496675837797	0.732864084092033	0.499743610143621	0.0345047779608414
cg00011346	0.21	0.13	0.21	0.05	0	0.647096794989661	1	0.19	8.8e-08	0.140574432395276	0.0305855757499103	0.892732805913046	0.239741144789193
cg00011350	-0.01	0.06	0.01	0.01	0	0.644612691701173	0.870564331893412	0.0077	0.0077	0.563302155094691	0.484661189268293	0.278136859892209	0.00214415786064481
cg00011460	0.06	0	0.05	0	0.06	1	0.648860321575244	0.066	1e-05	0.392130825157424	0.199333941258493	0.676880417527763	0.426209745168395
cg00011482	0.27	0.01	0.24	0	0.26	1	0.0297860154582247	0.26	0.26	0.001271501300805	0.227257272716016	0.348996639284036	0.14994570875166
cg00011513	0.21	0.17	0.22	0.17	0	0.113782703312959	1	0.21	0.14	0.217594889349701	0.0267104528393314	0.579132292982157	0.368122126700382
cg00011564	0.02	-0.06	0	0	0.01	1	0.821160128107087	0.014	0.014	0.971680392651827	0.785345106440515	0.26844196922365	0.142600236352138
cg00011578	0.19	-0.01	0.17	0	0.19	1	0.0816428637383823	0.15	5.7e-10	0.862501717684345	0.0415429095486605	0.697422587688416	0.949913378335978
cg00011605	0.07	-0.05	0.05	0	0.06	1	0.356628730671416	0.061	1.8e-09	0.536977382754798	0.474674952069313	0.739550075440308	0.716345796722014
cg00011616	0.05	0.03	0.05	0.01	0.02	0.940029351221404	1	0.027	0.027	0.835702714612056	0.317491568202331	0.478888471355138	0.201248186425992
cg00011717	0.15	0.05	0.15	0	0.1	1	0.611545852259352	0.13	0.13	0.911470897564089	0.718599647420437	0.410599504346175	0.302091945505486
cg00011740	0.26	0.1	0.26	0	0.2	1	0.284205328009649	0.27	1.5e-08	0.303263312838607	3.70603000120484e-05	0.862456197341049	0.686575518004264
cg00011754	0.1	-0.01	0.08	0	0.09	1	0.387815605596374	0.097	7.7e-09	0.177406430202533	0.959287697287657	0.276697895260564	0.0880241672280297
cg00011856	0.16	0.05	0.15	0	0.11	1	0.587789274014877	0.16	0.0099	0.0356214198922157	0.112356316455967	0.554701401010913	0.224577243054585
cg00011861	0.48	0.24	0.49	0	0.11	1	0.519628805633247	0.49	3.9e-07	9.10382880192628e-15	0.0824967120137626	0.921599396901485	0.681627718749147
cg00011924	0.8	0.36	0.8	0	0.22	1	0.148005262941597	0.8	0.23	3.88899667775888e-05	0.639303602934452	0.133423329074612	0.0913329618648065
cg00012036	0.02	-0.04	0.01	0	0.01	0.9697296747881	0.738872617034415	3.2e-09	2.6e-10	0.445395996739468	0.102442775939045	0.270215977431482	0.728015957710682
cg00012126	0.07	-0.03	0.05	0	0.06	1	0.44064581976358	0.049	5e-11	0.149250880853972	0.0570529308060781	0.756489838478523	0.344830846291988
cg00012148	0.04	0.05	0.05	0.04	0	0.580690302375231	1	0.051	1.8e-09	0.13483532472392	0.741391162740307	0.860716207981609	0.475776438986692
cg00012194	0.12	0.1	0.13	0.06	0	0.519357012957866	1	0.13	3.1e-09	0.181537648265432	0.110864850765094	0.751362732397327	0.121910182179438
cg00012199	0.04	-0.01	0.03	0	0.04	1	0.687065992772204	0.021	1.3e-08	0.565907628935705	0.526041758803744	0.669676591555208	0.801957077352874
cg00012203	0.13	-0.03	0.11	0	0.12	1	0.2152097003734	0.13	0.0052	0.535331284267255	0.585967695281773	0.794246010507998	0.596443234752243
cg00012238	0.29	0.08	0.28	0	0.3	1	0.107403958305712	0.29	8.9e-12	0.0782489282730846	0.00319803833740828	0.238942518343399	0.990426059071001
cg00012317	0.68	0.42	0.67	0.18	0	0.0273347859043904	1	0.6	3.8e-09	< 1.10e-16	3.58346685658262e-12	6.00080511048429e-06	2.0745455030613e-05
cg00012362	0.95	0.49	0.95	0.05	0.11	1	1	0.95	0.69	9.21471590142886e-08	0.867047931352662	0.664604054380511	0.0285578115533943
cg00012386	-0.03	-0.03	0	0	0	1	1	0.027	2.8e-11	0.739065582147456	0.713035421981232	0.715443309547194	0.315800686407671
cg00012397	0.19	0.1	0.18	0.02	0	0.841970181255982	1	0.16	0.13	0.00116425293279754	< 1.10e-16	0.202718887300519	1.81551153533022e-06
cg00012469	0.22	0.08	0.22	0	0.18	1	0.324725074477011	0.19	2.5e-08	0.405445274373476	0.0910061134468128	0.161240790730546	0.65946694675068
cg00012522	0.49	0.2	0.48	0	0.22	1	0.223790168884523	0.48	0.071	3.72192542110739e-05	3.84082680422448e-05	0.107529579609767	0.00267532579209251
cg00012529	0.08	-0.02	0.06	0	0.07	1	0.441642915072986	0.091	0.091	0.715117928304822	0.5618632915096	0.77398616165211	0.4645725393938
cg00012576	0.51	0.29	0.52	0.05	0	0.559362047330303	1	0.52	0.35	5.9466775763739e-05	0.490893535465155	0.569120324992752	0.348905123499925
cg00012638	0.92	0.43	0.92	0	0.13	0.997476871683194	0.478193654415033	0.91	0.47	3.05468020156408e-06	0.313306029653666	0.296013284694101	< 1.10e-16
cg00012692	0.36	0.21	0.36	0.07	0	0.46858533463945	1	0.37	0.27	0.0614636080359496	0.407246769186901	0.0901176280675396	0.0619571761936546
cg00012698	0.06	0.09	0.07	0.07	0	0.259764803914736	1	0.062	0.062	0.981950796686435	0.862642539418281	0.458244897067569	0.244562995255624
cg00012701	0.48	0.05	0.45	0	0.48	1	0.000198877447500134	0.44	0.25	0.284204410623609	3.83068356006877e-05	0.668920402706566	0.306044895698411
cg00012762	0.02	0.04	0.03	0.03	0	0.625821397919336	1	0.038	0.038	0.33195715832595	0.322456952163285	0.671301033915808	0.376244962983774
cg00012792	0.06	0	0.05	0	0.05	1	0.654422358306966	0.046	4.9e-08	NA	NA	0.659607343659861	0.183770751153856
cg00012920	0.05	0.07	0.06	0.06	0	0.44006993357035	1	0.072	0.072	0.64882865920129	0.995991092764738	0.800687249766991	0.748719698804695
cg00012960	0.01	-0.03	0	0	0	1	0.960927428701054	1.6e-08	1.6e-08	0.157665097827059	0.997911232445799	0.168373318431687	0.0568287258207216
cg00012992	-0.07	-0.03	0	0	0	1	1	8.1e-09	2.9e-09	4.96751950351815e-07	0.861835446942271	0.999561936976883	0.123544137240648
cg00013006	-0.01	0.1	0.02	0.03	0	0.331120677675319	1	0.016	3.9e-09	0.268314135812555	0.433491679602678	0.573068178610979	0.692564662608297
cg00013015	0.01	0.01	0.01	0.01	0	0.932707140231827	1	0.019	0.019	NA	NA	0.302469718457691	0.00655068729801678
cg00013301	0.26	0.15	0.27	0	0.01	1	0.950204494328729	0.24	0.24	0.0991512409163533	0.182295876582637	0.883950916672109	0.33422668957021
cg00013349	0.17	0.1	0.17	0.05	0	0.647065407227229	1	0.19	2.5e-10	0.747871522880201	0.708336255392108	0.633678070889654	0.796044099936283
cg00013369	0.29	0.15	0.3	0	0.04	1	0.850759946738063	0.24	0.24	0.718896282663978	0.071071696025133	0.027189206766253	0.0225721261882169
cg00013409	0.24	0.1	0.25	0	0.13	1	0.481267400515451	0.25	0.091	1.35938672174429e-06	0.938922178071323	0.87626578249371	0.02168396007469
cg00013410	0.06	0.05	0.06	0.05	0	0.669890702069993	1	0.085	0.085	NA	NA	0.135806964752916	0.0782334537679624
cg00013441	0.28	0.1	0.27	0	0.09	1	0.676695071820834	0.26	5.6e-09	0.0317843978550579	0.02870974560874	0.986111663294111	0.395201010233902
cg00013451	0.36	0.08	0.35	0	0.37	1	0.0228518746345733	0.38	0.0079	3.96442453198809e-07	0.00263801831246258	0.915801735430783	0.139612004568217
cg00013475	0.24	0.11	0.24	0	0.04	1	0.826722982181861	0.26	8.3e-09	0.00251545964290822	0.00106796886806204	0.357584349400285	0.506631161656436
cg00013569	0.03	0.05	0.04	0.04	0	0.607875652838256	1	0.036	7.5e-06	0.488887110547161	0.199056696464633	0.212792615600745	0.720195562245016
cg00013618	0.21	0.17	0.23	0.12	0	0.216047920881945	1	0.21	0.21	0.0150103955770168	0.645804709291931	0.677600285841392	0.461899853363112
cg00013660	0.36	0.04	0.32	0	0.33	1	0.0749120379725167	0.32	0.15	0.468803774945165	2.58119229770148e-05	0.027401183863315	0.10726188947763
cg00013804	0.12	0.11	0.14	0.08	0	0.412042358530274	1	0.13	0.13	0.0984945070275677	0.00326269913734611	0.643056200870849	0.25869529423452
cg00013809	0.06	0.06	0.07	0.04	0	0.582912337805056	1	0.066	4.8e-08	0.791700034476924	0.939392903291289	0.483421002389455	0.557519115210937
cg00013899	0.43	0.27	0.45	0.07	0	0.432410625440546	1	0.45	0.37	0.940711906515546	0.469940909010167	0.494035544202681	0.118242015586758
cg00013993	0.01	0.06	0.02	0.03	0	0.500823954217967	1	0.033	0.033	NA	NA	NA	NA
cg00014085	0.01	0.04	0.02	0.01	0.01	0.756487376745141	1	0.012	0.012	0.0732472338500251	0.689348568652038	0.453640980287766	0.377060625342897
cg00014104	0.43	0.25	0.44	0.06	0	0.544830507013534	1	0.46	0.21	0.00254264056579456	0.872950903019972	0.528149128659229	0.000884054253903699
cg00014112	0.04	-0.06	0.02	0	0.03	1	0.585258622470716	1.2e-06	6.1e-07	0.0666545300715444	0.0501589129510185	0.766240730197897	0.000400749627654906
cg00014118	0.42	0.12	0.42	0	0.44	1	0.0148021944202912	0.4	9.9e-09	3.60417495848253e-09	0.11144823295947	0.38866994261006	0.36780993421937
cg00014194	0.54	0.2	0.54	0	0.35	1	0.0426810593484673	0.53	0.082	1.11022302462516e-16	0.144351634810136	0.0238220621120041	0.000386225683048025
cg00014203	0.06	-0.02	0.04	0	0.05	1	0.523511433865394	0.054	2.6e-09	0.838620333092621	0.823585025112691	0.284417055622183	0.517523792904487
cg00014260	0.4	0.18	0.4	0	0.13	1	0.490718707765636	0.4	0.38	2.14217994454202e-07	0.967766983555451	0.0130169762150812	0.300871850459702
cg00014272	0.09	0.03	0.09	0	0.04	1	0.773990966378039	0.081	0.081	0.70124467409393	0.365597454505581	0.393692260999908	0.535530080525343
cg00014285	0.05	-0.04	0.04	0	0.04	1	0.544381098472549	0.033	6e-09	NA	NA	NA	NA
cg00014289	-0.01	0.02	0	0	0	0.967894434645846	1	0.0021	4.3e-08	0.152516434662875	0.986605262073868	0.593119874560615	0.545338197513365
cg00014301	0.16	0.05	0.15	0	0.1	1	0.633929236774867	0.13	0.13	0.853278407284498	1.22124532708767e-15	0.248150680183378	0.941308314848841
cg00014333	0.49	0.28	0.51	0.03	0	0.714524153101332	1	0.52	0.29	7.03236581600652e-05	3.17813985128979e-07	0.511536929025364	0.0857893062501902
cg00014445	0.07	0.08	0.08	0.07	0	0.421959979247898	1	0.094	2.6e-07	0.341797690749301	0.0909064799733478	0.0463332799546142	0.393467918622053
cg00014484	0.59	0.21	0.58	0	0.28	1	0.136048777208596	0.58	0.0015	6.80954501952602e-06	0.379361429086502	NA	NA
cg00014638	0.15	-0.01	0.13	0	0.14	1	0.18893407225916	0.12	3.9e-10	0.092130684899795	0.0714652142210443	0.616002483555567	0.286662467871408
cg00014665	0.02	0.07	0.03	0.04	0	0.439066821223455	1	0.037	0.037	NA	NA	0.280221333145174	0.0403726258178969
cg00014667	0.17	0.07	0.17	0	0.09	1	0.66724639680502	0.2	0.2	0.0883522500796273	0.0209442034337859	0.994278471637362	0.72498054400998
cg00014733	0.08	-0.03	0.06	0	0.07	1	0.364211260674364	0.093	7.8e-11	0.580770660502887	0.495713467178861	0.954610437485227	0.323905814842841
cg00014752	0.06	0.05	0.07	0.05	0	0.65897588927992	1	0.057	0.02	0.846155747965575	0.632761140515981	0.565345105769955	0.436821978993334
cg00014754	0.42	0.27	0.43	0.11	0	0.235453552329767	1	0.4	0.28	0.00708491152298507	0.35315469968598	0.512076713171207	0.246975464372174
cg00014786	-0.01	0.14	0.02	0.04	0	0.248233183349325	1	0.026	6.7e-11	NA	NA	NA	NA
cg00014806	0.27	0.12	0.26	0.02	0	0.844342850525178	1	0.24	0.16	0.0865462988328609	0.699494367739134	0.974102991262035	0.583212226846539
cg00014830	0.55	0.5	0.6	0.35	0	4.30569935994107e-06	1	0.59	0.23	2.55698808748761e-06	0.837756074881042	0.00388579280101042	0.000149098443911977
cg00014837	0.03	-0.03	0.02	0	0.01	1	0.778384487133403	0.023	0.023	0.904338562208533	0.994294941711113	0.50148650333032	0.313937693516199
cg00014900	-0.01	0	0	0	0	1	1	0.012	5e-06	0.06725916170469	0.471283352446432	0.320515231414416	0.117342665565759
cg00014986	0.01	-0.04	0	0	0	1	0.938206548521933	0.007	2.8e-08	0.0798308896899437	0.000810926179563798	0.144555066985493	0.161837101663821
cg00014996	-0.03	0.04	0	0	0	1	1	1.4e-09	1.2e-10	0.0037300017352111	0.999533291111894	0.500422567074926	0.307195732618634
cg00014998	0.49	0.14	0.48	0	0.43	1	0.021742303177364	0.45	0.11	NA	NA	0.977005416383152	0.308035315086856
cg00015024	0.16	0.05	0.16	0	0.13	1	0.51231789026231	0.17	2.1e-09	0.0180633708189073	0.610224891565117	0.23608874743488	0.473547144377319
cg00015058	0.15	0.15	0.17	0.12	0	0.222348388979097	1	0.16	0.094	0.15188310652967	1.79022161953535e-05	0.916803758120085	0.102514701330042
cg00015121	0.78	0.27	0.77	0	0.37	1	0.0372958644333176	0.76	7.4e-09	0.0521073551384154	0.0111667834226136	0.0047505084840852	0.421194436458734
cg00015319	0.55	0.27	0.55	0.01	0	0.947777425777373	1	0.56	0.18	0.163234273824148	0.517617777964643	0.373478143416826	0.859930488316323
cg00015340	0.33	0.04	0.32	0	0.36	1	0.00150658052151686	0.28	0.19	NA	NA	0.00094183369017331	0.0383002415456608
cg00015343	0.18	0.1	0.18	0.04	0	0.74006445588424	1	0.18	0.18	0.0021463210103152	0.843421810242783	0.902572649223276	0.0533408375960502
cg00015373	0.01	0.03	0.01	0.02	0	0.707764608257585	1	2.9e-09	2.5e-09	0.327305633831198	0.999510508442477	0.328157090223972	0.282082467855292
cg00015530	0.15	0.13	0.16	0.15	0	0.149063328469198	1	0.12	0.12	0.000846333018874823	0.0234200719330225	0.30705560960182	0.951627396776941
cg00015639	0.08	0.11	0.09	0.09	0	0.205484239514141	1	0.065	9.6e-09	0.112981863629558	0.349199117469654	0.673962883691765	0.572936444734355
cg00015699	0.16	0.14	0.18	0.08	0	0.390761849680909	1	0.18	3.7e-12	0.239978572065062	0.170438424871002	0.884287762632439	0.665446774143758
cg00015770	0.29	-0.02	0.26	0	0.29	1	0.0031462757512104	0.23	0.066	2.43138842392909e-14	0.474507875602375	0.78819647484798	0.805065025641488
cg00015930	0.12	0.03	0.11	0	0.09	1	0.682432923169167	0.086	0.021	0.602327984303302	0.793190576519097	0.423715903999992	0.263400675394415
cg00016066	0.04	-0.07	0.01	0	0.03	1	0.558539096394958	6.9e-05	3.3e-07	0.0129049922230725	0.999330041974393	0.448776105956423	0.146118650022518
cg00016127	-0.01	0.01	0	0	0	1	1	2.3e-06	1.3e-06	0.326443418912668	0.000144640010435126	0.338490529721789	0.969225910908777
cg00016156	0	-0.14	0	0	0	1	1	4.9e-10	7.4e-13	0.907798938749402	0.530422090866523	0.186519077825358	0.476885437230211
cg00016223	0	0.17	0.03	0.05	0	0.157196506075032	1	0.081	0.081	NA	NA	NA	NA
cg00016238	0.52	0.24	0.52	0	0.1	1	0.564061826038454	0.52	0.022	0.0495222305175871	0.739919299233586	0.93181103229442	0.187823577442326
cg00016255	0.28	0.15	0.28	0.04	0	0.666874415355832	1	0.25	1.6e-11	0.000390171035748343	0.963741846305876	0.667068108143071	0.197647956292593
cg00016324	0.03	-0.05	0.01	0	0.02	1	0.656957922727712	0.041	0.041	0.000267461559831483	0.031689856263918	0.194367923868837	0.201244843323776
cg00016360	0.07	-0.06	0.04	0	0.06	1	0.356778752418633	0.042	0.035	0.0022354899013638	0.708451663314253	0.606928185645197	0.153115166954007
cg00016406	0.11	0.04	0.1	0	0.05	1	0.821763319355047	0.099	0.0066	0.0295008420941473	0.250490132986528	0.273330032994324	0.47370619467728
cg00016439	0.23	0.1	0.23	0	0.12	1	0.717635008761624	0.21	0.2	0.214590413917142	0.0356038597879081	0.302148729821006	0.356725281944667
cg00016481	-0.04	0.13	0	0.02	0	0.402521727014332	1	1.9e-07	4.4e-09	0.83986026106856	0.470563626379814	0.303449349542647	0.12475847361251
cg00016498	0.06	0.04	0.06	0.02	0.03	0.880712029961386	1	0.00088	2.7e-06	0.213909997651813	0.273950709175822	0.28824075386271	0.825023046556018
cg00016593	0	0.04	0.01	0.01	0	0.698621380353838	1	0.024	0.024	0.631705167593393	0.190095304140961	0.745784346732143	0.88561298654355
cg00016618	0.05	0.1	0.07	0.07	0	0.254633772804693	1	0.079	0.059	0.865921482851162	0.56649686528764	0.375319610331583	0.228637949764647
cg00016718	0.06	0.01	0.05	0	0.06	1	0.67409439408893	0.061	0.061	0.890517802611098	0.131814887801838	0.722815344750058	0.00441087308424792
cg00016783	0.05	0.02	0.05	0	0.03	1	0.901079307872823	0.034	0.00037	0.0663573058915599	0.174956657987356	0.432701167249211	0.0601808584875703
cg00016814	0.1	-0.03	0.08	0	0.1	1	0.27341963549588	0.078	2.3e-07	0.34516938806401	0.529493957498875	0.573354148619302	0.538256089172301
cg00016841	0.06	-0.03	0.04	0	0.05	1	0.449374132083132	0.063	1.5e-09	0.837136949992764	0.163419069904286	0.604310809639561	0.682126842601191
cg00016892	0.18	0.07	0.18	0	0.09	1	0.689442086652002	0.19	4.1e-07	0.799301748059529	0.632917157246042	0.569902323413124	0.802543627717657
cg00016913	0.64	0.22	0.63	0	0.38	1	0.0342614313747547	0.64	0.11	1.72290071098757e-10	0.913513476019838	0.139571970849817	0.664948113711936
cg00016968	0.18	0.07	0.17	0	0.06	1	0.786704892735884	0.16	1.6e-08	NA	NA	0.330826483261157	0.466284991070792
cg00016996	0.01	-0.01	0	0	0	0.997476871683194	0.92607032751199	0.0049	2.6e-11	0.499655250203279	0.024948677344816	0.884249381125602	0.578620308103175
cg00017002	-0.01	0	0	0	0	1	1	4.3e-11	1.2e-11	NA	NA	0.619192697088335	0.825544047039573
cg00017033	0.07	-0.04	0.05	0	0.06	1	0.377517581647802	9.2e-05	2.1e-05	0.413688314721301	0.31240909552808	0.332455314299045	0.0380676723901275
cg00017059	0.1	0.05	0.1	0	0	1	0.99643176366182	0.11	0.054	0.542394398687901	< 1.10e-16	0.294106880588508	0.390908624406369
cg00017062	0.45	0.28	0.45	0.14	0	0.153686891306333	1	0.45	0.45	0.0320496567123696	0.210770634619616	0.768036737455454	0.29452888027982
cg00017121	0.01	0.04	0.02	0.01	0.01	0.721311042703676	1	0.015	2.6e-08	0.131716802982207	0.411969073617892	0.022393650691381	0.0187235430206986
cg00017188	0.08	0.06	0.08	0.07	0	0.521047187789712	1	0.06	2.1e-08	0.105189215093003	0.206716514414446	0.660527573290782	0.867651513913607
cg00017203	0.25	0.1	0.25	0	0.14	1	0.471815888833954	0.26	0.1	0.0673339549747402	0.368399790862733	0.780939038314275	0.944073774798671
cg00017271	0.04	0.43	0.2	0.22	0	4.334589942534e-08	1	0.2	8.8e-15	0.689134068751838	< 1.10e-16	0.0256266247117921	0.28175222455504
cg00017362	0.03	0.02	0.03	0.01	0.01	1	1	0.038	0.038	0.816012698052173	0.0649848828782644	0.315202050740481	0.367112372018431
cg00017363	0.12	0.08	0.12	0.05	0	0.669805261527838	1	0.13	7.5e-10	0.157639314673115	0.160569738002137	0.31646230698383	0.991383236778799
cg00017429	0.07	-0.01	0.06	0	0.07	1	0.512293329685936	0.057	0.028	0.245808884029714	0.510348851532365	0.994242849570738	0.968835581209316
cg00017441	0.04	-0.06	0.02	0	0.03	1	0.545297082849511	0.06	0.06	0.510091221109696	0.501137613023773	0.317906655424862	0.169607277621757
cg00017461	-0.06	0.04	0	0	0	1	1	1.9e-10	4e-11	0.0716461363326674	0.999497988534363	0.938156076049541	0.693348896095018
cg00017489	0.42	0	0.39	0	0.42	1	8.12625120248933e-05	0.37	0.14	0.000734378793371016	0.0866210819105597	0.621467735373618	0.77944668267953
cg00017546	0.27	0.46	0.42	0.37	0	5.51118592984068e-08	1	0.4	8.7e-11	4.49698221527406e-06	0.00541833058385599	1.04900515851547e-06	0.0791419645841989
cg00017601	0.06	0.08	0.07	0.07	0	0.324518124274485	1	0.049	8.9e-10	0.658449115033906	0.0304853873314854	0.41319222619431	0.895209058019076
cg00017639	0.6	0.43	0.62	0.21	0	0.0102178859037714	1	0.61	0.43	0.0436500429149694	0.246408522234237	0.938339988730834	0.131144554063304
cg00017826	0.4	0.23	0.41	0.02	0	0.800450037546555	1	0.4	0.00072	0.00184955093821437	0.968405725494651	0.922400844451547	0.316723467342449
cg00017842	0.35	0.23	0.35	0.12	0	0.206559162849671	1	0.31	0.18	0.0262247816094483	0.197972142424314	0.634551313660693	0.198181112502528
cg00017931	0.52	0.2	0.53	0	0.38	1	0.0228132415849827	0.52	0.16	0.00125393073589619	0.118754381928317	0.804524841498084	0.571332812662452
cg00017970	0.83	0.42	0.83	0	0.04	1	0.825800369350152	0.84	0.46	2.22044604925031e-16	0.646687381143476	0.414819961929315	0.0352606370558651
cg00018010	-0.01	0.11	0.02	0.04	0	0.278834859765853	1	0.021	0.021	NA	NA	NA	NA
cg00018024	0.08	-0.01	0.07	0	0.07	1	0.488630751618978	0.039	0.039	0.489488014646386	0.499058864362705	0.250427419759724	0.00194442261601435
cg00018044	0.08	0.1	0.09	0.09	0	0.240315887785303	1	0.1	0.1	0.868914749572939	0.175729174954297	0.163631203379583	0.104877017783254
cg00018103	0.05	0.01	0.04	0	0.04	1	0.857043575071487	0.042	3.7e-10	5.19904863605092e-09	1.33226762955019e-15	0.964251779624373	0.263997890770111
cg00018128	0.19	0.08	0.18	0	0.03	1	0.900286336494792	0.19	1.3e-07	0.209410416790872	0.0326624515986886	0.440650239607514	0.485706963660498
cg00018181	0.84	0.4	0.85	0	0.2	1	0.169119607877466	0.84	0.51	1.89676940820505e-09	0.129513688781866	0.820121698895995	0.916993016577621
cg00018184	0.36	0.26	0.37	0.16	0	0.0931567449659039	1	0.34	0.2	5.34460440793083e-07	0.121365970905839	0.0367395378943053	0.0791339850938849
cg00018198	0.03	-0.03	0.02	0	0.03	1	0.674137816224319	0.021	0.021	0.401549085801448	0.524924609133089	0.363252799457958	0.903593592071219
cg00018229	0.29	0.12	0.28	0	0.04	1	0.871339885576174	0.27	0.19	0.397550581510211	0.329358334262496	0.295516054524359	0.94875069333483
cg00018524	0.03	0.04	0.03	0.03	0	0.604588951340559	1	0.037	0.037	0.361329303554713	5.05713263787566e-06	0.721940835384339	0.429309711108178
cg00018539	0.03	0.01	0.03	0	0.02	1	0.876986732677821	0.015	3.2e-07	0.401224009323267	0.709835444847812	0.468349986385159	0.842075311011882
cg00018557	-0.01	-0.05	0	0	0	1	1	1.1e-09	5.1e-10	0.0315153742818672	0.999315031817616	0.999655103882696	0.143022585768818
cg00018606	0.32	0.09	0.3	0	0.3	1	0.12601187558913	0.32	0.05	0.00569624471921015	0.24652641336043	0.654949938077508	0.637413185971953
cg00018696	0.03	0.01	0.03	0.01	0.01	1	0.932942946786642	0.027	1.7e-09	0.0868709096770335	0.620460080066044	0.663900009126269	0.0146398939574024
cg00018739	0.02	0.04	0.02	0.03	0	0.621339062730134	1	0.0054	7.4e-07	0.40645993159632	0.800470784108259	0.847064756750089	0.761165289921191
cg00018828	0.32	0.11	0.31	0	0.23	1	0.226791745383568	0.28	0.28	0.814200395565442	0.000403280390585237	0.576276465724222	0.739977017034251
cg00018845	0.32	0.2	0.33	0.06	0	0.515240406295164	1	0.35	0.35	0.0382740577287954	0.000659975915641375	0.704175839400657	0.0852949270862143
cg00018850	0.13	0.07	0.13	0	0.02	1	0.930987446559567	0.15	1.1e-09	0.137410263249271	0.733742384416102	0.161053406360545	0.782175058591468
cg00018896	0.22	0.15	0.24	0.06	0	0.532657055281429	1	0.21	0.087	0.13868904925402	0.968608576810942	0.864522039672326	0.210402716903117
cg00019076	0.19	0.04	0.18	0	0.19	1	0.291352723669136	0.19	1.2e-10	0.0451673297635231	4.69380316717727e-05	0.000352204348876617	0.0238339515928578
cg00019082	0.08	-0.03	0.06	0	0.08	1	0.338192803564523	0.062	0.062	1.26726678040257e-08	5.8300688732249e-07	0.0205592285059236	0.312905317290382
cg00019093	0.09	0.02	0.08	0	0.09	1	0.657920074649947	0.072	0.072	0.590007562286367	0.407240778968798	0.382594465701845	0.746588913721444
cg00019118	0.19	0.14	0.19	0.12	0	0.248947588474114	1	0.21	0.21	0.0105335480982049	0.114356554625056	0.981069360429598	0.932265051390546
cg00019137	0.03	-0.03	0.02	0	0.02	1	0.718432038910339	0.019	1.5e-06	NA	NA	0.384425116489191	0.191145547480724
cg00019151	0.11	-0.06	0.08	0	0.09	1	0.223171564714033	0.091	0.091	0.616580562160116	0.271766566189054	0.139170642999043	0.0194103775127259
cg00019275	0.3	0.11	0.28	0	0.13	1	0.519991585592126	0.26	0.12	7.71538365418323e-08	0.248837732380551	0.154785343028585	0.310180286265047
cg00019301	0.08	-0.01	0.07	0	0.08	1	0.462304280801324	0.062	3.4e-09	0.645726958651818	0.017060793410512	0.752799693658271	0.626489579197193
cg00019308	0.05	0.01	0.05	0	0.03	1	0.821642506657506	0.033	0.033	0.183490283427003	4.26167312550518e-08	NA	NA
cg00019366	0.21	-0.07	0.17	0	0.19	1	0.030783961227057	0.18	1.8e-09	0.329349480267295	0.110228275299623	0.0429387857505237	0.678150095161604
cg00019377	0.14	-0.03	0.12	0	0.13	1	0.137909608780045	0.12	4e-08	0.867211936906586	0.289917774456015	0.18901529618958	0.126316416156156
cg00019458	0.18	0.09	0.19	0	0.05	1	0.807717121795028	0.14	1.7e-07	0.560592937168276	0.305246446843852	0.824900128445385	0.00255885837369441
cg00019463	0.02	0.09	0.04	0.04	0	0.320417879474366	1	0.027	0.027	0.242582589407983	0.273895186651794	0.362736198993006	0.892841699034641
cg00019495	0.82	0.37	0.82	0	0.15	1	0.338190170408751	0.82	0.25	< 1.10e-16	0.0169478332199006	0.0406938069602614	0.448266504983119
cg00019511	0.07	0.09	0.09	0.08	0	0.30994737727292	1	0.11	0.028	0.6430987826806	0.752933000700817	0.101714973478682	0.159367334653561
cg00019654	0.37	0.09	0.36	0	0.38	1	0.036910859519024	0.34	5.6e-06	1.90456539428396e-10	0.0363990909174574	0.11564763675476	0.0660844540900397
cg00019678	0.04	0.07	0.05	0.05	0	0.449671402482905	1	0.045	0.045	8.72871425724453e-05	0.0263265294193504	0.212303254153316	0.0114937276895174
cg00019759	0.38	0.17	0.38	0	0.13	1	0.505865402237301	0.34	0.0038	1.69812013695037e-05	0.692303370557344	0.953443753600044	0.961450794837993
cg00019778	0.1	-0.02	0.08	0	0.09	1	0.29580083266152	0.15	0.15	0.958783632024781	0.401019979005257	0.310648314893682	0.0481823170406106
cg00019809	0.03	-0.04	0.01	0	0.02	1	0.701815610833181	1.4e-08	7.9e-09	NA	NA	0.217709661179727	0.262002777348475
cg00019826	0.35	0.14	0.34	0	0.09	1	0.665744778004988	0.29	0.29	0.984911811910184	0.0123991499776843	0.536890603913312	0.885658616225099
cg00019838	0.05	-0.02	0.04	0	0.04	1	0.577766107632671	0.047	0.047	0.939458261342786	0.619846616307683	0.368641736025193	0.757566027943985
cg00019841	0.51	0.1	0.5	0	0.53	1	0.00014512080557072	0.49	0.36	1.05815194306746e-06	0.728219843892149	0.543119847482888	0.171053872477595
cg00019877	0.24	0.1	0.23	0	0.08	1	0.712169137871189	0.21	3.8e-09	0.0438590409132987	0.143544555580383	0.136483939166059	0.0400782474513063
cg00019997	0.27	-0.04	0.23	0	0.26	1	0.00646179953411596	0.23	0.18	8.47011796397679e-05	0.183269729559351	0.820097722955085	0.157726031868843
cg00020052	0.21	0.18	0.22	0.16	0	0.124075962159861	1	0.2	5.7e-07	0.598709828015799	0.18656031526756	0.24259809584122	0.0861263466056926
cg00020175	0.15	0.01	0.13	0	0.14	1	0.244853749799974	0.13	1.8e-08	0.208591507920093	0.117011884498282	0.205839119444661	0.137524509109492
cg00020191	0.11	0.06	0.11	0	0	1	0.993819674570945	0.11	4.4e-09	0.158865849809264	0.307301241687877	0.718269408412691	0.978515374806879
cg00020297	0.03	0.04	0.03	0.03	0	0.663574942488839	1	0.043	0.043	0.524669076246266	3.09584123944218e-05	0.488874841563008	0.0170721320379353
cg00020340	0.06	0.05	0.07	0.03	0	0.74922906849537	1	0.073	0.073	0.373942151733429	0.342187980246492	0.803779484667402	0.337549819729571
cg00020348	0.14	0.11	0.15	0.08	0	0.390851921435272	1	0.11	0.11	0.0042964952962643	0.419524825206852	0.318811415552442	0.0473730944474899
cg00020352	0.06	0.03	0.07	0	0	0.978006626493297	1	0.064	2.8e-13	0.671121544179586	0.619899385388782	0.974333740529006	0.3562525648705
cg00020390	0.05	0.01	0.05	0	0.05	1	0.750788087499169	0.028	0.028	NA	NA	NA	NA
cg00020405	0.24	0.14	0.25	0	0	0.972365994953804	1	0.22	0.074	0.0249262752675551	0.0692574086644758	0.073977892212737	0.572340336824857
cg00020419	-0.03	0.09	0	0.02	0	0.558659804642165	1	0.01	0.01	0.411150728640829	0.67522986031225	0.409531057925731	0.474894608977721
cg00020446	0.18	0.1	0.19	0	0.01	1	0.952155634691786	0.17	0.058	2.03523520259097e-09	0.752362040614504	0.834712708112622	0.425867950256239
cg00020474	0.45	0.32	0.47	0.16	0	0.07504011277893	1	0.49	0.17	0.00636673029635737	0.833246013737511	0.324529559187214	0.717812462720198
cg00020533	0.08	-0.09	0.05	0	0.06	1	0.286673126491859	0.035	2.4e-09	0.498117672684524	0.786978657489882	0.0940466808215449	0.0784357575755891
cg00020622	0.03	0.02	0.03	0.01	0	0.93882534288012	1	0.03	1.7e-09	0.023731881905128	1.37434919000867e-09	0.356357857003309	0.00266459118085627
cg00020649	0.17	0	0.15	0	0.16	1	0.220434559742494	0.16	4.1e-06	0.748547128446886	0.810701006808228	0.0347526205467737	0.485198774754147
cg00020720	0.06	0.05	0.06	0.03	0	0.766838287972414	1	0.047	0.047	0.615420091023783	0.910211568281859	0.313227943367031	0.699053442373039
cg00020778	0	0.01	0	0	0	0.938929089684953	1	0.0074	9.9e-10	NA	NA	0.683751227333812	0.726216642027812
cg00020794	0.01	0.02	0.01	0.01	0.01	0.813081208636543	1	4.3e-08	1.9e-08	0.00514249115441123	0.0017065298497464	0.69484383490621	0.0837335818767054
cg00020991	0.36	0.15	0.35	0	0.11	1	0.598740302702775	0.32	0.1	1.68156452295953e-06	0.678157877577658	0.662737427570386	0.175123879836567
cg00021028	0.05	0.04	0.05	0.02	0	0.752743576867712	1	0.0035	7e-10	0.00126448277589775	0.279765426200365	NA	NA
cg00021030	0.13	0.05	0.12	0	0.07	1	0.71191672900142	0.12	0.064	1.08663174717138e-05	0.520425915810149	0.0824824926923301	0.373015146585268
cg00021108	0.09	0.03	0.08	0	0.04	1	0.851595659312836	0.064	5.8e-09	0.291023452772833	0.390409627608825	0.478927486127117	0.450060588353335
cg00021123	0.58	0.27	0.58	0	0.05	1	0.758842132555	0.59	0.15	NA	NA	0.384698374129655	0.882809895353775
cg00021128	0.06	0.03	0.06	0	0.03	1	1	0.066	0.066	0.0873422018665533	0.769300257337799	0.154955391172066	0.556619828247924
cg00021152	0.04	-0.04	0.03	0	0.03	1	0.572812057899619	8.2e-07	2.7e-08	0.0128813692252228	0.00323139904538861	0.658724030618537	0.00805297155513585
cg00021166	0.06	0.15	0.09	0.09	0	0.0778201270707255	1	0.089	2.5e-08	0.451956713690677	0.962493461766395	0.323310343052125	0.0668830173589307
cg00021237	0.35	0.25	0.37	0.1	0	0.265130204155556	1	0.36	0.053	0.0175596499657225	0.413036647952725	0.42004831910573	0.00705805170275187
cg00021242	0.3	0.03	0.27	0	0.29	1	0.0402676827130212	0.26	0.048	4.0009118240647e-10	0.396314170555353	0.0151624724496282	0.00618868158270391
cg00021256	0.13	-0.04	0.1	0	0.13	1	0.115187952872632	0.088	0.051	0.00630758600466408	0.869991863602348	0.679482141632505	0.484279805349506
cg00021275	0.32	0.25	0.35	0.15	0	0.103207880148595	1	0.34	1.6e-10	0.168634531393304	0.935593768892936	0.167337564303291	0.0383833734504274
cg00021325	0.77	0.25	0.81	0	0.78	1	4.70941915464707e-08	NA	NA	NA	NA	NA	NA
cg00021476	0.8	0.36	0.81	0	0.26	1	0.0835879441745442	0.81	2.7e-08	5.47893883884321e-06	0.281828719391053	NA	NA
cg00021513	0.15	0.12	0.16	0.08	0	0.393428284456086	1	0.17	0.17	0.0148476074508159	0.927637296611353	0.775019533416647	0.665924180253159
cg00021527	0.01	0.08	0.03	0.04	0	0.378183001828898	1	0.063	1.6e-10	0.105241558202891	0.40206381895939	0.923650828237167	0.369400337607892
cg00021532	0.65	0.23	0.64	0	0.35	1	0.0482163200597092	0.64	0.33	0.562523920510606	0.0484072120270287	0.446748085413534	0.683785097075461
cg00021539	-0.05	-0.03	0	0	0	1	1	6.4e-11	5.3e-11	0.0303114698440536	0.99993102735585	0.999536251314587	0.0231221358755372
cg00021540	0.16	0.17	0.18	0.16	0	0.104564975285497	1	0.19	0.16	0.593207539884859	0.600033066263498	0.863137989794617	0.692729396903165
cg00021550	0.04	0	0.04	0	0.04	1	0.680868336919024	0.048	6.3e-10	0.232422243949896	0.625774328152803	0.449242601093927	0.0353311936638391
cg00021558	0.13	0.04	0.13	0	0.11	1	0.573894248143509	0.14	0.031	0.0907291992974574	0.883031506855829	0.521162607105761	0.495983215763892
cg00021576	0.1	0.01	0.09	0	0.1	1	0.546138788198169	0.08	5.3e-10	0.777092110924682	0.677288551452386	0.311474352739211	0.0241454649040135
cg00021762	0.11	0	0.1	0	0.12	1	0.277798207548296	0.085	1.2e-12	0.241653480866372	0.116304380161387	0.504774425445418	0.0184078587173558
cg00021783	0.04	0.08	0.05	0.05	0	0.36616732065868	1	0.078	2.8e-10	0.666632873014917	0.613659373603101	0.839324371219072	0.383561442961504
cg00021855	0.94	0.56	0.95	0.15	0	0.0511443456346115	0.986649460671827	0.94	0.33	0.000743141437624328	0.0161856449446824	0.035082334130518	0.798792528484747
cg00021933	0.06	-0.04	0.04	0	0.05	1	0.475030653024176	0.053	0.0042	0.653232964141532	0.45573762622934	0.193482166613336	0.924709601557512
cg00021945	-0.04	-0.04	0	0	0	1	1	1.5e-09	9.9e-10	4.0694253171436e-05	0.0185688934570982	0.999523156829045	0.830008909126802
cg00021978	0.04	0.15	0.08	0.08	0	0.0748098387795887	1	0.099	2.8e-08	0.204414927156403	< 1.10e-16	0.322558819785758	0.938758008103902
cg00022024	0.45	0.18	0.45	0	0.2	1	0.271889350093676	0.48	0.1	4.16284662074773e-07	0.000154567685197282	0.594593080374605	0.522950547041524
cg00022054	0.32	0.14	0.32	0	0.13	1	0.494962786394988	0.31	0.061	4.18472705188133e-06	0.811382012032141	0.0176080868401663	0.342506788627409
cg00022076	0.09	0.07	0.1	0.05	0	0.718390569153063	1	0.13	0.12	0.173275743376828	0.936463056553812	0.556878004604555	0.68803988489513
cg00022101	0.65	0.18	0.63	0	0.53	1	0.00386762936206919	0.61	0.17	0.103589692104229	0.390504251931781	0.0611867351403687	0.521173920032844
cg00022138	0.02	0.16	0.06	0.07	0	0.0757870438754759	1	0.067	0.067	0.511326198556701	0.396713186999789	0.160968586840083	0.541543455712865
cg00022145	0.24	0.1	0.23	0	0.02	1	0.923380060753163	0.24	0.17	0.944774240724006	0.13486622976481	0.0183642461110609	0.0752520947544953
cg00022235	0.15	-0.01	0.13	0	0.15	1	0.146501030752129	0.14	0.12	0.108145363342677	0.913122705325421	0.37804951485632	4.42218128372529e-05
cg00022259	0.24	-0.03	0.2	0	0.22	1	0.0381731550077898	0.034	0.016	NA	NA	NA	NA
cg00022492	0.28	0.12	0.28	0	0.09	1	0.630886883406909	0.27	1.4e-10	0.012776638142461	0.0817067288968673	0.743157535457382	0.0815177209536977
cg00022558	0.11	0.06	0.12	0	0.06	1	0.753371124725405	0.13	0.058	0.888401094329358	< 1.10e-16	0.207448072084544	0.380106203770275
cg00022594	-0.03	-0.04	0	0	0	1	1	2.9e-07	4.9e-08	0.187844071752986	0.999797670536549	0.997848156236276	0.814319516423075
cg00022633	0.01	0.01	0.01	0.01	0.01	0.881001545352888	1	0.0083	0.0083	0.00599791836423091	0.843856169997803	0.26264282431269	0.0218884873633252
cg00022642	0.1	-0.06	0.07	0	0.09	1	0.225099722066309	0.079	6.2e-07	0.0872072350121624	0.736000661068231	0.465571559811112	0.385771732590576
cg00022688	0.12	0.13	0.14	0.12	0	0.188026948782468	1	0.092	1.5e-08	0.154310615267042	0.0905717515011362	0.667573570169312	0.165224791478133
cg00022858	0.13	0.11	0.15	0.04	0	0.66927614897034	1	0.13	0.02	3.74143028891716e-06	0.34974043884033	0.521875160303798	0.627277792336271
cg00022866	0.88	0.44	0.88	0.01	0	0.920225329754548	1	0.88	0.26	0.00160623084032319	0.0108776092001082	0.621024848988144	0.307948879627855
cg00022871	0.39	0.24	0.4	0.11	0	0.273669725756554	1	0.44	0.39	0.0108436891807073	0.0367320322668035	0.707916815040548	0.503672803377796
cg00022900	0.27	0.21	0.29	0.13	0	0.178417087627492	1	0.26	0.2	0.442626199710752	0.0484382123241353	0.401550623470652	0.447341770460096
cg00022911	0.18	0.09	0.18	0.01	0	0.969520290648639	1	0.18	0.038	0.00243592211756227	0.156819434423078	0.405634825222386	0.649713766760006
cg00022966	0.16	-0.03	0.13	0	0.15	1	0.143229040166949	0.14	4.5e-07	0.124629047839141	0.396162123078717	0.00107314161935901	0.331198998772345
cg00023024	0.22	0.19	0.23	0.18	0	0.0793200040899592	1	0.22	5.2e-09	0.000164918034126993	0.0344167827853648	0.0301201160555921	0.100332814904281
cg00023132	0.03	0.1	0.05	0.05	0	0.243794143247299	1	0.066	2.7e-07	0.569766148504076	0.71469531510735	0.524974078368	0.716197439845025
cg00023154	0.1	0.09	0.11	0.09	0	0.402139297539096	1	0.11	2.8e-09	0.240431737507107	0.366170851771492	0.449702524521867	0.811122133701066
cg00023168	0.03	-0.03	0.02	0	0.01	1	0.796682313868654	0.0099	2.1e-09	0.762846981634253	0.933501894274114	0.418752212130877	0.7121775438288
cg00023174	0.14	0.12	0.15	0.1	0	0.324478250304077	1	0.14	0.14	0.209518063666427	0.967490276018577	0.912006847336095	0.621688654873901
cg00023185	0.2	0.09	0.2	0	0.05	1	0.799580741555916	0.23	2.9e-11	0.718371746541984	0.00179848892704459	0.913858136856089	0.578233051675913
cg00023233	0.08	0.09	0.09	0.08	0	0.34426615097739	1	0.089	0.089	0.225733070481348	0.606961015333061	0.728041701945225	0.572630567566591
cg00023288	0.06	0.03	0.06	0.01	0.03	0.96750070320645	1	0.074	0.074	0.988266157854829	0.692585172402213	0.656104609305084	0.740623607426429
cg00023321	0.04	0.03	0.05	0	0	0.976334389916228	1	0.022	8.4e-09	NA	NA	NA	NA
cg00023351	0.01	0.06	0.02	0.03	0	0.49340610921004	1	0.015	5.2e-09	0.241777679029322	0.838447788088451	0.605558230156925	0.283381359825023
cg00023411	0.33	0.07	0.31	0	0.33	1	0.0562901766766015	0.31	6.8e-09	0.0180423836360883	0.193020740513594	0.531960939770036	0.238203723913462
cg00023464	0.6	0.31	0.63	0	0.13	1	0.41277282962945	0.63	0.32	8.86369977415313e-10	0.302588554394235	0.0815696923684547	0.249543416352594
cg00023492	0.28	0.04	0.26	0	0.28	1	0.0592408926950705	0.25	0.089	0.494434475740733	0.327600636896749	0.833676242139519	0.9263836936651
cg00023673	0.02	0.05	0.02	0.02	0	0.608387314578168	1	0.024	2.1e-09	3.63249874624216e-09	1.74083280235493e-06	0.516464446044398	6.16025272215381e-06
cg00023695	-0.01	0.01	0	0	0	1	1	0.019	1.3e-07	0.781335017248104	0.34455121764858	0.563497854036568	0.591786409402461
cg00023702	0	0.11	0.03	0.04	0	0.275868789233997	1	0.00018	0.00018	0.593040345836368	0.205252820475135	0.741426025154548	0.0751431261044788
cg00023726	0.35	0.12	0.33	0	0.17	1	0.363920119455603	0.33	7.3e-09	NA	NA	0.0145646212539414	0.08915794843972
cg00023808	0.08	-0.01	0.07	0	0.07	1	0.48072418352465	0.055	1.5e-09	0.000365975990616496	0.0227903185264017	0.522693973677967	0.204928092157428
cg00023919	0.73	0.41	0.76	0	0.02	1	0.88959521395199	NA	NA	NA	NA	NA	NA
cg00024046	0.09	0.04	0.09	0	0.05	1	0.898006874152664	0.1	0.1	0.0190980050597407	0.687217213806805	0.293506046640309	0.403989042250286
cg00024086	0.26	0.17	0.26	0.1	0	0.353484159822332	1	0.27	0.2	0.000105393446239055	0.0250319198744655	0.264945750945412	0.623062655489461
cg00024170	0.01	0.03	0.01	0.01	0	0.789006885750123	0.933464690795269	0.019	0.019	0.807742864926208	0.568490794656016	0.435450717922662	0.436719310506377
cg00024192	0.1	0.13	0.11	0.11	0	0.13935291800657	1	0.12	5.1e-13	0.480544796665739	0.166451718978822	0.722613628893718	0.515731721193334
cg00024198	0.21	0.09	0.2	0	0	0.97646919858161	1	0.053	7.6e-07	0.701432476039868	0.588324234801033	0.483002979785137	0.709472621096944
cg00024247	0.11	0.08	0.12	0.06	0	0.589043820699024	1	0.1	7.1e-07	0.535010512305711	0.591547930210641	0.752585395921761	0.320149785165507
cg00024280	0.14	0.09	0.14	0.04	0	0.705424698247644	1	0.14	0.044	0.116083448817678	0.774136228873798	0.362636867923045	0.894548674764051
cg00024382	0.34	0.11	0.31	0	0.14	1	0.538348081140246	0.32	4.9e-07	0.00185885797159724	0.00191208950012467	0.453322553512462	0.066056177829893
cg00024396	0.1	0.08	0.1	0.06	0	0.54235632969457	1	0.11	4.8e-08	NA	NA	0.243903625126472	0.7190647473464
cg00024404	0.56	0.3	0.57	0.03	0	0.711301952786045	1	0.56	0.18	0.11904447008111	0.655510848390726	0.0714908277973639	0.97610950903045
cg00024416	0.92	0.41	0.92	0	0.25	0.997476871683194	0.117341591134086	NA	NA	NA	NA	NA	NA
cg00024443	0.51	0.3	0.51	0.09	0	0.34322183633517	1	0.5	1.3e-07	9.2984887088976e-06	0.666562051152663	0.920402004788323	0.0345540455175066
cg00024471	0.32	0.16	0.32	0	0.01	1	0.941150338144363	0.32	0.056	0.0237098308416124	0.241503904515567	0.950346731043514	0.00304300133252267
cg00024472	0.05	-0.01	0.04	0	0.04	1	0.676651221204237	0.043	1.8e-09	2.3084816127561e-06	9.29428296139179e-05	0.140845765470015	0.000458476217711001
cg00024494	0.4	0.18	0.39	0	0.02	1	0.909328236810691	0.39	0.11	2.96727279625042e-06	0.224557397566216	0.551176775744927	0.323784704419489
cg00024516	0.18	0.05	0.17	0	0.17	1	0.388714331333669	0.19	0.19	0.332597523088201	0.178105410437396	0.944553235584016	0.832761291539412
cg00024722	0.22	0.1	0.21	0	0.03	1	0.865589692162208	0.21	0.12	0.21558382038115	0.131098883663452	0.238563222663823	0.42782731266979
cg00024790	0.09	-0.02	0.07	0	0.08	1	0.343409926956444	0.049	0.049	0.850161716585895	0.786151721429634	0.39997961790566	0.644487662476182
cg00024812	0.07	-0.04	0.06	0	0.07	1	0.386837401691944	0.056	0.056	0.13396608558139	0.683495346250647	0.167365090002802	0.00956671091249106
cg00024967	0.24	0.16	0.24	0.09	0	0.383143946719341	1	0.23	0.13	5.60875517363613e-06	0.472955692008545	0.945229265231011	0.15550887416863
cg00024989	0.42	0.27	0.43	0.13	0	0.181794851162221	1	0.44	0.049	0.00103264327094643	0.716731333413989	0.942681765799339	0.682216014870155
cg00025044	0.04	0	0.04	0	0.04	1	0.683583361952827	0.028	3.1e-08	0.870883206179756	0.32314607480908	0.21320809800323	1.20604617404041e-08
cg00025138	0.04	-0.07	0.02	0	0.03	1	0.509940108666727	0.0067	3.2e-09	0.766052139580731	7.07574302744041e-05	0.7621200831266	0.149644653386079
cg00025155	0.14	0.03	0.14	0	0.15	1	0.341127348929931	0.15	2.3e-07	0.529674258720859	0.113709298962544	0.57960588521045	0.904581083328814
cg00025211	0.44	0.23	0.44	0.02	0	0.835011393525175	1	0.43	0.21	4.1216938706512e-07	0.835868177042399	0.781690905587027	0.94338756374257
cg00025331	-0.01	0.07	0.01	0.02	0	0.550205026183786	0.972597154595305	3.4e-08	1.1e-08	0.72282504394772	0.567498555985878	0.378957299820952	0.12672497714649
cg00025347	-0.06	-0.02	0	0	0	1	1	2.7e-10	4.3e-11	0.309184709220451	0.99856694695085	0.998141385246947	0.0507413333826024
cg00025357	0.68	0.31	0.69	0	0.23	1	0.144131108264859	0.68	1e-08	NA	NA	2.68640276070986e-05	0.218008811835677
cg00025405	0.36	0.02	0.33	0	0.35	1	0.00454890885744308	0.32	0.13	7.35387285532019e-05	0.00405126178418125	0.198061055222852	0.991091444819843
cg00025436	0.03	0.09	0.05	0.05	0	0.273861989842624	1	0.037	5.6e-10	0.227448733996957	0.515451686469141	0.412427401805959	0.967469505209665
cg00025439	0.67	0.36	0.66	0.1	0	0.246627005564433	1	0.67	0.3	0.000425653820590455	0.794799280568036	0.0292880269521851	0.388458741401286
cg00025496	0.37	0.2	0.37	0.04	0	0.655448282862309	1	0.35	2.6e-08	0.849263041016221	0.421438207586829	0.530485052116312	0.562794901011601
cg00025626	0.03	0.02	0.03	0	0.02	1	1	0.023	0.023	0.551850038052934	0.65465086334689	0.788673092458804	0.271722321119306
cg00025643	0.36	0.16	0.35	0	0.01	1	0.961254143350372	0.31	0.19	0.00289366657171275	0.0578075132591302	0.350504887758638	0.0479321956856288
cg00025647	0.08	0.03	0.08	0	0.04	1	0.914489235902107	0.067	4.7e-08	0.232005363030971	3.548272786702e-13	0.374754934643554	0.478261828157162
cg00025663	0.13	0.06	0.12	0.01	0.06	0.945575327725868	1	0.12	0.015	1.2450785957796e-09	0.701903581949571	0.424282530411493	0.158670062038704
cg00025680	0.4	0.02	0.38	0	0.42	1	6.66747127406886e-05	0.34	9e-11	9.94726523373402e-12	0.0265956242021025	0.00300321132722003	0.229260173939905
cg00025715	0.04	-0.02	0.03	0.01	0.04	1	0.640844033452217	0.05	0.05	0.856682244505006	0.433477840473902	NA	NA
cg00025795	0	0.07	0.02	0.03	0.01	0.441816509642431	1	0.064	0.064	0.797444027696293	0.216586573998072	0.839769358804355	0.235962031777648
cg00025823	0.44	0.08	0.43	0	0.46	1	0.000674790594584862	0.41	0.33	1.22957020006753e-05	0.172373761841829	0.83642627704998	0.957497807119332
cg00025877	0.18	0	0.16	0	0.17	1	0.14774110693279	0.14	0.0014	0.270611632684957	0.138828119855909	0.105510393847066	0.03639642898704
cg00025972	0.21	0.04	0.2	0	0.21	1	0.220280954693406	0.18	0.14	NA	NA	0.502886033158053	0.475967392294587
cg00025981	0.18	0.12	0.18	0.06	0	0.582974825789441	1	0.11	2.2e-12	0.866993331180699	0.0108593981519965	0.259895904549623	0.746619692214294
cg00025991	0.46	0.17	0.46	0	0.27	1	0.15121612448388	0.44	3.6e-08	3.60140605226711e-07	0.174384798015258	0.226426523446921	0.00015217029307435
cg00026030	0.02	-0.06	0.01	0	0.01	0.897729438179472	0.689092077679827	5.6e-09	5.5e-09	0.936005386733109	0.999134166733086	0.611746308768949	0.0316776885182737
cg00026033	0.16	0.19	0.19	0.17	0	0.0446275242621045	1	0.18	0.0058	0.0499507008761793	0.264143649732335	0.757500929905172	0.933885791432396
cg00026075	0.05	0	0.05	0	0.05	1	0.672820998861607	0.036	0.036	NA	NA	0.548807496422334	0.406988011436239
cg00026104	0.09	0.02	0.09	0	0.04	1	0.696337541907189	0.097	0.069	0.304149523917053	0.104217526445814	0.32305957167349	0.319224558817035
cg00026119	0.06	-0.06	0.04	0	0.05	1	0.388248662891836	0.018	4.2e-09	0.266355355917477	0.348268382443494	0.39960540601336	0.822123780893767
cg00026141	0.22	0.16	0.23	0.09	0	0.375689304469043	1	0.22	0.13	0.234905041567377	0.943136132160476	0.292691798485584	0.207777018229922
cg00026222	0.15	0.17	0.17	0.16	0	0.0560002436232038	1	0.15	0.059	0.644549761481175	0.244444875247335	0.475214816385857	0.0344762800904856
cg00026230	0.15	0.06	0.15	0	0.04	1	0.871705097485264	0.13	2.8e-10	0.376575987345256	0.679110439550755	0.374466158718331	0.0477533255322937
cg00026290	0.25	0.21	0.27	0.14	0	0.13189054073067	1	0.27	3.9e-11	0.000611733759983468	0.978776417903667	0.970349357128496	0.451233894654617
cg00026327	0.12	0.09	0.13	0.06	0	0.565100228401463	1	0.15	0.15	0.00165786575356452	0.0564450651755745	0.89138973759278	0.995824072185095
cg00026346	0.03	-0.04	0.01	0	0.02	1	0.695014865047664	3.1e-09	1.9e-09	0.724930483169439	0.443806742943977	0.999481388486495	0.0063647207339288
cg00026362	0.55	0.27	0.56	0	0.12	1	0.48491479450241	0.56	0.14	3.15290368257948e-07	0.320331097558082	0.607185561390212	0.329054173006537
cg00026374	0.03	0	0.02	0	0.03	1	0.790407210327028	0.00054	4.5e-07	0.392140630557777	0.372808332738682	0.374662248092873	0.409401059924833
cg00026375	0.2	0.13	0.2	0.12	0	0.304778135400471	1	0.19	0.13	0.00929844807798985	0.643439662748939	0.644599179633614	0.363458927625077
cg00026412	0.06	0.06	0.06	0.06	0	0.521032008870119	1	0.069	9.2e-09	0.914800070742081	0.958657915571582	0.165246184175393	0.642752476153722
cg00026455	0	0.05	0.02	0.02	0	0.567211846596546	1	0.044	4.5e-06	0.862789926858944	0.0685696160633182	0.21370621752676	0.55055599683207
cg00026457	0	-0.01	0	0	0	1	0.967111695404474	0.0029	1.8e-06	0.338506170755833	0.331711538800518	0.425883236794449	0.0764764316210297
cg00026458	0.05	0.02	0.05	0	0.02	1	0.948388809686201	0.039	1.1e-05	0.622869441007077	0.0175975734126429	0.609269312207495	0.699376591053565
cg00026474	0.71	0.39	0.7	0.09	0	0.295020080066769	1	0.69	0.016	0.0245819461490795	0.907493413323994	0.86035641066181	0.0268748480889912
cg00026546	0.3	0.2	0.32	0.08	0	0.394378303371818	1	0.3	0.19	0.242585935239669	0.273129280383227	0.727605157941446	0.879431989090954
cg00026553	0.31	0.14	0.31	0	0.07	1	0.726199364148181	0.31	0.23	0.00236370609171577	0.515557039298978	0.215523141875362	0.114206300103292
cg00026603	0.2	0.12	0.2	0.04	0	0.700213361842756	1	0.18	0.036	0.513571739697405	0.163563245273496	0.30197907359488	0.709481527534988
cg00026703	0.21	0.08	0.21	0	0.13	1	0.502116588621528	0.2	0.16	3.20632409511745e-13	0.0770153066705624	0.735197793113787	0.771556487066564
cg00026731	0	-0.01	0	0	0	1	1	0.005	7.6e-07	0.561785543572946	0.95714048347313	0.374631547300421	0.593857388435453
cg00026776	0.03	0	0.03	0	0.01	1	0.869961763051117	0.049	0.049	0.0444915732745497	0.512604566635676	0.608738056890437	0.0156431961277298
cg00026803	0.48	0.04	0.45	0	0.48	1	4.21307127138615e-05	0.44	1e-09	2.58767784977465e-10	0.0205600326133994	0.873080502518183	0.444113067201985
cg00026853	0.09	0.08	0.09	0.09	0	0.343232580623042	1	0.083	8.6e-10	0.857362271913653	0.886772606682298	0.328790382638139	0.854270155036357
cg00026919	-0.02	-0.04	0	0	0	1	1	1.7e-08	4.2e-10	0.537362746944927	0.00485160367503179	0.677269361315893	0.265111095415221
cg00026938	0.37	0.17	0.37	0	0.1	1	0.606529275676598	0.33	0.26	8.87625316470242e-07	0.85602509217329	0.691345437424155	0.868776924215722
cg00026974	0.36	0.12	0.35	0	0.25	1	0.200994963211214	0.35	0.15	0.294494104655578	0.128479251200561	0.490308512100651	0.80544003721146
cg00027037	0.1	0.04	0.09	0	0.05	1	0.795234989704206	0.099	2.1e-10	0.338176538703338	0.0661211874107326	0.43266623197227	0.332859028209293
cg00027081	0.34	0.2	0.34	0.06	0	0.566472814151629	1	0.33	0.078	0.179009175404819	0.580647597356813	0.235263311533188	0.0220303942877501
cg00027083	0.49	0.34	0.5	0.18	0	0.0396182236226446	1	0.51	0.15	0.000140582586379057	0.0115315137482571	0.0221795628376832	0.143590175786676
cg00027114	0.02	0.07	0.04	0.04	0	0.423048903559327	1	0.043	0.043	0.260659350290124	0.00719152874679108	0.142960476904789	0.0504649163035161
cg00027120	0.07	0.12	0.09	0.09	0	0.156693441772907	1	0.13	9.7e-10	0.881583762387034	0.847844396423078	0.132976451570093	0.719970478325872
cg00027400	0.26	0.16	0.27	0.06	0	0.571391378437172	1	0.25	0.1	1.66533453693773e-13	0.141355134839042	NA	NA
cg00027466	0.07	0.02	0.07	0	0.04	1	0.741766613153745	0.075	0.075	0.0603885467816597	0.0055446319939978	0.390031070416787	0.658679623342573
cg00027499	0.09	-0.05	0.07	0	0.08	1	0.315032241050902	0.048	2e-06	0.530997871519578	0.759980910860494	0.906428032916687	0.471797182794494
cg00027570	0.28	0.25	0.31	0.2	0	0.0327900048758007	1	0.32	5.6e-08	0.39184315565193	0.259259197716517	0.770781637423528	0.331943452418213
cg00027650	0.18	0.02	0.17	0	0.18	1	0.187410207468974	0.14	1.1e-12	0.0117131651208076	0.825045609421051	0.923291901401845	0.633503258771489
cg00027669	0.42	0.04	0.4	0	0.43	1	0.000334584590783282	0.38	8.6e-11	< 1.10e-16	0.638346822972597	0.459016901120295	0.85410378203296
cg00027674	0.47	0.28	0.48	0.06	0	0.50668838328946	1	0.48	0.27	0.00266146037537285	0.975427261605323	0.134008058916328	0.927707907227379
cg00027729	0.09	0.05	0.09	0	0	0.975282405948825	1	0.057	4.1e-09	0.894460685171725	0.5642810649249	0.115166333680309	0.233215851883262
cg00027745	0.06	0.01	0.06	0	0.03	1	0.767108855893729	0.052	0.052	0.0465571125310804	0.879628460302416	0.49812867879056	0.312914857432473
cg00027990	0.06	0.02	0.06	0	0.03	1	0.874966568883261	0.083	6e-09	0.157285541228683	0.477535671039755	0.866254911872915	0.736899159730902
cg00027995	-0.09	-0.05	0	0	0	1	1	5.2e-07	2.7e-07	0.102249372251512	0.99960417425326	0.999968549811678	0.663022939906862
cg00028013	0.58	0.3	0.58	0.02	0	0.840409032268216	1	0.56	0.21	0.000269573163887316	0.0138391978824935	0.115512924984258	0.0592587609857973
cg00028034	0.5	0.27	0.52	0	0.06	1	0.731421966668303	0.5	0.18	0.369782593165676	0.0867776771203685	0.849746445443136	0.121195145424155
cg00028056	0.23	0	0.21	0	0.23	1	0.0367185191686324	0.19	0.011	0.0326676159987775	0.938527917932684	0.172454764150609	0.683723758166263
cg00028135	0.45	0.16	0.46	0	0.39	1	0.0228437218905406	0.44	0.16	1.23420840691946e-06	0.0446861740565144	0.167315489747946	0.106427496537184
cg00028184	0.5	0.27	0.5	0.02	0	0.859085247696025	1	0.5	0.43	9.79165420916805e-05	0.576913872142615	0.199229484189024	0.267407477917079
cg00028211	0.32	0.13	0.32	0	0.16	1	0.428549947271186	0.32	0.008	9.29401537952401e-08	0.152103731314107	0.0343136553235058	0.00286353418191221
cg00028251	0.14	0.04	0.13	0	0.11	1	0.596642233619561	0.13	0.056	0.405142173074	0.641338528734505	0.412623924636818	0.853132987313706
cg00028299	-0.02	0.02	0	0	0	1	1	0.0046	0.0046	0.0674742809838615	0.999833038947947	0.427553333540049	0.351896789663503
cg00028308	-0.02	-0.05	0	0	0	1	1	1.3e-07	9.6e-08	0.000169134964662976	0.000709540825833188	0.788793961768018	0.0283512063631218
cg00028318	0.46	0.12	0.43	0	0.33	1	0.131141475823657	0.41	1.1e-11	0.264868465739366	0.397724845399887	0.000297663064151354	4.98842613216866e-06
cg00028336	-0.04	-0.01	0	0	0	1	1	3.5e-09	6.9e-11	0.2016667089487	0.999998629426583	0.551306040229089	0.0103306077048212
cg00028429	0.51	0.18	0.49	0	0.26	1	0.170236435320827	0.49	0.031	1.42594702712273e-09	0.0223430919309896	0.161804343713764	0.460927740865734
cg00028431	-0.02	0.03	0	0	0	1	1	8.6e-06	3.6e-06	0.839605674500275	0.935071964043668	0.70167268630379	0.484179827449068
cg00028455	0	-0.01	0	0	0	1	0.95764930559934	0.037	0.037	0.363201886554015	0.796798474415385	0.580251950466055	0.214572303273781
cg00028487	0.14	0	0.12	0	0.13	1	0.268565344532719	0.15	6.8e-09	0.185184522243076	0.0592335636040616	0.881320676379733	0.364074480233443
cg00028507	0.37	0.15	0.37	0	0.19	1	0.320234132738174	0.36	0.36	0.00534562932597205	0.56252808816588	0.775582917981852	0.387949213755565
cg00028515	0.04	0.11	0.06	0.06	0	0.197662742242581	1	0.068	0.068	0.0283534088011981	0.28397039235333	0.385154507034525	0.365748379270669
cg00028598	0.28	0.14	0.27	0	0	1	0.989597152852451	0.23	3.1e-09	2.39984264545079e-05	0.237193714370001	0.248533000595707	0.000705544234215649
cg00028636	-0.02	0	0	0	0	1	1	1.9e-07	1.1e-07	0.102632493188097	0.146551222421403	0.999510338937247	0.158636170338127
cg00028677	0.04	0.09	0.06	0.06	0	0.279152757535782	1	0.051	0.051	0.991376190284903	0.793452070234555	0.563171343736667	0.511327036271416
cg00028678	0.5	0.18	0.5	0	0.33	1	0.0666299601200417	0.48	0.11	2.77955436445154e-12	0.00433557553698649	0.0164976553736144	0.042304691559693
cg00028749	0.08	-0.02	0.07	0	0.08	1	0.378201424007094	0.072	0.035	0.181342613811052	0.625413643719735	0.463409384210837	0.475763179765564
cg00028757	0.03	0.06	0.04	0.04	0	0.492302496356958	1	0.03	1.9e-09	0.17778428948431	0.963090202924439	0.743445769749061	0.367730450863512
cg00028829	0.09	-0.02	0.07	0	0.08	1	0.3942479688722	0.077	0.077	0.0242789508828994	0.635646035704164	0.764082481103059	0.0400664391527408
cg00028844	0.24	0.19	0.25	0.14	0	0.152610687031752	1	0.26	0.16	2.69238473515898e-07	0.0433160383832254	0.156686116995968	0.0438845751194384
cg00028870	0.07	0.07	0.08	0.04	0	0.511768222693281	1	0.033	0.016	0.537790401057051	0.711996725952514	0.789967897874615	0.822249645354994
cg00028881	0.02	0.06	0.03	0.03	0	0.470291922899781	1	0.015	0.0074	0.00687686789288211	0.157087551763078	0.166796770499643	0.491617380398993
cg00028918	0	-0.03	0	0	0	1	1	5e-09	5e-09	0.625091121544329	0.997986203725037	0.180090974534612	0.249533078686313
cg00028929	0.61	0.35	0.62	0.08	0	0.333817916971053	1	0.61	0.61	0.0307940070702121	0.975520370458035	0.0133598257479597	0.285745313583489
cg00028935	0.28	0.23	0.3	0.2	0	0.0418171412401794	1	0.29	0.046	1.98487064562158e-08	0.174166163588959	0.624079399373367	0.276228522781975
cg00028993	0.13	0.13	0.15	0.13	0	0.19209062039445	1	0.13	0.13	0.00860963589512209	0.127484685658202	0.146348694603914	0.12633949094083
cg00029053	0.28	0.13	0.27	0.01	0	0.910027047289791	1	0.27	0.23	0.131064286383239	0.791797584774588	0.204203492134576	0.684371560191027
cg00029161	0.1	-0.08	0.07	0	0.09	1	0.184167410495669	0.095	0.039	0.836924656167226	0.426623255749111	0.931800234056334	0.641999364237119
cg00029233	0.12	0.03	0.11	0	0.06	1	0.695288275919255	0.082	9.5e-10	0.057885607302979	0.0757305117100838	0.176494335977295	0.874430277463065
cg00029246	0.77	0.38	0.77	0	0.11	1	0.480684475442941	0.76	0.51	0.00109302846888959	0.801192185118838	0.100035919412377	0.176164854213671
cg00029282	0.17	0.07	0.17	0	0.09	1	0.654599797581442	0.12	1.5e-09	0.4832489828738	0.494564222615049	0.733477670354125	0.765891397275663
cg00029284	0.41	0.15	0.42	0	0.34	1	0.0524273226107569	0.41	0.2	0.127038805816228	0.793548178200654	0.101426492697205	0.0509969258655842
cg00029353	0.04	0.01	0.04	0	0.02	1	0.850074157044141	0.042	8.8e-13	0.471872772835272	0.780424582078397	0.535174826925469	0.913146518155906
cg00029397	0.1	0.05	0.1	0	0.05	0.992021287370737	1	0.11	1.3e-09	0.277963661778485	0.0801287801312182	0.423319274929945	0.596161806763572
cg00029521	0.46	0.27	0.47	0.06	0	0.502050161581743	1	0.46	0.46	0.000308903194247478	0.62251315610702	0.482774310989386	0.362211259744448
cg00029583	0.25	0.17	0.27	0.05	0	0.60502724083518	1	0.29	0.15	0.0474634357076675	0.146492873883429	0.475619281813031	0.788801317733837
cg00029640	-0.01	0.05	0.01	0.01	0	0.667974968836108	0.883721505474731	0.013	0.0065	0.803408017922649	0.603892459820289	0.59357053325796	0.183821873369636
cg00029678	0	-0.02	0	0	0	1	1	2e-06	9.7e-07	0.223196221133264	0.999822031266975	0.348251030537891	0.959399646220233
cg00029821	-0.05	-0.01	0	0	0	1	1	2.9e-11	1.2e-13	0.245201971666492	0.999939308089343	0.998743232138217	0.360904666619356
cg00029822	0.02	0.05	0.03	0.03	0	0.558774811121349	1	0.0019	9e-06	0.782274487967541	0.000341117523634415	0.186525332222212	0.00352503226005363
cg00029825	0.03	0.02	0.03	0.01	0.01	0.872463299282312	1	0.026	0.026	0.326586786758156	0.412862857582754	0.813419747991678	0.676088978486708
cg00029826	0.07	0.02	0.07	0	0.04	1	0.76185088059216	0.043	1.8e-08	1.82334313608701e-05	3.06803481631146e-06	0.31674318265253	0.500675238756885
cg00029831	0.13	0.08	0.13	0.04	0	0.727262539458305	1	0.15	0.15	0.766029312782831	0.584815031642158	0.907469702689268	0.793829557206323
cg00029922	-0.03	-0.01	0	0	0	1	1	7.4e-11	7.3e-11	0.956170239756715	0.999055267926268	0.999905565110283	0.572098060621184
cg00029973	0.02	-0.04	0.01	0	0.01	1	0.751422001666243	6.5e-07	3.1e-07	0.822164157747894	0.992508192662548	0.156309262829535	0.501416403245432
cg00029979	0.12	-0.01	0.11	0	0.12	1	0.223554044975325	0.1	2e-08	0.323510359314591	0.438725002695379	0.03739491641128	0.0424496144977069
cg00030005	0.35	0.23	0.37	0.09	0	0.313369702934111	1	0.36	0.19	0.02725446419322	0.0735918504947799	0.0929399346497007	0.764941908297288
cg00030047	0.46	0.19	0.46	0	0.23	1	0.204296520978117	0.46	0.33	0.000125379638879264	0.00428722110948843	0.73770278894625	0.0648057944861873
cg00030291	0.31	0.1	0.29	0	0.15	1	0.479074222419892	0.25	0.067	0.459729285375793	0.135639905767724	0.372000722147465	0.18219738634429
cg00030296	0.16	0.12	0.17	0.08	0	0.616315640867583	1	0.15	1.3e-07	0.0976471485218963	3.33066907387547e-16	0.0754317389605116	0.0235899123675973
cg00030420	0.42	0.18	0.42	0	0.15	1	0.410493828870579	0.42	6.3e-09	1.10001430519979e-07	0.0824859646411439	0.141773239982136	0.714559463542151
cg00030422	-0.04	0	0	0	0	1	1	2e-06	1e-06	0.508837744552041	0.999805547251752	0.99962767902665	0.237816778549457
cg00030423	0	-0.08	0	0	0	1	1	2.3e-09	9.4e-11	0.1836748067087	0.999611823582065	0.307297200818618	0.522872442529643
cg00030427	0.23	0.04	0.22	0	0.25	1	0.0455194349427822	0.22	0.065	NA	NA	0.0194868881652464	0.658429669941172
cg00030432	0.13	0.1	0.14	0.07	0	0.509317036559205	1	0.15	1.7e-09	0.391783015874571	0.00024220786642426	0.0120774079032537	0.00271624907400381
cg00030466	0	0.02	0	0.01	0	0.867603485793541	1	0.03	0.03	NA	NA	NA	NA
cg00030501	0.04	-0.01	0.04	0	0.04	1	0.644356199219726	0.04	0.04	0.0029932236304907	0.713896496741965	0.193124226404687	0.178496882492543
cg00030508	0.33	0.11	0.32	0	0.19	1	0.340379887421842	0.29	0.11	0.00373202994707822	0.519066512223425	NA	NA
cg00030523	0.03	0	0.02	0	0.01	1	0.90114302609987	0.024	3.7e-07	0.612365090258315	0.974316279170294	0.219687346411835	0.957693632037038
cg00030588	0.34	0.26	0.35	0.2	0	0.0420589590388692	1	0.34	0.34	0.00107078629432211	0.429235190501937	0.359808831626908	0.311608887297252
cg00030604	0.65	0.26	0.64	0	0.28	1	0.0998817861392098	0.63	0.01	5.15132805545271e-06	0.43289568267465	0.169844957511423	0.373920614473343
cg00030627	0.05	0.03	0.05	0.02	0.02	0.807987864592662	1	0.04	7.7e-10	0.559390150382386	0.712963628340665	0.515954546736609	0.196692048942293
cg00030682	0.02	-0.05	0	0	0.01	1	0.761825735368219	5.4e-08	3.3e-08	0.0231244454386247	0.998043488927287	0.990392249737677	0.921188994013915
cg00030774	0.33	0.07	0.31	0	0.33	1	0.0499156510205645	0.32	0.13	0.223149925843349	0.128891916639484	0.832910303400188	0.193008855579238
cg00030795	-0.01	0.02	0	0	0	1	1	0.0087	0.0087	0.0190668508033748	0.99844670653992	0.0732868330550687	0.387978525427392
cg00030807	0.19	0.04	0.18	0	0.19	1	0.283787918722672	0.17	0.015	0.00878963964994572	0.455522978747505	0.48576853308561	0.419305629178876
cg00030816	0.01	0.05	0.02	0.02	0	0.571133270268373	1	0.06	6.4e-08	0.224706139036585	0.0454940340016511	0.906284810873783	0.78332161778066
cg00030909	0.03	0	0.03	0	0.01	1	0.886674687432509	1.3e-08	1.3e-08	0.589821492997973	0.999988460409738	0.978437077729831	0.211252643268705
cg00031013	0.22	0.22	0.24	0.22	0	0.0215521816461759	1	0.24	0.14	0.0111511288010328	0.362662866177892	0.0931818632218177	0.0489989665733885
cg00031063	0.1	0.04	0.09	0	0.01	1	1	0.08	0.024	0.157352543407191	0.0887706709849196	0.0661405954949512	0.195080884012634
cg00031105	0.13	0.17	0.16	0.14	0	0.0595773976784368	1	0.13	2.8e-10	0.105950117108326	0.86360619786443	0.171354355026757	0.0473905975521387
cg00031187	0.09	0.13	0.11	0.11	0	0.122966798483476	1	0.08	1.3e-11	0.467637997298179	0.152791928085674	0.862553185422785	0.880611531825996
cg00031256	0.04	0.11	0.07	0.07	0	0.195794400489501	1	0.05	6.7e-07	0.447848398280883	0.436700394059207	0.365691923123205	0.112985535081783
cg00031277	0	-0.09	0	0	0	1	1	2.6e-09	2e-10	0.273739302465762	0.99972538432479	0.998641648584775	0.0680443964343861
cg00031303	0.48	0.15	0.45	0	0.16	1	0.462175891896219	0.43	0.19	NA	NA	0.315575279410867	0.00925603466770897
cg00031340	0.03	-0.05	0.02	0	0.02	1	0.635399128360702	0.0054	4e-08	0.835178262229437	0.00159521465734858	0.294772779613863	0.631232628157348
cg00031346	0.35	0.23	0.37	0.1	0	0.303882115262296	1	0.34	0.31	0.0226325021986045	0.0192414800663594	0.225966751436802	0.982671662261755
cg00031402	0.19	0.03	0.17	0	0.18	1	0.283683164097374	0.15	2.1e-08	0.626558674252752	0.855549382519799	0.913883838783037	0.919321215873648
cg00031443	0.16	0.03	0.15	0	0.16	1	0.316450622680058	0.16	1.1e-08	0.563266252946545	0.718065749771578	0.408105171446959	0.103205339208644
cg00031456	0.08	0.08	0.09	0.08	0	0.437101447931194	1	0.063	1e-11	0.000515468192506585	0.237349032978748	0.853290777263924	0.496016619235099
cg00031476	0.17	0.1	0.17	0.05	0	0.67791709312855	1	0.17	4.1e-07	0.807963748952493	0.611565246412395	0.713341095963539	0.5367465446522
cg00031491	0.02	0.03	0.03	0.02	0	0.702028736564691	1	0.017	0.0084	0.646792254289686	0.788273304646109	0.603143664591775	0.152112436202234
cg00031663	0.04	-0.01	0.04	0	0.04	1	0.678826348929999	0.013	0.0059	0.00629815113936638	0.21721672493807	0.581618039969666	0.254783214866076
cg00031708	0.09	0.11	0.1	0.09	0	0.227522940348332	1	0.064	0.044	0.325375052619634	0.115881593018187	0.469747335973944	0.0308177840373304
cg00031722	0.07	0.03	0.07	0	0.03	1	1	0.068	4.3e-07	0.691642791627356	0.720669979551123	0.0778585839768163	0.202755146078601
cg00031759	0.06	-0.02	0.05	0	0.06	1	0.480746245895052	0.048	0.002	0.690257259451929	0.360533397375583	0.22720922087796	0.100617842069384
cg00031779	0.19	0.03	0.18	0	0.19	1	0.202946835388565	0.19	0.18	0.435609858882087	0.0293001372067729	0.0402165343228208	0.300142250340307
cg00031896	0.41	0.25	0.42	0.06	0	0.500342443189299	1	0.39	0.24	0.00718930599717293	0.542387822290915	0.745253394812325	0.831385133274581
cg00031967	0.03	0.06	0.04	0.04	0	0.490960758646114	1	0.033	0.033	NA	NA	0.204720587298263	0.178762664884849
cg00031973	0.53	0.25	0.54	0	0.13	1	0.460833283512808	0.54	0.29	9.45661216666949e-07	0.852328009405675	0.393027892878882	0.990610822258165
cg00032036	0.08	-0.03	0.06	0	0.07	1	0.367087493727651	0.07	0.011	0.689579957321842	0.23950892629398	0.451700210623943	0.928514291087504
cg00032192	-0.02	0.03	0	0	0	1	1	8.9e-07	5.1e-07	0.953032506423886	0.137822812362566	0.0581805876579132	0.0114309726815269
cg00032205	0.63	0.25	0.62	0	0.19	1	0.297296912805642	0.61	0.066	5.88333260634899e-05	0.665404096310524	0.491430871877641	0.632982332615923
cg00032227	0.08	0.05	0.08	0.04	0	0.747787033007933	1	0.077	1.2e-11	NA	NA	0.932293772284968	0.451266828814277
cg00032246	0.08	0.17	0.11	0.11	0	0.0407264718603624	1	0.11	4.3e-09	0.333906209062214	0.719975723455341	0.19609206012446	0.129472095014806
cg00032308	0.06	0.04	0.06	0.02	0	0.847119340759997	1	0.076	0.076	0.852053314113234	0.886370654584534	0.627522162956618	0.349743869660453
cg00032366	0.38	0.2	0.39	0.01	0	0.89859511997765	1	0.39	0.38	0.875517257599276	0.646966694234968	0.336374226898464	0.255540463886459
cg00032419	0.09	-0.02	0.07	0	0.08	1	0.409535076952919	0.052	1.1e-08	0.976809805790038	0.348924207945771	0.193943479714626	7.5581746417086e-08
cg00032490	0.08	0.04	0.08	0	0	1	0.989597152852451	0.039	0.039	0.2472200719951	0.217593195639721	0.923675996375358	0.147945740398257
cg00032609	0.4	0.11	0.41	0	0.44	1	0.00227312671804758	0.39	0.086	< 1.10e-16	0.378821595532492	0.999477843223676	0.522472090051191
cg00032610	0	0.06	0.01	0.02	0	0.613298177588371	0.99243071597337	0.025	0.025	NA	NA	0.596624116062375	0.751970589335063
cg00032643	0.05	0.04	0.06	0.02	0	0.84128518670702	1	0.053	0.047	0.139693152190133	0.537736145903867	0.781779011693705	0.380468920645625
cg00032664	0.01	0.02	0.02	0.01	0.01	0.860732106798679	1	1.4e-07	3.6e-09	0.804338328042472	0.69838666897267	0.316151692560802	0.0169712464775967
cg00032686	-0.01	-0.05	0	0	0	1	1	1.1e-09	6.9e-10	0.0529638594758474	0.998352017458197	0.999992683964165	6.7779130070722e-06
cg00032756	0.01	0.02	0.02	0.01	0.01	0.8905673546902	1	6.4e-08	1.1e-09	2.20934381900406e-14	0.00829126583004036	0.645112588754753	0.470716171735053
cg00032789	0.07	-0.01	0.06	0	0.07	1	0.480080693602554	0.083	1.8e-09	0.296967416774297	0.572362720543349	0.536868175523771	0.896499947903725
cg00032805	0.23	0.13	0.23	0.03	0	0.747328035726416	1	0.23	0.056	0.0201984628337261	0.756670349728483	0.932988028781754	0.64243142134105
cg00032852	0	-0.05	0	0	0	1	1	0.001	1.3e-06	8.53134141631795e-06	5.72973077634931e-05	0.691193114726812	0.443307136013575
cg00032879	0.39	0.16	0.39	0	0.14	1	0.459730798775663	0.38	0.22	0.00407384221473828	0.398486754502671	0.0450597715320546	0.0963202569930848
cg00032884	0.22	0.22	0.24	0.22	0	0.023007616018707	1	0.21	0.21	0.243423410005949	0.973599922191436	0.277731386908888	0.368285002297421
cg00032912	0.32	0.04	0.3	0	0.33	1	0.00747290418661295	0.32	6.8e-10	0.00327745945484326	8.76186688162361e-05	0.231749875928643	0.701835239327036
cg00032959	0.29	0.11	0.29	0	0.18	1	0.351273874071552	0.26	0.038	1.57894415542259e-07	0.36079601373167	0.470457478500152	0.377281800937777
cg00033155	0.36	0.1	0.34	0	0.28	1	0.190537067897646	0.32	0.14	5.22130116920039e-11	0.678032319633785	0.0119260723771645	0.271324282689483
cg00033165	0.02	-0.06	0	0	0.01	1	0.814266541616697	2.8e-06	1.3e-07	0.349997094278253	0.154237661667819	0.195945169513979	0.917647263320025
cg00033220	0.15	0.1	0.15	0.07	0	0.535634996857836	1	0.14	0.14	0.00250892681462311	0.159474431568411	0.830742722055642	0.835640046840937
cg00033304	0.25	-0.07	0.21	0	0.23	1	0.0133249365464583	0.22	9.9e-09	0.000164098207470875	0.000904132764915189	0.0244424016757344	0.379816282134148
cg00033334	0.08	0.07	0.09	0.03	0	0.775100518532867	1	0.1	1.4e-10	0.476888688105045	0.921203335144342	0.573387027332101	0.118310245491015
cg00033371	0	-0.02	0	0	0	1	0.967403015056055	4.4e-10	4.1e-10	0.75032433604784	0.1733629983555	0.19599083969885	0.94503856446717
cg00033457	0.06	-0.04	0.05	0	0.05	1	0.422796129718204	0.049	2.2e-09	0.647430268703371	0.522164211824434	0.796449864048397	0.791837786202654
cg00033490	0.03	-0.02	0.02	0	0.01	1	0.828728128107426	0.033	5.4e-10	0.304336740368877	0.0269394289790952	0.775894918805514	0.296570250747388
cg00033516	0.21	0.08	0.21	0	0.15	1	0.43128521339416	0.2	0.17	0.372957294503982	0.826520393197688	0.248612508131064	0.170113717796022
cg00033533	-0.01	0.03	0	0.01	0	0.781598621189187	1	0.013	2.1e-09	0.302839481420218	0.714368354815549	0.419614183715521	0.392450169747319
cg00033551	0.49	0.15	0.48	0	0.44	1	0.0153492628141784	0.45	3e-10	0.223994950713007	0.07251180170508	0.498393847751072	0.444306061565663
cg00033643	0.08	0.04	0.08	0.01	0	0.941637400788291	1	0.076	0.047	0.153279188382525	0.244602890087333	0.221618453652094	0.538764967648732
cg00033666	0.3	0.04	0.27	0	0.29	1	0.085670055617034	0.23	0.14	< 1.10e-16	0.526900540592931	0.984073586147815	0.389143572621472
cg00033668	0.16	0.08	0.16	0.01	0	0.905679017257903	1	0.17	2.4e-06	0.000155690967933442	0.00139805915011304	0.813077959868588	0.807537717633441
cg00033703	0.07	0.07	0.08	0.06	0	0.545753395419258	1	0.035	4.3e-07	0.45431575401054	0.98308210922031	0.776499833375963	0.496447443109238
cg00033773	0.05	0.06	0.05	0.05	0	0.512583274818071	1	0.043	0.043	0.966901532718554	0.450243185784439	0.844760159283698	0.918574675538535
cg00033834	0.24	0.06	0.23	0	0.25	1	0.151295537468082	0.23	0.13	0.637153797611289	0.00805300931393704	0.327600030072746	0.946182334934123
cg00033877	0.47	0.24	0.47	0	0.04	1	0.825235186257523	0.44	5.7e-08	0.669265572276655	0.0213461144269447	0.82195362530648	0.961717362310623
cg00033909	0.14	0.03	0.13	0	0.14	1	0.436278943094129	0.1	0.1	0.145746376371783	0.0738173021685534	0.35762894987394	0.292377283072854
cg00033915	0.03	0.03	0.04	0.03	0	0.764037359970585	1	0.028	8.3e-10	0.00829807792174364	0.609576985674593	0.0564390747422497	0.445619893021686
cg00034003	0.74	0.34	0.75	0	0.2	1	0.210438070562018	0.73	0.23	0.0187657964630163	0.114418623230514	0.543269169621402	0.150475112922925
cg00034019	0.02	0.11	0.04	0.05	0	0.237831759205737	1	0.021	1.6e-08	0.44541071780778	0.107914060916629	0.611723818537817	0.210060347674122
cg00034039	0.06	0.04	0.06	0.01	0	0.934472390504046	1	0.082	1.5e-07	0.0231573201452965	0.310638137867657	0.450512525520381	0.255169581583611
cg00034076	0.13	0.08	0.13	0.02	0	0.829903362640234	1	0.11	0.11	0.0111914552348522	4.44089209850063e-16	0.717700887062504	0.958272075161941
cg00034101	0.48	0.26	0.46	0.12	0	0.240181221643347	1	0.46	0.18	4.02276789657208e-09	0.903038867536526	0.572600974876056	0.197800427703957
cg00034130	0.09	0	0.08	0	0.09	1	0.414723113207866	0.11	7.1e-09	0.662032175068842	3.47826850100041e-06	0.331781245322809	0.217044935634185
cg00034154	0.06	0.08	0.07	0.07	0	0.352984217249604	1	0.062	1e-07	0.74713275831034	0.765765557241507	0.157825903608299	0.00488256631083905
cg00034336	0.5	0.26	0.5	0.03	0	0.750776144495543	1	0.5	0.043	0.000178216054312674	9.12007775966117e-08	0.959608113384951	0.0753304322872347
cg00034376	0.02	-0.05	0.01	0	0.02	0.990559522839488	0.704052877856806	2.9e-06	1.5e-06	0.945181137301015	0.125634079281862	0.389955931897551	0.0703345193017647
cg00034416	0.07	-0.02	0.06	0	0.06	1	0.524272640587254	0.053	0.053	0.00280668293424269	0.0277443956614299	0.677111010279947	0.662995014878083
cg00034433	0.11	-0.02	0.09	0	0.11	1	0.207146207317911	0.095	2.9e-08	0.0184690845779774	0.719760263290457	0.463870866789153	0.88383487462476
cg00034555	0.03	-0.04	0.01	0	0.02	0.930895721201889	0.68359237007415	0.016	0.016	0.938984865873941	0.0146586547348317	0.428672482372108	0.706663567186503
cg00034559	0.39	0.29	0.42	0.12	0	0.171603409629132	1	0.4	3.6e-11	< 1.10e-16	0.24296867372539	0.20478522322021	0.482765538421525
cg00034604	0.15	0.02	0.14	0	0.15	1	0.27583239476268	0.13	3.6e-11	0.9871069191671	0.0389651824911634	0.23814578671495	0.168166354459892
cg00034611	0.11	0	0.1	0	0.11	1	0.376725525938208	0.11	1.5e-09	0.292359775309278	0.552463785656714	0.604236102484444	0.777856891729655
cg00034650	0.09	-0.02	0.07	0	0.08	1	0.395930780121058	0.067	4.4e-07	0.681945986671674	0.941101270835162	0.994917135063738	0.282091911531257
cg00034755	0.43	0.27	0.44	0.09	0	0.324022651936601	1	0.39	2.4e-07	0.00288176609382096	0.357383503810597	0.846456821271814	0.892523409424868
cg00034769	0.55	0.2	0.54	0	0.32	1	0.0796141988830794	0.53	0.52	4.60834496340823e-07	0.667885323008145	0.212901030380898	0.948257955948443
cg00034852	0.14	0.07	0.14	0.02	0	0.865102691733417	1	0.15	7.6e-09	0.54169452829714	0.472488050039271	0.783295241410509	0.679847391497821
cg00035000	0.07	-0.05	0.05	0	0.06	1	0.375981478441789	0.043	4.8e-11	NA	NA	NA	NA
cg00035074	0.02	0	0.02	0.01	0.01	1	0.91519403652512	0.044	7.3e-08	0.800921770719466	0.987708513747905	0.309479379158621	0.000131360476649967
cg00035197	0.21	0.18	0.23	0.13	0	0.178952717806234	1	0.22	0.00035	9.64419566429342e-08	0.32744812136284	0.585396248985691	0.641088687103715
cg00035220	0.29	0.14	0.28	0.01	0	0.944995387830289	1	0.3	0.11	0.139943265894555	0.0902144754143674	0.348570572017134	0.432184006383233
cg00035237	0.06	0.04	0.06	0.03	0	0.92989474215681	1	0.057	4e-09	0.471384960808314	0.489481803102215	0.202991703093485	0.243461492889451
cg00035249	0.06	0.06	0.06	0.06	0	0.540566948142983	1	0.068	0.068	0.40761386153452	0.785131230212486	0.339722637207446	0.602464155018527
cg00035268	0.03	0	0.03	0	0.03	1	0.787160253603921	0.053	0.00027	NA	NA	NA	NA
cg00035316	0.15	0.05	0.15	0	0.12	1	0.541465702395145	0.13	2.1e-10	0.0172537648641768	0.190004770755479	0.847704772479607	0.685822677975636
cg00035326	0.45	0.2	0.45	0	0.18	1	0.313987034740852	0.45	3.2e-09	0.0578318992140555	6.16333999970964e-05	0.940222111961678	0.803463915943815
cg00035347	0.74	0.28	0.75	0	0.39	1	0.0180833132682335	0.73	0.73	0.105502752939736	0.754510595678023	0.370805368387478	0.168733087225527
cg00035398	0.3	0.13	0.31	0	0.18	1	0.318778872556255	0.31	0.016	0.00872686450711624	0.558207743179158	0.203029332444844	0.00125897233630445
cg00035453	0.07	-0.01	0.06	0	0.07	1	0.470568803843749	0.015	3.5e-09	0.546328160982626	0.202011997391064	0.591334690631543	0.805607535026347
cg00035608	0.1	0.05	0.09	0.01	0.05	0.968093126294339	1	0.066	2.4e-05	2.94452572779935e-06	0.189603014559562	0.48725778075777	0.302599570424275
cg00035623	0.04	0.01	0.04	0	0.05	1	0.738250816420804	0.037	1e-06	NA	NA	NA	NA
cg00035630	0.2	0.01	0.18	0	0.19	1	0.14483430448759	0.18	1.3e-09	0.00206419480693643	0.109104358182147	0.291989083490534	0.408691949161084
cg00035636	0.94	0.5	0.94	0.04	0.03	0.843270469552532	1	0.94	0.22	6.32827124036339e-15	0.0510540607506803	0.245590212834293	0.000259049772870057
cg00035673	0.03	-0.08	0.01	0	0.02	0.989597152852451	0.593015222836859	3.3e-08	7.8e-10	0.0124398961430567	0.999971314318825	0.304004374024206	0.155592346205814
cg00035812	0.04	-0.03	0.03	0	0.04	1	0.607487405295144	0.027	3e-09	0.493799895900878	0.297083309335047	0.0831723690586262	0.431193743760762
cg00035847	0.49	0.11	0.48	0	0.5	1	0.0008627327393671	0.47	1.8e-09	1.49952971517653e-06	7.2831641690918e-06	0.435951986387376	0.0499675472542432
cg00035889	0.09	-0.06	0.06	0	0.08	1	0.26244569308116	0.06	0.06	0.959970597830906	0.633227121406009	0.702314648335818	0.773027652030303
cg00035923	0.13	0.17	0.16	0.15	0	0.0503039024395029	1	0.19	0.088	0.675157039840185	0.601994063112266	0.612609446650077	0.610071476811008
cg00035937	0.21	0.09	0.21	0	0.04	1	0.854603068402369	0.2	3.4e-09	0.106022070012689	0.0315752473108615	0.697643187708839	0.113595035955584
cg00035945	0.05	0.06	0.06	0.05	0	0.522177678527298	1	0.052	2.1e-10	0.040834779539769	0.000301880357133411	0.124968662875217	0.895573557967017
cg00035969	0.07	0.09	0.08	0.07	0	0.330928765425131	1	0.098	0.098	0.462787943819096	0.562992237563539	0.234231781688437	0.229941151457886
cg00035980	0.04	-0.01	0.03	0	0.04	1	0.646211481615746	0.021	0.021	0.213480868958185	0.826970676376109	0.79998354252351	0.170494474869346
cg00036011	0.18	0.01	0.17	0	0.18	1	0.131895646946012	0.17	0.17	0.75049270617231	0.707121950383458	0.952270646229286	0.0138932191420751
cg00036110	0.42	0.28	0.44	0.1	0	0.277930840089244	1	0.41	9.6e-13	0.0355937482296611	0.452873492623756	0.603370755301526	0.615584802965575
cg00036119	0.65	0.21	0.66	0	0.55	1	0.00113327067577518	0.64	0.58	9.38582750853456e-06	3.67844927300354e-05	0.866204126686866	0.194154527241621
cg00036137	0.18	0.06	0.18	0	0.11	1	0.595948454863821	0.22	0.19	0.148690349988	0.0115957131934262	0.728861198163243	0.367386551958833
cg00036258	-0.02	0.06	0	0.01	0	0.827507760185478	1	6.2e-05	6.1e-08	0.39109728632733	0.90634247883569	0.227635429763667	0.880498404220727
cg00036263	0.24	0.1	0.24	0	0.12	1	0.548939746928619	0.22	4.9e-10	0.0416520841502406	0.344478053448108	0.289885282590963	0.545637256003725
cg00036299	0.21	0.03	0.2	0	0.22	1	0.0930285699168614	0.18	0.065	0.0133719629992551	4.44089209850063e-15	0.811865357239599	0.948336024854553
cg00036324	0.28	0.07	0.26	0	0.26	1	0.209640094310383	0.25	3.3e-08	0.000155926980606957	0.0237643009347163	0.408974806677102	0.132784255207655
cg00036328	0.04	-0.06	0.02	0	0.03	1	0.57881764413744	0.015	6.4e-08	0.673434939274927	0.573107082088074	0.452723770635398	0.158688733894713
cg00036347	0.63	0.35	0.64	0.06	0	0.50387760806988	1	0.61	0.36	1.26600115590847e-06	0.593897865358301	0.497563322013855	0.056524549087598
cg00036369	0.06	0.03	0.06	0.01	0	0.926801746180645	1	0.08	0.072	0.0923112301729182	0.436028961715657	0.0853996121369658	0.0128630235904537
cg00036408	0.41	0.14	0.42	0	0.38	1	0.0296054064380017	0.42	0.23	3.42559445365431e-07	0.622827767098214	0.0431387294733422	0.000500045600800747
cg00036440	0.08	-0.03	0.06	0	0.07	1	0.383613454916525	0.086	9.5e-08	0.123590330523008	0.301749057735042	0.91935990016761	0.595568919446426
cg00036570	0.14	0.07	0.14	0	0.03	1	0.864042260076697	0.091	2.5e-09	0.648886395511304	0.0875884382277952	0.595242690441135	0.203165837863963
cg00036585	0.23	0.08	0.22	0	0.12	1	0.419816089146339	0.21	0.18	0.127217279932854	0.813891445893318	0.522292705796188	0.978756709338621
cg00036588	-0.01	-0.03	0	0	0	1	1	3.8e-09	3.1e-09	0.923215216060064	0.999965629135633	0.381609165118749	0.418781866242753
cg00036599	0.01	-0.02	0.01	0	0.01	1	0.822559418416644	0.00013	1.7e-05	0.0959437459431937	0.56366650265221	0.585430612112109	0.534618905855032
cg00036664	0.2	0.09	0.19	0	0.04	1	0.846087113827557	0.19	2.7e-06	4.02366277190147e-05	0.314406968756324	0.657935154779778	0.609777527802702
cg00036723	0.51	0.15	0.51	0	0.51	1	0.00307585069869565	0.49	0.11	8.97060203897126e-14	0.0326265598467241	0.581990826503272	0.954533651208281
cg00036732	0.34	0.15	0.33	0	0.06	1	0.739303224132282	0.34	0.32	7.29143161924961e-05	0.98354493386037	0.567221684299668	0.283869366619607
cg00036788	0.16	0.22	0.2	0.18	0	0.010323755615362	1	0.19	3.1e-07	0.00317833952742064	0.270917884030881	0.988383360042784	0.710675373782839
cg00036871	0.57	0.24	0.57	0	0.21	0.997476871683194	0.247729992080926	0.56	0.019	0.0106873005702618	0.0325667185983545	0.355168472400473	0.0893798928478621
cg00036976	0.24	0.26	0.27	0.25	0	0.00587043453894298	1	0.28	7.2e-09	3.42918161145844e-05	0.206222447605583	0.673393873405263	0.700582000226039
cg00037013	0.28	0.11	0.29	0	0.2	1	0.278804119686651	0.28	4.2e-09	2.33797691207016e-08	0.465841051844161	0.409777356692138	0.37266864926906
cg00037056	0.06	-0.02	0.05	0	0.06	1	0.489652406258499	0.036	0.036	NA	NA	0.418279831510909	0.0546344896962337
cg00037058	-0.02	-0.07	0	0	0	1	1	1.6e-06	7.5e-07	0.734716596631007	0.999917358860679	0.99842851779143	3.44276002506305e-06
cg00037072	0.08	0.05	0.08	0.03	0	0.806559173296865	1	0.063	4.7e-07	0.54194442977818	0.69435160951735	0.612484288197322	0.503804194928736
cg00037153	0.05	0.03	0.05	0.02	0	1	1	0.044	4.8e-09	0.301427264769907	0.391826858370838	0.917633087234525	0.964284752916928
cg00037186	0.1	0.07	0.11	0.02	0	0.819040402163965	1	0.11	0.0066	9.00832563099918e-06	0.425718590637951	0.943830078803816	0.692360990257684
cg00037223	0.1	0.18	0.13	0.13	0	0.028822734950088	1	0.14	0.038	0.411037425601107	0.597815199844735	0.646849639313168	0.516318491348624
cg00037314	0	-0.03	0	0	0	1	1	1.4e-05	7.6e-06	0.622795639953906	0.997637034472791	0.994549836282252	0.0140827926313315
cg00037388	0.08	-0.03	0.06	0	0.07	1	0.351987224701988	0.089	0.089	0.374803370494075	0.225887867670822	0.618198839520121	0.479638141330389
cg00037400	0.09	0.06	0.09	0.04	0	0.738702865763513	1	0.09	4.2e-10	NA	NA	0.40231168782121	0.0735183324605274
cg00037406	0.5	0.3	0.52	0.05	0	0.546237970849405	1	0.5	0.044	0.0212363391085884	0.597973735213958	0.218934227256593	0.899968250969821
cg00037441	0.38	0.21	0.38	0.05	0	0.590945572377466	1	0.38	0.14	2.81314426453516e-06	0.013637770073416	0.444114882766601	0.0479450230049675
cg00037450	0.01	0.05	0.02	0.02	0	0.59975206692708	1	0.025	2.3e-07	0.677856035850121	0.778744807205295	0.549482336342703	0.825060425654693
cg00037457	0.24	0.14	0.25	0.01	0	0.935006525528861	1	0.25	9.2e-10	< 1.10e-16	0.28317007893783	0.969912685564621	0.904922237647286
cg00037681	0.02	0.03	0.03	0.03	0	0.72971878221758	1	0.0079	0.0079	0.00138643070431643	0.00504893244067539	0.257760971308247	0.00157763138567124
cg00037763	0.13	0.04	0.13	0	0.07	1	0.732928138325154	0.12	0.028	0.891140694041421	0.206302776215712	0.656255821119462	0.747815606402224
cg00037856	0.28	-0.05	0.24	0	0.27	1	0.00229655999308487	0.24	0.21	3.38508955310957e-08	0.929292399141358	0.806756404319703	0.104161513464952
cg00037930	0.04	0.05	0.05	0.04	0	0.55336685956585	1	0.074	0.036	0.288771570837506	0.537634517045552	0.266579065567376	0.14078644884126
cg00037952	0.01	0.05	0.02	0.01	0.01	0.709207313985354	1	0.035	5.8e-09	0.593369589402123	0.724203549761018	0.742624768925365	0.289585551275143
cg00038020	0.28	0.23	0.3	0.15	0	0.112978877882538	1	0.27	0.25	0.0514037865830352	0.225672929487171	0.409245122619106	0.992119788814941
cg00038167	0.17	0.06	0.17	0	0.09	1	0.673513233202938	0.18	6.8e-09	0.0398558187812528	0.120778557525388	0.218015256204356	0.159674285260159
cg00038239	0.03	0.03	0.04	0.03	0	0.771921786080419	1	0.04	0.04	0.108578919898858	0.00783969870777212	0.748803261748726	0.616457428209592
cg00038298	0.11	-0.06	0.08	0	0.09	1	0.223215237049639	0.057	1.4e-07	0.0567638639498451	0.0497237793165688	0.63925229069921	0.0690413664010957
cg00038342	0.07	0.08	0.08	0.07	0	0.449635713852416	1	0.082	6.6e-08	0.666420037127645	0.540509401153787	0.684226784084724	0.793405626685362
cg00038436	0.15	0.06	0.15	0	0.09	1	0.659863044550113	0.17	1.5e-08	0.744915796619421	0.451576324660106	0.987158733493639	0.482457198097707
cg00038446	0.38	0.23	0.38	0.1	0	0.288786509926987	1	0.33	0.18	0.00355155224568782	0.991307333036074	0.681494625171242	0.0280972460673411
cg00038584	0.03	0.01	0.03	0	0.01	1	0.890797383593562	0.016	2.2e-07	0.616155642084784	0.733353100018087	0.802664142492016	0.279182456491869
cg00038665	-0.08	-0.04	0	0	0	1	1	9.3e-11	1.2e-11	0.985386564181345	0.00799683567383513	0.276798427859525	0.0818525406224653
cg00038675	0.33	0.25	0.36	0.12	0	0.169077904731987	1	0.34	0.2	4.00212581861403e-05	0.981545907620834	0.740437642680946	0.821598586750825
cg00038711	0.13	-0.02	0.11	0	0.06	1	0.365124620160781	0.14	0.07	0.257760309356819	0.859753595612267	0.220476018542018	0.146430466864203
cg00038736	0.83	0.41	0.83	0.01	0	0.865102691733417	1	0.83	0.26	2.04567379602505e-06	0.0842239741361683	0.0805713159195164	0.143202504656287
cg00038877	0.07	0.02	0.06	0	0.03	1	0.815493333302642	0.074	2.7e-09	0.870003231053716	0.0816303607806474	0.626107793666417	0.337373157278752
cg00039016	0.04	0.1	0.06	0.06	0	0.222668512237108	1	0.053	0.053	0.0654475201537433	0.81453378515055	0.870177501507717	0.0538081934766624
cg00039044	0.1	0.08	0.1	0.06	0	0.557197414004746	1	0.087	1.7e-07	0.595195103667303	0.997234734080439	0.853245418519002	0.237339205480954
cg00039057	0.33	0.07	0.32	0	0.34	1	0.0348973638796886	0.31	0.027	1.07134301430278e-11	0.0116295725431469	NA	NA
cg00039070	0.02	0	0.02	0	0.01	1	0.879067650513449	0.028	0.028	0.241267694875053	0.00594967712690198	0.371532484377452	0.000305258249498452
cg00039129	0.08	0.13	0.1	0.1	0	0.121574403269678	1	0.088	1.6e-09	0.603685061252729	0.990069330900682	0.647911102138473	0.538482388222553
cg00039147	0.4	0.06	0.39	0	0.42	1	0.000644057952431165	0.37	3e-10	1.92348761363093e-08	0.451521771573307	0.756772672053076	0.849598534858849
cg00039176	0.42	0.17	0.43	0	0.27	1	0.122783533604366	0.4	2.8e-10	7.7715611723761e-15	0.167761673578063	0.0345428105406557	0.00401967020687788
cg00039177	0.1	-0.01	0.08	0	0.09	1	0.36005540151632	0.069	2.7e-07	0.968845839018575	0.469396000531459	0.382278137143842	0.369578187129136
cg00039326	0.27	0.09	0.26	0	0.13	1	0.55729468007977	0.23	5.6e-07	0.0319038543917707	0.499421527625426	0.357281341485515	0.147490492755071
cg00039441	0.06	0.02	0.06	0	0.02	1	0.913863587780585	0.063	1e-06	0.387649772021449	0.562558000140602	0.886185333843777	0.495567363348555
cg00039463	0.62	0.31	0.63	0	0.08	1	0.645500617021711	0.63	0.002	5.39640480079484e-05	4.41167174181079e-06	0.0295144188289904	0.526270174217772
cg00039478	0.01	-0.03	0.01	0	0	0.85109364223466	0.806764834402418	0.013	1.7e-10	0.952792926642343	0.0236191244068918	0.64890639073872	0.210984853013363
cg00039480	0.35	0.2	0.36	0.02	0	0.826101419128532	1	0.36	0.16	0.0170920149566245	0.689407460706987	0.197287274356183	0.315793376798265
cg00039489	0.3	0.15	0.29	0.03	0	0.802216525155545	1	0.27	0.19	0.09117709687272	0.13592780034083	0.376395046869187	0.963783263521583
cg00039505	0.21	0.04	0.2	0	0.22	1	0.17311032410926	0.2	7.6e-09	0.612240241475714	0.311383772210218	0.956515733182324	0.665459014678482
cg00039564	0.01	-0.03	0	0	0	1	0.953638891207923	6.1e-08	2.2e-08	0.962147257746334	0.847779105663826	0.763797054821916	0.562266683280278
cg00039627	0.08	0.09	0.09	0.08	0	0.323163553770546	1	0.1	0.1	0.15297578524691	0.209217795391027	0.314439644706534	0.0466306035012153
cg00039793	-0.02	0.05	0	0.01	0	0.756144337508892	1	0.03	0.03	0.213603386877868	0.864513860928646	0.195953916530831	0.00014181673847713
cg00039794	0.11	0.03	0.1	0	0.05	1	0.83606457392991	0.079	1.3e-09	0.919534185443436	0.554933996577481	0.63324801207129	0.870225566423001
cg00039801	0.06	-0.05	0.04	0	0.05	1	0.441866678749682	0.017	2.8e-09	0.12593631833852	0.257203594243285	0.413565794352364	0.0632451142442944
cg00039864	0.62	0.38	0.63	0.14	0	0.0954827411106275	1	0.61	0.012	0.126752003739072	0.283655905267472	0.0153500554266303	0.0415158600950424
cg00039960	0.25	0.12	0.24	0.02	0	0.881794845518668	1	0.21	0.1	0.180603599577547	0.0378496182195237	0.638316381877351	0.844116429685206
cg00040008	-0.03	-0.05	0	0	0	1	1	3.3e-10	7.5e-11	0.109032864228049	0.999014060313862	0.9996473415045	0.65666283290491
cg00040013	0.06	0.01	0.06	0	0.06	1	0.686445809881507	0.034	0.017	0.0230638335565181	0.242809123895297	0.0389058456375004	0.190594525547198
cg00040016	0.05	-0.03	0.04	0	0.05	1	0.516144729605544	0.077	1.2e-11	0.98789542936172	0.626607886736694	0.102079253077851	0.112972903323282
cg00040027	0.04	-0.03	0.03	0	0.03	1	0.629146457894474	0.019	0.019	0.323716277461646	0.256510988323033	0.385469970822253	0.00631913337840739
cg00040047	0.06	-0.01	0.05	0	0.06	1	0.56769174025219	0.046	0.034	0.406360022622615	0.0224507474954656	0.302880857632962	0.055426113311719
cg00040067	0.26	0.14	0.27	0	0.01	1	0.964868190210775	0.27	1.1e-09	2.94789748167545e-11	0.111125069534048	0.72370361879526	0.460606437593496
cg00040268	0.21	0.05	0.19	0	0.1	1	0.51683726502972	0.18	4.3e-08	0.92297627165293	0.00978230450728224	0.535023366292033	0.786623429385002
cg00040312	0.23	0.12	0.22	0.03	0	0.801877265220173	1	0.24	4.2e-08	0.000746705396882263	0.153756146258133	0.0494955124757318	0.419438866269403
cg00040322	0.09	0.02	0.09	0	0.05	1	0.641243150464732	0.053	2.9e-05	0.000696158736596453	0.897853383321834	0.808923264330647	0.170139768346055
cg00040367	-0.04	0.01	0	0	0	1	1	4.5e-10	1.3e-10	6.13743245927445e-05	0.982276299884812	0.999367129330995	0.216350040360342
cg00040380	0.02	0	0.02	0.01	0.01	1	0.944193659638958	0.029	3e-09	0.340858790421695	0.714367384217291	0.634945343857283	0.792246248041828
cg00040411	0.39	0.14	0.38	0	0.26	1	0.158720945836556	0.38	0.077	0.00192523002049871	0.00145838609458493	0.666221663195137	0.860085297229606
cg00040423	0.15	0.01	0.13	0	0.15	1	0.236906157415416	0.15	1.6e-10	0.0565607203782755	0.0357850188063843	0.378142956168387	0.468629354843592
cg00040426	0.42	0.11	0.41	0	0.43	1	0.0169329505808791	0.4	0.4	1.40099150391926e-07	0.994319445037241	0.810579992564436	0.431164032003988
cg00040427	0.02	0.06	0.04	0.04	0	0.490371963333785	1	0.038	0.035	NA	NA	0.390978266442804	0.00922303831774507
cg00040446	0.33	0.18	0.31	0.13	0	0.241005997225933	1	0.3	0.3	0.174115735662904	0.0607433793560533	0.690420640919837	0.35080422171741
cg00040466	0.45	0.08	0.43	0	0.46	1	0.00107048707388324	0.4	0.29	< 1.10e-16	0.0737598167926072	0.112216674643947	0.100157284203081
cg00040486	0.06	0.08	0.08	0.07	0	0.363106635198222	1	0.068	2e-09	0.86381987100716	0.740574177945863	0.549612198741228	0.789883396438218
cg00040566	-0.01	-0.05	0	0	0	1	1	1.1e-06	6.4e-07	0.290010323725583	0.999906520680897	0.490265165492662	0.38810286742911
cg00040569	0.08	0.11	0.11	0.1	0	0.210414805945629	1	0.079	0.062	0.904419177947165	0.584664877091833	0.987714465810683	0.892739096524845
cg00040575	0.51	0.14	0.49	0	0.46	1	0.0137976567309561	0.48	0.19	2.33960628648333e-11	0.171511017992892	0.122025585633886	0.650151165941224
cg00040588	0.68	0.27	0.69	0	0.38	1	0.0171888317025931	0.71	3.2e-06	0.0276726513225125	0.86146288062609	0.00330162332380368	0.124596008869061
cg00040590	0.43	0.2	0.43	0	0.01	1	0.954678155353272	0.35	0.25	NA	NA	0.908535942294555	0.114099007190386
cg00040708	0.09	0.01	0.08	0	0.09	1	0.488340795336097	0.079	0.078	0.124365124665349	0.182390374117519	0.662301577901756	0.639069147840692
cg00040837	0.53	0.22	0.54	0	0.25	1	0.146805866195567	0.53	1.4e-08	0.0529062634382531	0.462067540573108	0.0990921586446397	0.788541680854233
cg00040861	0.05	0.02	0.05	0.02	0.02	1	1	0.027	4.9e-08	0.906467183353388	2.70854916273322e-09	0.104189583947258	0.993661951974968
cg00040945	0	-0.03	0	0	0	1	1	3.4e-09	3e-09	0.673669495465555	0.997995820301439	0.21368855787295	0.29543821369763
cg00040986	0.39	0.3	0.4	0.25	0	0.0100623784714761	1	NA	NA	NA	NA	NA	NA
cg00041014	0.25	0.11	0.25	0	0.07	1	0.736272418514224	0.25	0.24	0.914934737274178	0.358035494748503	0.953577905958743	0.594455848941732
cg00041047	0.05	0.03	0.05	0.01	0	0.888293774785785	1	0.053	0.0093	0.0198111328881176	0.211139158016118	0.576130664930717	0.289782173545938
cg00041084	0.15	0.08	0.15	0.03	0	0.802000559467672	1	0.16	3.3e-11	0.213023240362923	0.206571583289851	0.11718018090306	0.0102045539193069
cg00041270	0.47	0.26	0.47	0.06	0	0.539794912555547	1	0.44	0.44	0.100812295181605	0.497763564094853	0.0292772949819256	0.121665634158321
cg00041328	0.05	0	0.04	0	0.05	1	0.648174019709891	0.021	1.5e-10	NA	NA	0.398594000563657	0.446365177961588
cg00041368	0.04	0.07	0.05	0.05	0	0.42011267955064	1	0.068	0.068	0.821202774006181	0.355552556563703	0.898791846015826	0.77482787377342
cg00041401	0.1	-0.01	0.09	0	0.09	1	0.389830708912141	0.073	5e-10	0.0142458699112713	0.781192960508217	0.913008793043482	0.751256192195117
cg00041467	0.28	0.14	0.27	0.03	0	0.764278883685059	1	0.25	0.091	0.256142416857312	0.376892334865693	0.939256809216234	0.00758883147201739
cg00041575	0.6	0.37	0.61	0.15	0	0.0800094376102525	1	0.6	9.8e-13	0.139484441506395	0.113707956821662	0.502267702347434	0.135464344954991
cg00041599	0.3	0.18	0.31	0.05	0	0.592601392310207	1	0.28	2.2e-08	3.1672801131033e-05	0.646774263997832	0.110959698880056	0.880984949089422
cg00041666	0.09	0.05	0.1	0	0.05	1	0.851490925854488	0.1	0.075	0.204482484265404	0.00103034843727701	0.0680533792453218	0.494163452989683
cg00041759	-0.01	0.01	0	0	0	1	1	3.3e-05	1.3e-05	0.0596809823533042	0.516637344634651	0.558036110615653	0.306040250423671
cg00041865	0.01	0	0.01	0	0.01	0.985952518451495	0.939293610709575	6.3e-10	4.9e-10	0.39199160767163	0.419908997917032	0.517634266366914	0.214851853399194
cg00041872	0.16	0.1	0.17	0.02	0	0.814564147908689	1	0.18	0.11	0.0632139176341443	0.483476929669528	0.425084113535638	0.892875537986603
cg00041898	0.05	0.05	0.05	0.05	0	0.608264431672618	1	0.047	6.8e-09	0.514254461224898	0.232343844272259	0.270238573969524	0.892466426358348
cg00041901	0.06	0.03	0.06	0.01	0	0.904946386402865	1	0.064	2.3e-12	0.921320922229355	0.99014146543604	0.937143982652722	0.808411996230328
cg00041989	0.18	0.26	0.22	0.21	0	0.00200654369875575	1	0.22	1.4e-09	0.0576700892182083	0.0650365829046622	0.448668981117544	0.528683550230071
cg00042059	-0.02	0.11	0	0.02	0	0.487562952867467	1	0.011	0.011	0.646461158015835	0.466647654913463	0.837057292517071	0.118056529452366
cg00042081	0.03	-0.03	0.02	0	0.02	1	0.72731636372713	0.024	0.012	0.901578070358378	0.375488739040381	0.169333954363612	0.178159023374049
cg00042144	0.01	0.07	0.02	0.03	0	0.510906522706151	1	0.023	0.023	0.254549153812199	0.651053761812187	0.523036914928461	0.47359495564942
cg00042156	0.47	0.2	0.47	0	0.17	1	0.354212058566924	0.47	0.47	7.17919642623244e-08	0.155489311116396	0.526348160989843	0.572546233691785
cg00042186	0.46	0.2	0.46	0	0.14	1	0.443329290588974	0.43	0.13	0.0343235119245909	0.726949584575768	0.755369199865253	0.768904904345002
cg00042208	0.09	0.02	0.09	0	0.1	1	0.564442731841776	0.077	1.4e-07	0.0613691099816324	0.791293627664437	0.154050508351945	0.475988735184896
cg00042246	0.33	0.11	0.31	0	0.2	1	0.320731794466342	0.27	5.3e-07	0.0170674951953002	0.0864533252306189	0.154155934067439	0.0845031958721294
cg00042263	0.34	0.07	0.33	0	0.35	1	0.0269138350163273	0.3	0.13	0.00104780947037841	0.00783186265381897	0.568108934655713	0.928159259712366
cg00042325	0.28	0.25	0.31	0.18	0	0.0481798890581259	1	0.31	0.24	0.00321030348948648	0.642279074020643	0.00767654645997584	0.0576188706152385
cg00042335	0.05	0.02	0.05	0	0.02	1	0.907638878438738	0.026	0.012	0.114730644617251	0.891515672021568	0.671862304474041	0.192105453737048
cg00042341	0.23	0.04	0.21	0	0.22	1	0.241238853438257	0.23	1.6e-11	0.671312520207454	0.00103768586438779	0.00531039196516037	0.134142524685181
cg00042356	-0.01	-0.04	0	0	0	1	1	0.014	3.1e-09	0.738189783150376	0.957805301129561	0.445861936588099	0.0955263511223906
cg00042409	0.37	0.22	0.39	0.04	0	0.662176908322823	1	0.35	8e-08	< 1.10e-16	0.0661507228450482	0.0650430556354468	0.312755429825182
cg00042478	0	0.06	0.01	0.02	0	0.574300350895252	1	9.4e-08	8.3e-08	0.142894813873127	0.227432559837864	0.176228229496586	0.815678249509801
cg00042568	0.2	0.15	0.22	0.06	0	0.55012683353532	1	0.23	0.093	0.0983572543684249	0.482004141200298	0.32986901511505	0.377216360805145
cg00042611	0	0.15	0.03	0.05	0	0.145695426308727	0.997476871683194	0.034	0.034	0.859329121776194	0.27785655499359	0.421640126480734	0.170527732556965
cg00042657	-0.01	0.03	0	0	0	0.932942946786642	1	1e-08	5.9e-09	0.0266154905216167	0.910744063755391	0.82621456248776	0.696052524440276
cg00042837	0.21	0.17	0.22	0.12	0	0.207699426675686	1	0.22	4.8e-12	0.0569902805150865	0.120963833213096	0.400684023949365	0.779168408877751
cg00042874	0.07	0.05	0.07	0.04	0	0.710648573776515	1	0.064	0.032	0.803026831134503	0.997093289589106	0.390339332578106	0.0308699743582795
cg00042882	0.23	0.14	0.24	0.03	0	0.759388281986425	1	0.2	0.2	0.228388885443088	0.674684318850279	0.113830847684271	0.706649352665654
cg00043004	0.64	0.12	0.64	0	0.65	1	2.05860241941913e-06	0.61	0.16	0.00229113875419973	0.116966040555559	0.27291867584857	0.00253051756327138
cg00043005	0.15	0.06	0.14	0	0.07	1	0.753782426876289	0.15	1.3e-09	0.248198715784681	0.283443107062839	0.383642589988968	0.222445593356411
cg00043076	0.36	0.21	0.36	0.06	0	0.547203993583	1	0.36	0.36	0.0225635849702713	0.427718004442966	0.429794509814621	0.65618505914469
cg00043080	0.02	-0.03	0.01	0	0.01	1	0.805079067243696	0.017	0.017	0.398042706148697	0.178201002284492	0.344317247196439	0.926295587947557
cg00043095	0.34	0.25	0.35	0.17	0	0.0858387759491391	1	0.34	0.15	NA	NA	0.033794553463445	0.0612868354800614
cg00043284	0.06	0	0.05	0	0.06	1	0.597942673773296	0.034	0.034	0.028893945992549	0.611073053933743	0.134630021269202	0.766408142416359
cg00043324	0.77	0.38	0.77	0	0.05	1	0.780163697610803	0.76	0.44	0.220817624898955	0.384707266939206	0.561329409646231	0.0641145094547101
cg00043364	0.07	0.05	0.07	0.03	0	0.755155037820972	1	0.063	0.055	0.679810933622569	0.477732427120152	0.0503891858954774	4.20697009828608e-06
cg00043371	0	0.01	0	0.01	0	0.892217293589516	1	0.0048	1.2e-09	0.15760307632197	0.730375418251998	0.14305400964704	0.243063626228131
cg00043379	0.09	0.15	0.11	0.11	0	0.0780440830296016	1	0.11	2.1e-09	8.46122206550337e-05	4.20381561228034e-07	0.337281329144982	0.53824630926938
cg00043444	-0.01	-0.01	0	0	0	1	1	3.3e-08	2.9e-09	0.344541959708424	0.0314402403929778	0.476641855502788	0.640594270968192
cg00043510	0.13	0.13	0.15	0.1	0	0.286225693249954	1	0.13	0.048	0.294873958012952	0.995412233274463	0.717516291064395	0.740694883334812
cg00043524	0.01	-0.01	0	0	0	1	0.939450511022047	0.0018	6.6e-13	0.170468394593215	0.884194720863367	NA	NA
cg00043564	0.52	0.16	0.51	0	0.4	1	0.030757620739463	0.52	1.7e-08	0.0844159407570989	0.129783962461258	0.542712967716735	0.780357901428117
cg00043591	0.36	0.09	0.35	0	0.37	1	0.023056145480663	0.31	0.14	0.204579546622217	0.234685367667864	0.990441434912835	0.997793439021996
cg00043599	0.19	0.14	0.21	0.06	0	0.512200018133507	1	0.2	3.5e-11	0.181681019435993	0.515940376315483	0.281667711940337	0.606062560842759
cg00043788	0.31	0.01	0.28	0	0.3	1	0.017473000177998	0.27	2.7e-07	0.000237336973416991	0.531085378592647	0.368944234159983	0.085489072648106
cg00043790	0.23	0.08	0.22	0	0.11	1	0.542144289943998	0.22	0.087	0.0925412436804136	0.347074504956782	0.887665053548605	0.78362738742918
cg00043792	0.13	0.09	0.14	0.04	0	0.683430272241691	1	0.13	0.12	0.139769159138315	0.0327845342403731	0.711160062299301	0.477828956970961
cg00043800	0.37	0.17	0.36	0	0.04	1	0.841207099900594	0.31	9.1e-12	3.20458881652996e-10	0.440348680878553	0.486960453510713	0.0141023400027844
cg00043819	0.21	0.18	0.22	0.16	0	0.123639522817193	1	0.21	0.21	0.0123242067668488	0.00430366493746936	0.682246332089241	0.74410498233015
cg00043949	0.1	0	0.09	0	0.1	1	0.376704151484502	0.061	0.015	0.018758044033468	0.102035401181465	0.880382508551303	0.561075618574833
cg00044050	0.72	0.33	0.72	0	0.1	1	0.560904821755417	0.71	0.7	0.784682610261939	0.0192794228331771	0.261621816989272	0.115897724026547
cg00044097	0.37	0.24	0.38	0.14	0	0.147769142178313	1	0.34	0.15	NA	NA	0.281701555137811	0.0241970884653524
cg00044107	0.1	0.02	0.09	0	0.1	1	0.490499663706567	0.075	3.4e-12	0.029160708180975	0.524887768705842	0.847332245241141	0.182346655888792
cg00044170	0.05	0.04	0.05	0.04	0	0.693539817914121	1	0.056	0.036	3.21555107429816e-07	0.0838952986449383	0.225349859925357	0.300432076443169
cg00044245	0.34	0.18	0.36	0	0.09	1	0.629823632675313	0.38	0.02	7.88446527810738e-06	0.0212611811621627	0.283112489760031	0.0679736719804868
cg00044289	-0.01	0	0	0	0	1	1	9.5e-06	8e-06	0.648234051342933	0.0140512792030024	0.33206521386963	0.691506513415835
cg00044299	0.02	-0.04	0.01	0	0.02	0.989295576436754	0.737563170711481	0.021	0.021	0.090102838808044	0.663591887029208	0.406221594033263	0.476150538314857
cg00044318	0.15	0	0.13	0	0.14	1	0.267189335274116	0.15	0.055	0.810904019595508	0.258494541121783	0.98854723029436	0.179363880023147
cg00044354	0.61	0.28	0.62	0	0.2	1	0.233607608833689	0.59	2e-09	9.28400833988263e-09	0.0108134497346063	0.388431870198398	0.362216235729872
cg00044372	0.28	0.13	0.28	0	0.06	1	0.750382390382244	0.25	0.028	0.0221050055774193	0.489621458427764	0.400186762297169	0.765729455212022
cg00044463	0.02	0.02	0.02	0.02	0	0.873894539691213	1	0.0074	0.0031	2.62940510253884e-07	0.784428866681533	0.880101296402377	0.590570629176918
cg00044466	0.38	0.33	0.4	0.3	0	0.00148151904638893	1	0.4	1e-10	0.0198957329317716	0.108070142694867	0.889417832857208	0.781751273329975
cg00044505	0.34	0.3	0.37	0.22	0	0.014154668706201	1	0.36	3.2e-10	0.0989082455974484	0.826632468111328	0.228772104372793	0.181542723013213
cg00044665	0.26	0.22	0.29	0.14	0	0.162728085663402	1	0.31	0.17	4.934521802058e-05	0.039797388691878	0.205557111410179	0.359379226914742
cg00044729	0.01	-0.1	0	0	0	1	1	7.2e-06	3.9e-06	0.234625613987668	6.17998974328238e-07	0.888688275959766	0.0592337199303751
cg00044796	0.94	0.41	0.94	0	0.24	0.991631869544122	0.19475578483985	0.93	0.63	0.243169576296867	0.0119203308681364	0.349660778566498	0.854999597423118
cg00044871	0.33	0.16	0.35	0	0.14	1	0.418654182153609	0.35	2.2e-07	< 1.10e-16	0.0560912548001745	0.72463245798299	0.858733985819276
cg00044950	0.05	-0.02	0.04	0	0.04	1	0.553237021432562	0.032	4.9e-09	0.930458853752287	0.924247205984868	0.581915128127417	0.414892505635365
cg00044995	0.34	0.13	0.33	0	0.17	1	0.383137692116907	0.33	0.039	0.0694605320870096	0.000165317518279862	0.802590919676436	0.536605464540899
cg00045061	0.1	0.01	0.09	0	0.1	1	0.486301087340985	0.12	4.1e-12	NA	NA	0.774979600750662	0.958633003644838
cg00045114	0.49	0.32	0.5	0.13	0	0.150642777066407	1	0.47	0.47	0.0107676473539283	0.826526705003179	0.459564506565672	0.406797710374883
cg00045118	0.38	0.28	0.4	0.16	0	0.0867855491785235	1	0.36	0.28	0.0230803991405203	0.13802699207199	0.363790007894945	0.763073771601146
cg00045190	0	-0.09	0	0	0	1	1	0.014	1e-08	0.529537627966631	0.840745940818174	0.64650200526002	0.570965953233858
cg00045275	-0.04	0.01	0	0	0	1	1	9.6e-09	8.7e-12	0.10418026513218	0.501104454967566	0.247058922907031	0.404008836779157
cg00045303	0.02	0.05	0.03	0.03	0	0.566224918367735	1	0.0026	7e-07	0.917652183930413	0.734186783476854	0.212282123307972	0.741596317131733
cg00045439	0.09	0.09	0.1	0.09	0	0.3395896117327	1	0.094	0.0091	0.810283455382267	0.949519802072348	0.512117015383503	0.356668138466654
cg00045515	0.34	0.28	0.36	0.21	0	0.022859898825996	1	0.34	0.32	0.00962115332651625	0.610928268544787	0.993346635162397	0.155312439901697
cg00045689	0.3	0.15	0.31	0	0.04	1	0.829468427465898	0.32	0.034	0.17775568358864	0.579905670833365	0.115020489511803	0.428119907293118
cg00045690	0.03	0.16	0.07	0.08	0	0.0663558844918098	1	0.015	0.015	0.0566383510531375	0.0229216693959835	0.229479371150174	0.0266608870257433
cg00045753	0.05	-0.01	0.04	0	0.04	1	0.589241734526363	0.0067	4.1e-10	0.196595926778049	0.500461016235724	0.370146181720265	0.294883387717974
cg00045762	0.4	0.26	0.41	0.13	0	0.185424801554035	1	0.4	0.29	9.12601924061285e-05	0.928784393672234	0.0254848999141046	0.332339990956705
cg00045787	0	0.06	0.01	0.02	0	0.546464011789739	1	7.4e-06	4.8e-06	0.0908936393616863	0.89456936144584	0.217955353332896	0.836449675962969
cg00045902	0.66	0.34	0.67	0.01	0	0.890999067181776	1	0.69	0.26	NA	NA	0.925670674472748	0.454467976561657
cg00045910	0.27	0.12	0.27	0	0.12	1	0.535438362459123	0.23	5.2e-10	1.7758829606862e-07	0.429115691448999	0.123184669746827	0.0181255076434981
cg00046018	0	0.03	0	0.01	0	0.786123019537805	1	0.0039	9.9e-09	0.190711495566888	0.451585789020099	0.287812759566125	0.222773526210849
cg00046021	0.1	0.03	0.09	0	0.05	1	0.734266655308234	0.08	1e-06	0.0786040162456495	0.2273840407733	0.0822813042263704	0.0969101030015858
cg00046026	0.33	0.1	0.32	0	0.28	1	0.146313500416006	0.32	0.32	7.96321897311714e-11	0.956705268335093	0.896424985509552	0.139679036552029
cg00046041	0.1	-0.03	0.08	0	0.1	1	0.259524816229846	0.077	7.5e-09	0.83500031971326	0.125332732665304	0.565717214133293	0.360828964314348
cg00046105	0.03	0.08	0.05	0.05	0	0.355761436304314	0.997476871683194	0.05	2.4e-10	0.597075332994985	0.050272663648585	0.49770283319784	0.378861569589555
cg00046336	0.65	0.22	0.64	0	0.38	1	0.0311651933092156	0.64	0.063	5.62909537393796e-06	0.597926243533705	0.829582056772112	0.531436156080522
cg00046410	-0.03	0.07	0	0.01	0	0.752647191568497	1	7.4e-08	4.1e-08	0.539123556074655	0.999291358072996	0.954646488829478	0.190218923072438
cg00046499	0.26	0.04	0.24	0	0.27	1	0.049503705353916	0.25	1.4e-09	0.0464767336688937	0.00330338395250773	0.369025214444404	0.771730852845959
cg00046537	0.24	0.2	0.25	0.18	0	0.0709038972742898	1	0.25	4.5e-10	0.00262260544510773	0.0335539138035339	0.912713728604752	0.288126474238471
cg00046560	0.07	0.1	0.09	0.08	0	0.305233178308761	1	0.062	0.062	0.159063948526678	0.316785532035038	0.851271993280282	0.766405847968247
cg00046623	0.02	0	0.02	0.01	0.01	1	0.916432506676374	0.02	2.3e-08	0.984990441661226	0.727672938024625	0.914117013850891	0.567005419502353
cg00046625	0.17	0.06	0.16	0	0.08	1	0.716367316921658	0.17	0.17	0.0960445324595622	0.00282428519727107	0.845594709145309	0.945889987523981
cg00046744	0.45	0.22	0.45	0	0.06	1	0.746553434578832	0.45	0.11	0.000500079193585745	0.0982109047728656	0.614249922331551	0.190958394789527
cg00046802	0.07	0.05	0.08	0.04	0	0.784458003057461	1	0.056	0.056	0.57496602513762	0.0751102592803451	0.851120900008161	0.813114120963746
cg00046815	0.04	0.02	0.05	0	0.02	1	0.923752575220322	0.029	4.2e-08	0.0863065621090452	0.763482503709173	0.7731813258195	0.436616774869285
cg00046899	0.39	0.19	0.4	0	0.11	1	0.548389630014113	0.35	0.19	NA	NA	0.990838357631198	0.222530809806357
cg00046913	0.09	0.1	0.11	0.1	0	0.300361158156627	1	0.091	0.091	0.209150196710837	0.884824011327371	0.19203871852684	0.82130781514025
cg00046991	0.14	0.15	0.16	0.14	0	0.104341383232832	1	0.14	0.11	0.0656679968621586	0.758835887717659	0.328383671704125	0.0191534646928364
cg00047050	0.14	0.09	0.14	0.04	0	0.697991239985415	1	0.14	0.018	1.00976708221623e-05	0.246315371502088	0.480343755073204	0.913971116796244
cg00047052	0.1	0.13	0.12	0.11	0	0.131471732939671	1	0.098	9.3e-09	0.000555181316424069	0.0615696984939738	0.7252069565379	0.703416205717029
cg00047079	0.64	0.31	0.65	0	0.16	1	0.320280668797076	0.67	1.3e-13	0.250376458015919	0.3707210955921	0.128133650878504	0.886641814260476
cg00047147	-0.04	0.07	0	0	0	1	1	2.3e-10	8.2e-11	0.545400261087612	0.218371555941933	0.533435755526161	0.00900509078753375
cg00047185	0.22	0.03	0.2	0	0.22	1	0.138042973049399	0.17	0.031	0.953915632496122	0.218135099717021	0.351660784107284	0.8348315981682
cg00047287	0.59	0.29	0.6	0	0.09	1	0.593267693157957	0.58	0.32	0.00217713996202784	0.774712591217214	0.0448114626353632	0.563247762857981
cg00047338	0.32	0.16	0.32	0.01	0	0.946397850096787	1	0.34	0.021	0.00466403106368984	0.355030596040682	0.572376939869717	0.571389933071259
cg00047469	0.06	0	0.05	0	0.05	0.997476871683194	0.644107709222942	0.048	5.4e-06	0.311563978947374	0.0840578240410281	0.000703407294375458	0.000592896103648433
cg00047501	-0.03	0.07	0	0	0	0.875292545789853	1	0.0075	1.6e-12	0.706179399734101	0.870245704815707	0.603767971075246	0.88886317471482
cg00047532	0.12	0.13	0.14	0.12	0	0.188024400674871	1	0.13	0.13	0.767632211187295	0.225722068026079	0.766138002336712	0.854555185412732
cg00047683	0.05	0.04	0.05	0.04	0.03	0.705739334717475	1	0.039	1.7e-07	0.0944841598777453	1.11022302462516e-16	0.163592948425531	0.0616219296769829
cg00047694	0.64	0.27	0.65	0	0.29	1	0.0740510452521539	0.63	2.7e-10	3.35070031622919e-05	0.0250811530376371	0.0259414480743022	0.151839833703298
cg00047753	0.08	-0.05	0.06	0	0.07	1	0.324787443063919	0.056	5.2e-11	NA	NA	0.627726966628336	0.807786953155938
cg00047815	0.02	0.14	0.05	0.06	0	0.144073778568026	1	0.023	2.2e-08	0.218617880852657	0.00106681394497821	0.110796326052977	0.905436452939293
cg00047843	0.11	0.12	0.12	0.11	0	0.229691619724045	1	0.14	1.3e-09	0.000912519504957299	0.116070564460569	0.152410203981193	0.0179148236707873
cg00047844	0.08	0.05	0.08	0.02	0	0.843924892078736	1	0.082	2.2e-09	0.455760399222265	0.548707025392885	0.732952719782322	0.150059353344477
cg00048178	0.14	0.04	0.13	0	0.13	1	0.541579595884606	0.1	1e-07	0.107994171970168	0.456094024547124	0.520301437936672	0.0350465247873925
cg00048370	0.71	0.28	0.7	0	0.24	1	0.173001522968397	0.69	0.4	4.30766533554561e-14	0.146530496003445	0.229556013025231	0.0418284257571047
cg00048381	0.2	0.12	0.2	0.06	0	0.568844333046463	1	0.19	0.085	0.780944059741053	0.491012150589744	0.362544594592502	0.570932131117046
cg00048436	0.18	0.17	0.2	0.16	0	0.122756030727558	1	0.17	0.008	0.0149596652333667	0.775555803624697	0.40856508827091	0.809234902649597
cg00048697	0.22	-0.02	0.2	0	0.24	1	0.0109838395415554	0.18	0.064	0.000179766203898146	0.515620357276488	0.711562962042597	0.190420654828656
cg00048705	0	0.05	0.02	0.02	0	0.600907066652219	1	0.027	1.4e-08	0.0982906381751217	0.272050595001076	0.579576794896691	0.013932088290276
cg00048743	0.37	0.17	0.38	0	0.15	1	0.414141500413091	0.37	0.017	6.30495183839841e-08	0.154209549262387	0.464952138510906	0.899656717020437
cg00048746	0.11	-0.02	0.09	0	0.11	1	0.279872273913071	0.11	1.3e-07	0.601284182776386	0.262631252294115	0.272638238721195	0.125115380504866
cg00048759	0.35	0.07	0.34	0	0.37	1	0.010517637217476	0.31	0.31	0.000941504899425127	0.114708402150329	0.221892758302676	0.405103831230769
cg00048832	0.18	-0.09	0.14	0	0.16	1	0.0399473354827325	0.13	1.8e-12	0.689700601016213	0.863196449882397	0.916434364106201	0.482333022427902
cg00049033	0.21	0.12	0.21	0.07	0	0.521492783705652	1	0.15	3.6e-10	0.00026497745223375	0.759935254958678	0.602607596153913	0.743938515275031
cg00049047	0.24	0.18	0.26	0.11	0	0.285519244711678	1	0.26	0.042	NA	NA	0.739080107488589	0.0849881473611365
cg00049102	0.02	0.01	0.02	0.01	0.01	0.957275861715685	1	0.016	2.9e-09	0.972880348918093	0.998674538544855	0.713564746440763	0.806002445652715
cg00049156	0.16	0.07	0.16	0	0.08	1	0.701592993541526	0.15	8.7e-08	0.349647360965438	0.0137237021736003	0.713571362890749	0.964224319979647
cg00049253	0.08	0	0.07	0	0.08	1	0.482521076919578	0.064	3.5e-10	0.542147984948537	0.553159961464994	0.359481841055883	0.391954912883562
cg00049286	0.04	-0.05	0.03	0	0.04	1	0.530428802187944	0.016	5e-08	0.105227901923806	0.8373205294287	0.0230167467407345	0.000526151123612206
cg00049323	0.85	0.47	0.85	0.07	0	0.320307614792384	1	0.85	0.39	0.000171874905877889	0.569025063460882	0.363619162280307	0.384039501518952
cg00049330	0.09	0.06	0.09	0.04	0	0.69264211827912	1	0.085	0.085	0.462655458204452	0.348590752033185	0.810221504900707	0.0968770969300308
cg00049380	0	-0.03	0	0	0	1	1	1.9e-08	1.5e-08	0.43897247008972	0.215603291974561	0.35461560386013	0.0549781382910876
cg00049382	0.44	0.22	0.43	0.01	0	0.928685663503134	1	0.43	0.34	0.262484319732532	0.240756596793607	0.250850252067333	0.824555394495473
cg00049411	0.1	0.04	0.09	0	0.04	1	0.864755949455477	0.076	1.4e-11	NA	NA	0.870199483320009	0.993229713008906
cg00049440	0.58	0.26	0.58	0	0.14	1	0.410186531485176	0.57	0.41	0.0099621206511511	0.106312251260341	0.991265441189867	0.339963251144789
cg00049475	-0.01	0.01	0	0	0	1	1	5.7e-07	1.1e-07	0.372009063687064	0.999629267804372	0.355057271125851	0.133825753635626
cg00049502	0.25	0.03	0.24	0	0.26	1	0.0336842407032286	0.21	1.9e-07	5.10369524420184e-13	0.411981608642487	0.214882319467975	0.951305323603158
cg00049595	0.75	0.36	0.76	0	0.15	1	0.351737188634748	0.75	0.3	< 1.10e-16	0.335669924214733	0.981177642106447	0.325281570970317
cg00049616	0.01	0	0.01	0	0.01	1	0.956758478756242	0.023	5e-09	NA	NA	0.496660188329093	0.431839326973177
cg00049691	0.01	0.1	0.03	0.04	0	0.279707607004401	1	0.033	0.016	0.0267692157358752	0.0388124434649164	0.788298843142017	0.951689237161821
cg00049709	0.21	0.19	0.23	0.15	0	0.129611626203689	1	0.21	1.1e-07	0.0175760995596762	0.355310851443512	0.146108800109739	0.0204057855110463
cg00049718	0.05	0.07	0.06	0.06	0	0.470432460393259	1	0.042	0.02	NA	NA	NA	NA
cg00049729	0.75	0.4	0.75	0.06	0	0.480958129198112	1	0.74	0.43	2.96429547574917e-14	0.863236113318045	0.137438099801723	0.921509282949796
cg00049868	-0.02	0.03	0	0	0	0.991631869544122	1	1.1e-09	1e-09	0.928070204606835	0.999876843769051	0.685326205905354	0.363320452621793
cg00049883	0.48	0.21	0.48	0	0.16	1	0.376948532637708	0.45	1.4e-06	3.01878290476232e-06	0.05112230091313	0.695763281356752	0.0558824824072394
cg00049892	0.25	0.01	0.22	0	0.24	1	0.0388768653158711	0.23	0.096	0.814111309783268	0.208712517161706	0.627473129511872	0.955416682920711
cg00049894	0.02	-0.04	0.01	0	0.02	0.924587053933481	0.709277178230712	0.014	0.014	0.756301586294778	0.977193200404757	0.325072617136486	0.0618000504461883
cg00049973	0.08	-0.05	0.06	0	0.07	1	0.354254115233989	0.058	3.5e-08	0.139776787933364	0.101284871924017	0.116552534555117	0.373250680481024
cg00050133	-0.03	0.01	0	0	0	1	1	1.2e-11	1.1e-11	0.49293193482749	0.999980170933821	0.999575517934383	0.18708043578086
cg00050152	0.31	0.16	0.3	0.03	0	0.765222215408423	1	0.3	0.14	NA	NA	0.667263394118485	0.374171291028635
cg00050224	0.08	0.08	0.09	0.07	0	0.477708503258814	1	0.07	0.034	0.842413091015944	0.83528887996644	0.76870503438931	0.813902581554129
cg00050247	0.15	0.08	0.15	0.02	0	0.819329435663251	1	0.15	2.8e-08	0.248489642026563	0.898230982105431	0.807666017380673	0.384029322835907
cg00050250	0.08	-0.03	0.06	0	0.07	1	0.417514766147038	0.082	3.8e-08	0.973807837535903	0.596071238025002	0.21259911673134	0.0723847839370318
cg00050271	0.02	0.03	0.02	0.02	0.01	0.709267196397644	1	0.011	0.011	0.00119527158465182	0.767759954174297	0.220982496031686	0.795829121555077
cg00050289	-0.02	0	0	0	0	1	1	0.011	0.011	0.947088968190678	0.593205780473269	0.472600330953294	0.00575378986042019
cg00050294	0.18	0.12	0.19	0.05	0	0.629308240980478	1	0.17	0.17	0.044764216049535	0.272108501098781	0.391686857176536	0.686669495778283
cg00050312	0.06	0.08	0.07	0.07	0	0.326638238855686	1	0.085	2e-07	0.576734256563458	0.611240016566395	0.893042836634637	0.236625130741133
cg00050402	0.68	0.23	0.69	0	0.53	1	0.00106782880821077	NA	NA	NA	NA	NA	NA
cg00050482	0.12	-0.03	0.1	0	0.12	1	0.170518385582467	0.12	0.12	0.767637645237817	0.219065224859768	0.282466472908744	0.141593442121698
cg00050496	0.35	0.19	0.36	0	0.01	1	0.946635199264543	0.33	1.7e-05	0.171626295244746	0.272338828535915	0.261653355340826	0.593254456171724
cg00050590	0.06	0.01	0.06	0	0.06	1	0.713384380479207	0.054	0.027	0.740252330697704	0.478904583082965	0.765853188729842	0.703515904189436
cg00050618	0.17	0.16	0.19	0.13	0	0.174292507827316	1	0.17	0.17	0.627530005204556	0.0400249397160242	0.0486480587320893	0.190672143037316
cg00050692	0.47	0.25	0.47	0.01	0	0.873944192570753	1	0.45	0.068	0.0226507144345016	0.000544064896189522	0.394646133237273	0.826213759410025
cg00050792	0.11	0.06	0.11	0.01	0	0.896353642993344	1	0.083	2.1e-10	0.206354240894381	0.569185565484643	0.426405363272193	0.81551003917577
cg00050872	0.06	0	0.05	0	0.06	1	0.660637604535706	0.04	0.04	0.0332187685124817	0.0591812119293763	0.929178759890623	0.473066619268844
cg00050938	0.01	-0.12	0	0	0	1	1	1.7e-08	1.5e-08	0.0425245315011775	0.793401661237146	0.989860293633381	0.446310777354097
cg00050984	0.13	0.14	0.15	0.13	0	0.183709137564328	1	0.15	3e-12	0.0647630576671373	0.0812220551167071	0.894234935001447	0.0880620683187157
cg00051068	0.16	0	0.14	0	0.16	1	0.148556573193065	0.12	0.12	0.000485412730007351	0.971034456417873	0.347218305580514	0.00192736900777557
cg00051179	0.13	0.14	0.15	0.13	0	0.12106798683421	1	0.16	0.063	9.96414062370832e-12	0.136138935283137	0.809259933948307	0.892376265795449
cg00051307	0.12	0.12	0.14	0.11	0	0.264197106442357	1	0.13	0.13	0.0415969767669164	0.717362979556848	0.293244607047917	0.866872599319791
cg00051371	0.41	0.17	0.4	0	0.11	1	0.562123976765179	0.39	0.13	3.28313820574522e-10	0.10397025659412	0.0585751998097559	0.91598356185589
cg00051483	0.01	0	0.01	0	0	1	1	0.028	0.028	2.48689957516035e-14	0.424032555969607	0.545393978993755	0.0421878033094796
cg00051546	0.09	-0.04	0.07	0	0.08	1	0.2947318268423	0.095	0.095	0.850600098862505	0.730896795386723	0.828781575968774	0.427364152859117
cg00051590	0.01	-0.09	0	0	0	1	1	2.7e-08	6.3e-09	NA	NA	0.84771777855104	0.0376418747964234
cg00051595	-0.04	0.06	0	0	0	1	1	5.2e-05	2.1e-05	0.105548435473433	0.997590091117369	0.148266110624854	0.801587340027232
cg00051662	0.32	0.14	0.32	0	0.11	1	0.558303571105877	0.3	0.035	0.00914849759339231	0.7093412352904	0.0858076935368429	0.312270128243182
cg00051704	0.03	0.01	0.03	0	0.02	1	0.921746156567228	0.034	9.2e-08	0.0108018914297832	0.819288704040947	0.634548566949269	0.337490541601783
cg00051782	0.1	-0.02	0.09	0	0.1	1	0.278261748395022	0.12	0.053	0.20646026066853	0.0720980002893665	0.471339462154427	0.162773572326854
cg00051818	0.12	0.02	0.12	0	0.13	1	0.40247137712639	0.15	0.15	0.32460925440788	0.38694406395408	0.678147074129108	0.724492397878477
cg00051979	0.49	-0.04	0.43	0	0.45	1	7.78068469984294e-05	0.4	0.18	0.00011308673864574	0.00885340614668928	0.000610653495281333	0.00750637666669918
cg00052046	0.24	0.01	0.21	0	0.23	1	0.0963641487993518	0.087	0.087	0.52095582797307	0.637028373789984	0.69515431290432	0.764090961045957
cg00052246	0.01	0.02	0.01	0.01	0.01	0.797177271200539	1	0.03	0.03	0.259919601662041	0.517012943487928	0.401823990081216	0.895201612800992
cg00052290	0.05	0.08	0.06	0.06	0	0.325977969717717	0.995629828128502	0.049	0.049	0.777048051417496	0.255952278574572	0.395378376013731	0.80920933815174
cg00052385	0.4	0.18	0.4	0	0.06	1	0.742019033306619	0.4	0.31	0.036993530978056	0.03871295770523	0.827516197984297	0.0108656107536503
cg00052422	0.09	-0.02	0.07	0	0.08	1	0.347034821918223	0.04	0.019	NA	NA	NA	NA
cg00052433	-0.03	0.01	0	0	0	1	1	1.1e-11	3.2e-12	0.817246309285428	0.999810426544002	0.999333126394223	0.104787614228445
cg00052482	0.1	-0.03	0.08	0	0.1	1	0.236693435102295	0.097	0.097	0.715395251385228	0.975497544089152	0.808174779679744	0.379756218490735
cg00052550	0.1	0.02	0.09	0	0.09	1	0.601599646353214	0.063	1.5e-07	0.151892534012877	0.182785883094833	0.365011371894756	0.638622333611228
cg00052578	0.01	-0.11	0	0	0	1	1	2.8e-06	1.6e-06	0.737867085761334	0.0114720030118655	0.241833430215367	0.252717895549356
cg00052588	0.48	0.22	0.47	0	0.04	1	0.849103064621667	0.44	0.14	0.0113060013313135	0.0372611657760302	0.00272946625211534	0.286956336175834
cg00052665	0.06	0.05	0.07	0.05	0	0.640974450088397	1	0.062	0.062	0.215862807346721	5.50447465386128e-11	0.676362323940189	0.153769557469024
cg00052772	0.67	0.38	0.67	0.09	0	0.300045935339309	1	0.68	0.58	0.0012915730524462	0.654556155934857	0.358593831263891	0.0041935767871234
cg00052853	0.07	0.06	0.08	0.05	0.04	0.650826264781092	1	0.093	2.5e-08	0.00638789582251564	0.00768545295377532	0.834263176168548	0.395879184970882
cg00052903	0.06	0.13	0.08	0.08	0	0.13806446805938	1	0.073	7.4e-09	0.328840386829385	0.815179778734173	0.0540547397832536	0.363265721032609
cg00052932	0.67	0.32	0.67	0	0.08	1	0.638195452542092	0.67	0.53	0.179486787257925	0.989367356467575	0.642773203426154	0.379874628381037
cg00052964	0.24	0.07	0.23	0	0.23	1	0.247477097233223	0.22	0.22	0.999520994919299	0.0176819072705802	0.987542208022701	0.543116079730556
cg00053010	0.02	0.04	0.02	0.02	0	0.678596526721632	1	0.01	5.2e-09	0.29637636220171	0.112895415280879	0.480121633600953	0.550160920098351
cg00053063	0.16	0.01	0.14	0	0.16	1	0.17796098637857	0.12	0.12	0.716389249933153	0.168060293022381	0.630835343734624	0.616033868026542
cg00053073	0.09	0.03	0.08	0	0.04	1	0.928774513614264	0.096	4.3e-08	0.000218292211360049	0.440164080518273	0.375260769387516	0.68815126454839
cg00053261	0.11	0.06	0.11	0	0.06	1	1	0.12	1.6e-08	0.105611194488012	0.0195337823546102	0.407155760291371	0.453523084008288
cg00053292	-0.05	0.05	0	0	0	1	1	5.2e-08	4.5e-08	0.304044456888369	0.177807500505846	0.35390930156036	0.489847280891301
cg00053361	-0.01	0.03	0	0.01	0	0.774524932264077	1	5.6e-05	1.4e-05	0.257699675939917	0.696522196490982	0.317673372938986	0.762091460724986
cg00053373	0.22	0.02	0.2	0	0.21	1	0.113721313799156	0.21	0.094	9.29220751202386e-05	0.48306272845391	0.876745199438447	0.689930097372732
cg00053393	0.05	0.07	0.06	0.06	0	0.390093674704528	1	0.053	1.8e-08	2.17487749695211e-05	2.88675623983936e-05	0.911058466953084	0.198059355415249
cg00053507	0.27	0.05	0.25	0	0.26	1	0.103423609188354	0.24	1.7e-08	0.066702038731913	0.638836530431633	0.343508421405348	0.617283755159027
cg00053536	0.12	0.09	0.13	0.04	0	0.672855567082882	1	0.083	0.083	0.606842106847082	0.183502819790092	0.490554121152561	0.610707173952438
cg00053661	0.05	0.04	0.06	0.03	0	0.81094505692305	1	0.069	0.069	0.712341585445493	0.526381781648598	0.724060195327361	0.77898195746786
cg00053728	0.02	-0.02	0.01	0	0.01	0.974397396818635	0.817148409415667	0.004	0.0016	0.420431298048319	0.052436926399545	0.265361226799779	0.641603700066392
cg00053755	0.17	0.14	0.19	0.08	0	0.421981572655509	1	0.18	0.13	0.893188143490177	0.0323947841685295	0.765736760379707	0.0188724197203809
cg00053769	0.08	0.08	0.09	0.06	0	0.537389240849608	1	0.085	1.1e-07	0.703984291262565	1.88737914186277e-15	0.79218659308361	0.0621819373391591
cg00053851	0.37	0.26	0.39	0.13	0	0.163854323568648	1	0.38	0.086	0.00533596183344587	0.45714023910625	0.323261937702209	0.00127951440731067
cg00053870	0.31	0.09	0.29	0	0.2	1	0.32933015453445	0.29	0.049	0.266959723930878	0.0662122072594082	0.595203181116798	0.623476619302508
cg00053916	0.23	0.14	0.25	0	0	1	0.98572776826053	0.2	0.2	0.000999930507740832	0.334664617484936	0.206352917354885	0.681185215985353
cg00053927	0.26	-0.07	0.22	0	0.26	1	0.00235859637114344	0.2	0.04	0.00641092556962963	0.0870889809858859	0.939726920767088	0.635721871726019
cg00054173	0.1	0.06	0.1	0.03	0	0.801200630536317	1	0.11	0.11	0.243279012691238	0.771141782378751	0.31365246624557	0.765202989315073
cg00054197	0.19	0.21	0.22	0.2	0	0.0204655523064962	1	0.23	0.21	1.53072240612895e-05	0.144297637618728	0.542660819399845	0.796254140432147
cg00054210	0.68	0.32	0.69	0	0.12	1	0.470011050819167	0.68	0.28	2.89136492526154e-11	0.0547729240231396	0.512095696647526	0.457368229663406
cg00054248	0.06	-0.01	0.05	0	0.06	1	0.533162717384753	0.031	9.5e-05	0.954956651435142	0.965862017438628	0.775510946593651	0.984927762610111
cg00054408	0.12	0.02	0.11	0	0.06	1	0.570899369675932	0.12	0.12	0.18095634679606	0.964683009986208	0.779797765960058	0.889085621935249
cg00054472	0.54	0.32	0.55	0.07	0	0.417837309406713	1	0.55	0.46	5.80573233792681e-05	0.820362284909141	0.195053983712512	0.778294396208637
cg00054496	0.05	0.07	0.06	0.06	0	0.4071252266721	1	0.042	0.041	0.339625964877569	0.90936761364129	0.755283734499457	0.859064221103815
cg00054511	0.03	0.04	0.03	0.02	0	0.71552589925038	1	0.025	0.025	0.00121551089729521	0.227461708824505	0.493841667380934	0.0588173216942429
cg00054525	-0.04	0.03	0	0	0	1	1	1.8e-12	3.4e-15	0.265711977084022	0.986560260530688	0.920551608126836	0.712559810791042
cg00054572	0.06	0.05	0.06	0.06	0	0.60489231069015	1	0.039	4.4e-11	0.931944304946919	0.423952923034018	0.642608857927229	0.175043772435713
cg00054639	0.22	0.05	0.21	0	0.22	1	0.203433743769586	0.17	0.17	0.011025918034118	0.73218717541847	0.743809753076479	0.681155282065245
cg00054692	0.09	0.14	0.11	0.11	0	0.100613608844376	1	0.072	0.0075	0.325902579649522	0.198320934264874	0.668200821699351	0.998235118155908
cg00054702	0.25	0.04	0.23	0	0.25	1	0.101726185026362	0.24	0.042	0.046405628170456	0.00371949463472876	0.410355849873502	0.119967019709343
cg00054706	0.04	0.03	0.04	0.02	0.02	0.833463393548957	1	0.026	2.8e-08	NA	NA	NA	NA
cg00054741	0.06	-0.03	0.05	0	0.05	1	0.475689146757217	0.03	0.014	0.103809226519867	0.244103793634788	0.467413545772706	0.695654911885815
cg00054771	0.01	-0.03	0	0	0	1	0.895597321703193	1.1e-07	3.8e-08	0.000308114572792784	0.999988966534702	0.166033740218452	0.293170647626623
cg00054774	0.76	0.38	0.76	0.01	0	0.865218478437889	1	0.75	0.46	0.0416649809028532	0.991994133893667	0.933830787520178	0.442687176259584
cg00054791	0.06	0.04	0.06	0.03	0	1	1	0.054	9e-09	0.074785100540675	0.92761055097628	0.479178931415984	0.249072958548072
cg00054890	0.03	-0.02	0.02	0.01	0.01	1	0.825006136320064	0.01	0.0043	0.555944418383237	0.894483255260878	0.525656251911874	0.00583675250786309
cg00054971	0.42	0.24	0.43	0.03	0	0.766208326922165	1	0.44	0.24	0.143462394160684	0.831562764302846	0.392950920588796	0.0675452485309768
cg00055052	0.14	0.12	0.15	0.1	0	0.341965208415799	1	0.16	0.02	0.000294535826128595	0.407476193880551	0.257571846447287	0.0321893399676699
cg00055292	0.32	0.06	0.3	0	0.33	1	0.0137399689662253	0.29	1e-09	0.0156504612695002	0.134753693600619	0.647282954360121	0.140625114744507
cg00055341	0.72	0.38	0.73	0.03	0	0.747104766456477	1	0.72	0.53	1.95990440543525e-08	0.845648738772295	0.455995274383613	0.195095033032386
cg00055359	0.3	0.03	0.28	0	0.3	1	0.0113148220792976	0.25	1.1e-09	< 1.10e-16	0.64025953374686	0.781687302650441	0.598099809619375
cg00055434	0.66	0.3	0.67	0	0.16	1	0.330478992372481	0.66	0.18	0.588175142246654	0.20597617276252	0.0775267831041219	0.961811250218519
cg00055462	0.03	0.03	0.04	0.02	0	0.773059888997662	1	0.049	7.4e-09	0.225905763137321	0.215295523116834	0.5578715787653	0.66390142372683
cg00055510	0.16	-0.04	0.13	0	0.14	1	0.136239236611874	0.038	0.038	0.0931398795311854	0.181005352339789	0.00592231781598385	0.245374809457337
cg00055529	0.67	0.26	0.67	0	0.31	1	0.0747883181533742	0.65	3.2e-07	4.80922190959632e-10	0.468688405900903	0.501446273227126	0.00521608307841781
cg00055555	0.38	0.26	0.39	0.17	0	0.0777231989469936	1	0.36	0.13	6.17256246115971e-11	0.0553587631051826	0.148916331407826	0.298957603649139
cg00055557	0.28	0.19	0.3	0.08	0	0.403810440139223	1	0.32	0.32	0.000804319532705211	0.00172254465284816	0.592218381333057	0.547377205009279
cg00055603	0.55	0.37	0.57	0.17	0	0.0430326257807426	1	0.56	0.53	0.00457303568589762	0.0719586096894473	0.855146435140714	0.296402954721089
cg00055617	0.12	0.04	0.11	0	0.04	1	0.871827074165962	0.076	0.071	0.000451804764055153	0.788908989356106	0.475570040989124	0.72115778163622
cg00055679	0.5	0.21	0.5	0	0.23	1	0.193684037851514	0.48	0.31	0.000359402586810442	0.292806265963156	0.728260282144653	0.223004212265508
cg00055764	0.14	0.08	0.14	0.02	0	0.870033918515097	1	0.15	8.3e-10	0.0855033665046662	0.426560876627936	0.845994848631588	0.729373905263685
cg00055771	0.2	0.09	0.2	0	0.04	1	0.857174377240262	0.16	0.057	NA	NA	0.662337541747518	0.810121612987776
cg00055811	0	0.05	0.01	0.02	0	0.65624262637089	0.988165893373428	0.018	3.6e-08	0.271320401295089	0.785637180232178	0.425289567684225	0.533279757539498
cg00055848	0.04	0.05	0.05	0.04	0	0.639344867433448	1	0.049	0.04	0.322975505094794	0.361242243214695	0.963431025983169	0.929050505812209
cg00055881	0.01	0.1	0.03	0.04	0	0.319461466799458	1	0.03	9.9e-13	0.58465056189267	0.621698139584832	0.510451306377561	0.0130695132509134
cg00055986	0.6	0.21	0.6	0	0.4	1	0.0227830656475475	0.6	5.8e-14	1.24344978758018e-14	0.853899270308809	0.0251969749017564	0.495950290402054
cg00056002	0.12	0.07	0.12	0.04	0	0.73732692107765	1	0.12	9.8e-10	NA	NA	0.629972174413824	0.292331429984276
cg00056066	0.8	0.45	0.81	0.05	0	0.52147758185569	1	0.8	0.22	< 1.10e-16	0.206548295113795	0.820783762808596	0.0157521973333402
cg00056074	0.14	0.1	0.15	0.05	0	0.599136646785517	1	0.15	3.4e-09	0.66066842090231	0.233463417190791	0.17228542180644	0.00117947336797741
cg00056202	0.53	0.04	0.51	0	0.53	1	4.07525649626095e-06	0.45	8.5e-09	0.0601998597932455	0.986101621840695	0.649805712761844	0.71589330689443
cg00056257	0.73	0.34	0.74	0	0.18	1	0.265802797423793	NA	NA	NA	NA	NA	NA
cg00056433	0.85	0.45	0.86	0.04	0	0.562112341781421	1	0.85	0.23	2.45888887417944e-06	0.547098496488033	0.803243809761537	0.000563043983502598
cg00056489	0.02	-0.01	0.01	0	0.01	0.974899290069805	0.868812867221278	0.039	1.5e-09	0.0466258116693381	0.00713020228756989	0.65107653701556	0.218189309711002
cg00056497	0.79	0.39	0.8	0	0.11	1	0.471486516686767	0.78	0.29	< 1.10e-16	0.281969362566767	0.992828173392274	0.455009331679964
cg00056541	0.57	0.24	0.57	0	0.22	1	0.218452188096009	0.57	5.9e-10	2.97964319884159e-10	0.0169946765796566	0.746261099525072	0.804503066120322
cg00056578	0.59	0.1	0.56	0	0.58	1	5.14584147511821e-05	0.49	8.6e-10	3.38998907133403e-05	0.585221302082533	0.288180008603414	0.38788153951993
cg00056624	0.06	0.05	0.06	0.06	0	0.593138193505219	1	0.044	1.5e-08	NA	NA	0.538195359176974	0.464671146002686
cg00056628	0.12	0.06	0.11	0.06	0	0.672475567655024	1	0.11	0.11	< 1.10e-16	6.62470078793831e-13	0.108830380158458	7.83978982119571e-05
cg00056676	0.17	0.04	0.16	0	0.18	1	0.311676052981942	0.14	2.5e-08	0.0385412434964895	0.150008705746211	0.5236129963382	0.865877022044408
cg00056719	0	0.08	0.02	0.03	0	0.422659004324351	1	0.03	0.03	NA	NA	NA	NA
cg00056754	0.48	0.1	0.47	0	0.49	1	0.000974673451622277	0.46	0.43	0.131592505457347	0.613496746987902	0.125536910280897	0.178404526682127
cg00056767	0.09	-0.02	0.07	0	0.08	1	0.365613238659512	0.076	1.9e-11	0.0313166036127627	0.877869705207299	0.607692354520289	0.428349530937036
cg00056985	0.21	0.05	0.21	0	0.24	1	0.076794936866849	0.26	0.066	7.2371697523721e-10	0.543975392652927	0.89200647816024	0.578963054475349
cg00057092	0.04	0.05	0.05	0.05	0	0.563851076140758	1	0.014	0.014	0.279921891204182	0.224956559102524	0.133478025734717	0.0735946208562341
cg00057114	0.11	-0.06	0.08	0	0.1	1	0.161354055267636	0.095	0.095	0.559362467394195	0.133459891015607	0.587092411063586	0.51016976288176
cg00057208	0.03	-0.01	0.02	0	0.02	1	0.747304523080612	0.034	2e-10	0.500626747635964	0.448850962901657	0.20644649692769	0.922036214929054
cg00057231	0.41	0.23	0.44	0	0.04	1	0.802340049106263	0.43	0.028	< 1.10e-16	0.131013054361926	0.236180156339481	0.900153011391691
cg00057240	0.8	0.36	0.8	0	0.14	1	0.391473583075918	0.79	0.79	3.12022553902169e-05	0.492650778375702	0.48072519154	0.552502252362044
cg00057272	0.53	0.26	0.54	0	0.13	1	0.458199224507667	0.52	2.7e-09	0.0137982082025425	7.27468456535041e-05	0.836809757546545	0.501679146537461
cg00057317	0.1	-0.01	0.08	0	0.09	1	0.382101430657164	0.074	1.8e-09	0.552662419891925	0.89239108713139	0.703511847283442	0.485342449410876
cg00057393	0.14	0.04	0.13	0	0.14	1	0.484016533422677	0.11	4.3e-11	0.363341652535266	< 1.10e-16	0.727117027290328	0.590013587483344
cg00057476	0.39	-0.01	0.35	0	0.38	1	0.000258663890655209	0.37	0.1	1.32939403929555e-09	0.658717054595561	0.152462681086625	0.109303042969037
cg00057569	0.27	0.06	0.24	0	0.21	1	0.400688204197734	0.17	7.5e-07	0.974474567897055	< 1.10e-16	0.148074711339833	0.0372248282009424
cg00057593	0.35	0.17	0.37	0	0.15	1	0.410034734143426	0.35	0.31	0.021212392656575	0.00190341281763995	0.815139821968687	0.156961655985833
cg00057603	0.17	0.04	0.16	0	0.17	1	0.370275415144336	0.19	0.19	0.0111202923523581	0.995245802140413	0.946708664854297	0.873823563251739
cg00057661	0.03	-0.04	0.02	0	0.03	1	0.621474925699347	0.018	1.4e-09	0.0231250351112209	0.822075441355394	0.293911939460489	0.618828501010551
cg00057663	0.23	0.1	0.23	0	0.12	1	0.845986306271648	0.22	1.2e-07	0.0149918369345351	0.148184189070921	0.964369828526105	0.172552233157462
cg00057676	0.05	-0.03	0.04	0	0.05	1	0.531690285975317	0.041	0.041	0.626777705505598	0.037442434029986	0.901790352083647	0.642872141820773
cg00057700	0.08	0.03	0.07	0	0.04	1	0.806685705978716	0.048	5.3e-08	0.27765695928044	0.526121752254562	0.764577189236148	0.756164698348241
cg00057722	0.37	0.03	0.36	0	0.4	1	0.000244433555855239	0.36	0.33	< 1.10e-16	0.451564952495805	0.930031405035973	0.773006905933731
cg00057791	0.11	0.04	0.1	0	0.07	1	0.737383148725318	0.066	0.066	0.0327075994906233	0.202020623735918	0.266608733244481	0.126924167545504
cg00057900	0.19	0.15	0.2	0.11	0	0.27491845002774	1	0.21	0.00037	0.0198134568800739	0.650313979488067	0.297853855001561	0.616485273364786
cg00057966	-0.01	-0.03	0	0	0	1	1	5.8e-08	1.9e-08	0.0222381196196959	0.996157944671106	0.999823586069423	0.00113082456261127
cg00058009	0.6	0.19	0.58	0	0.41	1	0.0276727517958261	0.62	0.1	2.39194009044041e-09	0.00506857155912921	0.240825244676423	0.717843068860064
cg00058026	0.18	0.04	0.17	0	0.18	1	0.321173922708347	0.17	0.079	0.691154917607029	0.843979565514976	0.965325614710219	0.234564424533882
cg00058113	-0.02	0.06	0	0.01	0	0.780976465132478	1	0.0044	5.2e-08	0.0613669596634508	0.9884754991222	0.712922881333404	0.00142366991996246
cg00058163	0.66	0.24	0.68	0	0.49	1	0.00224800916333601	NA	NA	NA	NA	NA	NA
cg00058291	0.28	0.23	0.31	0.15	0	0.108929076255923	1	0.27	5.7e-08	0.38009764970543	0.689541787443803	0.718543327786094	0.109187760837831
cg00058296	0.03	0.06	0.04	0.04	0	0.487775298420906	1	0.027	7.7e-07	0.263954956785855	0.226120843475172	0.595293505479104	0.637146078518478
cg00058299	0.05	0	0.05	0	0.05	1	0.683079410962321	0.068	1.1e-10	0.636882740250581	0.837922893165844	0.472553548839037	0.809506827008038
cg00058329	0.27	0.19	0.29	0.09	0	0.34077595330748	1	0.27	1.4e-07	5.6361396533311e-05	0.0924499638111077	0.157812959392724	0.811352199957826
cg00058413	0.04	-0.03	0.03	0	0.04	1	0.595824275424861	0.03	1.3e-08	0.307102867727281	0.93946199386795	0.487694009944342	0.861779187860261
cg00058515	0.59	0.25	0.61	0	0.35	1	0.0304674705255648	0.58	0.2	5.35540792823141e-08	0.203518577569863	0.93596764103101	0.572721968973486
cg00058644	0.04	0.01	0.04	0	0.05	1	0.737619456837984	0.023	0.023	NA	NA	NA	NA
cg00058708	0.46	0.25	0.45	0.06	0	0.532104978168187	1	0.44	0.19	3.09243675054027e-05	0.71877317063562	0.788893745077749	0.409179594669825
cg00058771	0.03	0.08	0.04	0.04	0	0.360046799987008	1	0.036	2.1e-06	0.266133106695891	0.557030451290309	0.724220574638602	0.269096007895354
cg00058786	0.06	0.06	0.07	0.05	0	0.578879255548233	1	0.1	1.2e-07	0.402473778646173	0.234209794458403	0.367573441409763	0.151669223192507
cg00058799	0.13	-0.01	0.11	0	0.12	1	0.246855931209502	0.097	3.3e-08	0.237138832387678	0.754413529057821	0.953781796426253	0.424633469168527
cg00058857	0.17	-0.03	0.15	0	0.16	1	0.124460646057002	0.15	0.15	0.0394284931478001	0.900270745320394	0.167388999743902	0.224711293757888
cg00058879	0.41	0.13	0.4	0	0.3	1	0.114619053435283	0.38	7.2e-10	0.00398360020141286	0.244431889901853	0.971200232522915	0.640036206114832
cg00058887	0.53	0.11	0.53	0	0.55	1	8.91641084500572e-05	0.55	0.062	7.08010324812491e-08	0.140265260467549	0.523962257266548	0.221914300027117
cg00058923	0.04	-0.01	0.03	0	0.04	1	0.674659446331979	0.03	3.6e-07	NA	NA	NA	NA
cg00058938	0.41	0.03	0.39	0	0.43	1	6.04008724608418e-05	0.4	0.11	2.22044604925031e-16	0.506868363030297	0.700042128047413	0.37565917931996
cg00059015	0.02	0.04	0.03	0.03	0	0.595504270964484	1	0.044	0.044	0.638302013835252	0.0707674961495885	0.672894205061452	0.00326327496440548
cg00059024	0.15	0.04	0.14	0	0.1	1	0.649936652429384	0.14	0.14	0.000176328904634038	0.134073741916705	0.4584475588587	0.657548417161891
cg00059034	0.15	0.11	0.16	0.07	0	0.46904284090579	1	0.15	3.4e-11	0.119319936319031	0.148897676971711	0.88099944397413	0.00400510483691829
cg00059053	0.16	0.07	0.15	0.01	0	0.905411937032222	1	0.12	5e-10	0.00303497682654419	0.905863685117186	0.992710734483485	0.186514369613435
cg00059089	0.43	0.25	0.45	0.04	0	0.689506614651893	1	0.44	0.3	0.000666401988839826	0.140338705159144	0.0562716389388719	0.442649078889266
cg00059161	0.26	0.14	0.27	0	0.05	1	0.81042718746088	0.24	4.8e-09	0.00223930084767132	0.289513660206384	0.650943730289711	0.968703060525627
cg00059165	0.05	0.09	0.06	0.06	0	0.301694295057766	1	0.078	0.078	0.427886168638732	0.627830589004174	0.80749530373191	0.387001126629129
cg00059225	0.47	0.23	0.47	0	0.06	1	0.740771173784276	0.44	0.19	0.307977600651205	0.0183163627599762	0.590051044556567	0.874484906724466
cg00059240	0.08	0.03	0.08	0	0.04	1	0.846026620971376	0.057	1.6e-08	0.234440352571433	0.296468451703311	0.497631529984768	0.873043038851421
cg00059246	0.4	0.05	0.37	0	0.39	1	0.005121722877243	0.34	9.2e-10	3.49096862528597e-10	0.496760315481915	0.00432224937197045	6.04901202877484e-05
cg00059309	0.11	0.08	0.12	0.05	0	0.643317152999102	1	0.12	0.12	0.396943514510536	0.536306097693213	0.15735102404077	0.727540060209222
cg00059399	0.55	0.14	0.54	0	0.56	1	0.000513855782563688	0.57	0.097	6.89215184923597e-09	0.0118360606028485	0.17969237472411	0.786755406589005
cg00059424	0.02	-0.01	0.01	0	0.01	0.967403015056055	0.869170773971383	1.8e-07	1.7e-07	0.00693182900322464	0.0055414125374782	0.995536863190973	0.153137242100077
cg00059459	0.39	0.18	0.38	0	0.05	1	0.813196094411418	0.35	0.0057	0.126981988904882	0.177377897180773	0.250812022364949	0.212003035377786
cg00059652	0.54	0.34	0.56	0.09	0	0.275021154289564	1	0.55	0.35	0.0656944497622087	0.374562362826789	0.420040582121895	0.7286660060356
cg00059662	0.3	0.24	0.32	0.15	0	0.091539490060213	1	0.31	0.18	0.320184951776328	0.00195599301268257	0.572554680760427	0.335858658259155
cg00059699	0.11	0.12	0.12	0.11	0	0.209990761485564	1	0.1	0.075	0.584015086997806	0.44187311985411	0.367204388026693	0.57887606497649
cg00059707	0.24	0	0.21	0	0.23	1	0.0489709114891885	0.2	3.3e-06	0.125975526302135	0.167765014428584	0.492019755675235	0.0295428304118672
cg00059737	0.09	-0.03	0.07	0	0.08	1	0.326364376464819	0.076	0.076	0.312160494043802	0.934768336493261	0.845966975746712	0.684040952045141
cg00059740	0.11	0.05	0.11	0.02	0	0.877446008772478	1	0.1	2.1e-07	< 1.10e-16	2.6897260885228e-07	0.455863642023385	0.0236972938318563
cg00059854	0.14	0.06	0.14	0	0.07	1	0.732146339308393	0.14	1.8e-09	0.0383723427824744	0.8998864209862	0.361938392199055	0.837589773831217
cg00059879	0	0	0	0	0	0.99643176366182	1	0.045	2.4e-08	0.269955871960645	0.222272597721661	0.271777704237605	0.138654955408489
cg00059911	0.17	0.07	0.17	0	0.08	1	0.735534926990822	0.17	1.2e-10	0.0061314531382447	0.23630744308465	0.677617323257229	0.25631147543606
cg00059930	0.37	0.19	0.37	0	0.01	1	0.948265951611148	0.37	0.1	0.00466749298302449	0.152898968403693	0.275392977367873	0.123063425219495
cg00060061	0.2	0.01	0.18	0	0.2	1	0.132563049838233	0.15	0.058	0.712827429050824	0.66393051404481	0.80571950025505	0.627078003470186
cg00060287	0.07	-0.02	0.05	0	0.06	1	0.494948892346437	0.045	1.5e-07	0.0743512159348642	0.012183878197024	0.579336701569013	0.0856594109203135
cg00060320	0.06	0.11	0.08	0.07	0	0.213265399728011	1	0.072	2.8e-08	NA	NA	0.216632815643822	0.602888741193521
cg00060374	0.81	0.39	0.81	0	0.06	1	0.692940996409624	0.8	0.2	6.92789639877844e-07	0.039750982935697	0.679560852405661	0.784031580643785
cg00060403	0	0.08	0.01	0.02	0	0.47899964393117	1	3.5e-10	1.3e-11	0.641404420068031	0.999866942606374	0.104855163096122	0.512147919818485
cg00060484	0.82	0.34	0.82	0	0.29	1	0.0678265911290078	0.82	0.55	2.44958657802385e-08	0.528185098551722	0.148101423733663	0.971471289161898
cg00060500	0.05	0.04	0.05	0.04	0	0.695099684833097	1	0.016	0.0075	0.206958556511972	0.46156565656983	0.596046344521045	0.939646261998848
cg00060605	-0.04	0.05	0	0	0	1	1	2.6e-09	1.2e-10	0.17497099190265	0.880837418927526	0.999606347747276	0.389882743131453
cg00060606	0.02	0	0.02	0	0.01	1	0.910908400885939	0.00029	5.3e-07	0.309668778230807	0.980236931679907	0.0801893708604156	0.40867846355359
cg00060627	0.72	0.35	0.71	0.03	0	0.694600602419626	1	0.7	0.0043	2.35598875119036e-05	4.7811630998762e-06	0.104225848028551	0.420335433724487
cg00060641	0.64	0.43	0.65	0.19	0	0.0161971885001236	1	0.62	0.19	0.16049122497591	0.0652150796017216	0.649520369520226	0.101562021196362
cg00060649	0.05	0.01	0.05	0	0.05	1	0.80023614522005	0.082	0.009	0.95439056977688	0.0827641622532573	0.603716429871657	0.571962480790608
cg00060762	0.07	0	0.06	0	0.07	1	0.559708031021072	0.045	4.7e-09	0.94036607419922	0.964856171707105	0.661221874052567	0.144542575500741
cg00060800	0.25	0.15	0.26	0.04	0	0.650595638074025	1	0.26	1.4e-09	9.46254232593313e-05	0.062717677230068	0.537325179088385	0.353800237002357
cg00060836	0.27	0.23	0.29	0.17	0	0.074328820987449	1	0.27	0.03	0.0638634095220751	0.807684166325985	0.496373192127307	0.866610947900095
cg00060880	0.1	-0.01	0.09	0	0.1	1	0.345144207137538	0.072	2.7e-07	NA	NA	0.399566740360458	0.177646048252911
cg00060933	-0.01	0.01	0	0	0	0.963886579204235	1	6.4e-07	5.5e-07	0.56057776530814	0.999844177308283	0.540365269454203	0.861093747426321
cg00060956	0.08	0.07	0.09	0.04	0	0.52492813443221	1	0.074	0.074	0.473322438482535	0.339825533084151	0.248535041307725	0.281458343888598
cg00061031	0.49	0.19	0.49	0	0.25	1	0.1746523655255	0.48	3.3e-09	0.00323447703824342	0.108529966366993	0.315632433429346	0.904143400156151
cg00061039	-0.04	-0.02	0	0	0	1	1	1.4e-07	5.8e-08	0.473194540340524	0.99962540824946	0.999747059198257	0.130728767357361
cg00061059	0.03	0.13	0.05	0.06	0	0.159976310737874	1	0.015	7.1e-11	0.308838911368817	3.53237439298937e-11	0.272110532821644	0.138460767677439
cg00061086	0.06	0.06	0.07	0.04	0	0.692698130956434	1	0.087	2.3e-10	NA	NA	0.679457074893882	0.339116907002173
cg00061150	0.02	0.04	0.03	0.03	0.01	0.66942112232832	1	0.035	0.035	0.606273189514799	0.591473147995574	0.129656712507133	0.293482719997722
cg00061185	0.09	-0.01	0.08	0	0.09	1	0.356906197346779	0.054	0.026	0.658529852863672	0.976132415489971	0.253544878979835	0.257860691171713
cg00061264	0.21	0.08	0.2	0	0.1	1	0.741342726876392	0.21	0.0063	0.00873129838924813	0.0850729759417349	0.520479323704699	0.13467258650789
cg00061306	0.01	0.01	0.01	0.01	0.01	0.923918729868442	0.918500285522876	4.9e-06	2.7e-06	0.0599242118928311	0.800510683609553	0.201317515018879	0.371427354288971
cg00061413	0.22	0.17	0.23	0.11	0	0.218844821546692	1	0.22	0.01	1.92405106957949e-07	0.831659071460264	0.690719713038874	0.197321439982667
cg00061520	0.45	0.31	0.47	0.17	0	0.0630756135319888	1	0.45	0.19	0.0518105156022131	0.68266153673597	0.403032214968815	0.899293593364873
cg00061629	0.14	-0.08	0.11	0	0.12	1	0.149207915671525	0.16	5.5e-08	0.00272945247612455	0.629308409472594	0.019060322920007	0.984472498262479
cg00061635	0.88	0.46	0.89	0	0.01	1	1	0.88	0.21	0.000301583114074799	0.310749716569741	0.0857610000417948	0.106272213136309
cg00061678	0.05	0.03	0.05	0.01	0.03	0.889566754445612	1	0.07	0.07	0.194205117118675	0.154200034764792	0.761301969876239	0.9219446213609
cg00061695	0.43	0.22	0.43	0.03	0	0.725568044240649	1	0.44	1.4e-10	4.48087645155137e-06	0.124988852126127	0.789992338752587	0.768010962634179
cg00061764	0.11	0.13	0.13	0.11	0	0.242491709402153	1	0.14	0.097	0.931907580176301	0.323825823766817	0.310656257530205	0.0682607722191402
cg00061769	0.12	0.01	0.11	0	0.12	1	0.33913988820601	0.11	3.2e-11	0.243929002152549	0.264508799512601	0.763252555123712	0.255678165182188
cg00061792	0.32	0.19	0.34	0.03	0	0.749252787280004	1	0.3	0.29	0.378836920740811	0.201482048757278	0.81664278482015	0.0429613904349628
cg00061805	0.06	-0.02	0.04	0	0.05	1	0.527994416337432	0.04	0.04	NA	NA	NA	NA
cg00061811	0.73	0.34	0.73	0	0.1	1	0.528497331872358	0.72	0.68	0.158267520654438	0.092242513968084	0.809304495286743	0.759511559448836
cg00061860	0.32	0.17	0.33	0	0.05	1	0.776041037577436	0.3	0.24	0.115566092568391	0.820970541400331	0.439651263879653	0.55885524397159
cg00061989	-0.01	-0.02	0	0	0	1	1	8.3e-09	5.2e-09	0.436061782350972	0.484770363844142	0.363765897515225	0.545906417532434
cg00062020	0	0.02	0.01	0.01	0	0.822108981680875	1	0.0023	2.1e-06	0.302525647324178	0.176154794311278	0.938364244716134	0.692860604107048
cg00062070	0.09	0.03	0.08	0	0.07	1	0.744698382446779	0.11	1.4e-10	0.96784280168091	0.55639048031131	0.707798817800532	0.144507627375604
cg00062245	0.64	0.31	0.64	0	0.01	1	0.953844863673134	0.63	1.5e-07	0.000320521307263122	0.0910038154939757	0.717674218694197	0.445516281319656
cg00062282	0.26	0.17	0.26	0.12	0	0.313150800608058	1	0.25	0.09	4.15395851427469e-06	0.041131541832944	0.987595218713251	0.300082866719818
cg00062285	0	0.01	0	0	0	0.930438926874758	1	0.01	0.01	0.830074924397338	0.512706177151855	0.344347635942843	0.151577680390278
cg00062312	0.06	0.01	0.05	0	0.06	1	0.659361604166845	0.049	2.9e-09	0.795676633548938	0.28845693647079	0.372415809066841	0.838926209479532
cg00062356	0.04	0.07	0.05	0.05	0	0.431062150596339	1	0.052	8.8e-08	0.42790915548262	0.201387059264722	0.757528309079046	0.170112794481261
cg00062437	0.29	0.23	0.3	0.18	0	0.0647663288600748	1	0.3	0.05	0.00376282820470808	0.219761695430637	0.24171118017993	0.89410318920574
cg00062776	0.07	0.07	0.08	0.06	0	0.540642640898319	1	0.061	0.03	0.4510626940347	0.939184996053843	0.874088961938613	0.193747767811991
cg00062873	-0.03	0	0	0	0	1	1	1.9e-07	1.8e-07	NA	NA	0.998994436777186	0.124849362252264
cg00063006	0.53	0.11	0.51	0	0.53	1	0.000996902659056609	0.54	0.12	< 1.10e-16	0.0206760669612918	0.0448022647804159	0.282613737953887
cg00063066	0.15	0.15	0.16	0.15	0	0.140658534557386	1	0.13	0.13	0.215208921663114	0.121925080475459	0.517081158820322	0.693411061719096
cg00063077	0.24	0.14	0.24	0.05	0	0.606610693053655	1	0.24	0.24	0.84473627921672	0.461686169901608	0.454809389947359	0.162811959478367
cg00063111	0.63	0.34	0.61	0.13	0	0.145366610995412	1	0.61	0.29	3.70769859259212e-10	0.161289518828638	0.886637407322934	0.0821759352678598
cg00063144	-0.03	0.05	0	0	0	0.964508091080031	1	1.5e-06	9.6e-07	0.685464389238099	0.447062295291585	0.848317671968316	0.833427430908464
cg00063174	0.22	0.19	0.25	0.14	0	0.149363425848526	1	0.25	8.5e-06	0.0696186178516746	8.09752674180153e-06	0.0738856165774602	0.378511735018947
cg00063246	0.02	0.02	0.02	0.02	0.01	0.814564147908689	1	0.0035	6e-09	0.398088037722086	0.414006083436563	0.687916360453404	0.319005094061454
cg00063291	0.14	0.08	0.14	0.04	0	0.705110464174304	1	0.15	9.5e-12	0.00441047602872335	0.788850552695693	0.86910808051371	0.00614189846860524
cg00063346	0.36	0.23	0.37	0.11	0	0.239163123714031	1	0.32	0.087	6.34965257417797e-06	0.263405204934368	0.381486100373615	0.0382914935446742
cg00063357	0.18	0.01	0.17	0	0.2	1	0.0646075879043377	0.17	0.16	0.63493578635998	0.054660412264766	0.203914421427364	0.043253661221862
cg00063456	-0.01	0.14	0.04	0.06	0	0.109470413630302	1	0.012	0.012	0.0922500644119114	0.268222498425178	0.999668406515427	0.0943456643704796
cg00063471	0.06	-0.08	0.04	0	0.05	1	0.399922271853053	0.0074	0.0074	0.0945504615388911	0.998431681161318	0.238327281349053	0.27636762086533
cg00063503	0.2	0.11	0.21	0	0	0.965232028514599	1	0.18	0.18	0.0643178279827865	0.734696773548369	0.112869520213875	0.0691843206426952
cg00063535	0.11	0.11	0.13	0.1	0	0.315123343444635	1	0.14	7.7e-09	0.956031634285728	0.101460682145249	0.663650424606323	0.176427950576066
cg00063567	0.04	0	0.03	0	0.04	1	0.810136554943762	0.025	0.025	0.0247449047765649	0.847321979530989	0.140245299751597	0.512324617507272
cg00063649	0.05	-0.03	0.03	0	0.04	1	0.547386513943026	0.061	0.061	0.346811469123129	0.850145763552408	0.89588889309135	0.123764989792811
cg00063699	0.13	0.06	0.15	0	0.11	1	0.54706579594914	0.13	4e-08	0.588598008506339	0.72815901370854	0.17735555185726	0.228403048399866
cg00063703	0.14	0.03	0.13	0	0.13	1	0.551666583408422	0.14	0.062	0.0152068527696945	< 1.10e-16	0.901161449770939	0.378297526349277
cg00063734	0.13	-0.04	0.1	0	0.11	1	0.213924021367069	0.079	0.056	0.00831136817149125	1.1267394287473e-05	0.0960421395900519	0.858530918461329
cg00063744	0.03	-0.02	0.02	0	0.03	1	0.70936703313737	0.018	3.2e-11	0.500483809449156	0.599922021546113	0.0830180884536457	0.0089248445472444
cg00063748	0.33	0.1	0.32	0	0.27	1	0.150893993954227	0.31	0.31	0.0455576400676485	0.0989359283486454	0.85441606903506	0.939481718700238
cg00063773	0.51	0.28	0.52	0.02	0	0.780411307914594	1	0.5	0.29	0.00309150138176795	0.939636736255041	0.0696715999996844	0.524541049520708
cg00063828	0.65	0.29	0.65	0	0.15	1	0.380433690063614	0.63	4.1e-09	0.0749266212971962	0.829584812534282	0.0750818713238922	0.226183522991461
cg00063909	0.17	0.02	0.16	0	0.17	1	0.179051398967119	0.16	4.4e-10	0.838577320061449	0.323904696393855	0.504184533930138	0.551974795956641
cg00063945	0.05	0.04	0.05	0.03	0	0.756303537736242	1	0.034	2.3e-08	0.309627954759383	0.231774994522114	0.650038255634383	0.190978668805014
cg00063979	0.14	0.03	0.13	0	0.14	1	0.348651255900369	0.14	7.2e-09	0.735995405338706	0.2333531038716	0.360573219441326	0.562834057655815
cg00063982	0.11	-0.05	0.08	0	0.1	1	0.205081788544066	0.088	5.2e-08	0.236082723083289	0.935112464894437	0.66384367833703	0.14709317854353
cg00064020	0.34	0.08	0.32	0	0.33	1	0.109428880444917	0.3	6e-10	NA	NA	0.851570041667293	0.720198238312811
cg00064051	0.04	-0.02	0.03	0	0.04	1	0.632653183073837	0.022	9.4e-10	0.950397814859744	0.744776768337357	0.326437181075316	0.447861859754176
cg00064080	0.17	0.04	0.15	0	0.14	1	0.508142624536788	0.13	0.07	0.427387866280405	0.672595094559961	0.302576302238873	0.653998497837474
cg00064235	0.25	0.03	0.23	0	0.25	1	0.0617689362034813	0.23	0.096	7.2136093465236e-07	0.152928733941983	0.161624706675235	0.114941560759332
cg00064255	0.01	-0.02	0.01	0	0.01	1	0.836480287281254	0.01	3.9e-10	0.0332629962647908	0.198134762876948	0.787185773042802	0.532645890960774
cg00064261	0.28	0.11	0.27	0	0.15	1	0.447734753807992	0.24	2.6e-08	NA	NA	0.554307884047414	0.464482831960914
cg00064284	-0.04	0.05	0	0	0	1	1	1.1e-09	2.7e-11	0.109831587607797	0.999732939545656	0.998855734438022	0.136941032813695
cg00064296	0.11	0	0.1	0	0.11	1	0.30688836588229	0.11	0.032	0.431318391117229	0.138419927143666	0.555159908830827	0.268634186584922
cg00064347	0.04	-0.04	0.03	0	0.04	1	0.553671922778097	0.034	0.034	NA	NA	NA	NA
cg00064415	0.05	0.01	0.04	0	0.04	1	0.865915379784123	0.0028	1.9e-09	NA	NA	0.864496205948088	0.309545191935192
cg00064589	0.17	-0.03	0.14	0	0.16	1	0.121124483795245	0.16	2e-08	0.1200455984734	0.0176421113245282	0.0645153522609448	0.876617959743206
cg00064778	0.4	0.22	0.42	0	0.01	1	0.953433833887243	0.43	0.24	0.00107525574397738	0.280732618719411	0.147744312740938	0.180499084506392
cg00064840	0.41	0.25	0.42	0.09	0	0.34475748971841	1	0.42	3.8e-09	0.00118924426301303	0.0631206397071915	0.572659384449893	0.446915275017165
cg00064950	0.11	0.09	0.12	0.06	0	0.604824869578809	1	0.14	0.037	0.272816565208319	0.109289953765774	0.115327454228881	0.425824806309564
cg00065071	0.12	0	0.11	0	0.12	1	0.276703470941471	0.12	3.1e-10	0.138721603319739	0.316373918334917	0.645698084878046	0.282351100701378
cg00065088	0.35	0.48	0.42	0.4	0	8.90770346373415e-10	1	0.45	0.23	0.179280716961127	8.49975921655144e-05	3.54342832853405e-09	0.0885597261352729
cg00065215	0.06	0.06	0.07	0.06	0	0.499367671273043	1	0.07	1.1e-06	0.867961458962567	0.772909853009518	0.451669969885927	0.513350719329625
cg00065302	0.28	0.04	0.27	0	0.29	1	0.0236814848918259	0.27	0.22	2.19703014225914e-06	0.864588918514759	0.57996496226761	0.574045867744784
cg00065368	0.04	0.08	0.05	0.05	0	0.334245246271309	1	0.011	0.011	0.77183610259258	0.69252812498696	0.356723778967203	0.541738308911468
cg00065385	0.06	-0.05	0.04	0	0.05	1	0.450975076257834	0.031	0.014	0.571217967301695	0.0187775955462967	0.788461705962585	0.15808035235546
cg00065396	0.62	0.2	0.62	0	0.47	1	0.00767441074892405	0.6	0.33	2.6527967356138e-07	0.00146026426440482	0.641175639481192	0.818270406001363
cg00065408	0.05	-0.03	0.03	0	0.04	1	0.54842294114881	0.029	1e-09	0.155345693288605	0.404729191887767	0.0698543774651375	0.111769724010805
cg00065569	-0.01	0.03	0	0	0	1	1	3.5e-08	8.2e-09	0.280151090353009	0.858575583323227	0.0363783335396767	0.877107794669674
cg00065570	0.36	0.21	0.37	0.06	0	0.533663967086819	1	0.34	0.15	0.0174094783285672	0.887726429573604	0.373950314974537	0.181877512927705
cg00065726	0.24	0.02	0.22	0	0.24	1	0.0630458601094269	0.24	0.00079	0.00981362539796382	0.30211246892573	0.0664657334772997	0.0910913575825775
cg00065905	0.3	0.23	0.31	0.15	0	0.117221323970642	1	0.3	0.18	0.000256698743604233	0.0378148574488097	0.168240691018065	0.960656706349804
cg00065919	0	0.06	0.02	0.02	0	0.534176649972131	1	0.015	3.4e-06	0.974325531460689	0.684320757875766	0.351013444162894	0.274995016605871
cg00065921	0.02	-0.04	0.01	0	0.01	1	0.800053006886064	3.7e-09	6.2e-11	0.700618319710041	0.354251778038081	0.471174567554734	0.918944205950577
cg00065935	0.25	0.16	0.26	0.07	0	0.496816563395556	1	0.24	0.089	3.2898784970814e-05	0.157087791144979	0.552033326051486	0.115282851480519
cg00065957	0.15	0.12	0.16	0.08	0	0.374829852801051	1	0.15	0.15	0.198364821516968	0.595297704020722	0.810079258219031	0.330633044488664
cg00066153	0.11	-0.05	0.09	0	0.1	1	0.189294495483224	0.084	0.084	0.0765008676664272	0.150204304677042	0.508388997533321	0.748802570303434
cg00066184	0.17	0.09	0.17	0.02	0	0.867934329227334	1	0.19	0.038	0.455098272457376	0.971535659098367	0.0880247623100378	0.195776466681252
cg00066198	0.04	-0.01	0.03	0	0.02	1	0.790392721641559	1.7e-09	8.7e-10	0.298958422038311	0.54571346414205	0.422000376670367	0.0206090726189084
cg00066239	0.59	0.23	0.59	0	0.32	1	0.0655158215057522	0.59	0.59	0.0493373551321225	0.019747199319852	0.840693988924229	0.552095265824808
cg00066270	0.25	0.12	0.25	0	0.04	1	0.822854596280291	0.24	5.3e-07	0.243289785296534	0.713550665958376	0.826019091222301	0.234005543228616
cg00066351	0.34	0.16	0.34	0	0.06	1	0.756046426607329	0.31	0.063	0.802887220856785	0.23696221603576	0.207586601141372	0.00296293367584588
cg00066449	0.12	0	0.1	0	0.11	1	0.386498394089221	0.091	1.1e-09	0.328294615375997	0.686961162982651	0.885330700534537	0.405498718487688
cg00066468	0.02	0.01	0.02	0.01	0.01	1	1	4.6e-08	4.3e-08	0.327155475177603	0.71594448026189	0.2969309645114	0.2809415370323
cg00066499	0	0.05	0.01	0.02	0	0.605250015424238	1	0.0012	3.8e-06	0.383283335807782	0.871887260044187	0.53147656692324	0.00527057461300273
cg00066508	0.02	0	0.02	0	0.01	1	0.872930317628248	0.015	0.015	0.117270220761523	0.129480963225325	0.372832703652818	0.384665319639646
cg00066512	0.01	0.03	0.01	0.02	0	0.713760316859232	1	0.021	0.021	0.996964172091131	0.0535284377271662	0.383035432777643	0.0672920684121431
cg00066554	0.04	0.04	0.04	0.04	0	0.660110000396709	1	0.027	0.027	0.84187454546338	0.0206322994699052	0.229291442864838	0.299802972978665
cg00066627	0.14	0.06	0.14	0	0.07	1	0.738013850746869	0.14	1.8e-08	0.286440597627387	0.578158985418761	0.508594415530579	0.172871865793629
cg00066663	0.32	0.19	0.34	0.04	0	0.637967662939447	1	0.35	0.012	0.00180523677041522	0.126783843662111	0.770778889678778	0.0322068721621896
cg00066671	0.19	0.14	0.19	0.12	0	0.288272878280832	1	0.18	1.2e-08	0.00504521113789524	0.442453895728984	0.190079287376093	0.992545687859259
cg00066722	0.23	0.11	0.23	0	0.11	1	0.91963302952099	0.2	0.2	0.000442034372474809	0.0104637377797778	0.992768474889944	0.315461857296992
cg00066729	0	-0.03	0	0	0	1	1	8.4e-09	2.7e-09	NA	NA	0.999703480596066	0.198516974800258
cg00066748	0.16	0.04	0.15	0	0.15	1	0.468086286027152	0.14	0.14	0.417942348117515	0.312900931648739	0.895546857908674	0.0898077247484677
cg00066750	0.37	0.16	0.37	0	0.17	1	0.35544293201616	0.34	0.34	1.58186657074344e-05	0.413606454245949	0.579410539156156	0.821095282936868
cg00066805	0.17	0.15	0.19	0.12	0	0.215980420471202	1	0.16	0.16	0.0591877141687741	0.26183817714601	0.250369768493606	0.103914489957394
cg00066816	0.4	0.17	0.39	0	0.08	1	0.68701121006239	0.36	1.2e-08	9.5077723472059e-11	0.570536260283428	0.649790563458186	0.112496027712407
cg00066817	0.06	0.08	0.07	0.07	0	0.378265911588947	1	0.057	1.1e-06	NA	NA	0.961364985093056	0.922006547267506
cg00066828	0.11	-0.04	0.09	0	0.1	1	0.218218225997136	0.1	0.1	0.162594723583782	0.0642578614114807	0.406034484238763	0.0736739679723768
cg00066854	0.18	0.18	0.2	0.18	0	0.0677585972927465	1	0.16	6.1e-08	NA	NA	0.00345607049911034	5.87650779149129e-08
cg00066919	0.35	0.06	0.33	0	0.35	1	0.0111138602670569	0.31	3.1e-09	2.38950665920612e-08	0.923973818909404	0.0314047746314176	0.403799781618585
cg00066925	0.16	0.26	0.26	0.2	0	0.0157159471039147	1	0.23	3.8e-09	0.00891288882903218	0.116708183619414	0.00439837915999253	0.339997675812467
cg00066942	0.38	0.09	0.37	0	0.39	1	0.0202050587260459	0.36	0.11	4.70623540138604e-13	0.0104466469259612	0.926361228351702	0.844476687874463
cg00067018	0.28	0.23	0.31	0.15	0	0.120611666994907	1	0.3	0.3	0.000713652522027153	0.115133399626366	0.0161166184970924	0.141341802171701
cg00067032	0.14	0.08	0.14	0.02	0	0.808051628734053	1	0.12	9.7e-10	0.388715150122254	0.248679378420706	0.775975025620563	0.749657244352285
cg00067058	0.03	-0.03	0.01	0	0.01	0.838710165413053	0.727995615592306	0.019	8.6e-15	0.703178054959226	0.0615943655727835	0.478781086359816	0.536693862423835
cg00067102	0.09	-0.02	0.08	0	0.08	1	0.395966836483714	0.071	3.8e-09	0.307615097785225	0.458062708405199	0.580912568763752	0.482460910249984
cg00067124	0.01	-0.08	0	0	0	1	0.906417492167372	0.0014	9.9e-06	0.0450279497917832	5.86991702806738e-05	0.17659634260345	0.238703596069225
cg00067126	0.08	0.04	0.08	0	0.01	1	0.971348883448733	0.079	1.9e-08	0.0322645643784593	0.708541144032148	0.679350464351151	0.0520538853741631
cg00067196	0.06	0.11	0.08	0.08	0	0.186143468000571	1	0.087	0.087	0.0882099366648786	0.0428203156264628	0.801990093372699	0.460286252693336
cg00067274	0.46	0.14	0.46	0	0.45	1	0.0109072890076377	0.47	0.0082	1.61003088638978e-09	0.15950952647221	0.33691967278958	0.0178541638206462
cg00067365	0.06	0.04	0.06	0.02	0	0.871656340408615	1	0.0063	2.1e-12	0.425082730860633	0.814269943123912	0.31626730332503	0.52111698797382
cg00067414	-0.02	0.13	0.02	0.03	0	0.282386181736098	1	0.0048	0.0048	0.848658649105773	0.586450137549189	0.356309960102404	0.322411138917806
cg00067471	0.35	0.12	0.35	0	0.26	1	0.172275501779446	0.32	2.1e-09	0.000768479129129029	0.000139150277577826	0.967970150208209	0.640368368936747
cg00067518	0.3	0.07	0.29	0	0.3	1	0.0909951321093951	0.3	0.28	1.00933150726235e-10	0.302456805477047	0.0895037004424218	0.267109812452388
cg00067528	0.32	0.02	0.29	0	0.32	1	0.00845562588851723	0.26	0.078	0.0136078446725894	0.015567561227246	0.582202861998885	0.499072304947596
cg00067538	0.07	0.04	0.07	0.01	0	0.895356479833141	1	0.055	5.1e-10	0.200332650302416	0.280104602685331	0.140490824660091	0.453344615783266
cg00067574	0.08	0.05	0.08	0.03	0	0.800526488078579	1	0.11	0.086	0.298381246359266	0.827493804041046	0.885627580349886	0.935331733907397
cg00067576	0.01	-0.02	0.01	0	0.01	1	0.873324977751453	7.6e-06	2.2e-07	0.832025738169029	0.295011251266655	0.399575329937465	0.375244894753996
cg00067588	0.15	0.1	0.15	0.05	0	0.64420863100516	1	0.14	0.078	0.000866913110989853	0.668847796560329	0.830822733900276	0.22257532784058
cg00067600	0.03	0.08	0.05	0.05	0	0.331943739033319	1	0.074	0.015	0.310083966986855	0.675669901142052	0.932995886746205	0.922369312708808
cg00067606	0.18	0.08	0.18	0	0.01	1	0.947777425777373	0.16	0.058	0.0161451712751225	< 1.10e-16	0.46259938453334	0.542371125933906
cg00067720	0.17	0.22	0.21	0.19	0	0.0187477816938104	1	0.21	0.014	NA	NA	0.0365523608874475	0.154960742547178
cg00067742	0.07	-0.05	0.05	0	0.06	1	0.336191672890818	0.037	8e-09	0.00260443352999551	0.228630144129478	0.602503231938157	0.320422174927391
cg00067768	0.02	-0.02	0.01	0	0.01	0.997476871683194	0.86626524479481	3.5e-08	1.4e-08	0.531950137480556	0.148183188242907	0.999371054517952	0.152292391050387
cg00067814	0.07	-0.01	0.06	0	0.07	1	0.465662445875485	0.014	2.5e-07	0.748618731735523	0.240914676706225	0.329798484523555	0.864383555847483
cg00067884	0.04	0.09	0.06	0.06	0	0.293536468272155	1	0.067	6.9e-09	0.0320491993962705	0.337673075063144	0.843498176939931	0.214627448359535
cg00068038	0.1	0.03	0.1	0	0.09	1	0.657805740226295	0.065	0.052	0.58718081063768	0.701872582681839	0.884766309239139	0.63390871609611
cg00068102	0.16	0.01	0.15	0	0.16	1	0.22601428010921	0.17	0.13	0.947973761557284	0.327695683848186	0.0737147062340454	0.0192681503909079
cg00068153	0.04	-0.08	0.01	0	0.02	0.980295708327639	0.574160878595518	0.0042	0.0015	0.434766717653544	0.904049669786733	0.428920452801086	0.180023381039474
cg00068155	0.17	0.05	0.16	0	0.13	1	0.524876871519296	0.16	4.6e-11	0.0195208062680171	0.262243352443789	0.0378260806357685	0.953581751362053
cg00068160	0.03	-0.01	0.02	0	0.03	1	0.787374073143914	0.00086	0.00086	0.499248861642017	2.83494926343053e-05	0.368564373804161	0.33961034587023
cg00068377	0	-0.05	0	0	0	1	1	5.3e-06	2.8e-06	0.0408112704711369	0.999645047492746	0.87515738179088	0.679607034016601
cg00068408	0.11	0.08	0.12	0.03	0	0.771789858987121	1	0.11	0.078	0.820102111668102	0.0762470737402666	0.46484541288657	0.184653304353508
cg00068412	0	0.06	0.01	0.02	0	0.544331814910066	1	0.013	0.013	0.0681820416359152	1.8738145479702e-09	0.169840090439957	4.93637865849328e-05
cg00068428	0.56	0.12	0.54	0	0.56	1	0.000975679137663388	0.54	0.11	2.27611596237409e-10	0.294794877549776	0.697991204337775	0.982236201682969
cg00068433	0.3	0.13	0.29	0	0.03	1	0.885133664729708	0.28	3.1e-07	0.00210961650993136	0.0934684924227124	0.323059552066604	0.383030852437433
cg00068503	0.12	-0.03	0.1	0	0.11	1	0.246299916965112	0.097	0.014	0.0282708886661532	0.148493606036892	0.0456119050910785	0.112373852243203
cg00068621	0.05	-0.01	0.04	0	0.04	1	0.668458971263247	0.06	0.06	0.0533207385839889	0.939548493308849	0.555742125357801	0.282643936261703
cg00068622	-0.01	0.04	0.01	0.01	0	0.691970934047892	1	0.0056	0.0056	0.311121566603161	0.577731153591778	0.396642887588814	0.371318899017349
cg00068750	-0.03	0.02	0	0	0	1	1	0.0033	0.0033	0.628823153170963	3.55721880395121e-05	0.82432841736581	0.750848665705597
cg00068779	0.3	0.17	0.3	0.03	0	0.781958983423532	1	0.33	1.5e-06	0.221437014228195	0.686335145428685	0.472275247357116	0.977261210834658
cg00068810	0.45	0.1	0.44	0	0.47	1	0.00200127055215094	0.48	0.03	1.36268907269255e-08	0.0056171320941959	0.0101381020563553	0.120106720156083
cg00068909	0.05	0.02	0.05	0	0.03	1	0.848425131589188	0.057	2.5e-09	0.704905993887256	0.298684934555582	0.302811421285102	0.0819519425959766
cg00069002	0.39	0.05	0.37	0	0.4	1	0.00199916740779416	0.33	0.13	5.5103999141437e-10	0.796346787082321	0.104551108630413	0.0007413796776643
cg00069003	0.19	0	0.17	0	0.19	1	0.104166164809411	0.11	3.7e-09	3.21218156518199e-08	0.426926598968856	0.336607643633996	0.274999427288788
cg00069014	0.11	0.05	0.11	0	0.02	1	0.928730074564803	0.12	0.12	0.0118839707153875	0.949922428261576	0.527576935939222	0.468350882989713
cg00069017	0.05	0.03	0.05	0.01	0	0.917077832792297	1	0.08	0.08	0.0357142052246952	3.47499806707674e-14	0.64687323731925	0.850072986449001
cg00069059	0.09	-0.06	0.06	0	0.08	1	0.201252737057154	0.08	0.0043	0.739136419424083	0.443510512363273	0.484965018030656	0.142627522685433
cg00069242	0.25	0.21	0.27	0.18	0	0.07211023342879	1	0.27	0.087	0.0030868869085211	0.188178401083505	0.324541717500956	0.755579159434112
cg00069261	0.05	0.13	0.08	0.08	0	0.118703846843162	1	0.06	0.029	NA	NA	0.234347826229903	0.230186735461061
cg00069309	0.02	-0.03	0.01	0	0.02	0.986180924978352	0.755911871738696	5.4e-08	3.9e-08	0.175068724830517	0.89154602711854	0.792560133378024	0.000473938001249508
cg00069314	0.05	0.05	0.05	0.05	0	0.56501796040747	1	0.03	1.6e-08	0.384971745369541	< 1.10e-16	0.0336592707119174	0.661400859466891
cg00069391	0.1	0.04	0.1	0	0.07	1	0.716480414889062	0.12	1.6e-07	0.720749166519288	0.157076831801373	0.829531922354571	0.869246808494459
cg00069417	0.05	0.05	0.06	0.03	0	0.761260756148352	1	0.072	1.4e-08	0.875541514395181	0.421073127544208	0.636644235645129	0.674796047130107
cg00069432	-0.01	-0.04	0	0	0	1	1	1.4e-08	1.4e-08	0.0219264220772228	0.999986961776193	0.905125862161535	0.0109111959275084
cg00069642	0.35	0.25	0.37	0.13	0	0.158707316730865	1	0.37	0.094	0.0322039666835785	0.883266970956777	0.887259341022012	0.798422421039834
cg00069815	0.05	0.04	0.06	0.04	0	0.743666728723614	1	0.026	0.026	0.0676423309878554	0.0378188210167124	0.608081947781761	0.499289383824513
cg00069860	0.25	0.23	0.26	0.23	0	0.0217149656921072	1	0.26	0.22	0.125493813561474	0.000387792392171127	0.890859349875512	0.00603667895360127
cg00069969	-0.01	0.06	0.01	0.01	0	0.658009943096747	1	0.013	0.013	0.69485099800115	0.43129554291411	0.881570472134891	0.895038472876712
cg00070042	0.46	0.13	0.46	0	0.46	1	0.0103110616069991	0.45	0.039	3.01098010968559e-08	0.216354079327343	0.87621274103964	0.334811353928985
cg00070052	0.54	0.28	0.54	0.03	0	0.779641975477127	1	0.52	5.3e-10	1.31006316905768e-13	0.898128072209657	0.879106942748165	0.917474302171809
cg00070162	0.05	0.05	0.06	0.05	0	0.59252386533248	1	0.051	3e-12	0.330038484466824	0.911967774271117	0.132511465282716	0.000707002425851866
cg00070181	0.07	0.05	0.08	0.02	0	0.843825551624913	1	0.086	2.7e-08	0.379673499633992	0.879586501874489	0.759484423628565	0.503642075377925
cg00070235	0.05	-0.02	0.04	0	0.05	1	0.549101087408725	0.016	7.3e-09	0.0297197068208315	0.651169377097418	0.364937983005977	0.00179111868450743
cg00070318	0.13	0.02	0.12	0	0.13	1	0.45117033897842	0.1	5.9e-09	0.544339773762651	0.669331188525794	0.531685752419132	0.0726121799776133
cg00070370	0	-0.03	0	0	0	1	1	3.5e-08	2.7e-10	0.104236311952148	0.0735764469028005	0.419498369808189	0.834592798731409
cg00070383	0.47	0.27	0.47	0.08	0	0.365633739467789	1	0.49	0.49	8.24277960844721e-05	0.0145600980294022	0.517888633942691	0.228809253310453
cg00070460	0.12	0.1	0.13	0.06	0	0.530528059632145	1	0.13	0.034	0.950546467658545	0.0136093387529688	0.908405341941276	0.672654191610941
cg00070529	0.2	0.1	0.2	0.01	0	0.923050469323201	1	0.17	0.16	0.216706015174264	0.572675438642427	0.857174608150026	0.188990652387751
cg00070715	0.76	0.46	0.76	0.16	0	0.044450149257488	1	0.77	0.51	0.779289893751337	0.572136939289253	0.836878864111438	0.469071168413098
cg00070814	0.05	0.03	0.05	0.02	0	0.859861654300211	1	0.01	9.7e-09	0.549351868527568	0.774490944504774	0.0282178700822532	0.695714652285717
cg00070899	0.63	0.26	0.63	0	0.22	1	0.204174406534616	0.62	0.23	1.63313806922361e-13	0.00688732642927625	0.417567595407161	0.308890220402422
cg00070908	0.04	0.02	0.04	0.02	0.02	0.980457853758047	1	0.031	3.2e-09	0.504729951731771	0.274287477357626	0.711683185667598	0.184489837803935
cg00070912	0.61	0.22	0.61	0	0.39	1	0.0244855095213842	0.58	0.021	1.02786360012264e-05	0.485785143416455	0.184494876413248	0.158709927524129
cg00071012	0.64	0.25	0.64	0	0.3	1	0.0904705905132976	0.63	2.1e-07	0.00176898546546356	0.00889000099541903	0.944699331982337	0.854147697939998
cg00071026	0.03	0	0.03	0.01	0.03	1	0.756622291933129	0.052	0.052	0.631781331799428	0.543494644226338	0.949846943244727	0.720164877712183
cg00071051	0.39	0.2	0.39	0.03	0	0.763948447525195	1	0.4	6.3e-08	3.3259908160943e-09	0.0944040679083284	0.792124963477455	0.134807624329926
cg00071161	0.01	0.02	0.02	0.01	0.01	0.880109006863688	1	0.0065	2.7e-09	0.546509113159883	2.03377979246522e-05	0.392962964190485	0.914152493967427
cg00071210	0.1	0.02	0.1	0	0.11	1	0.467541691771403	0.086	0.086	0.423537158816105	0.582332294935459	0.654561847186231	0.685256873630746
cg00071250	0.19	0.21	0.22	0.2	0	0.0271754438426148	1	0.19	4.6e-13	NA	NA	0.542839359284541	0.947491681867989
cg00071265	0.65	0.4	0.66	0.12	0	0.144920347254309	1	0.65	0.49	NA	NA	0.867777294637176	0.144580427530824
cg00071360	0.39	0.1	0.39	0	0.41	1	0.0059715091794621	0.37	2.3e-08	1.23156006659464e-06	0.0143468712859814	0.332494532364247	0.203070349833641
cg00071381	-0.03	-0.01	0	0	0	1	1	1.6e-11	1.3e-11	0.25554437811145	0.936589110854075	0.997342717275558	0.394689525166715
cg00071391	0.04	-0.04	0.03	0	0.04	1	0.554804556214126	0.02	0.0094	0.117522236890083	0.012479424419111	0.570048935764817	0.687913216102903
cg00071408	0.03	0.07	0.05	0.05	0	0.381413829433414	1	0.03	3.7e-08	0.570358923708465	0.83192842704387	0.731107975158716	0.116492094890133
cg00071442	0.1	0.02	0.09	0	0.1	1	0.608319039733044	0.088	5.4e-08	0.149702179450281	0.615031972821878	0.553495070963318	0.995242763781213
cg00071446	0.04	-0.06	0.02	0	0.03	1	0.554679752361568	0.025	2.6e-08	0.896443190030598	0.0131647833899664	0.544947080307896	0.590119820540389
cg00071565	0.03	0.04	0.04	0.04	0	0.653979271118138	1	0.059	0.029	0.849428367155366	0.361773766193699	0.554875171153645	0.713789792031834
cg00071658	0.01	0.08	0.03	0.03	0	0.402353929683079	1	0.0094	1.2e-10	7.5518238407124e-07	0.0942340183923743	0.532714995358665	0.0460477042506978
cg00071727	0.42	0.12	0.4	0	0.32	1	0.118681895413409	0.4	0.076	0.144902454916874	0.0307667512979787	0.387378795990754	0.612723141174204
cg00071751	0	0.02	0.01	0.01	0	0.848322691750795	1	0.0047	3.4e-10	0.45588302799813	0.517064004788749	0.320370359094614	0.955816078066421
cg00071887	0.04	0.02	0.04	0	0.02	0.987135055518182	1	0.042	2.9e-09	0.794244275925501	0.112251260274919	0.203253029106432	0.144480364425885
cg00071950	0.95	0.43	0.95	0	0.26	0.992021287370737	0.283482172440681	NA	NA	NA	NA	NA	NA
cg00071984	0.06	-0.03	0.05	0	0.06	1	0.467752654057236	0.045	0.022	0.246277651477239	0.0429917978292114	0.764193092281209	0.555748051418105
cg00071998	0.1	0.02	0.09	0	0.09	1	0.640537415244202	0.09	1.5e-08	0.562144616574007	0.937045685801971	0.742396283030916	0.621165162922446
cg00072099	-0.02	0.04	0	0	0	1	1	7.8e-10	7.1e-10	0.00138908735414411	0.999941480808351	0.999845338157279	0.288183804239593
cg00072216	0.07	0.01	0.06	0	0.06	1	0.745863272963657	0.062	0.041	0.154448543881539	9.98029436871661e-11	0.744893256566165	0.403003162290704
cg00072369	0.17	0.2	0.2	0.18	0	0.0376324072070471	1	0.18	3.2e-07	0.0177227021504446	0.166724925385835	0.784041587120189	0.937022050277825
cg00072407	0.16	0.04	0.15	0	0.16	1	0.405495117931111	0.14	2.2e-06	0.791040052457989	0.286265533695224	0.644475391605796	0.406644283706359
cg00072426	0.37	0.12	0.37	0	0.36	1	0.0490500338737733	0.35	0.088	3.93263784870257e-08	0.225142913888898	0.0337202667320432	0.539244883040411
cg00072675	0.45	0.28	0.46	0.07	0	0.399032469063642	1	0.44	0.42	0.00737980680934291	0.627235065073268	0.59615541145851	0.0512758104001677
cg00072689	0.85	0.36	0.85	0	0.28	1	0.0726406089666194	0.84	0.17	1.11022302462516e-16	0.34396039928784	0.287153207528181	0.0764486444847076
cg00072711	0.19	0.1	0.19	0.02	0	0.821280592262544	1	0.19	1.8e-13	0.0390575255600548	0.63134249288352	0.212147129177904	0.0195979465779383
cg00072720	0.4	0.05	0.37	0	0.39	1	0.00963312953994389	0.36	0.029	0.00411988707765709	0.0111339951379167	0.580949236642337	0.239942255473677
cg00072957	0.02	0.03	0.03	0.03	0	0.707387924840418	1	7e-05	6.7e-05	0.051970478333055	0.0503794211983772	0.376934898756855	0.372209265892472
cg00073003	0.26	0.05	0.25	0	0.27	1	0.0727027580986461	0.22	3.9e-10	6.60462973245401e-06	0.461906478754028	0.792663094591536	0.740420616507306
cg00073010	-0.01	0.02	0	0	0	0.988437958902292	1	2.5e-08	1e-08	0.755836044274546	0.999807940864919	0.998037066148879	0.0895667955911824
cg00073090	0.56	0.28	0.57	0	0.03	1	0.849639452017428	0.56	7.9e-10	4.32135328098937e-06	0.43764050782891	0.578922398070486	0.381387791065551
cg00073244	0.1	0.03	0.1	0	0.05	1	0.677688075619384	0.12	0.12	4.5969772545118e-05	0.480085839062046	0.138712623251768	0.000831933173262134
cg00073380	0.07	0.17	0.11	0.1	0	0.0748643569200336	1	0.099	0.071	2.62029533626418e-08	0.38121564060108	0.000188461729168088	2.45093865401946e-05
cg00073460	0.74	0.33	0.74	0	0.17	1	0.31280144687041	0.73	0.38	2.04593514252505e-06	0.00781636134168695	0.0678296227567794	0.302377070234234
cg00073543	0.58	0.27	0.58	0	0.14	1	0.433458042476367	0.58	0.15	NA	NA	0.103062809639853	0.0625630454832478
cg00073549	0.38	0.11	0.37	0	0.37	1	0.0440284610096834	0.37	0.16	1.17905685215192e-12	0.985207900974643	0.128810420525591	0.715472411798936
cg00073650	0.37	0.06	0.35	0	0.36	1	0.0257474428772041	0.22	0.22	0.763166218618115	0.203755349819995	0.482191337876609	0.930847113340395
cg00073713	0	0.03	0.01	0.01	0	0.732685606827203	1	0.027	1.7e-07	NA	NA	NA	NA
cg00073716	0.16	0	0.14	0	0.15	1	0.156132509519368	0.12	3.5e-07	0.0443515160659816	0.49011330340822	0.733531589172007	0.333669661699039
cg00073771	0.07	-0.05	0.05	0	0.06	1	0.418853432594718	0.06	0.06	0.439029975412473	0.114606572779421	0.609488618878179	0.0968185700027877
cg00073780	0.08	-0.02	0.07	0	0.08	1	0.410822216795401	0.067	0.067	NA	NA	NA	NA
cg00073794	0.43	0.21	0.43	0	0.02	1	0.897821831289557	0.41	8.8e-08	0.657527114075081	0.352583822227963	0.82085944991237	0.881695661992479
cg00073837	0.32	0.14	0.32	0	0.14	1	0.47269031133857	0.33	9.3e-08	0.0111287255630499	0.0261005221875203	0.761031078472397	0.0309982886059267
cg00074086	0.63	0.25	0.64	0	0.33	1	0.0507289448431161	0.63	0.014	NA	NA	0.363870727503618	0.752524653860473
cg00074145	0.37	0.04	0.35	0	0.38	1	0.00184877705658748	0.29	0.09	3.96906296717958e-09	0.39574718861079	0.236341385385914	0.43606172000553
cg00074184	0.11	0.09	0.12	0.09	0	0.407067209150007	1	0.13	3e-08	0.359487942469707	0.695812077892001	0.214265892526402	0.837317347801562
cg00074244	0.36	0	0.32	0	0.34	1	0.00712485510796523	0.11	0.11	0.00786412237151257	0.0546395205731192	0.348076523480649	0.388551380996665
cg00074313	0.06	0.01	0.05	0	0.06	1	0.672397908438284	0.061	7.4e-09	0.00487290133179363	0.983496587303329	0.515667817805656	0.741855475423822
cg00074348	0.33	0.17	0.33	0	0.02	1	0.901398319282411	0.34	0.34	1.11022302462516e-16	0.440581470847689	0.842489542851131	0.0140121867208657
cg00074365	0.39	0.21	0.38	0.04	0	0.663883833996531	1	0.4	0.25	4.2179450521207e-06	0.29166966381314	0.288095285386569	0.684784357314104
cg00074379	0.09	0.03	0.09	0	0.04	1	0.794138310026129	0.059	0.059	0.031875220817467	0.140098558116957	0.750952065389298	0.0504882782027439
cg00074415	0.11	0.05	0.1	0	0.05	1	1	0.097	0.097	0.458617001076364	0.719281737268786	0.626804543823404	0.320083108232598
cg00074471	0.3	0.12	0.29	0	0.09	1	0.682863734298987	0.32	0.32	0.897481054019335	0.395723828620459	0.119166906966199	0.0141525065574248
cg00074746	0.19	-0.06	0.16	0	0.18	1	0.0385134683329289	0.16	1.2e-09	0.961800940633022	0.919252956864363	0.127659160070513	0.0528475947772005
cg00074771	0.07	0.09	0.09	0.08	0	0.345547775153605	1	0.11	1.1e-07	0.739798231314799	0.79459297767566	0.605013600511338	0.663057824951896
cg00074818	0.84	0.47	0.85	0.06	0	0.407360833918958	1	0.85	0.85	2.61387467226371e-10	2.91362809071716e-05	0.0201623221166836	0.732714637783858
cg00074851	0.04	-0.17	0	0	0.01	0.994953768597525	0.678058127590665	8e-10	7e-10	0.625478156214384	0.996817624453668	0.105130820443095	0.614763343458768
cg00075011	0.04	0	0.03	0	0.02	1	0.866592644942552	0.036	1e-08	0.826306342272386	0.676857335745949	0.828282184580283	0.64199870217288
cg00075103	0.23	0.09	0.23	0	0.12	1	0.472064232898321	0.24	7.1e-09	0.138229328305388	0.10183940719541	0.719978524124148	0.553767793515207
cg00075123	0.03	-0.08	0.01	0	0.02	0.941800667348481	0.638758141460082	0.0097	0.0097	0.600003386442629	7.0636468563201e-08	0.410693319469029	0.288615747732199
cg00075192	0.07	0.04	0.07	0.02	0	0.868337226985546	1	0.06	0.06	0.0227109562526516	0.697744998548403	0.245846997343074	0.0658084917917625
cg00075204	0.01	0.08	0.03	0.04	0	0.367697808248191	1	2.8e-08	3.3e-10	0.0418183611774035	0.731701106513688	0.694512327018699	0.558659384517313
cg00075467	0.42	0.09	0.41	0	0.43	1	0.00391375955378326	0.38	0.25	NA	NA	0.455989345184822	0.882950883369513
cg00075507	0.46	0.19	0.45	0	0.18	1	0.33099783677133	0.46	0.0027	NA	NA	0.935465446288304	0.0555632136880477
cg00075589	-0.04	0.02	0	0	0	1	1	4.7e-09	4.5e-09	0.000177251266393452	0.999819908406781	0.999135229840121	0.258775509113565
cg00075608	0.03	0	0.03	0	0.02	1	0.83274126021778	0.029	2.1e-08	0.00780463415364119	0.937212977127356	0.883859390533923	0.10144812591225
cg00075615	0.01	0.02	0.01	0.01	0	0.774137667007157	0.891287852028562	0.0085	5.7e-08	0.730060626370057	0.0238605414277079	0.86186370321976	0.72583944649084
cg00075620	0.06	-0.04	0.04	0	0.05	1	0.449945162115288	0.051	0.042	NA	NA	NA	NA
cg00075634	0.15	-0.03	0.13	0	0.15	1	0.108858175560531	0.11	0.054	NA	NA	0.98808242454997	0.419798950943998
cg00075698	0.11	-0.01	0.09	0	0.1	1	0.32019740002742	0.11	3.7e-09	0.705847369335645	0.336533567362303	0.485249194548878	0.469483194371556
cg00075768	-0.02	-0.02	0	0	0	1	1	0.0075	0.0075	0.003935193398799	0.986091379222476	0.565646161118935	0.454591417301667
cg00075920	0.4	0.13	0.39	0	0.28	1	0.140736300546398	0.4	0.014	1.1558253535382e-06	0.760385974322596	0.178659208238543	0.217177706250942
cg00075956	0.44	0.1	0.42	0	0.43	1	0.0244633383470633	0.36	5.2e-10	3.57431568787092e-08	0.0968241046404937	0.290513334204178	0.186236394490959
cg00075967	0.58	0.24	0.58	0	0.24	1	0.178825247464331	0.56	0.56	0.00379616484693512	0.24702666784766	0.269960944229964	0.613959339856816
cg00076056	0.17	0.04	0.15	0	0.16	1	0.384551780157211	0.15	2.7e-10	0.781412646375712	0.9718599980984	0.310174182123433	0.38695757193118
cg00076216	0.05	0	0.04	0	0.05	1	0.718245481734824	0.035	0.035	0.132970998631663	0.74283599967468	0.234770460281028	0.0647961777006061
cg00076307	0.22	0.06	0.22	0	0.24	1	0.161546476287097	0.19	0.12	0.00024499773619191	0.0673369615025201	NA	NA
cg00076313	0.07	-0.01	0.06	0	0.07	1	0.471383931149403	0.078	9.8e-10	0.646144422259204	0.96020419639478	0.442927108327975	0.183521546071814
cg00076325	0.73	0.41	0.72	0.12	0	0.12978452365985	1	0.73	0.17	2.91723279977063e-08	0.0164727519101214	0.117193120456938	0.625008752459317
cg00076353	0.07	0.04	0.07	0.01	0	0.909607101547856	1	0.076	0.076	0.0723292447853905	0.130559656717113	0.792338517979435	0.704077321028623
cg00076487	0.24	0.14	0.24	0.06	0	0.585598968909814	1	0.23	0.086	0.00290270770855516	0.174419322702266	0.446237972611898	0.197626823852093
cg00076497	0.12	0.01	0.11	0	0.11	1	0.427208629245767	0.1	0.051	5.41797270381394e-08	0.170336366896055	0.542512554608286	0.0153387159948418
cg00076538	0.29	0.12	0.27	0	0.05	1	0.831050727904727	0.26	5e-09	0.000199405545685205	0.000687998129474066	0.418166140297739	0.752664673971245
cg00076543	0.91	0.41	0.91	0	0.21	1	0.195936045558332	0.91	0.91	0.0773165744011215	0.0224368225916443	0.406459603945034	< 1.10e-16
cg00076645	0.08	0.06	0.08	0.03	0	0.766773918865424	1	0.064	1e-06	0.590063812769688	0.648906998060426	0.479011696174054	0.957121600737101
cg00076653	0.38	0.23	0.39	0.07	0	0.479935442851429	1	0.38	5.2e-09	4.40545144475557e-07	0.0428623309816626	0.770594349162485	0.796928103686811
cg00076797	0.38	0.29	0.4	0.2	0	0.0337382448013064	1	0.37	0.26	0.00805528839578262	0.0870699655133242	0.379108443770214	0.0465436712787816
cg00076854	0.08	0.05	0.09	0.01	0.04	0.946338677824195	1	0.072	5.1e-09	0.570108694445299	0.83368399231103	0.778622255112324	0.596280273204267
cg00076936	0.05	-0.02	0.04	0	0.05	1	0.53207871453828	0.042	0.041	0.784328129371302	0.118385210313396	0.610371193306335	0.730542071122328
cg00076998	0.02	-0.11	0	0	0.01	1	0.783421031418672	0.015	3.1e-08	0.0606634230300921	0.385583323822817	0.894089145109126	0.884982804027822
cg00077017	0.03	0.11	0.05	0.06	0	0.206127263546593	1	0.034	4.2e-09	0.65778735128088	0.595637604428361	0.785918248565663	0.152260122684157
cg00077281	-0.01	0.02	0	0	0	1	1	1.4e-07	3.8e-08	NA	NA	0.0733061222224676	0.968188325105267
cg00077285	0.41	0.02	0.38	0	0.41	1	0.000314407474885203	0.38	4.8e-08	6.35821358785371e-07	0.19823663584347	0.0240657310541675	0.0105425011770394
cg00077297	0.28	0.11	0.27	0	0.14	1	0.467710449381065	0.26	2.8e-08	1.02817754310536e-12	0.82234362019696	0.64477314467541	0.157518262273391
cg00077312	-0.02	-0.03	0	0	0	1	1	1.6e-09	8.7e-11	0.655270623578618	0.997652934399847	0.999733342909708	0.0937820662439084
cg00077426	0.09	-0.03	0.07	0	0.09	1	0.309776134815672	0.019	0.019	0.890348909778931	4.34563002249533e-08	0.441953393400742	0.236433234064244
cg00077450	0.01	0.07	0.03	0.04	0	0.397103395575682	1	0.027	0.027	NA	NA	NA	NA
cg00077457	0.02	-0.02	0.01	0	0.02	0.948945350026055	0.78816010784225	0.0071	0.0031	0.839232795948147	0.268011101123304	0.476592453288829	0.710071352942458
cg00077547	-0.05	0.01	0	0	0	1	1	3.1e-09	1.5e-09	0.0102581658982931	0.130978362791853	0.999958593269119	0.497632381382
cg00077586	0.05	-0.05	0.03	0	0.04	1	0.510554733076554	0.023	9.2e-06	0.0604276971932047	0.996761227940143	0.525042437463162	0.450908915536946
cg00077606	0.31	0.11	0.31	0	0.25	1	0.185734738675373	0.3	8.9e-09	0.00173473601617735	0.225410642915996	0.617770879675387	0.131038402474594
cg00077838	0.15	-0.05	0.12	0	0.14	1	0.106673080417904	0.12	0.089	0.937952650287894	0.601191385875193	0.444107974943159	0.0847665333752768
cg00077877	0.05	0.08	0.06	0.06	0	0.330719110774466	1	0.036	0.036	0.000167296568787334	0.346941165332164	0.600745677242355	0.554684797330557
cg00077898	-0.01	0.07	0.01	0.02	0	0.565041463185878	1	0.029	0.029	0.826532560355551	0.626999801085295	0.423440722702995	0.619930812455038
cg00078025	0.88	0.45	0.88	0.02	0	0.775341948458839	0.997476871683194	0.87	0.49	0.000123152403931237	0.057408918457076	0.39872229357471	0.249397645846329
cg00078085	0.66	0.28	0.65	0	0.15	1	0.391331732474898	0.64	0.22	NA	NA	2.07577209542231e-05	3.95024565036373e-06
cg00078194	0.05	0.06	0.06	0.05	0	0.472939400352612	1	0.017	0.0081	0.450805357944543	0.688141001976769	0.302875969180294	0.833405141516394
cg00078221	0.36	0.28	0.38	0.19	0	0.0427297981204313	1	0.37	0.083	1.32004423540888e-05	0.026558481068535	0.925391915400526	0.0701547980937475
cg00078259	-0.02	-0.05	0	0	0	1	1	3.1e-08	3e-08	0.447889626356624	0.99996647881598	0.999193803491269	0.112567716070024
cg00078270	0	0.06	0.02	0.02	0	0.517866610172337	1	0.0076	0.0036	0.804059275406782	0.247430578392736	0.831585824237499	0.345827972946578
cg00078299	0.19	0.16	0.21	0.11	0	0.254503859743798	1	0.17	4e-07	0.850195763354523	0.16069914441016	0.820423751607559	0.654492167905419
cg00078318	0.22	0.1	0.21	0	0.02	1	0.941855192138124	0.25	0.2	8.32861075432678e-05	0.00490057713408842	0.89666721704852	0.0664569740659672
cg00078334	0.33	0.14	0.32	0	0.09	1	0.647081100655599	0.31	0.26	0.000326114493075291	0.218958425280985	0.710475852269952	0.465363712460194
cg00078348	0.53	0.28	0.54	0	0.04	1	0.821953344894463	0.52	0.25	0.809268131016224	0.196609705264399	0.000465777521134081	0.0888128270064952
cg00078456	0.87	0.48	0.87	0.11	0	0.130492143656649	1	0.86	0.31	3.59174731068279e-08	0.327306069183908	0.614045966037791	0.396199738894348
cg00078746	0.05	0.08	0.06	0.06	0	0.371551208392938	1	0.045	3.2e-09	0.733729957055678	0.397058797830459	0.921612247991706	0.620798270395674
cg00078759	0.11	0.09	0.12	0.06	0	0.559074039380769	1	0.1	0.0026	0.0808576150900613	0.953151605410791	0.37775806651114	0.0236420065783302
cg00078857	0.27	0.12	0.26	0	0.03	1	0.869529698436576	0.25	0.25	0.0835608315653859	0.741362327805959	0.382563082986352	0.309197409875843
cg00078911	0.08	0.03	0.08	0	0.09	1	0.618112056788911	0.083	0.0049	0.3998774518553	0.453936141707227	0.402633563661924	0.00397639981677156
cg00078940	0.04	-0.05	0.03	0	0.04	1	0.518031839351652	0.021	4.1e-08	0.265367665876239	0.561622786611106	0.474643433497791	0.292126951552295
cg00078968	0.2	-0.01	0.17	0	0.18	1	0.134772687464687	0.17	1.3e-10	0.957975008702851	0.53863465054718	0.152799167137099	0.138024824866539
cg00078996	0.76	0.27	0.76	0	0.48	1	0.00289488901121548	0.76	0.022	3.33066907387547e-15	0.645457394812189	0.0405993292883604	0.0213609471280479
cg00079023	0.69	0.31	0.7	0	0.19	1	0.242002688623346	0.69	0.3	1.72417635724287e-12	0.120990961736091	0.781646697543098	0.700214135505647
cg00079056	0.23	0.18	0.25	0.12	0	0.254919502592226	1	0.24	3.2e-08	0.000602947051611569	0.29058516855803	0.312743236807339	0.0586193344148743
cg00079169	0.15	0.03	0.14	0	0.14	1	0.491491226730503	0.16	1e-08	0.995523937950193	0.217988568701793	0.609202781014665	0.627071077498819
cg00079216	0.07	-0.1	0.03	0	0.05	1	0.324518124274485	0.006	6e-10	0.392581313002645	0.621413502708279	0.489296358664166	0.106146099173578
cg00079219	0.21	0.07	0.2	0	0.1	1	0.512219660219057	0.17	0.17	0.0935257115932052	0.00227834173639052	0.691253623994277	0.166495377273204
cg00079224	0	0.07	0.01	0.02	0	0.495365999374882	0.916470327009363	0.0036	0.0036	0.148980429270601	0.752999249204475	0.641602933174888	0.605584771600092
cg00079302	0.27	0.14	0.27	0	0.01	1	0.973905167910993	0.28	0.16	0.01779465199049	0.253985325989447	0.576952982740795	0.754836575889731
cg00079375	0.13	0.09	0.14	0.04	0	0.669352889619229	1	0.13	0.066	0.18088321155723	0.395198499513666	0.989435802157985	0.884554475701116
cg00079388	0.13	0.07	0.14	0.02	0	0.872340693474573	1	0.11	2.6e-08	3.28066938393157e-07	0.0196619984169493	0.0336987481529082	0.631980487054057
cg00079477	0.64	0.35	0.64	0.07	0	0.392679057175783	1	0.64	0.64	0.149341951344022	0.310383745892075	0.00325550207077208	0.199731388589574
cg00079551	0.11	0.07	0.12	0.02	0	0.879873890357003	1	0.11	0.11	0.472565498713561	0.728037200541353	0.250352783771684	0.288217283418063
cg00079563	0.09	0.1	0.11	0.08	0	0.392164545213947	1	0.081	0.081	0.636578013989725	0.0992853303071007	0.61884937824035	0.816385587116102
cg00079598	0.81	0.31	0.81	0	0.35	1	0.0323070319901704	0.8	0.65	0.380230173094861	0.308354087230385	0.184299869134495	0.0790644631497547
cg00079638	0	-0.07	0	0	0	1	1	5e-08	2.9e-08	NA	NA	0.999878090208633	0.000688986955266424
cg00079764	0.02	0.01	0.02	0.01	0.01	0.9520230775972	1	0.0034	0.0034	0.281125669475871	0.000677791734830513	0.357916265397786	0.717905740522462
cg00079785	0.4	0.14	0.4	0	0.35	1	0.0501349408494022	0.37	0.17	1.20337746722932e-06	0.802815811919337	0.412411295172301	0.0992521732327893
cg00079891	0.06	-0.03	0.05	0	0.05	1	0.49456012505144	0.029	0.029	0.843243983021626	0.0536719543712904	0.395207621276706	0.367417234826608
cg00080012	0.08	0.12	0.1	0.09	0	0.150853411135665	1	0.082	6.5e-11	0.0596770803147364	0.020388949552238	0.760706273704103	0.258975185724136
cg00080059	0.07	0.15	0.1	0.1	0	0.0672903991645845	1	0.081	0.048	0.986990961782323	0.250837507636801	0.296449901680089	0.795141819360541
cg00080060	0.23	0.12	0.23	0.02	0	0.849000142260532	1	0.21	0.1	0.583193127592189	0.0839170905926114	0.229620308238795	0.208418220399658
cg00080068	-0.01	0.07	0.02	0.03	0	0.43461842749432	1	0.021	4.5e-10	0.704251831931822	0.497397724892343	0.288425683063547	0.00129317932233486
cg00080118	0.09	0.04	0.09	0	0	0.981120367237849	1	0.059	9.1e-10	0.00126212303770923	0.979107545401411	0.287738352250946	0.476855785619115
cg00080123	0.02	-0.02	0.01	0	0.01	0.970799151109484	0.865380753621689	0.037	2.8e-12	0.724008788298021	0.814036205361893	0.419977499327645	0.921642351880881
cg00080125	0.42	0.28	0.43	0.11	0	0.224188032027956	1	0.43	9.5e-08	< 1.10e-16	0.413593358852773	0.00173548734905038	0.000184802147753405
cg00080148	-0.01	-0.03	0	0	0	1	1	3.5e-08	1.1e-08	0.107567827884498	0.999524794898576	0.562419812259399	0.371353606782761
cg00080188	0.31	0.05	0.3	0	0.34	1	0.00701216592559029	0.27	2.4e-10	0.0428923489775321	0.984308094608991	0.291029735709985	0.747121331161493
cg00080252	0.18	0.1	0.18	0.06	0	0.597857110096296	1	0.16	0.12	8.88146618351904e-05	0.685170496853905	0.132485116938325	0.208673821870183
cg00080312	0.12	-0.04	0.09	0	0.11	1	0.181265245459657	0.091	0.091	0.0526913884760513	0.681646582328255	0.458557229224756	0.689438385848495
cg00080423	0.06	0.06	0.07	0.06	0	0.500224545744886	1	0.072	0.072	0.0914459331052956	0.167176624300428	0.520577030523779	0.549241319362356
cg00080706	0.11	0.13	0.14	0.12	0	0.223857464128759	1	0.12	0.019	2.67049494184768e-07	0.952413221241225	0.716583446691448	0.126684959186922
cg00080972	0.92	0.39	0.92	0	0.32	1	0.0305256979187445	0.92	0.48	1.66171757239875e-05	0.238305570532262	0.990667247216868	< 1.10e-16
cg00080987	0.7	0.31	0.7	0	0.17	1	0.321267363469396	0.7	0.32	1.16521237103484e-11	0.0302779315464891	0.424825503306218	0.0117850830731138
cg00081019	0.07	0.02	0.06	0	0.05	1	0.81604324982307	0.048	3.5e-07	0.604811063203606	0.970271150670819	0.915553965559758	0.291998935729244
cg00081046	-0.03	0.07	0	0.01	0	0.762505708546566	1	5.1e-09	5.9e-10	0.957624794770056	0.999576708807297	0.836393033206346	0.215464969022101
cg00081084	0.16	0.05	0.15	0	0.13	1	0.539213174738331	0.13	0.13	0.721365490631282	0.640264402173024	0.982655483429974	0.212112870403247
cg00081087	0.35	0.11	0.34	0	0.33	1	0.0688104849639829	0.32	0.039	2.18101636750845e-09	0.0977951105239815	0.167765071953491	0.623877839721198
cg00081105	0.11	0	0.1	0	0.11	1	0.363731050364752	0.11	0.11	0.204211449179007	0.487083529778866	0.368743882080732	0.44159013903712
cg00081251	0.22	0.08	0.2	0	0.1	1	1	0.17	2.2e-07	NA	NA	0.105497881018667	0.00380035964605574
cg00081324	0.3	0.18	0.3	0.05	0	0.613847578444936	1	0.32	0.18	0.00323201122864203	0.753185354726568	0.908812613261541	0.735516616148607
cg00081347	0.12	0.05	0.12	0	0.05	1	0.784626679329464	0.096	0.025	0.131333596966036	0.567470800461787	0.0325070530191187	0.00646867480334556
cg00081404	0.13	0.07	0.13	0	0.01	1	0.962083283495412	0.13	2.2e-08	0.0120635421931042	0.573323875935876	0.52426660970448	0.0630271627883732
cg00081417	0.14	0.01	0.13	0	0.14	1	0.250461080537905	0.11	0.11	0.0530618522160656	0.549779650433704	0.405889659035262	0.309634462963717
cg00081439	0.53	0.27	0.53	0	0.02	1	0.889994440111598	0.53	6.4e-07	4.4362291617972e-12	0.148985131704893	0.95910649793057	0.656788508944055
cg00081445	0.01	0.02	0.02	0.01	0.01	0.858203350905834	1	NA	NA	NA	NA	NA	NA
cg00081602	0.07	-0.02	0.06	0	0.07	1	0.485905618340581	0.067	0.067	0.770016386747198	0.504122107614632	0.780201697934053	0.00318934417943539
cg00081666	0.12	-0.01	0.1	0	0.11	1	0.298179135351512	0.064	1.3e-09	0.869887885701136	0.0814102836612222	0.744057998779441	0.959083675853861
cg00081714	0.12	0.03	0.12	0	0.12	1	0.487929005839086	0.092	4.7e-09	5.43500477623304e-07	0.0023006114881835	0.0222433007042501	0.117512415668837
cg00081729	0.7	0.3	0.71	0	0.32	1	0.04134666413129	NA	NA	NA	NA	NA	NA
cg00081799	0	0.01	0	0	0	0.921022066243524	1	1.2e-07	6.2e-08	0.31201967978383	0.0157259506885847	0.229174190267436	0.357714937225354
cg00081827	0.12	-0.02	0.1	0	0.11	1	0.259225217238644	0.1	5e-12	0.333587809638444	0.861876793530007	0.820957010364304	0.938437261781555
cg00081835	0.04	0.04	0.04	0.04	0.02	0.661009202071689	1	0.0071	0.0071	0.840874815045386	0.0762616937239291	0.556583362621533	0.812213004561683
cg00081919	0.26	0.11	0.26	0	0.14	1	0.482192742530517	0.28	0.18	0.0897930202341841	0.0226217736325341	0.560515136090203	0.166393184247394
cg00081935	0.21	0.1	0.22	0	0.07	1	0.733436077484802	0.23	5.7e-08	0.510143780394737	0.000300237786522217	0.673273565443569	0.896028461966985
cg00081975	0.14	0.14	0.15	0.14	0	0.0968999111150929	1	0.13	0.13	< 1.10e-16	6.66133814775094e-16	0.268842126014667	0.537439215508016
cg00082140	0.56	0.27	0.56	0	0.04	1	0.818396108362437	0.56	0.29	< 1.10e-16	0.0187087020987455	0.335670394619367	0.839339695632219
cg00082178	0.09	0.04	0.09	0	0.04	1	1	0.097	4.5e-10	0.126835792528734	0.469536874811725	0.641947929722923	0.375355875026638
cg00082182	0.05	0.09	0.06	0.06	0	0.265374713391023	1	0.04	6.4e-11	0.470881699257156	0.0224251317672129	0.941016998835872	0.189471909459303
cg00082219	0.14	0.08	0.14	0	0	0.990559522839488	1	0.14	1.6e-09	0.0078411434536273	0.0848354447313426	0.404173357141884	0.213455315145809
cg00082235	0.11	0.02	0.1	0	0.1	1	0.519578454771937	0.091	1.1e-09	0.80773693223092	0.896684293330667	0.662073292662886	0.859153663891963
cg00082285	0.42	0.25	0.44	0.02	0	0.854367778420651	1	0.44	2.8e-08	8.81379254624726e-06	0.809928996225864	0.961316306459137	0.545002268826825
cg00082310	0.27	0.1	0.26	0	0.13	1	0.495783698303624	0.27	0.03	0.123693528723862	0.393413719372469	0.332524763089103	0.78871971370366
cg00082384	0.31	0.14	0.31	0	0.1	1	0.604279184147605	0.3	0.15	6.37053187979575e-10	0.979136735912644	0.329181175952898	0.412808777861058
cg00082411	0	-0.02	0	0	0	1	1	1.3e-05	1.9e-08	0.318578081417413	0.999683576928511	0.202468077552664	0.104924567019671
cg00082426	0.03	0.04	0.03	0.02	0.01	0.684151492217314	1	0.05	0.05	0.863031216344661	0.254397069131204	0.245836067880764	0.101528569755111
cg00082491	0	0.02	0.01	0.01	0	0.834506144235233	1	6.7e-09	2.3e-09	0.714652964174526	0.0343389358470435	0.443352812749833	0.347492332107861
cg00082497	0.32	0.15	0.32	0	0.02	1	0.908634863119496	0.33	8.8e-07	NA	NA	0.905811029581014	0.688141152909374
cg00082540	0.18	0.11	0.17	0.08	0	0.556363395785037	1	0.16	0.13	0.00781835302119827	0.623193408016821	0.271909319572133	0.562845250000182
cg00082656	0.05	0.01	0.05	0	0.05	1	0.815293799447752	0.054	8.5e-09	0.176244800644127	0.836717681964813	0.220538239301586	0.0949134326886317
cg00082664	0.18	0.18	0.19	0.18	0	0.0720037783577111	1	0.2	0.034	0.0122111945564726	0.0223438570743163	0.876560734283389	0.926212599272464
cg00082713	0.1	0	0.09	0	0.1	1	0.398099276224469	0.092	0.026	0.0166740064207439	0.0907178711018141	0.471626996715138	0.512397661327881
cg00082833	0.04	-0.01	0.03	0	0.03	1	0.69398987029098	0.024	2.6e-05	0.20850180423956	0.501824716583106	0.116491268179028	0.294455929575274
cg00082874	0.02	-0.02	0.01	0	0.02	0.910062132798687	0.781709431880892	0.016	0.016	0.410112768066343	0.544812921529075	0.58529141877304	0.563628829763171
cg00082897	0.03	0.03	0.04	0.02	0.02	0.806243232513258	1	0.015	0.0067	0.981386022499987	0.00311626799944509	0.620263788321628	0.760996267540851
cg00082912	0.24	0.15	0.24	0.08	0	0.461187954994525	1	0.19	0.19	0.456749569618166	0.119197339674769	0.524027610817962	0.918577657566316
cg00082939	0.85	0.48	0.85	0.09	0	0.204283884457361	1	0.85	0.27	8.33377811204628e-12	0.550646355960643	0.318070380040916	0.653684492405106
cg00082954	0.05	-0.03	0.04	0	0.04	1	0.558728803113307	0.016	0.016	0.00219839556371393	0.810629233726669	0.199024117071167	0.418391551280124
cg00083018	0.24	0.06	0.23	0	0.24	1	0.154823679806476	0.24	0.03	< 1.10e-16	0.271638639095301	0.357392367281801	0.0210900573543241
cg00083042	0.09	-0.05	0.07	0	0.08	1	0.273743807485442	0.049	0.049	0.382978486900535	0.0420935734456863	0.918763312551094	0.458176028638417
cg00083046	0.15	0.11	0.17	0.05	0	0.621424863262274	1	0.14	0.086	0.468203216165028	0.309041526065753	0.92449539847747	0.379506480530005
cg00083059	0.31	0.16	0.32	0	0.03	1	0.888265655382319	0.33	0.33	3.99462031015485e-05	0.00271947902364156	0.638420741906699	0.566517702352575
cg00083072	-0.02	0	0	0	0	1	1	4.5e-07	1.2e-07	0.384761530459597	0.386634722609559	0.99700303101873	0.0885062840205265
cg00083139	0.08	-0.02	0.07	0	0.08	1	0.335797525118035	0.063	1.3e-06	0.389815919264566	0.271588799667731	0.849300148644632	0.982742356746238
cg00083188	0.38	0.09	0.36	0	0.37	1	0.0649191904489997	0.33	0.22	0.00952925508386049	0.28721911027108	0.135566716598013	0.0418453400241864
cg00083193	0.25	0.16	0.26	0.06	0	0.558435671740012	1	0.26	0.022	1.35859671837046e-05	0.583863833308174	0.523997232889213	0.240599888143135
cg00083194	0.09	0.07	0.1	0.04	0	0.677344928037135	1	0.086	0.03	0.0642094780894387	0.54081519728842	0.387857037951665	0.694415081870339
cg00083206	0.94	0.47	0.94	0	0.18	0.992021287370737	0.392187176317912	NA	NA	NA	NA	NA	NA
cg00083223	0.17	0.13	0.19	0.03	0	0.717583345392092	1	0.17	0.17	5.26596344307961e-09	0.00283688644401603	0.256219454589336	0.0456732406496471
cg00083262	0.29	0.1	0.29	0	0.27	1	0.141974209434153	0.29	1.5e-07	0.000105499774370577	0.189446144087695	0.739030904283227	0.389774345114611
cg00083265	0	-0.04	0	0	0	1	1	0.0024	0.0024	0.25217506436892	0.646433946929205	0.440630062065551	0.820263850021851
cg00083359	0.67	0.38	0.68	0.06	0	0.427975895396369	1	0.65	0.23	0.81593446012532	0.373992352853971	0.06096645629032	0.578228844509535
cg00083399	0.06	-0.02	0.04	0	0.05	1	0.504197623338196	0.033	2.9e-07	0.0443714452564827	0.0051929100048248	0.449638199996572	0.452188811646094
cg00083401	0.06	0.09	0.07	0.07	0	0.293431486431008	1	0.061	0.061	0.0105390425822504	0.0237342053573335	0.781731312092133	0.885656248277994
cg00083535	0.05	0.04	0.05	0.03	0	0.784345632975975	1	0.032	1.8e-08	0.272412912410218	0.537285027283558	0.0390911048533998	0.978507546476017
cg00083596	0.28	0.12	0.27	0	0.09	1	0.664017520129823	0.29	0.29	0.667442045520337	0.000140581830742281	0.359941569512421	0.592220845634186
cg00083616	0.08	0.01	0.07	0	0.08	1	0.552177882880211	0.11	0.029	0.984830875571827	0.0523622427929213	0.232395763879061	0.0917760074938551
cg00083652	0.01	0	0	0	0	1	0.965507432209581	0.0039	0.0017	0.652273989157372	0.771590298422187	0.608972430561364	0.370523172147215
cg00083659	0.18	0.11	0.18	0.04	0	0.722225843364474	1	0.17	0.17	0.89224751004875	0.15095365966425	0.352036402240714	0.202704492915716
cg00083685	0.2	0.04	0.19	0	0.21	1	0.15895599514868	0.16	0.024	0.000711135718404421	0.53758741531253	0.789814624427571	0.725887082563654
cg00083765	-0.01	-0.03	0	0	0	1	1	7.3e-09	6.2e-09	8.25762346085002e-05	0.256282995491154	0.999649433106223	5.66351310293811e-09
cg00083790	0.67	0.37	0.7	0	0.06	1	0.702484666538734	0.7	1.1e-10	6.85716934267777e-06	0.941510528271753	0.0103504859228039	0.598263370508414
cg00083801	0	0.09	0.02	0.03	0	0.361429537320198	1	0.025	1.1e-08	NA	NA	NA	NA
cg00083833	0.41	0.21	0.4	0.06	0	0.551346771632095	1	0.38	1e-07	4.53923544054824e-05	0.177366821136936	0.987148285310008	0.58172891455114
cg00083937	0.82	0.38	0.82	0	0.18	1	0.233582895048182	0.83	0.22	6.44018126855217e-05	0.914416260901962	0.919773200284194	0.0776715054645599
cg00083959	0.06	-0.03	0.05	0	0.06	1	0.461600909025265	0.044	2.7e-09	0.00446974562227109	0.548672424555201	0.191826274765522	0.00950346754989773
cg00083993	0.09	0.05	0.09	0.01	0	0.937037657436306	1	0.077	3.7e-08	0.0392264214918026	0.00167667102436286	0.950413231953024	0.990376985586268
cg00084019	0.17	0.18	0.2	0.18	0	0.0766203983182122	1	0.2	0.057	0.0300139795166821	0.744064941220438	0.661227293890543	0.901304383947246
cg00084094	0.11	0.01	0.1	0	0.11	1	0.420918263683721	0.074	3.9e-07	NA	NA	0.392927015825398	0.185794497802384
cg00084184	0.23	0.12	0.24	0	0.05	1	0.783365134800523	0.25	0.051	0.0537563716034957	0.176944825637079	0.923649248270051	0.0142267751812288
cg00084202	0.4	0.31	0.43	0.19	0	0.0335772883821602	1	0.44	0.39	0.00170638392016198	0.0441243375612812	0.791589394857538	0.624384417344433
cg00084338	0.87	0.39	0.87	0	0.22	1	0.145763003591019	NA	NA	NA	NA	NA	NA
cg00084347	0.61	0.23	0.61	0	0.31	1	0.0580978200934664	0.59	0.59	0.319016783364394	0.276649860416399	0.622277164424688	0.490930730287742
cg00084398	0.3	0.06	0.28	0	0.29	1	0.084807698778701	0.27	0.27	0.00206305818284691	0.788336324769185	0.364711290868954	0.234537368894638
cg00084432	0.11	0.05	0.1	0	0.05	1	0.946933387523758	0.087	0.01	0.421021751944968	0.000237261411480061	0.311619218446206	0.11608295387629
cg00084435	-0.01	0.01	0	0	0	1	1	0.011	0.011	0.277347814254871	0.692619685178468	0.85281177320335	0.296761704252883
cg00084577	0.13	0.14	0.16	0.1	0	0.275735372331437	1	0.14	1.5e-08	0.926898683784915	6.08402217494586e-14	0.0251372724099906	0.0376579035923021
cg00084604	0.07	0.06	0.07	0.04	0	0.647670259105321	1	0.064	0.048	0.74098604163002	0.904919909931455	0.662988041113679	0.57891379867029
cg00084643	0.27	0.1	0.27	0	0.2	1	0.30125057800653	0.26	1.8e-10	9.89933690576095e-11	0.54467546190423	NA	NA
cg00084687	-0.01	0.03	0	0.01	0	0.821074135370408	0.997476871683194	1.6e-08	9.6e-10	0.904898901346435	0.860786536062625	0.998830696040956	0.169317781710782
cg00084720	0.25	0.07	0.24	0	0.21	1	0.296172286005826	0.22	0.22	0.0256203400123964	0.619468106826857	0.0496717082316261	0.0674287903055478
cg00084770	0.3	0.14	0.29	0	0.02	1	0.924713033154786	0.31	9.1e-10	9.97830339062311e-05	0.00267955606274262	0.0230166304436337	0.975125988916091
cg00084798	0.11	-0.03	0.09	0	0.1	1	0.240930719941024	0.1	7.6e-08	0.447350928268055	0.06141230909753	0.752860201793386	0.21836309913076
cg00085013	0.56	0.26	0.56	0	0.08	1	0.641435240734461	0.54	0.19	0.346350278367567	0.0759537253347813	0.0858648055485087	0.505043815962456
cg00085029	0.06	-0.01	0.05	0	0.06	1	0.554589019248972	0.04	5.2e-07	NA	NA	NA	NA
cg00085061	0.17	0.07	0.17	0	0.07	1	0.754741123347664	0.18	0.18	0.332156963275806	0.609659630160976	0.607790046486144	0.178467475983181
cg00085122	0.49	0.23	0.49	0	0.11	1	0.55110013726747	0.48	0.18	0.73175680388544	0.798742088278739	0.812535507651217	0.0273505591797016
cg00085123	0.56	0.32	0.56	0.09	0	0.296706189959124	1	0.54	0.083	0.174479197619742	0.673742016382405	0.839973234366797	0.601934637138043
cg00085199	0.1	0.04	0.1	0	0.05	1	0.873324977751453	0.068	1.8e-09	NA	NA	0.524781437377205	0.168562237674542
cg00085256	0.08	0.04	0.08	0	0.04	1	1	0.067	4.2e-08	0.255210355464161	0.774562244006143	0.637519070160987	0.575487262025572
cg00085281	0.04	0.03	0.05	0.02	0	0.934909081132594	1	0.078	0.024	0.991099031492588	0.344445542373366	0.564468023436858	0.515503412854162
cg00085370	0.52	0.15	0.52	0	0.52	1	0.0038590178291138	0.52	0.26	< 1.10e-16	0.778765806389271	0.00352435338738677	0.0191113336221331
cg00085403	0.1	-0.04	0.08	0	0.09	1	0.238205926949434	0.077	0.014	0.995469294646221	0.919557164723723	0.727743956557669	0.000520808341890611
cg00085416	0.45	0.15	0.45	0	0.36	1	0.0466416149844208	0.42	0.068	1.09228670552852e-09	0.00900235147141726	0.310782911025206	0.703997065009667
cg00085430	0.3	0.17	0.3	0.04	0	0.703916115271106	1	0.26	7.2e-11	5.85344812620292e-07	0.637952962996339	0.239699826180538	0.00196142252911324
cg00085434	0.55	0.37	0.56	0.15	0	0.0656271707619407	1	0.54	0.31	4.65282420254454e-05	0.230876419568601	0.612305987338896	0.39884775719184
cg00085438	0.31	0.2	0.33	0.05	0	0.574015413520115	1	0.33	0.03	0.882889773128561	0.239941132565336	0.990154335349723	0.690496120745967
cg00085448	0.11	0.01	0.1	0	0.11	1	0.398327318582023	0.12	2.5e-08	0.0123045403903361	0.489166308604739	0.128235156738421	0.21796063228814
cg00085486	0.32	0.17	0.32	0.06	0	0.580857761166376	1	0.31	0.27	0.199247032086675	0.313397468795177	0.0241843819870605	0.290481011639685
cg00085493	0.5	0.29	0.5	0.07	0	0.415288363076591	1	0.5	0.26	1.81207679106343e-05	0.415669520245574	0.64416780968148	0.100798279329389
cg00085619	0.32	0.07	0.32	0	0.35	1	0.0114666153079843	0.3	0.046	0.00350553086533445	0.0707119649439215	0.115352047641377	0.787059829396232
cg00085732	0.35	0.22	0.35	0.1	0	0.293737817780785	1	0.35	0.25	7.73728615403035e-05	0.653832873006178	0.916862277838562	0.271191697941816
cg00085790	0.34	0.33	0.38	0.25	0	0.00400384586631242	1	0.38	2.7e-09	0.194942998222609	0.897704613173196	0.0307787915661872	0.368378951808865
cg00085830	0.11	-0.01	0.1	0	0.11	1	0.255596937347645	0.067	0.067	0.380893052036326	0.887869659941304	0.711038799035848	0.00308758881561633
cg00086113	0.04	-0.03	0.03	0	0.04	1	0.575784102424725	0.012	0.012	0.342579359079713	0.546033938429934	0.882802000731325	0.139265816170426
cg00086171	0.05	0.05	0.05	0.05	0	0.579564022107399	1	0.059	0.059	0.633955181998359	0.269721792252744	0.27473963382392	0.442429710253937
cg00086243	0.67	0.3	0.67	0	0.16	1	0.336555045512044	0.65	0.15	< 1.10e-16	0.856227959704901	0.0586996617013295	0.0370565427931348
cg00086266	-0.02	-0.02	0	0	0	1	1	5.6e-08	2.8e-08	0.0400182204813503	0.0369533122930609	0.849515663281719	0.294556264057759
cg00086283	-0.01	-0.01	0	0	0	1	1	0.025	8.6e-13	NA	NA	NA	NA
cg00086297	0.02	-0.03	0.01	0	0.02	1	0.736003963985634	2.8e-07	1.1e-09	0.901747954149536	0.67806228603644	0.558746952668798	0.417520143675836
cg00086334	0.24	0.06	0.23	0	0.25	1	0.168152212635028	0.26	4.3e-08	0.769585352511647	0.21947205627878	0.64206397981468	0.0847486970772168
cg00086346	0.33	0.15	0.34	0	0.18	1	0.335698433051546	0.35	0.09	0.00131502269884032	0.00966284048530131	0.377587099532806	0.18435782740115
cg00086426	0.01	-0.04	0	0	0	1	0.933227024299709	0.0021	6.7e-07	0.2158170863379	0.516716689356292	0.570734643409969	0.031518968742553
cg00086429	0.14	0.03	0.13	0	0.14	1	0.472535811128793	0.1	0.054	0.160456136029741	0.0982919215154044	0.810942998268207	0.874303303066653
cg00086488	0.1	0.01	0.09	0	0.1	1	0.425188457350315	0.055	0.0033	0.542912975823425	0.484473669387555	0.240469877111543	0.0135682483153196
cg00086493	0.47	0.13	0.46	0	0.47	1	0.01026851760237	0.47	0.34	3.63144711246211e-06	0.237308578964888	0.415291227100859	0.981833390256241
cg00086577	0.65	0.23	0.64	0	0.35	1	0.0506977674881453	0.65	0.65	0.000196309932363081	0.377565371863754	0.821798901658537	0.839177730769969
cg00086670	0.18	0.22	0.21	0.2	0	0.00985489179293619	1	0.21	0.21	0.000233861786533618	0.659464699771954	0.887298182283301	0.194833689925941
cg00086710	0.46	0.26	0.47	0.02	0	0.821349467914576	1	0.48	0.34	0.00512305504120292	0.637755086093768	0.0201594268040798	0.015497945570623
cg00086809	0.21	0	0.19	0	0.21	1	0.0706975530263515	0.17	2.9e-08	0.299496813526713	0.461002810747692	0.840370676663132	0.616325186551279
cg00086871	0	0.08	0.02	0.03	0	0.406610317973284	1	0.026	1.3e-07	0.0991114832320452	0.316788895111943	0.634656196515708	0.34556391656698
cg00087005	0.03	0.06	0.03	0.04	0	0.509112877408048	1	0.056	0.056	0.687352283540152	0.599269959234326	0.597285489165015	0.754277830131791
cg00087023	-0.07	0.05	0	0	0	1	1	3.5e-10	4e-12	9.83933513554192e-07	0.999062387895952	0.998995291064266	0.0240112859566392
cg00087067	0.69	0.4	0.71	0.03	0	0.700858807574776	1	0.7	0.35	0.54242603000455	0.0339058222950969	0.718724572572867	0.602713719475833
cg00087098	0.06	0.02	0.06	0	0.03	1	0.787802422742116	0.043	2.2e-10	0.851016105097979	0.669041354582559	0.123740230932771	0.0114607632079621
cg00087153	0.27	0.05	0.25	0	0.27	1	0.0937817963095348	0.25	1.1e-08	< 1.10e-16	0.135416060336421	0.264016246046978	0.227135740341776
cg00087182	0.25	0.15	0.25	0.08	0	0.483085427958981	1	0.26	0.14	0.447277214739861	0.200314248128738	0.586273720933895	0.216749744334131
cg00087195	0.01	0.04	0.02	0.02	0	0.619379955811872	1	0.038	9.1e-08	0.823395242481841	0.656352874649807	0.801145060457655	0.0010315183588212
cg00087244	0.14	0.05	0.14	0	0.07	1	0.688476128787338	0.13	4.2e-08	0.310350844965824	0.957334453599764	0.53313954039705	0.637855153981266
cg00087273	0.05	-0.01	0.04	0	0.05	1	0.56506496785431	0.05	0.0025	NA	NA	0.721734004740573	0.466306361709136
cg00087274	0.2	0.11	0.2	0.01	0	0.893096165987323	1	0.21	0.21	0.0164478400312114	0.0388289855508475	0.960211546433446	0.138100091918118
cg00087298	0.17	0.13	0.17	0.11	0	0.302759474230658	1	0.16	1.5e-09	0.780690376145907	0.937389577079108	0.777294638657686	0.118102054549424
cg00087316	0.27	0.08	0.26	0	0.22	1	0.26827811116614	0.24	0.19	NA	NA	0.530777559220858	0.370314628675459
cg00087368	0.41	0.09	0.4	0	0.43	1	0.0046411203054727	0.36	4.7e-08	6.91666774299549e-07	0.138960315524255	0.00223914956319904	0.632722334837443
cg00087417	0.08	0.06	0.08	0.07	0	0.54298791602401	1	0.068	0.057	0.0180289236738909	6.52256026967279e-13	0.2898410000143	0.0873475001012125
cg00087420	0.01	-0.05	0	0	0	1	0.99243071597337	0.024	0.024	0.0683278588855408	0.662434726204526	0.266433850194588	0.101227610386356
cg00087425	0.13	0.16	0.15	0.14	0	0.0670447689428727	1	0.17	3.6e-09	0.882008573901636	0.819051201721526	0.739917820187427	0.495735155859838
cg00087482	0.09	0.03	0.09	0	0.05	1	0.786123019537805	0.086	0.00074	0.561846229853197	0.520186073714058	0.601273408551267	0.88654564519261
cg00087511	0.11	0.07	0.11	0.03	0	0.768103963922745	1	0.11	0.042	0.00474806854625931	0.490471181403495	0.520469994753855	0.0350703624972311
cg00087546	0.05	-0.1	0.02	0	0.03	1	0.439560280947298	0.041	2.9e-10	0.00147768951696303	0.147810244788793	NA	NA
cg00087645	0.05	0.07	0.06	0.06	0	0.476144894647653	1	0.042	4.1e-09	0.0417135309429798	0.0856939969855209	0.762325171313423	0.437250732413456
cg00087728	0.07	-0.04	0.05	0	0.06	1	0.418600835454878	0.065	1.5e-09	NA	NA	0.457186542139031	0.676641917943627
cg00087735	0.42	0.12	0.41	0	0.36	1	0.0646424360960868	0.38	0.38	0.000344659788531265	0.379750499777431	0.717999743420198	0.0688702338367452
cg00087792	-0.02	-0.03	0	0	0	1	1	2e-08	9.5e-09	0.000166083105704096	0.372191559225575	0.314649999093212	0.11591657888489
cg00087799	0.06	0.03	0.06	0	0.03	1	0.95683200948051	0.05	2.5e-05	NA	NA	NA	NA
cg00087884	0.49	0.22	0.49	0	0.11	1	0.544786632056376	0.46	0.22	6.485336427553e-06	0.771155698079481	0.206977349701362	0.205089316841084
cg00087898	0.01	-0.02	0.01	0	0	0.897023905916205	0.848220324458549	1.1e-10	4.9e-11	0.774231907410134	0.341045572998851	0.312826443933718	0.44653794198496
cg00087906	0.08	0.02	0.08	0	0.09	1	0.601646322657662	0.08	3.8e-07	0.350422204923905	0.00190914484365678	0.101047570757153	0.28139631816999
cg00087963	0.32	-0.06	0.28	0	0.31	1	0.000564312737716177	0.26	1.4e-08	5.93836174456186e-07	0.0454769680471989	0.270046289474277	0.118467795806949
cg00088007	0.54	0.19	0.54	0	0.36	1	0.045864611652173	0.53	0.23	1.52583834456266e-10	0.391705708463823	0.758827557774249	0.675908982137281
cg00088026	0.1	-0.02	0.09	0	0.1	1	0.319093115164443	0.084	1.5e-10	0.0569039432012023	0.48078884464072	0.168525677074753	0.0377060751837551
cg00088033	0.05	0.09	0.07	0.06	0	0.27548492943811	1	0.078	0.078	0.582098258874021	0.171849369771163	0.85983857318419	0.712744830901157
cg00088042	0.08	-0.02	0.07	0	0.08	1	0.390103300216243	0.081	9.4e-09	0.482411054752436	0.297403966043789	0.617643715355054	0.959326894015769
cg00088079	0.23	0.12	0.23	0.01	0	0.902814665529026	1	0.22	0.22	0.857285991594589	0.969942288321972	0.271279195764067	0.0260098811464118
cg00088130	0.3	0.07	0.29	0	0.31	1	0.0679375981474853	0.25	1.8e-08	0.00971191332786814	0.348710604492288	0.395094172584542	0.487429239237267
cg00088148	0.11	0.15	0.12	0.12	0	0.0848223787374058	1	0.091	0.091	0.0993223833672366	0.58982629493658	0.182500652749046	0.914540032725448
cg00088183	0.63	0.19	0.62	0	0.5	1	0.00522170391675147	0.63	4.4e-06	1.27573895707389e-05	0.292701510284857	0.0981799307199031	0.61010125200943
cg00088227	0.06	0.08	0.07	0.07	0	0.366946172603511	1	0.084	9.6e-09	0.93926515028969	0.0118194312003206	0.0523111234249203	0.0531127766694481
cg00088299	0.01	-0.07	0	0	0	1	1	3.3e-11	1.4e-11	0.242481455959142	0.613371720418932	0.823053012035223	0.00620114689897711
cg00088428	0.04	0.01	0.04	0	0.04	1	0.844163581056796	0.065	0.065	0.869744036872686	0.797961355731138	0.985942412728888	0.712821091809855
cg00088464	0.08	0.03	0.08	0	0.04	1	0.825924263845414	0.053	1.1e-08	0.762563124799039	0.157563061824862	0.236357312731731	0.194731833922164
cg00088504	0	0.05	0.01	0.01	0	0.683115374682516	1	0.0022	0.0022	0.382129951702328	0.905323903319519	0.63477478251113	0.225725153152968
cg00088507	0.01	0.05	0.02	0.03	0	0.543200564384165	1	7e-04	2e-04	0.565158109204503	0.13446408659305	NA	NA
cg00088688	0.74	0.27	0.74	0	0.4	1	0.015634962664279	NA	NA	NA	NA	NA	NA
cg00088691	0	0.09	0.02	0.03	0	0.402750094839651	1	0.022	6e-08	0.140557666553647	0.779862106537759	0.0998003858742367	0.581016249370093
cg00088797	0.59	0.33	0.6	0.03	0	0.690791368087428	1	0.58	0.19	0.000627904007824864	0.0120028266621114	0.198394974396049	0.604659043434899
cg00088844	0.12	0.07	0.12	0.02	0.06	0.862037206049608	1	0.12	1.2e-10	0.709483391995911	0.700295517813614	NA	NA
cg00088880	0.07	0.04	0.07	0.01	0	0.961832644308093	1	0.067	0.067	0.545180392615628	0.960118958980026	0.984854314387351	0.335144308010624
cg00088885	0.23	0.06	0.22	0	0.2	1	0.354141979295729	0.21	0.064	0.910420825178967	0.484816889150188	0.346344089545379	0.936667390822511
cg00088916	0.13	0.03	0.13	0	0.14	1	0.435006273988141	0.12	1e-07	0.178555106206951	0.107551439662399	0.360606149670706	0.243142244247419
cg00088989	0.06	0	0.05	0	0.05	1	0.664670206662477	0.00084	0.00034	0.916559747491915	0.099343625277181	0.323958747087623	0.804134895329192
cg00089071	0.08	0	0.07	0	0.07	1	0.587338461572645	0.068	4.2e-11	0.280703379729113	0.168614830880395	0.248266464571609	< 1.10e-16
cg00089091	0.37	0.17	0.38	0	0.15	1	0.41296097389829	0.39	0.0014	0.000516373725629293	0.00020700489711134	0.535656520407129	0.0242563235192045
cg00089100	0.02	-0.04	0.01	0	0.01	1	0.811480715775766	0.0049	0.0049	0.284013559191706	0.905243964858782	0.99602145917014	0.596413513356117
cg00089101	0.06	0	0.05	0	0.05	1	0.657740428176639	0.058	3.3e-09	NA	NA	0.658747102108135	0.817035654264988
cg00089154	0.08	0.04	0.08	0	0.02	1	0.938877194097823	0.057	0.006	NA	NA	0.754507870009956	0.195364171599565
cg00089162	0.02	-0.05	0.01	0	0.02	0.977719193473959	0.711765409857807	2.7e-09	2.5e-09	0.00679215318008364	0.999859048957864	0.994034521622673	0.426804724457792
cg00089214	0.03	0.13	0.05	0.06	0	0.147139317825273	1	0.053	0.053	0.349044414243381	0.956628727682211	0.558821001496687	0.295952402507052
cg00089224	0.04	0.08	0.06	0.06	0	0.318647449834825	1	0.035	9.3e-12	0.206529914129914	0.516678388010425	0.453448423494501	0.012353130446851
cg00089314	0.25	0.15	0.26	0.04	0	0.670798084321118	1	0.25	0.051	0.000972152300639517	0.794722024160538	0.0896963425406394	0.0837060859521203
cg00089353	0.12	-0.03	0.1	0	0.11	1	0.30701581276346	0.073	5.1e-10	0.170916666613617	0.0723578472732911	0.573614677991871	0.636603858481361
cg00089372	0.02	0.16	0.05	0.07	0	0.101409850671919	1	0.051	5.1e-07	0.0062140750112547	1.92123756198592e-05	0.405765097412495	0.312891458497446
cg00089444	0.06	0.04	0.06	0.01	0	0.902652658254348	1	0.044	0.044	0.886975923460468	0.0487620761948164	0.716947001400014	0.910336248509119
cg00089451	0.47	0.14	0.44	0	0.3	1	0.140215733202004	0.32	5.2e-08	0.00729944466167776	0.0435379439879996	0.551239193736503	0.0490448079569616
cg00089453	0.5	0.28	0.5	0.07	0	0.423576846572896	1	0.5	9.6e-10	7.39561316862591e-05	0.113845224189055	0.874254570801313	0.509710643571912
cg00089464	0.53	0.24	0.52	0	0.08	1	0.658877498001038	0.56	0.56	0.000376954864309109	0.0241636984568648	0.500479988702382	0.102823932501351
cg00089486	0.26	-0.05	0.22	0	0.24	1	0.0121678914837745	0.21	0.18	0.0105305910458086	0.454038246508186	NA	NA
cg00089512	0.12	0.02	0.11	0	0.12	1	0.489175192058947	0.13	0.011	0.784319408942518	0.246784740251315	0.366455757735533	0.713329038542678
cg00089528	0.84	0.34	0.84	0	0.32	1	0.0450069250855504	0.83	5.6e-09	3.06721657516995e-07	0.259439276150431	0.138169915388985	0.233776646410192
cg00089550	0.65	0.33	0.65	0	0.01	1	0.968093126294339	0.64	0.0093	8.03403113691648e-06	0.136328470824783	0.902764440398131	0.0542409282297029
cg00089695	0.06	0.1	0.08	0.07	0	0.215944430517562	1	0.032	2.6e-08	0.478985163209686	0.410477160755592	0.38187596349699	0.261219416212881
cg00089719	0.08	0.05	0.09	0.04	0	1	1	0.11	0.0042	0.00828178210238828	0.145231814236381	0.825826060212234	0.478818525951526
cg00089798	0.16	0.13	0.18	0.08	0	0.401138765003517	1	0.18	3.7e-08	0.0553062756383244	0.00235529730578288	0.916593359442918	0.461508514101374
cg00089814	0.41	0.22	0.41	0.01	0	0.923628199358195	1	0.41	0.12	0.1876790669433	0.0148451177888688	0.291398186756232	0.0826077773868191
cg00089821	0.52	0.19	0.52	0	0.33	1	0.0627559776445155	0.51	0.41	1.19836360623626e-06	1.16905057279126e-06	0.453460685996913	0.43623895918949
cg00089823	0.17	0.06	0.16	0	0.08	1	0.706172619303755	0.13	0.015	0.0501489196110856	0.836211594735784	0.952210932349661	0.817408459728614
cg00089864	0.03	0	0.03	0.01	0.02	1	0.869051359054657	0.035	4.2e-07	0.589080088308086	0.57488211782793	0.232422795370721	0.231360916032457
cg00089915	0.09	-0.06	0.07	0	0.08	1	0.218519089359947	0.077	1.7e-07	0.740377273231057	0.231013154624223	0.767363709863763	0.952918709628778
cg00089945	0.49	0.19	0.48	0	0.2	1	0.275212594637672	0.45	0.42	0.000209001623126537	0.0502017485971777	0.945923583840844	0.69381861677379
cg00089966	0.35	0.2	0.37	0	0	1	0.991631869544122	0.35	0.18	9.04847935467856e-08	0.467807599013649	0.0458231441713858	0.870144277625925
cg00090103	0.04	0.01	0.04	0	0.04	1	0.771276153992315	0.014	2.1e-11	0.800494890459094	0.865507880064374	0.561470228659583	0.844579894717564
cg00090147	0.2	0.06	0.19	0	0.15	1	0.457497570356215	0.19	0.06	6.13770779867018e-06	0.403560528570806	0.576784540872096	0.543753138782843
cg00090197	0.13	0.11	0.14	0.1	0	0.339703492350495	1	0.14	3.3e-09	0.479692887955909	0.489162936096973	0.445155156512332	0.229962024525368
cg00090261	0.41	0.23	0.42	0.02	0	0.787845309975417	1	0.42	2.6e-09	0.00229336893836107	0.00490949710766564	0.614201057607467	0.536558633903629
cg00090265	0.1	0.01	0.09	0	0.1	1	0.437086265115377	0.093	0.085	0.770387490121195	0.64549292623893	0.325695580189566	0.0687692969848287
cg00090282	0.36	0.13	0.36	0	0.28	1	0.134928845018759	0.31	0.014	2.50507270482814e-09	0.820624307391802	0.430370001787601	0.162211898822988
cg00090309	0.41	0.1	0.4	0	0.42	1	0.0101665965449081	0.37	4.6e-09	7.52999284037159e-08	0.122634364244994	0.711863069072805	0.352383244862897
cg00090338	0	-0.02	0	0	0	1	1	4.5e-08	9.4e-09	0.0340369616137319	0.999813825364359	0.99809496686599	0.00191004515165905
cg00090452	0.34	0.25	0.35	0.15	0	0.116074105422102	1	0.33	0.19	0.000760752662937958	0.142712882688355	0.527616593549808	0.0292859691478571
cg00090521	0.49	0.12	0.49	0	0.51	1	0.000849210707152492	0.47	3.6e-09	1.85108423256253e-07	0.0734591006845159	0.569246461587606	0.109865689330296
cg00090609	0.06	0.03	0.06	0	0.03	1	0.918384014785638	0.075	7.1e-08	0.698658330025044	2.85332868443788e-11	0.2810717787563	0.331351230046459
cg00090619	0.25	0.09	0.24	0	0.12	1	0.575918256110461	0.22	8e-08	0.124144820826803	0.934028090371236	0.759542142393918	0.445300929031285
cg00090648	0.02	-0.1	0	0	0.01	0.995629828128502	0.853515508645638	3e-10	1.8e-10	0.254114411133605	0.566932337421789	0.356890711192414	0.170942922999352
cg00090674	0.16	0.1	0.17	0.03	0	0.769221062182269	1	0.14	0.0078	0.624204294919186	0.726980621012803	0.383069827246651	0.757653556855773
cg00090731	0.05	0.04	0.05	0.03	0	0.75020364491715	1	0.052	7.2e-09	0.342720923472815	0.213652090633763	0.70145549092146	0.136390935543815
cg00090737	0.52	0.3	0.54	0.01	0	0.862876525032877	1	0.55	0.22	NA	NA	0.166786771100451	0.837957086276311
cg00090767	0.03	-0.02	0.03	0	0.03	1	0.693418067050406	0.037	9.7e-07	0.457183072763275	0.883422527876895	0.132319757143874	0.0150476351679489
cg00090782	0.77	0.32	0.76	0	0.21	1	0.209810994075651	0.76	6.4e-09	0.0827757924780782	0.993222176267284	0.437279958630959	0.675976719038358
cg00090787	0.44	0.21	0.43	0.03	0	0.790653686162919	1	0.42	0.18	3.9147101000836e-06	0.0508703397819767	0.469434250060156	0.054262260227278
cg00090800	0.03	-0.05	0.02	0	0.03	1	0.598766708576145	1.7e-09	9e-10	0.178646178567048	4.78567687716147e-05	0.939834381615925	0.379803133005755
cg00090813	0	-0.02	0	0	0	1	0.973662507838815	0.0078	0.0078	0.542431990048866	0.999943809730351	0.327715552747183	0.947721032178065
cg00090865	0.07	0.04	0.07	0.03	0	0.762127675576696	1	0.06	1.4e-06	0.0064407590423976	0.440633603368717	0.0798914674074188	0.148674713139792
cg00090936	0.13	0.1	0.14	0.07	0	0.480393447130217	1	0.16	0.16	5.15697169412022e-08	0.31315007983033	0.985508542915855	0.0582823970074046
cg00091004	0.04	0.05	0.05	0.05	0	0.62895538097884	1	0.044	1.5e-09	0.0754977233032198	0.233977835969183	0.594023197411285	0.18143196570635
cg00091044	0.1	0.07	0.1	0.06	0	0.574719169391381	1	0.097	5.1e-08	0.380242503875199	0.937675777840458	0.234892223449463	0.0963897777687566
cg00091060	0.42	0.25	0.44	0.02	0	0.811480715775766	1	0.4	2.1e-12	1.84963155902551e-12	0.0583230501490083	0.200865952391525	0.145825251644947
cg00091064	0.8	0.41	0.81	0	0.05	1	0.77271514165368	0.81	0.23	3.09895524464032e-07	0.882524032786401	0.000276706327932641	0.078682887397171
cg00091146	0	0.13	0.04	0.05	0	0.168268726603997	1	0.051	0.051	0.157909082765337	0.00651326284446851	0.363641575293375	0.156316773616168
cg00091162	-0.02	0.12	0.01	0.03	0	0.36875962687605	0.958329969630341	1.7e-08	5.1e-10	0.121727801711418	0.0691065457400604	0.99992494517005	0.192208611762082
cg00091285	0.11	0.04	0.1	0	0.05	1	0.785811511778137	0.11	4.2e-07	0.0707939494295767	0.0356169827021862	0.30193386721911	0.0391857485270052
cg00091302	0.4	0.22	0.42	0	0	0.990902913421035	1	0.4	2.9e-08	0.00116644204200111	0.966413730287746	0.440118503043428	0.162509987024899
cg00091349	0.15	0.13	0.16	0.13	0	0.220848393013596	1	0.13	2.7e-07	0.00403027460386618	0.0719343338501629	0.586995427854858	0.0786920005175962
cg00091483	0.23	0.14	0.24	0.05	0	0.611207719598214	1	0.23	5.3e-08	0.590426098533255	0.810353291848079	0.174360984741121	0.569221416941578
cg00091569	0.59	0.15	0.58	0	0.58	1	0.00109530676593306	0.58	0.58	3.74034136996215e-13	0.330672469335412	0.00257175126325571	0.282427147679288
cg00091589	-0.01	0	0	0	0	1	1	2.2e-08	2.1e-08	0.471776200457136	0.999921284278131	0.999488742303048	0.974412026996889
cg00091596	0.08	0.01	0.07	0	0.08	1	0.553084675981809	0.07	0.07	0.265892347839084	0.000241673568590839	0.277162037625493	0.616432670406933
cg00091633	0.54	0.26	0.55	0	0.12	1	0.493558180262455	0.55	0.23	1.74461188096053e-06	0.883990148602479	0.541728232119176	0.751656029759082
cg00091693	0.15	0.04	0.14	0	0.11	1	0.588278980572446	0.13	0.13	0.00314305439118412	0.257492167870607	0.492402868483404	0.448379072392916
cg00091742	0.09	0.05	0.09	0.01	0	0.885571780743689	1	0.1	0.1	0.695455415365788	0.890390521962303	0.687720244646937	0.094783331353103
cg00091760	0.33	0.14	0.34	0	0.17	1	0.336212572167588	0.3	0.056	7.08906267021803e-11	0.74267872611727	0.33502690571412	0.415932056842773
cg00091781	-0.04	0.02	0	0	0	1	1	7e-10	6.2e-10	0.537396892271274	0.320973640589395	0.997609579756904	0.164429378274754
cg00091794	0.43	-0.02	0.39	0	0.42	1	3.67425567570079e-05	0.4	0.089	5.9992599776848e-10	0.836118473415493	0.147087508973542	0.84321287669394
cg00091827	0.1	-0.03	0.08	0	0.09	1	0.298141193123141	0.066	0.066	0.385544940471743	0.607951617522914	0.740930853990529	0.982968863776836
cg00091953	0.06	-0.02	0.05	0	0.06	1	0.485152108198733	0.056	9e-08	0.095149198622501	0.124934277954089	0.579262600421243	0.610920614940986
cg00091964	0.07	0.09	0.08	0.08	0	0.285103604076341	1	0.083	0.041	0.0858884630003023	0.288309006565611	0.073344220535984	0.606900639513705
cg00092235	0.47	0.09	0.46	0	0.48	1	0.0006812489943816	0.43	8.7e-10	0.000231651094820817	0.0124200341598218	0.700702612920581	0.271004604739247
cg00092273	0.08	0	0.07	0	0.08	1	0.515990500608242	0.11	0.11	0.282199252597361	0.394288524933594	0.313999102136242	0.184425164286483
cg00092287	0.06	0.03	0.06	0	0.03	1	0.904153660399789	0.046	2e-05	0.428777097024583	0.35765230160304	0.52439536611813	0.0391291833846448
cg00092309	0.64	0.24	0.63	0	0.33	1	0.0576480055370555	0.62	0.025	8.74744721102161e-13	0.866296381273863	0.541540426046025	0.858207214937469
cg00092383	0.41	0.2	0.41	0	0	1	1	0.4	0.38	0.182029320756075	0.366070015646707	0.469655740631819	0.66988226358993
cg00092389	0.09	0.06	0.09	0.03	0	0.737619456837984	1	0.11	0.11	0.857461827896637	0.440533843027798	0.755455416911255	0.446984292962267
cg00092400	0.49	0.19	0.48	0	0.22	1	0.231681224256577	0.46	0.42	NA	NA	0.705913240986664	0.480942310512251
cg00092443	0.72	0.36	0.7	0.11	0	0.20473234206155	1	0.68	0.31	5.17787363429889e-07	0.0013144738879276	0.000542349418742427	0.283084182877439
cg00092518	0.1	-0.01	0.08	0	0.09	1	0.370299261352526	0.074	1e-11	0.949247569160168	0.741975832849655	0.559100224199152	0.740669464307539
cg00092551	0.02	0.05	0.04	0.04	0.02	0.530554185563416	1	0.021	5.7e-09	0.797822138530792	0.854459635256454	0.122033635080426	0.381627620276305
cg00092611	0.04	0	0.04	0	0.04	1	0.763200532947012	0.038	0.038	NA	NA	NA	NA
cg00092644	-0.01	0.02	0	0	0	0.927453309015416	1	6.4e-07	1.9e-08	0.49151783323842	0.506774315304556	0.608520127791835	0.571831749837201
cg00092682	-0.02	0.05	0	0.01	0	0.848712350338003	1	0.051	0.051	0.873976759881994	0.565084649794485	0.564923789024404	0.249751660980963
cg00092711	0.16	0.06	0.16	0	0.09	1	0.634513257200541	0.15	0.063	0.484416941971682	0.782847320058576	0.153888609909735	0.10392733489258
cg00092821	0.07	0.08	0.08	0.08	0	0.362556059354857	1	0.081	1.1e-07	0.892625742623458	0.133883058984692	0.927301615045636	0.644523552965429
cg00092967	0.07	0.01	0.06	0	0.03	1	0.73176191914456	0.046	2.3e-08	0.849277177434175	1.82837979123551e-06	0.218345503733219	0.136972180465713
cg00092992	0.37	0.17	0.36	0	0.07	1	0.721122214060399	0.35	0.14	0.63983564471398	0.897639422921963	0.281660532221348	0.691161999196196
cg00093058	0	0	0	0	0	1	1	0.0095	0.0095	0.995665191868731	0.569598652346692	0.850348439936835	0.509490081187386
cg00093080	0.05	-0.01	0.04	0	0.05	1	0.522823440920221	1e-07	1.6e-09	0.698091508761402	0.498278654662521	0.406644691028161	0.413268591868494
cg00093087	0.01	0.05	0.02	0.03	0.01	0.570989309229951	1	0.03	0.03	0.0388403789245482	0.559649409909205	0.41938281386961	0.641390360160168
cg00093095	0.7	0.23	0.69	0	0.44	1	0.0130381214071619	0.71	0.16	< 1.10e-16	0.788102326154093	0.874383557383387	0.488565601756263
cg00093099	0.48	0.26	0.49	0.01	0	0.925346156198652	1	0.47	0.057	1.1808057565843e-05	0.639428617195863	0.928792300994408	0.76741808536834
cg00093220	0.05	0.03	0.05	0.02	0	1	1	0.015	5.4e-07	0.877371217668384	0.622106873523898	0.289889810834506	0.604137673392701
cg00093433	0.41	0.26	0.43	0.06	0	0.470905674729319	1	0.37	0.16	8.75188810312011e-13	0.0022399490908479	0.16539739302986	0.0565193082987527
cg00093436	0.03	-0.04	0.02	0	0.01	1	0.778657181122161	0.03	0.014	0.224391154903948	0.720785392139636	0.504778670336391	0.756842204086622
cg00093478	0.58	0.33	0.59	0.05	0	0.524677031189608	1	0.59	0.3	9.09285799688409e-06	0.0102375296960208	0.439069705641024	0.0177481063164473
cg00093522	0.09	-0.01	0.08	0	0.09	1	0.405427262602133	0.059	2.2e-05	0.105750072445271	0.645124343888454	0.357746894802168	0.37569020177847
cg00093542	0.48	0.17	0.47	0	0.24	1	0.19269257801168	0.45	0.14	0.0721975267699371	0.794914646811295	0.681302005041624	0.234865443239508
cg00093544	0.53	0.15	0.52	0	0.42	1	0.0262089607705024	0.52	0.25	8.0660397815846e-05	0.805736953575341	0.39544042897202	0.368453642209004
cg00093686	0.02	-0.02	0.01	0	0.02	1	0.775382214820188	0.046	1.1e-09	0.744009888000262	2.7354007947622e-11	0.277180984421654	0.0925957971781233
cg00093688	0.06	0.09	0.08	0.07	0	0.298903457448302	0.997476871683194	0.21	8.4e-09	0.101041510923432	0.0962096410204889	0.0272865301939103	0.25599320627489
cg00093815	0.08	-0.05	0.06	0	0.07	1	0.330862270410861	0.053	0.026	0.259300312523583	0.10886124840285	0.451830926971322	0.384238964984236
cg00093829	0.16	0.17	0.18	0.16	0	0.101862361229425	1	0.17	0.0039	0.881707467498379	0.935613872317473	0.185403472787479	0.994916025247441
cg00093851	-0.02	-0.01	0	0	0	1	1	0.029	0.029	NA	NA	NA	NA
cg00093890	0.02	0	0.02	0.01	0.01	1	0.965692265956112	0.025	9.4e-09	NA	NA	NA	NA
cg00093900	0.01	0.03	0.01	0.01	0	0.743724560554083	1	0.024	2.7e-11	0.302607731735195	0.798981264253857	0.0363982462948501	0.558014691943379
cg00093956	0.03	0.02	0.03	0.02	0	0.972136756041515	1	0.044	5e-09	0.363773596244171	0.566683746156892	0.756056738664119	0.848795285579906
cg00093971	0.35	0.13	0.36	0	0.26	1	0.146295335853503	0.32	0.098	9.65894031423886e-15	0.222085036821992	0.0645976708041164	2.28378478572822e-07
cg00094006	-0.02	0.02	0	0	0	1	1	2.5e-07	1.7e-07	0.624850177372038	0.9998346007895	0.999742463358708	0.10126269604052
cg00094036	0.02	0	0.02	0.01	0.01	1	0.900065455580246	0.023	0.011	NA	NA	0.883953706457033	0.0487225793697308
cg00094063	0.43	0.06	0.42	0	0.45	1	0.000241369231460009	0.4	0.28	2.4649815522082e-10	0.145785608188973	0.139634469553061	0.858697954664532
cg00094095	0.07	0.03	0.06	0	0	1	1	0.051	9.3e-10	0.0469297135753067	0.896780405244219	0.0354268851586301	0.100353727256983
cg00094155	0.04	-0.07	0.02	0	0.03	1	0.500323576427821	0.028	1.5e-05	0.363519904959253	0.902509574583623	0.0843086312361757	0.532836398879007
cg00094255	0.26	-0.03	0.23	0	0.27	1	0.00409509524225193	0.2	0.15	2.66611843713349e-10	0.000378207722122159	0.00132500020675397	0.596765151009636
cg00094256	0.12	0.02	0.11	0	0.12	1	0.475355382388562	0.11	5.5e-11	0.493049835635803	0.563293493474375	0.641317683971044	0.669494833856687
cg00094303	0.16	0.04	0.16	0	0.17	1	0.316684614218905	0.13	0.025	3.40726794556545e-08	0.279855090364105	0.248121408544344	0.0326365903499846
cg00094333	0.07	0.01	0.06	0	0.07	1	0.642459432114907	0.054	2.1e-05	0.000111596834328709	0.00599182255550768	0.882234796022531	0.778552412662836
cg00094359	0.33	-0.02	0.29	0	0.33	1	0.00137212445281176	0.3	8.8e-06	0.000127365141626146	0.933865105880777	0.0817611080905188	0.0853046703575192
cg00094487	0.04	0.01	0.04	0	0.05	1	0.714646591993773	0.039	0.0049	NA	NA	NA	NA
cg00094518	0.34	0.13	0.34	0	0.19	1	0.323689580231061	0.35	0.29	0.378267527985267	0.0135327980651404	0.901845329555763	0.183307834569074
cg00094585	0.12	0.05	0.12	0	0.06	1	0.848856174447909	0.098	0.098	0.345575861070891	0.299429175499788	0.909369709343142	0.642877237424086
cg00094595	0.28	0.1	0.27	0	0.16	1	0.420602916509377	0.28	0.28	0.220225732667106	0.72640929781809	0.284973890470816	0.436748239880119
cg00094734	0.43	0.3	0.45	0.15	0	0.0968962761320794	1	0.46	0.37	0.0124228933996632	0.0531548270362818	0.511797238944158	0.0193204915748645
cg00094735	0.45	0.2	0.44	0	0.13	1	0.494439896323146	0.43	0.24	2.68917157920656e-05	0.311314061241425	0.781499719983359	0.335290134338911
cg00094739	0	-0.02	0	0	0	1	1	0.022	2.8e-07	0.27499881392445	0.00627918822360662	0.813012112523525	0.0131935963510122
cg00094744	0.35	0.15	0.35	0	0.18	1	0.337493352650758	0.3	0.039	< 1.10e-16	0.591218652747962	0.858589512848516	0.753686187802538
cg00094751	0	-0.01	0	0	0	1	1	2.7e-06	1.6e-06	0.434511768296325	0.13628026486706	0.999028894720625	0.191268937692373
cg00094851	0.16	-0.04	0.13	0	0.15	1	0.107054723432143	0.12	0.037	0.527551518358107	0.212350525340348	0.958016362875827	0.798280502658587
cg00094858	0.12	0.14	0.14	0.13	0	0.13088046770549	1	0.12	1.3e-11	0.802401874496198	0.303651462021752	0.700839292038084	0.031698855590894
cg00094898	0.36	0.05	0.35	0	0.38	1	0.00228548018065922	0.33	7.1e-06	0.0646860414114558	0.557280901272477	0.427720084855471	0.620484963276769
cg00094901	0.06	0.07	0.07	0.06	0	0.445271570606573	1	0.064	5.9e-10	0.703042034805998	0.544999539130782	0.135054122069036	0.0876303591194526
cg00094913	0.24	0.03	0.22	0	0.24	1	0.0953326281568888	0.23	0.19	0.903590836832513	0.163902515318466	0.361919138772726	0.373789482757108
cg00094943	0.02	0.05	0.02	0.03	0.01	0.586939033517548	1	0.016	1e-12	NA	NA	0.688346289601685	0.703022657879662
cg00094944	0.01	0.06	0.03	0.03	0	0.492169423090123	1	0.031	8.7e-07	0.110882134217338	0.798693410392907	0.853775412223294	0.333887957375566
cg00095018	0.51	0.25	0.51	0	0.04	1	0.840700519176028	0.52	0.081	0.000208596248233217	0.223845539241274	0.485795517221416	0.992130963665575
cg00095027	0.04	0.04	0.05	0.04	0	0.639123745629019	1	0.025	1.3e-05	NA	NA	0.698579433125263	0.206549306216475
cg00095099	0.05	0.01	0.04	0	0.05	1	0.777229663796071	6.3e-07	1.1e-08	0.752931762131543	0.124611927801461	0.192663727272371	0.76451033078489
cg00095165	0.55	0.14	0.53	0	0.53	1	0.00512305475607377	0.53	0.085	6.99686975025315e-10	0.0206973903875358	0.0441716107220905	0.00674913166623925
cg00095214	0.32	0.22	0.33	0.12	0	0.228781646149501	1	0.31	0.081	0.494768125036695	0.948879765024188	0.555391623356558	0.223017743811059
cg00095259	0.4	0.11	0.39	0	0.39	1	0.0376131728397828	0.36	2.1e-09	0.0100730252996047	0.702109748731242	0.0706027027485415	0.0554821901634724
cg00095276	0.2	0.13	0.21	0.05	0	0.600023802216284	1	0.19	0.063	0.55544535555195	0.418365576714162	0.963378064407941	0.918810141336707
cg00095326	0.5	0.16	0.49	0	0.4	1	0.0263956922599474	0.45	0.076	0.000369664037573658	0.987505247604042	0.994017994589321	0.422224076249155
cg00095396	0.15	-0.03	0.13	0	0.14	1	0.124294822971163	0.14	0.0095	0.185273441933141	0.566291588134297	0.65256306865838	0.578862393548747
cg00095463	0.08	0.1	0.09	0.09	0	0.260904731695558	1	0.11	0.11	0.967246576857566	0.302175643687161	0.460468095361371	0.291516921789442
cg00095493	0.19	0.14	0.2	0.1	0	0.35075052681782	1	0.17	1.6e-09	0.176696694058431	0.276630799878284	0.85608763973401	0.177243327245166
cg00095523	0.48	-0.04	0.44	0	0.48	1	5.90551377355197e-07	0.41	0.025	1.14970244435852e-09	0.205878351130996	0.684428843906153	0.0482204074347885
cg00095526	0.57	0.31	0.59	0	0.05	1	0.758111980735332	0.6	0.39	1.21797498198184e-07	0.335939723476364	1.27226434635253e-05	0.246591300431303
cg00095594	0.23	0.12	0.23	0.01	0	0.915268572317186	1	0.24	4.6e-09	0.000580211089658	0.691254458528206	0.818600048228227	0.967212143765135
cg00095608	0.03	0.07	0.04	0.04	0	0.411670899000912	1	0.033	7e-08	0.743505364951608	0.922222012472131	0.673087249255177	0.334434983779018
cg00095629	0.24	0.2	0.26	0.16	0	0.105482553752779	1	0.24	6.8e-10	8.97482855033438e-07	0.862815493458384	0.917100543862634	0.761436982838135
cg00095674	0.1	0.02	0.09	0	0.1	1	0.493060785229932	0.094	1e-07	0.368362797869083	0.795097950607057	0.359029924059085	0.815828197405577
cg00095678	0.31	0.17	0.31	0.05	0	0.646900680879442	1	0.33	4.4e-10	0.0104772007152339	0.277588097583473	0.390212841867366	0.0847059908000859
cg00095688	0.25	0.15	0.25	0.05	0	0.620796268031071	1	0.24	0.004	0.900681884774482	0.460443350470896	0.01919678144578	0.198406455834705
cg00095728	0.06	0.09	0.08	0.07	0	0.294184919117815	1	0.098	4.9e-08	0.696771370221895	0.107891979020461	0.414833830706843	0.15277281271127
cg00095772	0.11	0.1	0.12	0.07	0	0.458403512707507	1	0.11	0.079	0.503590953597014	0.382706675082456	0.430991188195701	0.884820394464969
cg00095846	0.02	0.05	0.03	0.03	0	0.547663275949925	1	2.1e-10	5.8e-12	0.0294737740734956	0.999965618092897	0.999970923539837	0.00210238658300421
cg00095859	0.49	0.15	0.48	0	0.41	1	0.026811944110949	0.46	0.034	< 1.10e-16	0.190412964310461	0.0749695232076852	0.0325678286379623
cg00095870	0.09	0.02	0.08	0	0.09	1	0.597561125297138	0.11	1.6e-05	0.325816551983301	0.940971877015861	0.850215878599211	0.420489059777495
cg00095930	0.74	0.33	0.74	0	0.22	1	0.166780089137764	0.73	0.49	0.00161318162039759	0.670286994911102	0.381701150705723	0.513864906246315
cg00095936	0	-0.01	0	0	0	1	0.968293065694505	1.7e-09	1.2e-09	0.0112679778543602	0.99886490468471	0.98943693989017	0.0299178745839733
cg00095976	0.12	0.12	0.15	0.08	0	0.329775302737714	1	0.14	0.01	0.10475124366509	0.0245635565851334	0.409394448815623	0.296757334634256
cg00096039	0	-0.06	0	0	0	1	1	1.4e-08	1.2e-08	0.20494863326936	0.4810178074114	0.20143419565947	0.872004722052384
cg00096104	0.13	0.11	0.14	0.07	0	0.458403512707507	1	0.12	0.012	0.820452883348727	< 1.10e-16	0.407162832691015	0.0806304568580603
cg00096106	0.09	0.08	0.11	0.05	0	0.614893694223576	1	0.097	0.097	0.617047184425744	0.21839663283335	0.607197232465248	0.745428011023312
cg00096307	0.24	0.07	0.23	0	0.24	1	0.229083951199318	0.24	0.13	0.470910577320636	0.00936104802071069	0.379132651134435	0.466194411152867
cg00096328	0.33	0.21	0.33	0.11	0	0.281924346922612	1	0.34	0.03	7.86630627847007e-06	0.577628812205854	0.91538252201681	0.532750117811662
cg00096418	0.02	-0.08	0	0	0.01	0.997476871683194	0.738454127076655	0.007	0.007	0.50795053841489	0.447079511865685	0.750774546032268	0.959939784794528
cg00096419	0	-0.01	0	0	0	1	1	9.8e-07	9.8e-07	0.0616745811957468	0.533801493690893	0.161629810568799	0.415068704253572
cg00096440	0.25	0.08	0.24	0	0.15	1	0.460363804321725	0.25	1.1e-07	< 1.10e-16	0.17073678498905	0.323953106573179	0.329697862424484
cg00096447	0.19	0.18	0.21	0.16	0	0.1097859381346	1	0.25	0.028	0.210297730260287	0.376735465209651	0.758122159896969	0.769931110376878
cg00096536	0.56	0.32	0.57	0.04	0	0.648213415385732	1	0.58	0.58	0.131147590260815	0.939855747230331	0.572265452815467	0.908584668688568
cg00096603	0.04	-0.03	0.03	0	0.04	1	0.595210703274786	0.03	1.1e-07	NA	NA	NA	NA
cg00096742	-0.03	-0.06	0	0	0	1	1	2.2e-10	2.6e-11	0.0495090013386903	0.999794078850137	0.994995573531251	0.0202042357463922
cg00096806	0	0	0	0	0	1	0.982160245497068	5.7e-09	2.4e-09	0.000180618636269392	0.99991299650143	0.339506350124984	0.292843430922329
cg00096810	0.62	0.22	0.62	0	0.44	1	0.0100082926084079	0.59	9e-08	2.15515383317211e-11	0.0794793904935877	0.168888867198745	0.299845795909428
cg00096845	-0.01	-0.06	0	0	0	1	1	3.7e-08	3.5e-08	0.028165231147002	0.112039700055803	0.995524363950599	0.543852541434926
cg00096922	0.35	0.13	0.34	0	0.23	1	0.216259584865528	0.34	1.5e-09	3.71832240209091e-05	0.207221544536859	0.536455452278169	0.370409219202293
cg00096956	0.62	0.24	0.61	0	0.26	1	0.152028356188098	0.6	2.2e-08	0.551589264484424	0.0532669483023218	0.0220098951674322	0.127190734575212
cg00096979	0.07	0.08	0.08	0.08	0	0.356478795441357	1	0.071	0.023	0.125704371880955	0.503907174789349	0.885715149914866	0.0479736747697156
cg00097020	0.4	0.06	0.38	0	0.41	1	0.00290201791202627	0.36	0.0046	0.437472724141506	0.497613553225408	0.0234699662512377	0.0667877034696329
cg00097038	0.01	0.07	0.02	0.03	0	0.478789171831228	1	0.0068	2e-10	0.0001487854650154	0.512997778289092	0.526111264329897	0.0119056000168676
cg00097081	0.03	0.08	0.05	0.05	0	0.359179500889945	1	0.017	0.017	0.395533105076925	0.809490115862314	0.547505411619629	0.124744435120067
cg00097088	0.03	-0.01	0.03	0.01	0.02	1	0.790610167319199	0.033	0.033	0.47647867464188	0.659611404419357	0.607068784092969	0.00620342953907416
cg00097144	-0.01	-0.08	0	0	0	1	1	9.9e-09	1.8e-09	0.60471697679401	0.999778650020706	0.132113331573075	0.0327769524548244
cg00097146	0.35	0.26	0.37	0.13	0	0.170489938893794	1	0.36	3.3e-12	2.38370625349482e-07	0.81721351371146	0.105522550745796	0.0839323411740656
cg00097177	0.04	0.08	0.05	0.06	0	0.315118547722623	1	0.077	1.4e-09	NA	NA	0.337445094249215	0.736597177314095
cg00097225	0.09	0.02	0.08	0	0.09	1	0.553496755144044	0.068	8.9e-10	0.491607202833012	0.834666143293887	0.579821223614029	0.312592375779208
cg00097228	0.03	0	0.03	0	0.03	1	0.767276526914071	0.04	0.04	0.149949878320553	0.0730566568068841	0.0475621944026471	0.431894631921052
cg00097282	0.07	0.02	0.07	0	0.07	1	0.708718824159348	0.064	1.5e-08	0.595758560461248	0.739146464907055	0.758380957572778	0.920061356982765
cg00097357	0.47	0.14	0.47	0	0.43	1	0.0177512800069881	0.49	1.7e-08	3.83177129914536e-07	0.234522532172819	0.901377841026617	0.455057157939309
cg00097384	0.7	0.33	0.72	0	0.19	1	0.238136770155224	NA	NA	NA	NA	NA	NA
cg00097432	-0.01	-0.01	0	0	0	1	1	3.9e-12	2.7e-12	NA	NA	NA	NA
cg00097450	0.33	0.03	0.3	0	0.33	1	0.00544046804287712	0.29	2.4e-07	6.70440924999127e-10	0.386796905447541	0.777695107373933	0.787431155524535
cg00097452	0.39	0.1	0.39	0	0.41	1	0.0142357535106364	0.36	4.7e-09	8.89144313731549e-11	0.205072748734981	0.582649669005824	0.691008054819625
cg00097518	0.03	0.02	0.03	0	0.02	1	1	0.049	4.6e-09	0.506998119305901	0.589915795590925	0.62219448010311	0.569971698034559
cg00097536	0.11	-0.02	0.1	0	0.11	1	0.230262364550439	0.12	0.081	0.464651936655613	0.436265755478166	0.302035580045183	0.20061167187929
cg00097539	0.06	0.06	0.06	0.05	0	0.62537136737441	1	0.018	0.0078	0.644727355557968	0.135098792807648	0.521175638361093	0.0476894597756733
cg00097550	0.11	0.13	0.13	0.12	0	0.132158062668201	1	0.1	0.1	0.000399127332730398	0.536769147054932	0.686395282899653	0.897199538618336
cg00097573	0.13	0.06	0.12	0	0.02	1	0.925600931833962	0.12	0.097	0.419297175575092	0.0313892584278271	0.165411923844179	0.207956214303939
cg00097599	0.08	0.04	0.08	0.01	0	0.928641280377001	1	0.053	4.8e-07	0.364039131603055	0.0853154155012807	0.94677692006537	0.518034301537872
cg00097619	0.04	-0.04	0.03	0	0.03	1	0.575211596536796	0.0041	0.0019	0.788154019737783	0.104849226377129	NA	NA
cg00097626	0.03	-0.01	0.02	0	0.02	1	0.777473660049286	0.029	0.029	0.0980993575184173	0.682703781915632	0.421927770635937	0.181001450254363
cg00097639	0.13	-0.01	0.11	0	0.12	1	0.25090636259982	0.081	2.6e-08	0.0101014443831442	0.906609836159063	0.384708275995004	0.650443739486519
cg00097794	0.39	0.04	0.36	0	0.37	1	0.0122700770796853	0.35	0.27	0.00268597654151204	0.326174118996319	0.012937294794056	0.585515034610108
cg00097800	0.03	0	0.02	0.01	0.03	1	0.840021254337513	0.00036	0.00036	0.974909361497566	0.730407380296225	0.314239378100579	0.801741852741605
cg00097940	0.08	-0.02	0.07	0	0.07	1	0.409056934596457	0.079	0.079	0.177541222725371	0.49593285568281	0.448450165621561	0.124384738303164
cg00097968	0.23	0.09	0.22	0	0.11	1	1	0.2	0.11	0.704620940521913	0.350501912674014	0.541219751235534	0.196934989015947
cg00098029	0.54	0.2	0.54	0	0.35	1	0.0477910092007179	0.5	0.01	0.00532425884809251	0.338572084772206	0.48645294182243	0.441202522631437
cg00098063	0.08	-0.02	0.06	0	0.07	1	0.389696117312654	0.061	0.061	0.961206940769562	0.0165919616562765	0.921665020584482	0.836071448203921
cg00098070	0.05	0.14	0.08	0.08	0	0.104501790282643	1	0.065	9.6e-09	0.521701557871259	0.0870005297883694	0.875581224076137	0.742441944152826
cg00098112	0.03	-0.01	0.02	0	0.03	1	0.753625072237042	0.0081	1.1e-06	0.00357662597001074	0.958352462623718	0.142893190154808	0.00634248389627434
cg00098144	0.07	0.03	0.07	0	0.02	1	0.94045388699103	0.067	0.017	0.843702611842674	0.68423295153085	0.182017222715194	0.881698741579977
cg00098162	0.07	0.01	0.06	0	0.07	1	0.644947271394597	0.064	1.3e-07	0.717088070948886	0.934532402798818	0.585482240346366	0.597117754943245
cg00098175	0	0.1	0.04	0.05	0	0.225636228766013	1	0.065	2.3e-10	0.943717753985016	0.417150185855397	0.244034442343338	0.122852037826881
cg00098182	0.42	0.29	0.44	0.14	0	0.128347396949009	1	0.41	0.2	0.0726041357533094	0.410947459653108	0.139432399181622	0.015452893647626
cg00098239	0.06	0.04	0.06	0.03	0	0.781059306379799	1	0.022	0.011	0.268298216301009	0.337764518669925	0.718162854817031	0.891613949716396
cg00098280	0.17	0.05	0.16	0	0.15	1	0.44906133830602	0.16	0.099	0.336495283199462	0.691680456576873	0.549921343603816	0.0921333172942983
cg00098286	0.13	0.1	0.15	0.06	0	0.533986271885613	1	0.1	4.4e-10	0.0761977661048497	0.671814835311274	0.4213722714215	0.506995028784747
cg00098297	0.07	0.05	0.07	0.02	0	0.842658318615116	1	0.06	0.045	NA	NA	NA	NA
cg00098304	0.5	0.19	0.51	0	0.32	1	0.0626634548810701	0.51	1.1e-09	0.486606368836628	0.0639525891167581	0.0351316362350098	0.401191379631571
cg00098336	0.18	0.15	0.19	0.12	0	0.248124998099472	1	0.15	0.15	NA	NA	0.874982796755547	0.190518824386263
cg00098553	0.15	0.26	0.2	0.19	0	0.00223658105255831	1	0.12	6.6e-09	0.7595022073584	0.201401810817696	0.973673630367752	0.092282935941249
cg00098673	0.01	0.07	0.02	0.03	0	0.494527750946251	1	0.0096	0.0043	5.12967446297807e-12	0.603945736386065	0.112905258163588	7.98527910461644e-12
cg00098693	0.12	0.07	0.13	0.01	0	0.890452525957703	1	0.1	0.1	2.46437781292741e-08	0.914644831305146	0.632636941852464	0.311007709210613
cg00098718	0.13	-0.02	0.11	0	0.13	1	0.147379122480204	0.12	0.12	0.861379074558706	0.934074536701565	0.822823363614853	0.851215806296858
cg00098750	0.14	0.02	0.13	0	0.14	1	0.327976740910729	0.13	2.6e-08	0.161708825590078	0.808623967403403	0.998342942296372	0.322544066229064
cg00098799	0.56	0.15	0.54	0	0.53	1	0.00374917710134193	0.49	5e-09	0.00389281478571546	0.000251467257891935	0.00606160219864116	0.66621708654452
cg00098814	0.11	0.01	0.1	0	0.1	1	0.426359351946493	0.092	7.8e-08	0.829032083698857	0.267345429119934	0.961657822206446	0.076101144149909
cg00098819	0.31	0.22	0.34	0.08	0	0.384441774451034	1	0.32	1.3e-08	7.94901872565035e-05	0.778847605802765	0.111682634047911	0.271137107000805
cg00098951	-0.01	0.04	0	0.01	0	0.785472252864596	1	0.016	2.2e-06	NA	NA	0.849075460350336	0.00171831197018657
cg00098985	0.27	0.09	0.26	0	0.18	1	0.367975421701366	0.23	1.4e-10	0.594031998776697	0.110322324342983	0.374687118646075	0.943374105462169
cg00099017	0.27	0.04	0.26	0	0.28	1	0.0357112522188143	0.21	6.2e-09	3.04919935272263e-05	0.830085556319671	0.018961321688965	0.00107581248893585
cg00099023	0.13	0.12	0.14	0.12	0	0.253123790115811	1	0.16	3.1e-09	0.681969088251021	0.254867339579918	0.624698190985228	0.6875109009917
cg00099091	0.03	0.03	0.04	0.02	0.02	0.779724261747792	1	0.046	8.6e-09	0.377135052438689	0.00202582919134664	0.783422660054131	0.625941404154666
cg00099216	0.03	-0.01	0.02	0	0.03	1	0.762897055205263	0.065	4.9e-09	0.140609634803951	0.561959281746038	0.388661660895391	0.874550382832159
[truncated: 409,170 more rows]
