# Supplementary material for: Genetic and environmental influences interact with age and sex in shaping the human methylome
Source: Nat Commun. 2016 Mar 30;7:11115. doi: 10.1038/ncomms11115 (PMC4820961; doi:10.1038/ncomms11115)
Supplement: Supplementary Data 2 — Enrichment analysis of heritability results across genomic annotations [file ncomms11115-s3.xlsx]

## Sheet: Sheet1
Supplementary Data 2 Enrichment analysis of heritability results across genomic annotations
X-squared test for overall distribution of CpG sites across gene-centric and CGI-centric annotations															P-values from X-squared tests of individual gene-centric and CGI-centric classes
comparison against all CpGs	Gene-centric classes								CGI-centric classes						comparison against all CpGs	Gene-centric classes					CGI-centric classes
Category	N	Distal Promoter (%)	Downstream region (%)	Gene Body (%)	Intergenic (%)	Proximal promoter (%)	Overall X-squared (4df)	Overall P	CpG island (%)	Non-CGI (%)	Shelf (%)	Shore (%)	Overall X-squared (3 df)	Overall P	Category	Distal Promoter	Downstream region	Gene Body	Intergenic	Proximal promoter	CpG island	Non-CGI	Shelf	Shore
All CpGs	407373	4.67238	1.89261	38.8897	14.4909	40.0544			32.7415	34.3091	9.17758	23.7718
h2 >= 0.5	37258	5.16668	2.61957	39.1299	21.2142	31.8697	2101.66	< 2.2e-16	27.4572	34.508	7.16893	30.8658	1398.66	< 2.2e-16	h2 >= 0.5	2.244e-06	< 2.2e-16	0.3211	< 2.2e-16	< 2.2e-16	< 2.2e-16	0.3993	< 2.2e-16	< 2.2e-16
h2 < 0.20	258771	4.20101	1.58944	38.6979	11.7204	43.7912	6919.12	< 2.2e-16	37.2731	32.7772	9.40832	20.5413	8089.93	< 2.2e-16	h2 < 0.20	< 2.2e-16	< 2.2e-16	0.0009349	< 2.2e-16	< 2.2e-16	< 2.2e-16	< 2.2e-16	1.749e-11	< 2.2e-16
Variable CpGs (SD > 0.03)	101875	5.8719	2.3362	40.3642	20.0294	31.3983	6052.53	< 2.2e-16	19.2177	41.0817	9.81595	29.8847	11600.3	< 2.2e-16	Variable CpGs (SD > 0.03)	< 2.2e-16	< 2.2e-16	< 2.2e-16	< 2.2e-16	< 2.2e-16	< 2.2e-16	< 2.2e-16	3.846e-16	< 2.2e-16
Va X age interaction	7806	4.97053	1.70382	32.68	12.2086	48.4371	260.947	< 2.2e-16	43.3	27.2739	7.4558	21.9703	436.72	< 2.2e-16	Va X age interaction	0.2306	0.2153	< 2.2e-16	2.17e-09	< 2.2e-16	< 2.2e-16	< 2.2e-16	1.261e-07	7.153e-05
Ve X age interaction	32234	6.82819	2.65248	33.809	21.9985	34.7118	2257.22	< 2.2e-16	26.5651	30.2538	6.59552	36.5856	3204.16	< 2.2e-16	Ve X age interaction	< 2.2e-16	< 2.2e-16	< 2.2e-16	< 2.2e-16	< 2.2e-16	< 2.2e-16	< 2.2e-16	< 2.2e-16	< 2.2e-16
Va X sex interaction	657	4.10959	1.82648	46.2709	16.2861	31.5068	22.4114	0.000166	33.79	34.551	8.98021	22.6788	0.7488	0.8617	Va X sex interaction	0.5423	0.9929	0.0001335	0.2427	1.416e-05	0.5219	0.9606	0.9035	0.4986
Ve X sex interaction	2034	4.32645	1.3766	31.0718	12.3894	50.8358	104.586	< 2.2e-16	41.1504	26.6962	6.14553	26.0079	106.206	< 2.2e-16	Ve X sex interaction	0.4713	0.09428	3.638e-13	0.005087	< 2.2e-16	< 2.2e-16	2.995e-13	2.237e-06	0.02566
comparison against variable CpGs	Gene-centric classes								CGI-centric classes						comparison against variable CpGs	Gene-centric classes					CGI-centric classes
Category	N	Distal Promoter (%)	Downstream region (%)	Gene Body (%)	Intergenic (%)	Proximal promoter (%)	Overall X-squared (4df)	Overall P	CpG island (%)	Non-CGI (%)	Shelf (%)	Shore (%)	Overall X-squared (3 df)	Overall P	Category	Distal Promoter	Downstream region	Gene Body	Intergenic	Proximal promoter	CpG island	Non-CGI	Shelf	Shore
Variable CpGs (SD > 0.03)	101875	5.8719	2.3362	40.3642	20.0294	31.3983			19.2177	41.0817	9.81595	29.8847
h2 >= 0.5	33329	5.23868	2.59234	38.813	21.5608	31.7951	137.742	< 2.2e-16	27.3996	34.5195	6.9459	31.135	2686.32	< 2.2e-16	h2 >= 0.5	2.226e-09	0.0001754	2.072e-12	< 2.2e-16	0.05797	< 2.2e-16	< 2.2e-16	< 2.2e-16	1.262e-09
h2 < 0.20	18860	6.80806	1.96182	49.2736	16.877	25.0795	912.73	< 2.2e-16	8.59491	55.3977	15.7953	20.2121	4081.25	< 2.2e-16	h2 < 0.20	1.533e-09	0.0001812	< 2.2e-16	< 2.2e-16	< 2.2e-16	< 2.2e-16	< 2.2e-16	< 2.2e-16	< 2.2e-16
h2 < 0.20, longitudinally stable	542	8.85609	3.69004	38.3764	19.9262	29.1513	13.9516	0.007451	10.1476	40.4059	13.8376	35.6089	38.3392	2.396e-08	h2 < 0.20, longitudinally stable	0.004086	0.05122	0.3671	0.9949	0.2785	1.044e-07	0.7819	0.00205	0.004079
h2 < 0.20, longitudinally unstable	13660	6.82284	1.82284	50.7321	16.2518	24.3704	822.742	< 2.2e-16	8.62372	56.369	16.735	18.2723	3299.86	< 2.2e-16	h2 < 0.20 longitudinally unstable	4.176e-07	2.254e-05	< 2.2e-16	< 2.2e-16	< 2.2e-16	< 2.2e-16	< 2.2e-16	< 2.2e-16	< 2.2e-16
h2SNPs >= 0.5	5623	4.51716	2.27637	39.1784	19.278	34.7501	43.74	7.265e-09	19.7048	42.4506	6.24222	31.6023	86.7604	< 2.2e-16	h2SNPs >= 0.5	1.004e-05	0.7947	0.06423	0.1523	2.748e-08	0.3491	0.03296	< 2.2e-16	0.003978
h2SNPs < 0.2	71788	6.22945	2.37366	40.8884	19.7568	30.7517	112.327	< 2.2e-16	17.996	41.3036	10.5853	30.1151	342.579	< 2.2e-16	h2SNPs < 0.2	7.229e-14	0.2302	1.43e-07	0.0008071	6.803e-12	< 2.2e-16	0.02668	< 2.2e-16	0.01336
Legend
significant (P < 4.27 x 10-4) enrichment
significant (P < 4.27 x 10-4) depletion
