# Supplementary material for: Genetic and environmental influences interact with age and sex in shaping the human methylome
Source: Nat Commun. 2016 Mar 30;7:11115. doi: 10.1038/ncomms11115 (PMC4820961; doi:10.1038/ncomms11115)
Supplement: Supplementary Data 3 — Enrichment test statistics for variable methylation sites with high heritability among DNAse I hypersensitive sites in 299 cellular samples from the Epigenomic Roadmap consortium [file ncomms11115-s4.xlsx]

## Sheet: Sheet1
Supplementary Data 3: Enrichment test statistics for variable methylation sites with high heritability among DNAse I hypersensitive sites in 299 cellular samples from the Epigenomic Roadmap consortium
Zscore	Pvalue	Cell	Tissue	File	Probe	Accession	Qvalue
10.452	2.41e-20	CD34_Mobilised	Blood	UW.Mobilized_CD34_Primary_Cells.ChromatinAccessibility.RO_01549.DS12734.twopass.merge150.wgt10.zgt2.wig	cg00012362,cg00021855,cg00035636,cg00044796,cg00101728,cg00114966,cg00274965,cg00431813,cg00523161,cg00557959,cg00614959,cg00632811,cg00667525,cg00688402,cg00753924,cg00785941,cg00791851,cg00809820,cg00864916,cg00867835,cg00898013,cg00901687,cg00923880,cg00994804,cg01053087,cg01065977,cg01079515,cg01091514,cg01201512,cg01324343,cg01348922,cg01359822,cg01458105,cg01581037,cg01588581,cg01601518,cg0…	GSM530657	4.52e-17
9.558	4.17e-17	CD34_Mobilised	Blood	UW.Mobilized_CD34_Primary_Cells.ChromatinAccessibility.RO_01480.DS12771.twopass.merge150.wgt10.zgt2.wig	cg00021855,cg00035636,cg00044796,cg00101154,cg00101728,cg00114966,cg00255919,cg00277334,cg00523161,cg00557959,cg00614959,cg00667525,cg00688402,cg00753924,cg00785941,cg00809820,cg00867835,cg00898013,cg00923880,cg00994804,cg00999904,cg01074767,cg01091514,cg01153376,cg01348922,cg01359822,cg01458105,cg01480180,cg01581037,cg01609139,cg01624173,cg01640684,cg01652190,cg01741372,cg01808030,cg01819759,cg0…	GSM530658	2.61e-14
9.569	3.06e-17	Fetal_Thymus	Fetal Thymus	UW.Fetal_Thymus.ChromatinAccessibility.H-23964.DS17876.twopass.merge150.wgt10.zgt2.wig	cg00012362,cg00021855,cg00035636,cg00101154,cg00101728,cg00114966,cg00255919,cg00271210,cg00277334,cg00523161,cg00557959,cg00632811,cg00635560,cg00667525,cg00688402,cg00753924,cg00785941,cg00809820,cg00835279,cg00864916,cg00898013,cg00901687,cg00908766,cg00923880,cg00994804,cg01053087,cg01065977,cg01074767,cg01079515,cg01091514,cg01201512,cg01324343,cg01348922,cg01359822,cg01458105,cg01581037,cg0…	GSM774230	2.61e-14
9.55	1.46e-16	CD34_Mobilised	Blood	UW.Mobilized_CD34_Primary_Cells.ChromatinAccessibility.RO_01520.DS12785.twopass.merge150.wgt10.zgt2.wig	cg00012362,cg00021855,cg00035636,cg00044796,cg00101154,cg00101728,cg00114966,cg00291366,cg00523161,cg00614959,cg00667525,cg00688402,cg00753924,cg00785941,cg00791851,cg00809820,cg00835279,cg00867835,cg00898013,cg00901687,cg00923880,cg00994804,cg01053087,cg01091514,cg01153376,cg01324343,cg01348922,cg01359822,cg01581037,cg01588581,cg01601518,cg01624173,cg01808030,cg01819759,cg01911613,cg01971667,cg0…	GSM530660	6.87e-14
9.316	3.73e-16	CD34_Mobilised	Blood	UW.Mobilized_CD34_Primary_Cells.ChromatinAccessibility.RO_01535.DS12274.twopass.merge150.wgt10.zgt2.wig	cg00035636,cg00101154,cg00101728,cg00114966,cg00431813,cg00523161,cg00614959,cg00667525,cg00688402,cg00785941,cg00791851,cg00835279,cg00867835,cg00898013,cg00901687,cg00923880,cg00994804,cg01065977,cg01079515,cg01091514,cg01348922,cg01359822,cg01458105,cg01581037,cg01588581,cg01601518,cg01609139,cg01624173,cg01741372,cg01808030,cg01819759,cg01911613,cg01962183,cg02026801,cg02091185,cg02119577,cg0…	GSM493384	1.4e-13
8.797	5.38e-16	Fetal_Thymus	Fetal Thymus	UW.Fetal_Thymus.ChromatinAccessibility.H-24078.DS18382.twopass.merge150.wgt10.zgt2.wig	cg00012362,cg00035636,cg00044796,cg00101154,cg00101728,cg00114966,cg00255919,cg00271210,cg00274965,cg00291366,cg00299286,cg00431813,cg00523161,cg00600477,cg00632811,cg00635560,cg00667525,cg00688402,cg00785941,cg00791851,cg00809820,cg00835279,cg00864916,cg00898013,cg00923880,cg00994804,cg01053087,cg01065977,cg01074767,cg01079515,cg01091514,cg01195214,cg01201512,cg01324343,cg01348922,cg01359822,cg0…	GSM817172	1.68e-13
9.363	1.34e-15	CD34_Mobilised	Blood	UW.Mobilized_CD34_Primary_Cells.ChromatinAccessibility.RO_01701.DS17112.twopass.merge150.wgt10.zgt2.wig	cg00012362,cg00021855,cg00035636,cg00044796,cg00101154,cg00101728,cg00114966,cg00271210,cg00277334,cg00523161,cg00557959,cg00600477,cg00614959,cg00667525,cg00688402,cg00738934,cg00753924,cg00785941,cg00791851,cg00809820,cg00867835,cg00901687,cg00923880,cg00994804,cg01053087,cg01074767,cg01079515,cg01091514,cg01153376,cg01201512,cg01324343,cg01348922,cg01359822,cg01458105,cg01581037,cg01601518,cg0…	GSM774208	3.58e-13
8.959	2.64e-15	CD34_Mobilised	Blood	UW.Mobilized_CD34_Primary_Cells.ChromatinAccessibility.RO_01536.DS12339.twopass.merge150.wgt10.zgt2.wig	cg00021855,cg00101154,cg00101728,cg00114966,cg00523161,cg00614959,cg00632811,cg00667525,cg00688402,cg00785941,cg00809820,cg00867835,cg00898013,cg00901687,cg00994804,cg00999904,cg01053087,cg01065977,cg01074767,cg01079515,cg01091514,cg01348922,cg01359822,cg01581037,cg01609139,cg01616529,cg01624173,cg01640684,cg01741372,cg01808030,cg01819759,cg01911613,cg01962183,cg02026801,cg02091185,cg02155558,cg0…	GSM530652	6.19e-13
8.935	5.18e-15	CD34_Mobilised	Blood	UW.Mobilized_CD34_Primary_Cells.ChromatinAccessibility.RO_01492.DS12774.twopass.merge150.wgt10.zgt2.wig	cg00021855,cg00035636,cg00101728,cg00114966,cg00255919,cg00523161,cg00600477,cg00614959,cg00667525,cg00688402,cg00753924,cg00785941,cg00809820,cg00835279,cg00864916,cg00867835,cg00898013,cg00901687,cg00923880,cg00994804,cg00999904,cg01053087,cg01065977,cg01091514,cg01324343,cg01348922,cg01359822,cg01581037,cg01601518,cg01609139,cg01624173,cg01652190,cg01808030,cg01819759,cg01911613,cg01962183,cg0…	GSM530659	1.08e-12
8.408	1.82e-14	Fetal_Intestine_Large	Fetal Intestine, Large	UW.Fetal_Intestine_Large.ChromatinAccessibility.H-23964.DS17841.twopass.merge150.wgt10.zgt2.wig	cg00012362,cg00021855,cg00035636,cg00044796,cg00101154,cg00101728,cg00255919,cg00271210,cg00274965,cg00291366,cg00600477,cg00632811,cg00667525,cg00753924,cg00785941,cg00791851,cg00809820,cg00835279,cg00898013,cg00901687,cg00908766,cg00994804,cg00999904,cg01053087,cg01065977,cg01074767,cg01079515,cg01091514,cg01128042,cg01195214,cg01324343,cg01348922,cg01359822,cg01458105,cg01480180,cg01581037,cg0…	GSM774228	3.41e-12
8.358	5.87e-14	Fetal_Kidney_Left	Fetal Kidney	UW.Fetal_Kidney_Left.ChromatinAccessibility.H-23640.DS16805.twopass.merge150.wgt10.zgt2.wig	cg00012362,cg00035636,cg00044796,cg00101154,cg00101728,cg00271210,cg00291366,cg00299286,cg00614959,cg00632811,cg00635560,cg00667525,cg00738934,cg00785941,cg00791851,cg00809820,cg00835279,cg00867835,cg00908766,cg00994804,cg00999904,cg01053087,cg01065977,cg01074767,cg01128042,cg01153376,cg01195214,cg01324343,cg01348922,cg01458105,cg01480180,cg01581037,cg01584086,cg01588581,cg01601518,cg01616529,cg0…	GSM665834	1e-11
8.12	7.3e-14	Fetal_Renal_Pelvis	Fetal Renal Pelvis	UW.Fetal_Renal_Pelvis.ChromatinAccessibility.H-23790.DS17381.twopass.merge150.wgt10.zgt2.wig	cg00012362,cg00035636,cg00101154,cg00101728,cg00271210,cg00277334,cg00291366,cg00299286,cg00614959,cg00632811,cg00667525,cg00738934,cg00753924,cg00791851,cg00809820,cg00835279,cg00901687,cg00908766,cg00994804,cg00999904,cg01053087,cg01065977,cg01091514,cg01128042,cg01195214,cg01324343,cg01348922,cg01480180,cg01581037,cg01584086,cg01588581,cg01601518,cg01652190,cg01741372,cg01808030,cg01819759,cg0…	GSM701501	1.14e-11
7.668	7.35e-13	Fetal_Renal_Pelvis	Fetal Renal Pelvis	UW.Fetal_Renal_Pelvis.ChromatinAccessibility.H-23914.DS17760.twopass.merge150.wgt10.zgt2.wig	cg00012362,cg00035636,cg00044796,cg00101154,cg00101728,cg00114966,cg00169354,cg00255919,cg00271210,cg00274965,cg00277334,cg00291366,cg00299286,cg00431813,cg00523161,cg00557959,cg00632811,cg00635560,cg00667525,cg00738934,cg00753924,cg00791851,cg00809820,cg00835279,cg00901687,cg00908766,cg00994804,cg00999904,cg01053087,cg01065977,cg01074767,cg01079515,cg01091514,cg01128042,cg01195214,cg01324343,cg0…	GSM774222	1.06e-10
7.734	1.14e-12	Fetal_Kidney_Right	Fetal Kidney	UW.Fetal_Kidney_Right.ChromatinAccessibility.H-23640.DS16801.twopass.merge150.wgt10.zgt2.wig	cg00012362,cg00035636,cg00044796,cg00101154,cg00101728,cg00114966,cg00255919,cg00271210,cg00274965,cg00277334,cg00291366,cg00299286,cg00557959,cg00614959,cg00632811,cg00635560,cg00667525,cg00738934,cg00753924,cg00785941,cg00791851,cg00809820,cg00835279,cg00867835,cg00901687,cg00908766,cg00994804,cg00999904,cg01053087,cg01065977,cg01074767,cg01091514,cg01153376,cg01195214,cg01201512,cg01324343,cg0…	GSM665833	1.53e-10
7.837	1.57e-12	Fetal_Renal_Pelvis	Fetal Renal Pelvis	UW.Fetal_Renal_Pelvis.ChromatinAccessibility.H-24477.DS20448.twopass.merge150.wgt10.zgt2.wig	cg00012362,cg00021855,cg00035636,cg00044796,cg00101154,cg00101728,cg00114966,cg00169354,cg00255919,cg00271210,cg00277334,cg00291366,cg00299286,cg00632811,cg00635560,cg00667525,cg00738934,cg00753924,cg00785941,cg00791851,cg00809820,cg00835279,cg00867835,cg00901687,cg00908766,cg00923880,cg00994804,cg00999904,cg01053087,cg01065977,cg01074767,cg01091514,cg01128042,cg01324343,cg01348922,cg01359822,cg0…	GSM878662	1.96e-10
7.74	2.55e-12	Fetal_Stomach	Fetal Stomach	UW.Fetal_Stomach.ChromatinAccessibility.H-23964.DS17878.twopass.merge150.wgt10.zgt2.wig	cg00012362,cg00021855,cg00035636,cg00101154,cg00101728,cg00114966,cg00291366,cg00523161,cg00600477,cg00632811,cg00667525,cg00738934,cg00785941,cg00791851,cg00835279,cg00901687,cg00908766,cg00994804,cg01053087,cg01065977,cg01074767,cg01195214,cg01324343,cg01348922,cg01359822,cg01458105,cg01480180,cg01581037,cg01584086,cg01588581,cg01640684,cg01652190,cg01808030,cg01911613,cg02004499,cg02026801,cg0…	GSM701538	2.99e-10
7.861	3.36e-12	CD34_Mobilised	Blood	UW.Mobilized_CD34_Primary_Cells.ChromatinAccessibility.RO_01508.DS11202.twopass.merge150.wgt10.zgt2.wig	cg00035636,cg00101728,cg00114966,cg00255919,cg00277334,cg00431813,cg00523161,cg00600477,cg00614959,cg00667525,cg00688402,cg00785941,cg00791851,cg00898013,cg00923880,cg00994804,cg01079515,cg01091514,cg01348922,cg01359822,cg01581037,cg01609139,cg01624173,cg01652190,cg01741372,cg01808030,cg01819759,cg01911613,cg01962183,cg02091185,cg02119577,cg02155558,cg02228675,cg02239258,cg02267698,cg02291365,cg0…	GSM493386	3.72e-10
7.676	4.01e-12	Fetal_Muscle_Back	Fetal Muscle	UW.Fetal_Muscle_Back.ChromatinAccessibility.H-24005.DS18083.twopass.merge150.wgt10.zgt2.wig	cg00012362,cg00021855,cg00035636,cg00044796,cg00101154,cg00101728,cg00114966,cg00255919,cg00274965,cg00291366,cg00614959,cg00632811,cg00667525,cg00738934,cg00753924,cg00785941,cg00791851,cg00809820,cg00835279,cg00901687,cg00908766,cg00994804,cg00999904,cg01053087,cg01065977,cg01074767,cg01079515,cg01091514,cg01195214,cg01201512,cg01324343,cg01348922,cg01359822,cg01480180,cg01581037,cg01584086,cg0…	GSM774235	4.18e-10
7.538	6.54e-12	Fetal_Renal_Cortex	Fetal Renal Cortex	UW.Fetal_Renal_Cortex.ChromatinAccessibility.H-24259.DS19388.twopass.merge150.wgt10.zgt2.wig	cg00012362,cg00035636,cg00044796,cg00101154,cg00101728,cg00114966,cg00142257,cg00169354,cg00255919,cg00271210,cg00277334,cg00291366,cg00299286,cg00632811,cg00635560,cg00667525,cg00738934,cg00753924,cg00791851,cg00809820,cg00835279,cg00901687,cg00908766,cg00994804,cg00999904,cg01053087,cg01065977,cg01074767,cg01079515,cg01091514,cg01128042,cg01324343,cg01348922,cg01480180,cg01581037,cg01584086,cg0…	GSM878629	6.47e-10
7.664	7.39e-12	CD34_Mobilised	Blood	UW.Mobilized_CD34_Primary_Cells.ChromatinAccessibility.RO_01527.DS11666.twopass.merge150.wgt10.zgt2.wig	cg00021855,cg00101728,cg00255919,cg00291366,cg00523161,cg00667525,cg00688402,cg00738934,cg00753924,cg00785941,cg00791851,cg00898013,cg00901687,cg00923880,cg00994804,cg01091514,cg01201512,cg01348922,cg01359822,cg01458105,cg01581037,cg01588581,cg01601518,cg01609139,cg01616529,cg01652190,cg01819759,cg01874867,cg01911613,cg01971667,cg02026801,cg02155558,cg02228675,cg02239258,cg02267698,cg02291365,cg0…	GSM493387	6.94e-10
7.582	8.84e-12	Fetal_Lung_Left	Fetal Lung	UW.Fetal_Lung_Left.ChromatinAccessibility.H-23640.DS18170.twopass.merge150.wgt10.zgt2.wig	cg00012362,cg00035636,cg00044796,cg00101728,cg00114966,cg00255919,cg00291366,cg00557959,cg00632811,cg00667525,cg00738934,cg00791851,cg00809820,cg00835279,cg00864916,cg00867835,cg00901687,cg00908766,cg00923880,cg00994804,cg01053087,cg01065977,cg01074767,cg01091514,cg01153376,cg01201512,cg01324343,cg01348922,cg01359822,cg01458105,cg01480180,cg01581037,cg01584086,cg01588581,cg01601518,cg01616529,cg0…	GSM774237	7.91e-10
7.758	1.1e-11	CD34_Mobilised	Blood	UW.Mobilized_CD34_Primary_Cells.ChromatinAccessibility.RO_01517.DS14129.twopass.merge150.wgt10.zgt2.wig	cg00035636,cg00101728,cg00114966,cg00523161,cg00614959,cg00753924,cg00785941,cg00867835,cg00901687,cg01348922,cg01359822,cg01581037,cg01624173,cg01741372,cg01808030,cg01819759,cg01911613,cg02026801,cg02091185,cg02155558,cg02228675,cg02267698,cg02291365,cg02299497,cg02313495,cg02331830,cg02452435,cg02487331,cg02527881,cg02586212,cg02624129,cg02722613,cg02844852,cg03062760,cg03299990,cg03329597,cg0…	GSM595917	9.38e-10
7.617	1.27e-11	Fetal_Kidney	Fetal Kidney	UW.Fetal_Kidney.ChromatinAccessibility.H-23914.DS17753.twopass.merge150.wgt10.zgt2.wig	cg00012362,cg00035636,cg00044796,cg00101154,cg00101728,cg00114966,cg00271210,cg00291366,cg00614959,cg00632811,cg00635560,cg00667525,cg00738934,cg00785941,cg00791851,cg00809820,cg00835279,cg00901687,cg00908766,cg00994804,cg00999904,cg01053087,cg01065977,cg01074767,cg01079515,cg01091514,cg01324343,cg01348922,cg01359822,cg01458105,cg01480180,cg01581037,cg01584086,cg01588581,cg01601518,cg01616529,cg0…	GSM774221	1.04e-09
7.459	1.59e-11	Fetal_Renal_Cortex	Fetal Renal Cortex	UW.Fetal_Renal_Cortex.ChromatinAccessibility.H-23833.DS17455.twopass.merge150.wgt10.zgt2.wig	cg00012362,cg00035636,cg00044796,cg00101154,cg00101728,cg00114966,cg00169354,cg00255919,cg00274965,cg00277334,cg00291366,cg00299286,cg00614959,cg00632811,cg00635560,cg00667525,cg00738934,cg00753924,cg00785941,cg00791851,cg00809820,cg00835279,cg00901687,cg00908766,cg00923880,cg00994804,cg00999904,cg01053087,cg01065977,cg01079515,cg01091514,cg01153376,cg01195214,cg01324343,cg01348922,cg01480180,cg0…	GSM701511	1.24e-09
7.594	1.74e-11	Fetal_Spleen	Fetal Spleen	UW.Fetal_Spleen.ChromatinAccessibility.H-23399.DS17448.twopass.merge150.wgt10.zgt2.wig	cg00012362,cg00021855,cg00101728,cg00114966,cg00255919,cg00291366,cg00299286,cg00557959,cg00632811,cg00667525,cg00753924,cg00785941,cg00835279,cg00901687,cg00908766,cg00923880,cg00994804,cg00999904,cg01065977,cg01074767,cg01153376,cg01201512,cg01324343,cg01348922,cg01359822,cg01480180,cg01581037,cg01584086,cg01601518,cg01640684,cg01652190,cg01741372,cg01819759,cg02026801,cg02096172,cg02119577,cg0…	GSM701509	1.31e-09
7.223	2.84e-11	Fetal_Renal_Cortex_Right	Fetal Renal Cortex	UW.Fetal_Renal_Cortex_Right.ChromatinAccessibility.H-24232.DS19254.twopass.merge150.wgt10.zgt2.wig	cg00012362,cg00035636,cg00044796,cg00101154,cg00101728,cg00114966,cg00255919,cg00271210,cg00291366,cg00299286,cg00614959,cg00632811,cg00635560,cg00667525,cg00738934,cg00753924,cg00785941,cg00791851,cg00809820,cg00835279,cg00901687,cg00908766,cg00994804,cg00999904,cg01053087,cg01065977,cg01074767,cg01091514,cg01128042,cg01195214,cg01201512,cg01324343,cg01480180,cg01581037,cg01584086,cg01588581,cg0…	GSM817210	2.05e-09
7.584	5.15e-11	Fetal_Renal_Cortex	Fetal Renal Cortex	UW.Fetal_Renal_Cortex.ChromatinAccessibility.H-23790.DS17387.twopass.merge150.wgt10.zgt2.wig	cg00012362,cg00021855,cg00035636,cg00044796,cg00101154,cg00101728,cg00114966,cg00271210,cg00277334,cg00291366,cg00299286,cg00614959,cg00632811,cg00667525,cg00738934,cg00785941,cg00791851,cg00809820,cg00835279,cg00864916,cg00867835,cg00901687,cg00908766,cg00923880,cg00994804,cg00999904,cg01053087,cg01065977,cg01074767,cg01091514,cg01128042,cg01201512,cg01348922,cg01359822,cg01480180,cg01581037,cg0…	GSM701502	3.58e-09
7.382	6.8e-11	Fetal_Intestine_Small	Fetal Intestine, Small	UW.Fetal_Intestine_Small.ChromatinAccessibility.H-23941.DS17808.twopass.merge150.wgt10.zgt2.wig	cg00012362,cg00035636,cg00044796,cg00101154,cg00101728,cg00114966,cg00255919,cg00271210,cg00291366,cg00600477,cg00614959,cg00632811,cg00667525,cg00688402,cg00791851,cg00809820,cg00835279,cg00908766,cg00923880,cg00994804,cg00999904,cg01053087,cg01065977,cg01091514,cg01128042,cg01153376,cg01195214,cg01348922,cg01359822,cg01458105,cg01581037,cg01584086,cg01588581,cg01601518,cg01609139,cg01652190,cg0…	GSM774225	4.56e-09
7.266	1.25e-10	CD34_Mobilised	Blood	UW.Mobilized_CD34_Primary_Cells.ChromatinAccessibility.RO_01562.DS13196.twopass.merge150.wgt10.zgt2.wig	cg00101728,cg00114966,cg00255919,cg00523161,cg00614959,cg00667525,cg00688402,cg00753924,cg00785941,cg00809820,cg00835279,cg00867835,cg00901687,cg00923880,cg00994804,cg01065977,cg01074767,cg01091514,cg01153376,cg01348922,cg01359822,cg01458105,cg01581037,cg01601518,cg01624173,cg01640684,cg01741372,cg01808030,cg01819759,cg01911613,cg01962183,cg02026801,cg02091185,cg02155558,cg02228675,cg02239258,cg0…	GSM530663	8.11e-09
6.88	1.51e-10	Fetal_Lung_Right	Fetal Lung	UW.Fetal_Lung_Right.ChromatinAccessibility.H-23435.DS15632.twopass.merge150.wgt10.zgt2.wig	cg00012362,cg00021855,cg00035636,cg00101154,cg00101728,cg00114966,cg00169354,cg00271210,cg00291366,cg00299286,cg00632811,cg00667525,cg00738934,cg00791851,cg00835279,cg00864916,cg00901687,cg00908766,cg00923880,cg00994804,cg00999904,cg01053087,cg01065977,cg01074767,cg01091514,cg01201512,cg01324343,cg01348922,cg01359822,cg01480180,cg01581037,cg01584086,cg01588581,cg01601518,cg01624173,cg01640684,cg0…	GSM665807	9.45e-09
6.852	2.77e-10	Fetal_Renal_Pelvis_Right	Fetal Renal Pelvis	UW.Fetal_Renal_Pelvis_Right.ChromatinAccessibility.H-23871.DS17548.twopass.merge150.wgt10.zgt2.wig	cg00012362,cg00021855,cg00035636,cg00044796,cg00101154,cg00101728,cg00114966,cg00169354,cg00271210,cg00274965,cg00277334,cg00291366,cg00557959,cg00614959,cg00632811,cg00667525,cg00753924,cg00785941,cg00791851,cg00809820,cg00835279,cg00864916,cg00901687,cg00908766,cg00994804,cg00999904,cg01053087,cg01065977,cg01074767,cg01091514,cg01195214,cg01324343,cg01348922,cg01359822,cg01480180,cg01581037,cg0…	GSM701518	1.68e-08
6.985	3.21e-10	Fetal_Heart	Fetal Heart	UW.Fetal_Heart.ChromatinAccessibility.H-23663.DS16819.twopass.merge150.wgt10.zgt2.wig	cg00012362,cg00035636,cg00101154,cg00101728,cg00114966,cg00277334,cg00291366,cg00557959,cg00667525,cg00738934,cg00753924,cg00809820,cg00835279,cg00867835,cg00901687,cg00908766,cg00923880,cg00994804,cg00999904,cg01053087,cg01065977,cg01074767,cg01079515,cg01091514,cg01195214,cg01201512,cg01324343,cg01348922,cg01480180,cg01581037,cg01584086,cg01601518,cg01609139,cg01624173,cg01640684,cg01652190,cg0…	GSM774203	1.84e-08
6.922	3.24e-10	Fetal_Lung_Right	Fetal Lung	UW.Fetal_Lung_Right.ChromatinAccessibility.H-24005.DS17954.twopass.merge150.wgt10.zgt2.wig	cg00012362,cg00035636,cg00044796,cg00101728,cg00114966,cg00271210,cg00277334,cg00291366,cg00632811,cg00667525,cg00738934,cg00753924,cg00791851,cg00809820,cg00835279,cg00867835,cg00901687,cg00908766,cg00994804,cg00999904,cg01053087,cg01065977,cg01074767,cg01079515,cg01091514,cg01128042,cg01201512,cg01324343,cg01348922,cg01359822,cg01480180,cg01581037,cg01584086,cg01588581,cg01601518,cg01640684,cg0…	GSM774231	1.84e-08
6.649	5.89e-10	Fetal_Renal_Pelvis_Right	Fetal Renal Pelvis	UW.Fetal_Renal_Pelvis_Right.ChromatinAccessibility.H-24169.DS18961.twopass.merge150.wgt10.zgt2.wig	cg00012362,cg00021855,cg00035636,cg00044796,cg00101154,cg00101728,cg00114966,cg00142257,cg00255919,cg00271210,cg00291366,cg00614959,cg00632811,cg00667525,cg00791851,cg00809820,cg00835279,cg00901687,cg00908766,cg00923880,cg00994804,cg00999904,cg01053087,cg01065977,cg01074767,cg01128042,cg01153376,cg01195214,cg01324343,cg01348922,cg01359822,cg01480180,cg01581037,cg01584086,cg01588581,cg01601518,cg0…	GSM817204	3.25e-08
6.675	7.3e-10	Fetal_Renal_Pelvis	Fetal Renal Pelvis	UW.Fetal_Renal_Pelvis.ChromatinAccessibility.H-23833.DS17451.twopass.merge150.wgt10.zgt2.wig	cg00012362,cg00021855,cg00035636,cg00044796,cg00101154,cg00101728,cg00114966,cg00271210,cg00277334,cg00291366,cg00299286,cg00557959,cg00614959,cg00632811,cg00635560,cg00667525,cg00738934,cg00785941,cg00791851,cg00809820,cg00835279,cg00901687,cg00908766,cg00994804,cg00999904,cg01053087,cg01065977,cg01074767,cg01079515,cg01091514,cg01195214,cg01324343,cg01348922,cg01480180,cg01581037,cg01584086,cg0…	GSM701510	3.92e-08
6.659	8.53e-10	Fetal_Renal_Cortex	Fetal Renal Cortex	UW.Fetal_Renal_Cortex.ChromatinAccessibility.H-24493.DS20568.twopass.merge150.wgt10.zgt2.wig	cg00012362,cg00035636,cg00044796,cg00101154,cg00101728,cg00114966,cg00169354,cg00255919,cg00271210,cg00277334,cg00291366,cg00299286,cg00614959,cg00632811,cg00635560,cg00667525,cg00738934,cg00791851,cg00809820,cg00835279,cg00867835,cg00901687,cg00908766,cg00994804,cg00999904,cg01053087,cg01065977,cg01091514,cg01153376,cg01195214,cg01324343,cg01348922,cg01359822,cg01480180,cg01581037,cg01584086,cg0…	GSM878667	4.45e-08
6.896	9.72e-10	CD34_Mobilised	Blood	UW.Mobilized_CD34_Primary_Cells.ChromatinAccessibility.RO_00738.DS13199.twopass.merge150.wgt10.zgt2.wig	cg00012362,cg00101728,cg00114966,cg00523161,cg00614959,cg00688402,cg00753924,cg00785941,cg00867835,cg00898013,cg00901687,cg00923880,cg01091514,cg01348922,cg01359822,cg01581037,cg01601518,cg01624173,cg01652190,cg01741372,cg01808030,cg01819759,cg01911613,cg01962183,cg01971667,cg02026801,cg02091185,cg02228675,cg02267698,cg02291365,cg02299497,cg02313495,cg02331830,cg02527881,cg02586212,cg02624129,cg0…	GSM530664	4.74e-08
6.598	1.01e-09	Fetal_Muscle_Lower_Limb_Skeletal	Fetal Muscle	UW.Fetal_Muscle_Lower_Limb_Skeletal.ChromatinAccessibility.H-24042.DS18174.twopass.merge150.wgt10.zgt2.wig	cg00012362,cg00035636,cg00101154,cg00101728,cg00114966,cg00255919,cg00274965,cg00277334,cg00291366,cg00431813,cg00632811,cg00635560,cg00667525,cg00738934,cg00753924,cg00785941,cg00809820,cg00835279,cg00864916,cg00901687,cg00908766,cg00923880,cg00994804,cg01053087,cg01065977,cg01074767,cg01079515,cg01091514,cg01195214,cg01201512,cg01324343,cg01348922,cg01359822,cg01480180,cg01581037,cg01584086,cg0…	GSM774238	4.74e-08
6.721	9.75e-10	Fetal_Renal_Pelvis_Left	Fetal Renal Pelvis	UW.Fetal_Renal_Pelvis_Left.ChromatinAccessibility.H-24169.DS18964.twopass.merge150.wgt10.zgt2.wig	cg00012362,cg00021855,cg00035636,cg00044796,cg00101154,cg00101728,cg00114966,cg00255919,cg00271210,cg00291366,cg00299286,cg00557959,cg00632811,cg00667525,cg00738934,cg00753924,cg00791851,cg00809820,cg00835279,cg00901687,cg00908766,cg00923880,cg00994804,cg00999904,cg01053087,cg01065977,cg01074767,cg01128042,cg01153376,cg01195214,cg01324343,cg01348922,cg01359822,cg01480180,cg01581037,cg01584086,cg0…	GSM817205	4.74e-08
6.808	1e-09	Fetal_Renal_Pelvis_Right	Fetal Renal Pelvis	UW.Fetal_Renal_Pelvis_Right.ChromatinAccessibility.H-24111.DS18663.twopass.merge150.wgt10.zgt2.wig	cg00012362,cg00035636,cg00044796,cg00101728,cg00114966,cg00142257,cg00169354,cg00271210,cg00277334,cg00291366,cg00299286,cg00614959,cg00632811,cg00635560,cg00667525,cg00738934,cg00753924,cg00791851,cg00809820,cg00835279,cg00901687,cg00908766,cg00923880,cg00994804,cg00999904,cg01053087,cg01065977,cg01091514,cg01128042,cg01153376,cg01195214,cg01324343,cg01348922,cg01359822,cg01480180,cg01581037,cg0…	GSM817192	4.74e-08
6.472	1.16e-09	Fetal_Muscle_Arm	Fetal Muscle	UW.Fetal_Muscle_Arm.ChromatinAccessibility.H-23914.DS17765.twopass.merge150.wgt10.zgt2.wig	cg00012362,cg00035636,cg00101154,cg00101728,cg00271210,cg00291366,cg00557959,cg00600477,cg00614959,cg00632811,cg00667525,cg00688402,cg00738934,cg00809820,cg00835279,cg00864916,cg00901687,cg00908766,cg00923880,cg00994804,cg01053087,cg01065977,cg01074767,cg01079515,cg01091514,cg01195214,cg01201512,cg01324343,cg01348922,cg01359822,cg01480180,cg01581037,cg01584086,cg01601518,cg01640684,cg01652190,cg0…	GSM774223	5.33e-08
6.501	1.86e-09	Fetal_Kidney_Right	Fetal Kidney	UW.Fetal_Kidney_Right.ChromatinAccessibility.H-23435.DS15651.twopass.merge150.wgt10.zgt2.wig	cg00012362,cg00021855,cg00035636,cg00044796,cg00101728,cg00114966,cg00169354,cg00255919,cg00271210,cg00274965,cg00277334,cg00291366,cg00299286,cg00557959,cg00614959,cg00632811,cg00667525,cg00738934,cg00753924,cg00791851,cg00809820,cg00835279,cg00864916,cg00901687,cg00908766,cg00994804,cg00999904,cg01053087,cg01065977,cg01074767,cg01091514,cg01128042,cg01201512,cg01324343,cg01348922,cg01359822,cg0…	GSM665810	8.3e-08
6.583	2.01e-09	Fetal_Placenta	Fetal Placenta	UW.Fetal_Placenta.ChromatinAccessibility.H-23887.DS17639.twopass.merge150.wgt10.zgt2.wig	cg00012362,cg00021855,cg00035636,cg00101154,cg00101728,cg00255919,cg00291366,cg00600477,cg00632811,cg00635560,cg00667525,cg00688402,cg00785941,cg00809820,cg00835279,cg00901687,cg00908766,cg00923880,cg00994804,cg00999904,cg01053087,cg01065977,cg01079515,cg01091514,cg01195214,cg01201512,cg01324343,cg01348922,cg01359822,cg01458105,cg01480180,cg01581037,cg01584086,cg01588581,cg01601518,cg01616529,cg0…	GSM774215	8.78e-08
6.376	2.18e-09	Fetal_Lung_Right	Fetal Lung	UW.Fetal_Lung_Right.ChromatinAccessibility.H-23964.DS17831.twopass.merge150.wgt10.zgt2.wig	cg00012362,cg00021855,cg00035636,cg00044796,cg00101154,cg00101728,cg00114966,cg00277334,cg00291366,cg00557959,cg00600477,cg00632811,cg00667525,cg00738934,cg00753924,cg00785941,cg00791851,cg00809820,cg00835279,cg00867835,cg00901687,cg00908766,cg00923880,cg00994804,cg00999904,cg01053087,cg01065977,cg01074767,cg01091514,cg01201512,cg01324343,cg01348922,cg01359822,cg01480180,cg01581037,cg01584086,cg0…	GSM774227	9.3e-08
6.361	2.69e-09	Fetal_Intestine_Large	Fetal Intestine, Large	UW.Fetal_Intestine_Large.ChromatinAccessibility.H-24005.DS17990.twopass.merge150.wgt10.zgt2.wig	cg00012362,cg00021855,cg00035636,cg00101728,cg00255919,cg00291366,cg00632811,cg00738934,cg00785941,cg00791851,cg00809820,cg00835279,cg00898013,cg00908766,cg00994804,cg00999904,cg01053087,cg01065977,cg01074767,cg01079515,cg01091514,cg01128042,cg01195214,cg01201512,cg01324343,cg01348922,cg01359822,cg01480180,cg01581037,cg01588581,cg01601518,cg01609139,cg01652190,cg01741372,cg01808030,cg02004499,cg0…	GSM774233	1.12e-07
6.492	3.48e-09	Fetal_Renal_Cortex	Fetal Renal Cortex	UW.Fetal_Renal_Cortex.ChromatinAccessibility.H-23941.DS17804.twopass.merge150.wgt10.zgt2.wig	cg00012362,cg00035636,cg00101154,cg00101728,cg00114966,cg00291366,cg00614959,cg00632811,cg00667525,cg00738934,cg00791851,cg00809820,cg00835279,cg00901687,cg00908766,cg00994804,cg00999904,cg01053087,cg01065977,cg01074767,cg01091514,cg01128042,cg01153376,cg01195214,cg01348922,cg01359822,cg01480180,cg01581037,cg01584086,cg01588581,cg01601518,cg01616529,cg01652190,cg01741372,cg01808030,cg01819759,cg0…	GSM701532	1.42e-07
6.31	4.76e-09	H9	ES Cell	UW.H9.ChromatinAccessibility.DS18517.twopass.merge150.wgt10.zgt2.wig	cg00012362,cg00021855,cg00035636,cg00044796,cg00101154,cg00101728,cg00142257,cg00169354,cg00271210,cg00274965,cg00291366,cg00632811,cg00635560,cg00667525,cg00738934,cg00785941,cg00791851,cg00809820,cg00835279,cg00901687,cg00908766,cg00994804,cg00999904,cg01053087,cg01065977,cg01074767,cg01091514,cg01153376,cg01201512,cg01324343,cg01359822,cg01480180,cg01581037,cg01584086,cg01588581,cg01601518,cg0…	GSM878612	1.9e-07
6.415	5.4e-09	Fetal_Muscle_Back	Fetal Muscle	UW.Fetal_Muscle_Back.ChromatinAccessibility.H-23914.DS17767.twopass.merge150.wgt10.zgt2.wig	cg00012362,cg00021855,cg00035636,cg00101154,cg00101728,cg00114966,cg00255919,cg00277334,cg00291366,cg00557959,cg00600477,cg00614959,cg00632811,cg00667525,cg00688402,cg00738934,cg00753924,cg00785941,cg00791851,cg00809820,cg00835279,cg00864916,cg00901687,cg00908766,cg00923880,cg00994804,cg01053087,cg01065977,cg01074767,cg01091514,cg01201512,cg01324343,cg01348922,cg01359822,cg01480180,cg01581037,cg0…	GSM774224	2.11e-07
6.224	7.36e-09	Fetal_Stomach	Fetal Stomach	UW.Fetal_Stomach.ChromatinAccessibility.H-24005.DS17963.twopass.merge150.wgt10.zgt2.wig	cg00012362,cg00021855,cg00035636,cg00044796,cg00101154,cg00101728,cg00142257,cg00255919,cg00271210,cg00277334,cg00291366,cg00614959,cg00632811,cg00667525,cg00738934,cg00785941,cg00791851,cg00809820,cg00835279,cg00901687,cg00908766,cg00923880,cg00994804,cg00999904,cg01053087,cg01065977,cg01074767,cg01079515,cg01091514,cg01195214,cg01201512,cg01324343,cg01348922,cg01359822,cg01480180,cg01581037,cg0…	GSM774232	2.82e-07
6.187	8.62e-09	Fetal_Kidney_Right	Fetal Kidney	UW.Fetal_Kidney_Right.ChromatinAccessibility.H-23589.DS16441.twopass.merge150.wgt10.zgt2.wig	cg00012362,cg00021855,cg00035636,cg00044796,cg00101154,cg00101728,cg00114966,cg00169354,cg00255919,cg00277334,cg00291366,cg00299286,cg00600477,cg00614959,cg00632811,cg00667525,cg00738934,cg00753924,cg00791851,cg00809820,cg00835279,cg00864916,cg00901687,cg00908766,cg00923880,cg00994804,cg00999904,cg01053087,cg01065977,cg01074767,cg01128042,cg01153376,cg01195214,cg01324343,cg01348922,cg01359822,cg0…	GSM665821	3.24e-07
6.169	1.05e-08	CD34_Mobilised	Blood	UW.Mobilized_CD34_Primary_Cells.ChromatinAccessibility.RO_01535.DS14197.twopass.merge150.wgt10.zgt2.wig	cg00021855,cg00044796,cg00101728,cg00114966,cg00255919,cg00523161,cg00614959,cg00667525,cg00688402,cg00785941,cg00867835,cg00901687,cg00923880,cg01074767,cg01079515,cg01091514,cg01201512,cg01348922,cg01359822,cg01581037,cg01588581,cg01601518,cg01624173,cg01652190,cg01741372,cg01808030,cg01819759,cg01911613,cg01971667,cg02026801,cg02091185,cg02119577,cg02155558,cg02228675,cg02239258,cg02299497,cg0…	GSM595918	3.79e-07
6.2	1.04e-08	Fetal_Renal_Pelvis_Left	Fetal Renal Pelvis	UW.Fetal_Renal_Pelvis_Left.ChromatinAccessibility.H-24232.DS19238.twopass.merge150.wgt10.zgt2.wig	cg00012362,cg00035636,cg00044796,cg00101154,cg00101728,cg00169354,cg00255919,cg00277334,cg00291366,cg00299286,cg00614959,cg00632811,cg00635560,cg00667525,cg00738934,cg00753924,cg00791851,cg00835279,cg00901687,cg00908766,cg00994804,cg00999904,cg01053087,cg01065977,cg01074767,cg01091514,cg01201512,cg01324343,cg01348922,cg01480180,cg01581037,cg01584086,cg01588581,cg01601518,cg01616529,cg01624173,cg0…	GSM817209	3.79e-07
6.105	1.18e-08	Fetal_Lung	Fetal Lung	UW.Fetal_Lung.ChromatinAccessibility.H-22934B.DS13507.twopass.merge150.wgt10.zgt2.wig	cg00012362,cg00035636,cg00044796,cg00101154,cg00101728,cg00114966,cg00255919,cg00277334,cg00291366,cg00557959,cg00667525,cg00738934,cg00791851,cg00809820,cg00835279,cg00901687,cg00908766,cg00923880,cg00994804,cg00999904,cg01053087,cg01065977,cg01091514,cg01195214,cg01324343,cg01348922,cg01359822,cg01458105,cg01480180,cg01581037,cg01584086,cg01588581,cg01624173,cg01640684,cg01652190,cg01741372,cg0…	GSM595915	4.18e-07
6.167	1.79e-08	Fetal_Lung_Left	Fetal Lung	UW.Fetal_Lung_Left.ChromatinAccessibility.H-23758.DS17154.twopass.merge150.wgt10.zgt2.wig	cg00012362,cg00035636,cg00044796,cg00101154,cg00101728,cg00114966,cg00271210,cg00277334,cg00291366,cg00667525,cg00738934,cg00753924,cg00791851,cg00809820,cg00835279,cg00867835,cg00901687,cg00908766,cg00923880,cg00994804,cg00999904,cg01053087,cg01065977,cg01074767,cg01091514,cg01324343,cg01348922,cg01359822,cg01480180,cg01581037,cg01584086,cg01588581,cg01601518,cg01616529,cg01624173,cg01640684,cg0…	GSM774211	6.21e-07
6.233	2.12e-08	Fetal_Intestine_Large	Fetal Intestine, Large	UW.Fetal_Intestine_Large.ChromatinAccessibility.H-23524.DS16164.twopass.merge150.wgt10.zgt2.wig	cg00012362,cg00035636,cg00101154,cg00101728,cg00114966,cg00255919,cg00277334,cg00291366,cg00523161,cg00632811,cg00791851,cg00809820,cg00835279,cg00908766,cg00994804,cg00999904,cg01053087,cg01065977,cg01074767,cg01079515,cg01091514,cg01128042,cg01153376,cg01195214,cg01324343,cg01348922,cg01359822,cg01458105,cg01480180,cg01581037,cg01588581,cg01601518,cg01609139,cg01652190,cg01741372,cg01808030,cg0…	GSM665818	7.25e-07
6.113	2.55e-08	Fetal_Intestine_Small	Fetal Intestine, Small	UW.Fetal_Intestine_Small.ChromatinAccessibility.H-23724.DS16975.twopass.merge150.wgt10.zgt2.wig	cg00012362,cg00035636,cg00044796,cg00101154,cg00101728,cg00114966,cg00255919,cg00271210,cg00274965,cg00291366,cg00632811,cg00667525,cg00753924,cg00791851,cg00809820,cg00835279,cg00901687,cg00908766,cg00923880,cg00994804,cg00999904,cg01053087,cg01065977,cg01074767,cg01091514,cg01153376,cg01195214,cg01324343,cg01348922,cg01359822,cg01480180,cg01581037,cg01584086,cg01588581,cg01601518,cg01624173,cg0…	GSM817161	8.56e-07
6.093	2.89e-08	Fetal_Renal_Cortex	Fetal Renal Cortex	UW.Fetal_Renal_Cortex.ChromatinAccessibility.H-23769.DS17307.twopass.merge150.wgt10.zgt2.wig	cg00012362,cg00035636,cg00044796,cg00101154,cg00101728,cg00114966,cg00142257,cg00255919,cg00271210,cg00274965,cg00291366,cg00299286,cg00614959,cg00632811,cg00635560,cg00667525,cg00738934,cg00753924,cg00791851,cg00809820,cg00835279,cg00867835,cg00901687,cg00908766,cg00923880,cg00994804,cg00999904,cg01053087,cg01065977,cg01074767,cg01091514,cg01128042,cg01195214,cg01201512,cg01324343,cg01348922,cg0…	GSM701494	9.53e-07
6.238	3.1e-08	Fetal_Stomach	Fetal Stomach	UW.Fetal_Stomach.ChromatinAccessibility.H-24078.DS18389.twopass.merge150.wgt10.zgt2.wig	cg00012362,cg00021855,cg00035636,cg00044796,cg00101154,cg00101728,cg00114966,cg00255919,cg00274965,cg00291366,cg00557959,cg00632811,cg00667525,cg00791851,cg00809820,cg00835279,cg00901687,cg00908766,cg00923880,cg00994804,cg00999904,cg01053087,cg01065977,cg01074767,cg01091514,cg01153376,cg01195214,cg01201512,cg01324343,cg01348922,cg01359822,cg01480180,cg01581037,cg01584086,cg01588581,cg01601518,cg0…	GSM817173	1e-06
6	3.26e-08	Fetal_Lung_Left	Fetal Lung	UW.Fetal_Lung_Left.ChromatinAccessibility.H-23833.DS17464.twopass.merge150.wgt10.zgt2.wig	cg00012362,cg00035636,cg00044796,cg00101728,cg00114966,cg00277334,cg00291366,cg00557959,cg00614959,cg00632811,cg00667525,cg00738934,cg00791851,cg00809820,cg00835279,cg00901687,cg00908766,cg00923880,cg00994804,cg00999904,cg01053087,cg01065977,cg01074767,cg01079515,cg01091514,cg01153376,cg01201512,cg01324343,cg01348922,cg01359822,cg01480180,cg01581037,cg01584086,cg01588581,cg01601518,cg01640684,cg0…	GSM701512	1.04e-06
5.814	3.49e-08	Fetal_Muscle_Arm	Fetal Muscle	UW.Fetal_Muscle_Arm.ChromatinAccessibility.H-24005.DS18080.twopass.merge150.wgt10.zgt2.wig	cg00012362,cg00021855,cg00035636,cg00101154,cg00101728,cg00114966,cg00255919,cg00277334,cg00291366,cg00614959,cg00632811,cg00635560,cg00667525,cg00738934,cg00753924,cg00785941,cg00809820,cg00835279,cg00901687,cg00908766,cg00923880,cg00994804,cg00999904,cg01053087,cg01065977,cg01074767,cg01079515,cg01091514,cg01195214,cg01201512,cg01324343,cg01348922,cg01359822,cg01480180,cg01581037,cg01584086,cg0…	GSM774234	1.09e-06
5.863	3.72e-08	Fetal_Renal_Cortex_Left	Fetal Renal Cortex	UW.Fetal_Renal_Cortex_Left.ChromatinAccessibility.H-24232.DS19257.twopass.merge150.wgt10.zgt2.wig	cg00012362,cg00035636,cg00044796,cg00101154,cg00101728,cg00114966,cg00255919,cg00271210,cg00274965,cg00291366,cg00299286,cg00632811,cg00635560,cg00667525,cg00738934,cg00785941,cg00791851,cg00809820,cg00835279,cg00901687,cg00908766,cg00994804,cg00999904,cg01053087,cg01065977,cg01091514,cg01128042,cg01195214,cg01201512,cg01324343,cg01348922,cg01359822,cg01480180,cg01581037,cg01584086,cg01588581,cg0…	GSM817211	1.14e-06
6.19	4.32e-08	CD34_Mobilised	Blood	UW.Mobilized_CD34_Primary_Cells.ChromatinAccessibility.RO_01492.DS14206.twopass.merge150.wgt10.zgt2.wig	cg00021855,cg00035636,cg00044796,cg00101728,cg00114966,cg00255919,cg00274965,cg00523161,cg00614959,cg00667525,cg00688402,cg00785941,cg00867835,cg00898013,cg00901687,cg00923880,cg00999904,cg01074767,cg01091514,cg01153376,cg01201512,cg01324343,cg01348922,cg01359822,cg01581037,cg01601518,cg01624173,cg01652190,cg01741372,cg01808030,cg01819759,cg01911613,cg01962183,cg02026801,cg02091185,cg02155558,cg0…	GSM595919	1.31e-06
5.843	5.27e-08	Fetal_Muscle_Arm	Fetal Muscle	UW.Fetal_Muscle_Arm.ChromatinAccessibility.H-23941.DS17825.twopass.merge150.wgt10.zgt2.wig	cg00012362,cg00021855,cg00035636,cg00101728,cg00274965,cg00291366,cg00632811,cg00667525,cg00738934,cg00753924,cg00785941,cg00791851,cg00809820,cg00835279,cg00864916,cg00901687,cg00908766,cg00923880,cg00994804,cg01053087,cg01065977,cg01074767,cg01091514,cg01201512,cg01324343,cg01348922,cg01359822,cg01480180,cg01581037,cg01584086,cg01601518,cg01624173,cg01652190,cg01741372,cg01808030,cg01819759,cg0…	GSM774226	1.57e-06
5.76	8.3e-08	Fetal_Kidney	Fetal Kidney	UW.Fetal_Kidney.ChromatinAccessibility.H-23663.DS16837.twopass.merge150.wgt10.zgt2.wig	cg00012362,cg00035636,cg00101154,cg00101728,cg00114966,cg00271210,cg00277334,cg00291366,cg00299286,cg00632811,cg00635560,cg00791851,cg00835279,cg00901687,cg00908766,cg00994804,cg00999904,cg01053087,cg01065977,cg01074767,cg01091514,cg01128042,cg01201512,cg01324343,cg01348922,cg01458105,cg01480180,cg01581037,cg01584086,cg01601518,cg01616529,cg01652190,cg01741372,cg01808030,cg01819759,cg02004499,cg0…	GSM817159	2.43e-06
5.666	8.95e-08	Fetal_Renal_Cortex_Left	Fetal Renal Cortex	UW.Fetal_Renal_Cortex_Left.ChromatinAccessibility.H-23871.DS17550.twopass.merge150.wgt10.zgt2.wig	cg00012362,cg00035636,cg00044796,cg00101728,cg00114966,cg00271210,cg00277334,cg00291366,cg00299286,cg00614959,cg00632811,cg00667525,cg00738934,cg00785941,cg00791851,cg00809820,cg00835279,cg00901687,cg00908766,cg00994804,cg00999904,cg01053087,cg01065977,cg01074767,cg01091514,cg01153376,cg01324343,cg01348922,cg01359822,cg01480180,cg01581037,cg01584086,cg01588581,cg01601518,cg01616529,cg01640684,cg0…	GSM701519	2.55e-06
5.823	8.95e-08	Fetal_Renal_Cortex_Right	Fetal Renal Cortex	UW.Fetal_Renal_Cortex_Right.ChromatinAccessibility.H-24169.DS18928.twopass.merge150.wgt10.zgt2.wig	cg00012362,cg00021855,cg00035636,cg00044796,cg00101728,cg00277334,cg00291366,cg00632811,cg00635560,cg00667525,cg00791851,cg00809820,cg00835279,cg00901687,cg00908766,cg00994804,cg00999904,cg01053087,cg01065977,cg01091514,cg01128042,cg01153376,cg01201512,cg01324343,cg01348922,cg01480180,cg01581037,cg01584086,cg01601518,cg01616529,cg01624173,cg01652190,cg01741372,cg01808030,cg01819759,cg02004499,cg0…	GSM817202	2.55e-06
5.695	1.57e-07	Fetal_Intestine_Large	Fetal Intestine, Large	UW.Fetal_Intestine_Large.ChromatinAccessibility.H-23500.DS16027.twopass.merge150.wgt10.zgt2.wig	cg00012362,cg00021855,cg00035636,cg00101728,cg00291366,cg00632811,cg00667525,cg00753924,cg00809820,cg00901687,cg00908766,cg00994804,cg00999904,cg01053087,cg01065977,cg01091514,cg01128042,cg01153376,cg01195214,cg01324343,cg01348922,cg01480180,cg01581037,cg01584086,cg01601518,cg01652190,cg01741372,cg01808030,cg01819759,cg02026801,cg02091185,cg02155558,cg02210151,cg02219949,cg02228675,cg02239258,cg0…	GSM665815	4.4e-06
5.589	1.64e-07	Fetal_Intestine_Large	Fetal Intestine, Large	UW.Fetal_Intestine_Large.ChromatinAccessibility.H-23887.DS17647.twopass.merge150.wgt10.zgt2.wig	cg00012362,cg00035636,cg00044796,cg00101154,cg00101728,cg00114966,cg00234027,cg00255919,cg00271210,cg00291366,cg00600477,cg00632811,cg00667525,cg00791851,cg00809820,cg00835279,cg00864916,cg00901687,cg00908766,cg00923880,cg00994804,cg00999904,cg01053087,cg01065977,cg01074767,cg01091514,cg01195214,cg01324343,cg01348922,cg01359822,cg01480180,cg01581037,cg01584086,cg01588581,cg01601518,cg01609139,cg0…	GSM774217	4.47e-06
5.655	1.63e-07	Fetal_Kidney_Left	Fetal Kidney	UW.Fetal_Kidney_Left.ChromatinAccessibility.H-23758.DS17140.twopass.merge150.wgt10.zgt2.wig	cg00012362,cg00021855,cg00035636,cg00044796,cg00101154,cg00101728,cg00114966,cg00271210,cg00274965,cg00277334,cg00291366,cg00614959,cg00632811,cg00667525,cg00738934,cg00753924,cg00791851,cg00835279,cg00901687,cg00908766,cg00923880,cg00994804,cg00999904,cg01053087,cg01065977,cg01074767,cg01091514,cg01195214,cg01324343,cg01458105,cg01480180,cg01581037,cg01584086,cg01601518,cg01616529,cg01652190,cg0…	GSM774209	4.47e-06
5.753	2.05e-07	Fetal_Kidney	Fetal Kidney	UW.Fetal_Kidney.ChromatinAccessibility.H-24507.DS20564.twopass.merge150.wgt10.zgt2.wig	cg00012362,cg00021855,cg00035636,cg00101154,cg00101728,cg00114966,cg00271210,cg00291366,cg00299286,cg00614959,cg00632811,cg00635560,cg00667525,cg00738934,cg00785941,cg00791851,cg00809820,cg00835279,cg00864916,cg00901687,cg00908766,cg00994804,cg00999904,cg01053087,cg01065977,cg01074767,cg01091514,cg01128042,cg01348922,cg01359822,cg01581037,cg01584086,cg01601518,cg01616529,cg01652190,cg01741372,cg0…	GSM878666	5.51e-06
5.495	2.21e-07	Fetal_Muscle_Leg	Fetal Muscle	UW.Fetal_Muscle_Leg.ChromatinAccessibility.H-24244.DS19272.twopass.merge150.wgt10.zgt2.wig	cg00012362,cg00035636,cg00101154,cg00101728,cg00114966,cg00142257,cg00255919,cg00291366,cg00614959,cg00632811,cg00667525,cg00738934,cg00753924,cg00809820,cg00835279,cg00901687,cg00908766,cg00923880,cg00994804,cg01053087,cg01065977,cg01074767,cg01079515,cg01091514,cg01201512,cg01324343,cg01348922,cg01359822,cg01480180,cg01581037,cg01584086,cg01601518,cg01616529,cg01624173,cg01652190,cg01741372,cg0…	GSM878626	5.85e-06
5.661	2.51e-07	Fetal_Lung_Right	Fetal Lung	UW.Fetal_Lung_Right.ChromatinAccessibility.H-23640.DS16790.twopass.merge150.wgt10.zgt2.wig	cg00012362,cg00035636,cg00044796,cg00101728,cg00114966,cg00255919,cg00277334,cg00291366,cg00523161,cg00557959,cg00632811,cg00667525,cg00738934,cg00791851,cg00809820,cg00835279,cg00867835,cg00901687,cg00908766,cg00994804,cg00999904,cg01053087,cg01065977,cg01091514,cg01201512,cg01348922,cg01359822,cg01480180,cg01581037,cg01584086,cg01624173,cg01640684,cg01652190,cg01741372,cg01808030,cg01819759,cg0…	GSM665832	6.55e-06
5.768	2.75e-07	CD4	Blood	UW.CD4_Primary_Cells.ChromatinAccessibility.RO_01701.DS17881.twopass.merge150.wgt10.zgt2.wig	cg00035636,cg00044796,cg00101154,cg00101728,cg00255919,cg00271210,cg00523161,cg00600477,cg00667525,cg00753924,cg00785941,cg00809820,cg00898013,cg00901687,cg00923880,cg00994804,cg01053087,cg01065977,cg01074767,cg01091514,cg01153376,cg01324343,cg01348922,cg01359822,cg01458105,cg01581037,cg01601518,cg01616529,cg01624173,cg01808030,cg01819759,cg01911613,cg02026801,cg02155558,cg02228675,cg02267698,cg0…	GSM701539	7.06e-06
5.508	3.08e-07	Fetal_Renal_Pelvis	Fetal Renal Pelvis	UW.Fetal_Renal_Pelvis.ChromatinAccessibility.H-24259.DS19386.twopass.merge150.wgt10.zgt2.wig	cg00012362,cg00035636,cg00044796,cg00101154,cg00101728,cg00114966,cg00169354,cg00271210,cg00277334,cg00291366,cg00299286,cg00614959,cg00632811,cg00635560,cg00667525,cg00738934,cg00753924,cg00791851,cg00835279,cg00864916,cg00867835,cg00901687,cg00908766,cg00994804,cg00999904,cg01053087,cg01065977,cg01074767,cg01079515,cg01091514,cg01128042,cg01324343,cg01348922,cg01480180,cg01581037,cg01584086,cg0…	GSM817218	7.73e-06
5.787	3.09e-07	Fetal_Thymus	Fetal Thymus	UW.Fetal_Thymus.ChromatinAccessibility.H-23833.DS17474.twopass.merge150.wgt10.zgt2.wig	cg00021855,cg00035636,cg00044796,cg00101728,cg00114966,cg00271210,cg00277334,cg00523161,cg00632811,cg00667525,cg00688402,cg00753924,cg00785941,cg00791851,cg00901687,cg00923880,cg00994804,cg01053087,cg01065977,cg01074767,cg01079515,cg01091514,cg01324343,cg01458105,cg01581037,cg01601518,cg01640684,cg01808030,cg01819759,cg01874867,cg01911613,cg02026801,cg02096172,cg02155558,cg02228675,cg02239258,cg0…	GSM701513	7.73e-06
5.422	5.4e-07	Fetal_Kidney_Right	Fetal Kidney	UW.Fetal_Kidney_Right.ChromatinAccessibility.H-24089.DS18463.twopass.merge150.wgt10.zgt2.wig	cg00012362,cg00021855,cg00035636,cg00044796,cg00101728,cg00114966,cg00169354,cg00271210,cg00274965,cg00277334,cg00291366,cg00299286,cg00632811,cg00667525,cg00738934,cg00753924,cg00791851,cg00835279,cg00901687,cg00908766,cg00994804,cg00999904,cg01053087,cg01065977,cg01074767,cg01079515,cg01128042,cg01153376,cg01201512,cg01324343,cg01348922,cg01480180,cg01581037,cg01584086,cg01601518,cg01616529,cg0…	GSM817180	1.33e-05
5.374	6.64e-07	Fetal_Lung_Left	Fetal Lung	UW.Fetal_Lung_Left.ChromatinAccessibility.H-23887.DS17674.twopass.merge150.wgt10.zgt2.wig	cg00012362,cg00035636,cg00101728,cg00114966,cg00255919,cg00291366,cg00299286,cg00557959,cg00600477,cg00667525,cg00738934,cg00791851,cg00809820,cg00835279,cg00901687,cg00908766,cg00994804,cg00999904,cg01053087,cg01065977,cg01091514,cg01348922,cg01359822,cg01480180,cg01581037,cg01584086,cg01601518,cg01640684,cg01652190,cg01741372,cg01808030,cg01819759,cg02004499,cg02091185,cg02119577,cg02155558,cg0…	GSM701524	1.62e-05
5.476	6.76e-07	Fetal_Kidney_Right	Fetal Kidney	UW.Fetal_Kidney_Right.ChromatinAccessibility.H-23758.DS17144.twopass.merge150.wgt10.zgt2.wig	cg00012362,cg00035636,cg00044796,cg00101154,cg00101728,cg00114966,cg00277334,cg00291366,cg00299286,cg00523161,cg00614959,cg00632811,cg00635560,cg00667525,cg00738934,cg00791851,cg00809820,cg00835279,cg00901687,cg00908766,cg00994804,cg00999904,cg01053087,cg01065977,cg01074767,cg01091514,cg01324343,cg01348922,cg01359822,cg01480180,cg01581037,cg01584086,cg01601518,cg01616529,cg01652190,cg01741372,cg0…	GSM817163	1.63e-05
5.268	8.43e-07	Fetal_Renal_Pelvis_Left	Fetal Renal Pelvis	UW.Fetal_Renal_Pelvis_Left.ChromatinAccessibility.H-23871.DS17553.twopass.merge150.wgt10.zgt2.wig	cg00012362,cg00035636,cg00044796,cg00101154,cg00101728,cg00114966,cg00271210,cg00277334,cg00291366,cg00299286,cg00632811,cg00667525,cg00738934,cg00791851,cg00809820,cg00835279,cg00901687,cg00908766,cg00923880,cg00994804,cg00999904,cg01053087,cg01065977,cg01091514,cg01128042,cg01153376,cg01195214,cg01324343,cg01348922,cg01359822,cg01480180,cg01581037,cg01584086,cg01601518,cg01652190,cg01741372,cg0…	GSM701520	2e-05
5.338	9.85e-07	Fetal_Kidney	Fetal Kidney	UW.Fetal_Kidney.ChromatinAccessibility.H-22676.DS12635.twopass.merge150.wgt10.zgt2.wig	cg00012362,cg00035636,cg00101154,cg00101728,cg00291366,cg00299286,cg00614959,cg00632811,cg00635560,cg00667525,cg00738934,cg00753924,cg00791851,cg00809820,cg00835279,cg00867835,cg00901687,cg00908766,cg00994804,cg00999904,cg01053087,cg01065977,cg01074767,cg01091514,cg01128042,cg01324343,cg01348922,cg01480180,cg01581037,cg01584086,cg01601518,cg01616529,cg01652190,cg01741372,cg02004499,cg02091185,cg0…	GSM530655	2.31e-05
5.373	1.07e-06	Fetal_Lung	Fetal Lung	UW.Fetal_Lung.ChromatinAccessibility.H-22727.DS12817.twopass.merge150.wgt10.zgt2.wig	cg00012362,cg00035636,cg00044796,cg00101728,cg00291366,cg00667525,cg00738934,cg00791851,cg00809820,cg00835279,cg00864916,cg00867835,cg00901687,cg00908766,cg00923880,cg00994804,cg00999904,cg01053087,cg01065977,cg01091514,cg01201512,cg01324343,cg01348922,cg01359822,cg01480180,cg01581037,cg01584086,cg01588581,cg01601518,cg01624173,cg01640684,cg01652190,cg01741372,cg01808030,cg01819759,cg02091185,cg0…	GSM530662	2.48e-05
5.235	1.28e-06	Fetal_Renal_Cortex_Left	Fetal Renal Cortex	UW.Fetal_Renal_Cortex_Left.ChromatinAccessibility.H-24169.DS18931.twopass.merge150.wgt10.zgt2.wig	cg00012362,cg00035636,cg00044796,cg00101728,cg00114966,cg00291366,cg00299286,cg00557959,cg00614959,cg00632811,cg00635560,cg00667525,cg00738934,cg00785941,cg00791851,cg00809820,cg00835279,cg00901687,cg00908766,cg00994804,cg00999904,cg01053087,cg01065977,cg01074767,cg01091514,cg01324343,cg01359822,cg01480180,cg01581037,cg01584086,cg01588581,cg01601518,cg01616529,cg01652190,cg01741372,cg01808030,cg0…	GSM817203	2.93e-05
5.226	1.3e-06	Fetal_Intestine_Small	Fetal Intestine, Small	UW.Fetal_Intestine_Small.ChromatinAccessibility.H-23808.DS17425.twopass.merge150.wgt10.zgt2.wig	cg00021855,cg00101728,cg00255919,cg00277334,cg00557959,cg00632811,cg00667525,cg00753924,cg00785941,cg00809820,cg00898013,cg00901687,cg00994804,cg00999904,cg01053087,cg01074767,cg01079515,cg01091514,cg01195214,cg01201512,cg01324343,cg01348922,cg01581037,cg01588581,cg01601518,cg01640684,cg01652190,cg01741372,cg01819759,cg01911613,cg02108645,cg02155558,cg02228675,cg02267698,cg02299497,cg02313495,cg0…	GSM701504	2.95e-05
5.138	1.34e-06	H1	ES Cell	UW.H1.ChromatinAccessibility.DS18873.twopass.merge150.wgt10.zgt2.wig	cg00012362,cg00021855,cg00035636,cg00044796,cg00101154,cg00101728,cg00114966,cg00169354,cg00255919,cg00271210,cg00274965,cg00277334,cg00291366,cg00632811,cg00635560,cg00667525,cg00785941,cg00791851,cg00809820,cg00835279,cg00864916,cg00867835,cg00901687,cg00994804,cg00999904,cg01053087,cg01065977,cg01091514,cg01128042,cg01153376,cg01201512,cg01359822,cg01581037,cg01584086,cg01601518,cg01609139,cg0…	GSM878616	3e-05
5.293	1.41e-06	Fetal_Lung_Left	Fetal Lung	UW.Fetal_Lung_Left.ChromatinAccessibility.H-23744.DS17105.twopass.merge150.wgt10.zgt2.wig	cg00012362,cg00035636,cg00044796,cg00101154,cg00101728,cg00114966,cg00142257,cg00291366,cg00557959,cg00632811,cg00667525,cg00738934,cg00791851,cg00809820,cg00835279,cg00864916,cg00867835,cg00901687,cg00908766,cg00923880,cg00994804,cg00999904,cg01053087,cg01065977,cg01074767,cg01091514,cg01153376,cg01201512,cg01324343,cg01348922,cg01359822,cg01480180,cg01581037,cg01584086,cg01588581,cg01624173,cg0…	GSM774207	3.11e-05
5.395	1.43e-06	Fetal_Thymus	Fetal Thymus	UW.Fetal_Thymus.ChromatinAccessibility.H-24409.DS20341.twopass.merge150.wgt10.zgt2.wig	cg00021855,cg00035636,cg00101728,cg00523161,cg00557959,cg00632811,cg00667525,cg00688402,cg00785941,cg00835279,cg00864916,cg00901687,cg00908766,cg00923880,cg00994804,cg01053087,cg01065977,cg01074767,cg01091514,cg01324343,cg01348922,cg01359822,cg01458105,cg01480180,cg01581037,cg01624173,cg01741372,cg01808030,cg01819759,cg01874867,cg01911613,cg02026801,cg02155558,cg02228675,cg02267698,cg02299497,cg0…	GSM878657	3.11e-05
5.131	1.58e-06	Fetal_Kidney_Left	Fetal Kidney	UW.Fetal_Kidney_Left.ChromatinAccessibility.H-23604.DS16579.twopass.merge150.wgt10.zgt2.wig	cg00012362,cg00035636,cg00044796,cg00101728,cg00114966,cg00142257,cg00255919,cg00271210,cg00277334,cg00291366,cg00299286,cg00614959,cg00632811,cg00667525,cg00738934,cg00753924,cg00791851,cg00835279,cg00901687,cg00908766,cg00994804,cg00999904,cg01053087,cg01065977,cg01074767,cg01091514,cg01128042,cg01153376,cg01195214,cg01324343,cg01348922,cg01359822,cg01480180,cg01581037,cg01584086,cg01601518,cg0…	GSM665829	3.36e-05
5.307	1.57e-06	Fetal_Stomach	Fetal Stomach	UW.Fetal_Stomach.ChromatinAccessibility.H-23589.DS16530.twopass.merge150.wgt10.zgt2.wig	cg00012362,cg00021855,cg00035636,cg00044796,cg00101154,cg00101728,cg00114966,cg00291366,cg00299286,cg00632811,cg00738934,cg00785941,cg00791851,cg00809820,cg00835279,cg00901687,cg00908766,cg00923880,cg00994804,cg00999904,cg01053087,cg01065977,cg01074767,cg01091514,cg01153376,cg01201512,cg01324343,cg01348922,cg01359822,cg01480180,cg01581037,cg01584086,cg01588581,cg01601518,cg01652190,cg01741372,cg0…	GSM774202	3.36e-05
5.4	1.65e-06	Fetal_Heart	Fetal Heart	UW.Fetal_Heart.ChromatinAccessibility.H-22727.DS12810.twopass.merge150.wgt10.zgt2.wig	cg00012362,cg00035636,cg00101728,cg00114966,cg00291366,cg00299286,cg00557959,cg00738934,cg00791851,cg00835279,cg00864916,cg00908766,cg00923880,cg00994804,cg00999904,cg01053087,cg01065977,cg01091514,cg01195214,cg01201512,cg01324343,cg01480180,cg01581037,cg01584086,cg01601518,cg01609139,cg01640684,cg01652190,cg01741372,cg01808030,cg01819759,cg02091185,cg02119577,cg02155558,cg02210151,cg02228675,cg0…	GSM530661	3.48e-05
5.057	1.71e-06	Fetal_Intestine_Large	Fetal Intestine, Large	UW.Fetal_Intestine_Large.ChromatinAccessibility.H-23604.DS16563.twopass.merge150.wgt10.zgt2.wig	cg00012362,cg00021855,cg00035636,cg00101154,cg00101728,cg00114966,cg00291366,cg00632811,cg00791851,cg00835279,cg00901687,cg00908766,cg00994804,cg00999904,cg01053087,cg01065977,cg01074767,cg01091514,cg01128042,cg01153376,cg01195214,cg01324343,cg01348922,cg01359822,cg01458105,cg01581037,cg01601518,cg01652190,cg01741372,cg01808030,cg01819759,cg01874867,cg02004499,cg02026801,cg02091185,cg02119577,cg0…	GSM665826	3.55e-05
5.292	1.72e-06	Fetal_Stomach	Fetal Stomach	UW.Fetal_Stomach.ChromatinAccessibility.H-24401.DS20349.twopass.merge150.wgt10.zgt2.wig	cg00012362,cg00021855,cg00035636,cg00044796,cg00101154,cg00101728,cg00114966,cg00255919,cg00291366,cg00614959,cg00632811,cg00667525,cg00738934,cg00785941,cg00791851,cg00809820,cg00835279,cg00901687,cg00908766,cg00994804,cg00999904,cg01053087,cg01065977,cg01074767,cg01091514,cg01153376,cg01195214,cg01324343,cg01348922,cg01359822,cg01458105,cg01480180,cg01581037,cg01584086,cg01601518,cg01640684,cg0…	GSM878660	3.55e-05
5.116	2.1e-06	Fetal_Lung_Right	Fetal Lung	UW.Fetal_Lung_Right.ChromatinAccessibility.H-23887.DS17670.twopass.merge150.wgt10.zgt2.wig	cg00012362,cg00021855,cg00035636,cg00101728,cg00114966,cg00291366,cg00557959,cg00632811,cg00667525,cg00738934,cg00791851,cg00809820,cg00835279,cg00901687,cg00908766,cg00923880,cg00994804,cg00999904,cg01053087,cg01065977,cg01074767,cg01091514,cg01201512,cg01324343,cg01348922,cg01359822,cg01480180,cg01581037,cg01584086,cg01601518,cg01624173,cg01640684,cg01652190,cg01741372,cg01808030,cg02091185,cg0…	GSM701523	4.3e-05
5.158	2.42e-06	Fetal_Intestine_Large	Fetal Intestine, Large	UW.Fetal_Intestine_Large.ChromatinAccessibility.H-23833.DS17462.twopass.merge150.wgt10.zgt2.wig	cg00012362,cg00035636,cg00101728,cg00271210,cg00632811,cg00791851,cg00809820,cg00835279,cg00901687,cg00908766,cg00994804,cg00999904,cg01053087,cg01065977,cg01074767,cg01091514,cg01128042,cg01153376,cg01195214,cg01324343,cg01348922,cg01359822,cg01458105,cg01581037,cg01601518,cg01609139,cg01652190,cg01741372,cg01808030,cg01819759,cg02026801,cg02091185,cg02119577,cg02155558,cg02210151,cg02219949,cg0…	GSM774214	4.89e-05
5.038	2.52e-06	Fetal_Renal_Cortex	Fetal Renal Cortex	UW.Fetal_Renal_Cortex.ChromatinAccessibility.H-24078.DS18428.twopass.merge150.wgt10.zgt2.wig	cg00012362,cg00021855,cg00035636,cg00044796,cg00101728,cg00114966,cg00277334,cg00291366,cg00299286,cg00632811,cg00667525,cg00738934,cg00791851,cg00835279,cg00867835,cg00901687,cg00908766,cg00923880,cg00994804,cg00999904,cg01053087,cg01065977,cg01074767,cg01195214,cg01201512,cg01324343,cg01348922,cg01359822,cg01480180,cg01581037,cg01584086,cg01601518,cg01624173,cg01652190,cg01741372,cg01808030,cg0…	GSM817176	5.03e-05
5.039	3.03e-06	Fetal_Lung_Left	Fetal Lung	UW.Fetal_Lung_Left.ChromatinAccessibility.H-23914.DS17739.twopass.merge150.wgt10.zgt2.wig	cg00012362,cg00035636,cg00101154,cg00101728,cg00114966,cg00291366,cg00557959,cg00632811,cg00667525,cg00738934,cg00791851,cg00809820,cg00835279,cg00901687,cg00908766,cg00994804,cg00999904,cg01053087,cg01065977,cg01074767,cg01091514,cg01324343,cg01348922,cg01359822,cg01480180,cg01581037,cg01584086,cg01601518,cg01640684,cg01652190,cg01741372,cg01808030,cg02004499,cg02091185,cg02155558,cg02210151,cg0…	GSM701527	5.98e-05
5.074	3.07e-06	Fetal_Intestine_Small	Fetal Intestine, Small	UW.Fetal_Intestine_Small.ChromatinAccessibility.H-23744.DS17092.twopass.merge150.wgt10.zgt2.wig	cg00012362,cg00021855,cg00035636,cg00044796,cg00101154,cg00101728,cg00114966,cg00255919,cg00271210,cg00291366,cg00632811,cg00667525,cg00785941,cg00809820,cg00835279,cg00908766,cg00994804,cg01053087,cg01065977,cg01074767,cg01091514,cg01128042,cg01153376,cg01195214,cg01324343,cg01348922,cg01359822,cg01458105,cg01480180,cg01517571,cg01581037,cg01584086,cg01588581,cg01601518,cg01609139,cg01616529,cg0…	GSM774205	6.01e-05
4.971	3.44e-06	Fetal_Intestine_Large	Fetal Intestine, Large	UW.Fetal_Intestine_Large.ChromatinAccessibility.H-23744.DS17094.twopass.merge150.wgt10.zgt2.wig	cg00012362,cg00021855,cg00035636,cg00101154,cg00101728,cg00291366,cg00632811,cg00667525,cg00738934,cg00753924,cg00785941,cg00791851,cg00809820,cg00835279,cg00901687,cg00908766,cg00923880,cg00994804,cg00999904,cg01053087,cg01065977,cg01074767,cg01091514,cg01128042,cg01153376,cg01195214,cg01348922,cg01359822,cg01458105,cg01581037,cg01584086,cg01588581,cg01601518,cg01652190,cg01741372,cg01808030,cg0…	GSM817162	6.65e-05
4.985	3.59e-06	Fetal_Kidney_Left	Fetal Kidney	UW.Fetal_Kidney_Left.ChromatinAccessibility.H-24089.DS18466.twopass.merge150.wgt10.zgt2.wig	cg00012362,cg00035636,cg00044796,cg00101728,cg00255919,cg00271210,cg00277334,cg00291366,cg00614959,cg00632811,cg00635560,cg00667525,cg00738934,cg00753924,cg00791851,cg00809820,cg00835279,cg00901687,cg00908766,cg00923880,cg00994804,cg00999904,cg01053087,cg01065977,cg01074767,cg01091514,cg01128042,cg01195214,cg01201512,cg01324343,cg01348922,cg01359822,cg01480180,cg01581037,cg01584086,cg01588581,cg0…	GSM817181	6.87e-05
5.036	3.67e-06	Fetal_Lung_Left	Fetal Lung	UW.Fetal_Lung_Left.ChromatinAccessibility.H-24089.DS18421.twopass.merge150.wgt10.zgt2.wig	cg00012362,cg00021855,cg00035636,cg00044796,cg00101154,cg00101728,cg00114966,cg00255919,cg00291366,cg00632811,cg00667525,cg00738934,cg00791851,cg00809820,cg00835279,cg00864916,cg00867835,cg00901687,cg00908766,cg00994804,cg01053087,cg01065977,cg01074767,cg01079515,cg01091514,cg01201512,cg01324343,cg01359822,cg01480180,cg01581037,cg01584086,cg01601518,cg01616529,cg01640684,cg01652190,cg01741372,cg0…	GSM817175	6.96e-05
5.004	4.05e-06	iPS_DF_6.9	IPS cell	UW.iPS_DF_6.9.ChromatinAccessibility.DS15164.twopass.merge150.wgt10.zgt2.wig	cg00012362,cg00021855,cg00035636,cg00044796,cg00101154,cg00101728,cg00271210,cg00274965,cg00291366,cg00635560,cg00738934,cg00753924,cg00785941,cg00791851,cg00809820,cg00835279,cg00864916,cg00901687,cg00908766,cg00994804,cg00999904,cg01053087,cg01065977,cg01079515,cg01091514,cg01153376,cg01201512,cg01324343,cg01458105,cg01581037,cg01584086,cg01601518,cg01609139,cg01616529,cg01624173,cg01741372,cg0…	GSM665802	7.61e-05
4.93	4.28e-06	CD3	Blood	UW.CD3_Primary_Cells.ChromatinAccessibility.RO_01701.DS17534.twopass.merge150.wgt10.zgt2.wig	cg00021855,cg00035636,cg00044796,cg00101728,cg00114966,cg00255919,cg00277334,cg00299286,cg00523161,cg00600477,cg00632811,cg00667525,cg00753924,cg00785941,cg00809820,cg00898013,cg00901687,cg00923880,cg00994804,cg01053087,cg01074767,cg01079515,cg01091514,cg01195214,cg01201512,cg01324343,cg01348922,cg01581037,cg01601518,cg01616529,cg01624173,cg01808030,cg01819759,cg01911613,cg02026801,cg02155558,cg0…	GSM701516	7.96e-05
5.001	4.39e-06	Fetal_Lung_Right	Fetal Lung	UW.Fetal_Lung_Right.ChromatinAccessibility.H-23744.DS17101.twopass.merge150.wgt10.zgt2.wig	cg00012362,cg00035636,cg00044796,cg00101154,cg00101728,cg00114966,cg00142257,cg00277334,cg00291366,cg00557959,cg00632811,cg00667525,cg00738934,cg00785941,cg00791851,cg00809820,cg00835279,cg00864916,cg00867835,cg00901687,cg00908766,cg00923880,cg00994804,cg00999904,cg01053087,cg01065977,cg01074767,cg01091514,cg01153376,cg01201512,cg01324343,cg01348922,cg01359822,cg01480180,cg01581037,cg01584086,cg0…	GSM774206	8.08e-05
4.94	4.6e-06	Fetal_Muscle_Upper_Trunk	Fetal Muscle	UW.Fetal_Muscle_Upper_Trunk.ChromatinAccessibility.H-23887.DS17664.twopass.merge150.wgt10.zgt2.wig	cg00012362,cg00035636,cg00101728,cg00114966,cg00271210,cg00291366,cg00632811,cg00667525,cg00738934,cg00753924,cg00791851,cg00809820,cg00835279,cg00901687,cg00908766,cg00994804,cg00999904,cg01053087,cg01065977,cg01074767,cg01091514,cg01201512,cg01324343,cg01348922,cg01359822,cg01480180,cg01581037,cg01584086,cg01601518,cg01624173,cg01640684,cg01652190,cg01741372,cg01808030,cg01819759,cg02091185,cg0…	GSM774218	8.38e-05
4.971	4.98e-06	Fetal_Muscle_Leg	Fetal Muscle	UW.Fetal_Muscle_Leg.ChromatinAccessibility.H-24279.DS19436.twopass.merge150.wgt10.zgt2.wig	cg00012362,cg00035636,cg00101154,cg00101728,cg00114966,cg00255919,cg00277334,cg00291366,cg00632811,cg00635560,cg00667525,cg00738934,cg00785941,cg00835279,cg00901687,cg00908766,cg00923880,cg00994804,cg00999904,cg01053087,cg01065977,cg01074767,cg01079515,cg01091514,cg01201512,cg01324343,cg01348922,cg01359822,cg01480180,cg01581037,cg01584086,cg01601518,cg01640684,cg01652190,cg01741372,cg01808030,cg0…	GSM878631	8.91e-05
5.136	4.95e-06	Fetal_Thymus	Fetal Thymus	UW.Fetal_Thymus.ChromatinAccessibility.H-23769.DS17323.twopass.merge150.wgt10.zgt2.wig	cg00021855,cg00101728,cg00114966,cg00523161,cg00632811,cg00667525,cg00688402,cg00785941,cg00809820,cg00864916,cg00901687,cg00923880,cg00994804,cg00999904,cg01053087,cg01074767,cg01091514,cg01201512,cg01324343,cg01348922,cg01359822,cg01458105,cg01581037,cg01652190,cg01741372,cg01808030,cg01819759,cg01874867,cg01911613,cg02026801,cg02155558,cg02210151,cg02228675,cg02239258,cg02267698,cg02299497,cg0…	GSM701497	8.91e-05
4.891	5.32e-06	Fetal_Lung_Left	Fetal Lung	UW.Fetal_Lung_Left.ChromatinAccessibility.H-23435.DS15637.twopass.merge150.wgt10.zgt2.wig	cg00012362,cg00035636,cg00101728,cg00114966,cg00277334,cg00291366,cg00632811,cg00667525,cg00738934,cg00791851,cg00809820,cg00835279,cg00867835,cg00901687,cg00908766,cg00923880,cg00994804,cg00999904,cg01053087,cg01065977,cg01074767,cg01091514,cg01201512,cg01324343,cg01348922,cg01359822,cg01458105,cg01480180,cg01581037,cg01584086,cg01588581,cg01601518,cg01624173,cg01640684,cg01652190,cg01741372,cg0…	GSM665808	9.43e-05
4.967	6.45e-06	Fetal_Intestine_Large	Fetal Intestine, Large	UW.Fetal_Intestine_Large.ChromatinAccessibility.H-23808.DS17422.twopass.merge150.wgt10.zgt2.wig	cg00012362,cg00035636,cg00101154,cg00101728,cg00291366,cg00600477,cg00632811,cg00667525,cg00785941,cg00791851,cg00809820,cg00835279,cg00901687,cg00908766,cg00994804,cg00999904,cg01053087,cg01065977,cg01074767,cg01091514,cg01153376,cg01195214,cg01324343,cg01348922,cg01359822,cg01480180,cg01517571,cg01581037,cg01601518,cg01609139,cg01652190,cg01741372,cg01808030,cg02026801,cg02091185,cg02119577,cg0…	GSM774213	0.000113
5.003	6.76e-06	CD8	Blood	UW.CD8_Primary_Cells.ChromatinAccessibility.RO_01701.DS17885.twopass.merge150.wgt10.zgt2.wig	cg00012362,cg00035636,cg00101154,cg00101728,cg00114966,cg00274965,cg00277334,cg00431813,cg00523161,cg00600477,cg00632811,cg00667525,cg00785941,cg00809820,cg00898013,cg00901687,cg00923880,cg00994804,cg01053087,cg01065977,cg01074767,cg01079515,cg01091514,cg01201512,cg01324343,cg01348922,cg01359822,cg01581037,cg01624173,cg01652190,cg01808030,cg01819759,cg02026801,cg02155558,cg02219949,cg02228675,cg0…	GSM701540	0.000118
4.948	7.16e-06	Fetal_Muscle_Leg	Fetal Muscle	UW.Fetal_Muscle_Leg.ChromatinAccessibility.H-24078.DS18386.twopass.merge150.wgt10.zgt2.wig	cg00012362,cg00035636,cg00101154,cg00101728,cg00255919,cg00291366,cg00614959,cg00632811,cg00635560,cg00667525,cg00738934,cg00835279,cg00901687,cg00994804,cg01053087,cg01065977,cg01074767,cg01091514,cg01153376,cg01201512,cg01324343,cg01348922,cg01359822,cg01480180,cg01581037,cg01584086,cg01588581,cg01601518,cg01624173,cg01652190,cg01741372,cg01808030,cg01819759,cg02091185,cg02119577,cg02155558,cg0…	GSM774242	0.000123
4.839	7.98e-06	Fetal_Renal_Pelvis_Left	Fetal Renal Pelvis	UW.Fetal_Renal_Pelvis_Left.ChromatinAccessibility.H-24111.DS18666.twopass.merge150.wgt10.zgt2.wig	cg00012362,cg00035636,cg00044796,cg00101154,cg00101728,cg00271210,cg00277334,cg00291366,cg00299286,cg00614959,cg00632811,cg00667525,cg00791851,cg00809820,cg00835279,cg00901687,cg00908766,cg00994804,cg00999904,cg01053087,cg01065977,cg01091514,cg01128042,cg01324343,cg01348922,cg01480180,cg01581037,cg01584086,cg01588581,cg01601518,cg01616529,cg01652190,cg01741372,cg01808030,cg01819759,cg02004499,cg0…	GSM817193	0.000136
4.845	8.16e-06	CD4	Blood	UW.CD4_Primary_Cells.ChromatinAccessibility.RO_01689.DS17329.twopass.merge150.wgt10.zgt2.wig	cg00012362,cg00021855,cg00035636,cg00044796,cg00101154,cg00101728,cg00114966,cg00255919,cg00277334,cg00523161,cg00632811,cg00667525,cg00753924,cg00785941,cg00809820,cg00898013,cg00901687,cg00923880,cg00994804,cg01074767,cg01091514,cg01153376,cg01195214,cg01201512,cg01324343,cg01348922,cg01359822,cg01581037,cg01601518,cg01616529,cg01624173,cg01741372,cg01808030,cg01819759,cg01911613,cg02026801,cg0…	GSM817166	0.000138
4.931	9.01e-06	Fetal_Placenta	Fetal Placenta	UW.Fetal_Placenta.ChromatinAccessibility.H-23914.DS17744.twopass.merge150.wgt10.zgt2.wig	cg00012362,cg00035636,cg00044796,cg00101154,cg00101728,cg00114966,cg00169354,cg00291366,cg00632811,cg00785941,cg00835279,cg00908766,cg00923880,cg00994804,cg01053087,cg01065977,cg01074767,cg01079515,cg01201512,cg01324343,cg01348922,cg01359822,cg01581037,cg01584086,cg01588581,cg01616529,cg01640684,cg01652190,cg01741372,cg01808030,cg02026801,cg02091185,cg02155558,cg02210151,cg02219949,cg02228675,cg0…	GSM774219	0.000151
4.665	1.1e-05	Fetal_Intestine_Small	Fetal Intestine, Small	UW.Fetal_Intestine_Small.ChromatinAccessibility.H-23887.DS17643.twopass.merge150.wgt10.zgt2.wig	cg00012362,cg00021855,cg00035636,cg00101154,cg00101728,cg00255919,cg00271210,cg00291366,cg00600477,cg00632811,cg00667525,cg00791851,cg00809820,cg00835279,cg00901687,cg00908766,cg00994804,cg01053087,cg01065977,cg01074767,cg01091514,cg01195214,cg01324343,cg01348922,cg01359822,cg01458105,cg01581037,cg01588581,cg01601518,cg01609139,cg01652190,cg01741372,cg01808030,cg01819759,cg02026801,cg02091185,cg0…	GSM774216	0.000182
4.712	1.17e-05	Fetal_Lung_Right	Fetal Lung	UW.Fetal_Lung_Right.ChromatinAccessibility.H-23758.DS17162.twopass.merge150.wgt10.zgt2.wig	cg00012362,cg00035636,cg00044796,cg00101154,cg00101728,cg00274965,cg00291366,cg00632811,cg00667525,cg00738934,cg00753924,cg00791851,cg00809820,cg00835279,cg00901687,cg00908766,cg00923880,cg00994804,cg00999904,cg01053087,cg01065977,cg01074767,cg01091514,cg01324343,cg01359822,cg01480180,cg01581037,cg01584086,cg01588581,cg01601518,cg01624173,cg01640684,cg01652190,cg01741372,cg01808030,cg01819759,cg0…	GSM817164	0.000193
4.625	1.23e-05	Fetal_Intestine_Small	Fetal Intestine, Small	UW.Fetal_Intestine_Small.ChromatinAccessibility.H-23604.DS16559.twopass.merge150.wgt10.zgt2.wig	cg00012362,cg00021855,cg00035636,cg00101154,cg00101728,cg00114966,cg00255919,cg00271210,cg00291366,cg00632811,cg00667525,cg00809820,cg00835279,cg00901687,cg00908766,cg00994804,cg00999904,cg01053087,cg01065977,cg01074767,cg01091514,cg01153376,cg01195214,cg01324343,cg01348922,cg01359822,cg01458105,cg01480180,cg01581037,cg01584086,cg01601518,cg01609139,cg01652190,cg01741372,cg01808030,cg01819759,cg0…	GSM665825	0.0002
4.764	1.27e-05	Fetal_Muscle_Trunk	Fetal Muscle	UW.Fetal_Muscle_Trunk.ChromatinAccessibility.H-24409.DS20242.twopass.merge150.wgt10.zgt2.wig	cg00012362,cg00021855,cg00101728,cg00114966,cg00142257,cg00255919,cg00274965,cg00291366,cg00614959,cg00632811,cg00667525,cg00738934,cg00753924,cg00791851,cg00809820,cg00835279,cg00901687,cg00923880,cg00994804,cg00999904,cg01053087,cg01065977,cg01074767,cg01091514,cg01324343,cg01348922,cg01359822,cg01480180,cg01581037,cg01584086,cg01601518,cg01616529,cg01624173,cg01640684,cg01652190,cg01741372,cg0…	GSM878654	0.000206
4.758	1.38e-05	Fetal_Lung_Left	Fetal Lung	UW.Fetal_Lung_Left.ChromatinAccessibility.H-24005.DS17959.twopass.merge150.wgt10.zgt2.wig	cg00012362,cg00035636,cg00044796,cg00101728,cg00114966,cg00271210,cg00291366,cg00299286,cg00632811,cg00667525,cg00738934,cg00791851,cg00809820,cg00835279,cg00867835,cg00901687,cg00908766,cg00923880,cg00994804,cg00999904,cg01053087,cg01065977,cg01079515,cg01091514,cg01324343,cg01348922,cg01359822,cg01480180,cg01581037,cg01584086,cg01588581,cg01601518,cg01616529,cg01640684,cg01652190,cg01808030,cg0…	GSM817168	0.000221
4.47	1.56e-05	Fetal_Muscle_Back	Fetal Muscle	UW.Fetal_Muscle_Back.ChromatinAccessibility.H-24297.DS19648.twopass.merge150.wgt10.zgt2.wig	cg00012362,cg00021855,cg00035636,cg00101154,cg00101728,cg00114966,cg00255919,cg00291366,cg00614959,cg00632811,cg00667525,cg00738934,cg00753924,cg00791851,cg00809820,cg00835279,cg00864916,cg00867835,cg00901687,cg00908766,cg00994804,cg00999904,cg01053087,cg01065977,cg01074767,cg01091514,cg01324343,cg01348922,cg01359822,cg01480180,cg01581037,cg01584086,cg01601518,cg01652190,cg01741372,cg01808030,cg0…	GSM878639	0.000248
4.674	1.9e-05	Neuronal_Progenitor_Cultured_Cells	ES Cell	UW.H1_Derived_Neuronal_Progenitor_Cultured_Cells.ChromatinAccessibility.DS20153.twopass.merge150.wgt10.zgt2.wig	cg00012362,cg00021855,cg00035636,cg00044796,cg00101154,cg00101728,cg00114966,cg00142257,cg00234027,cg00255919,cg00271210,cg00274965,cg00277334,cg00291366,cg00632811,cg00635560,cg00667525,cg00688402,cg00738934,cg00753924,cg00785941,cg00791851,cg00809820,cg00864916,cg00867835,cg00901687,cg00923880,cg00994804,cg00999904,cg01053087,cg01065977,cg01074767,cg01091514,cg01153376,cg01324343,cg01359822,cg0…	GSM906379	0.000295
4.58	1.89e-05	Fetal_Kidney	Fetal Kidney	UW.Fetal_Kidney.ChromatinAccessibility.H-23524.DS16139.twopass.merge150.wgt10.zgt2.wig	cg00012362,cg00035636,cg00044796,cg00101154,cg00101728,cg00114966,cg00271210,cg00274965,cg00291366,cg00299286,cg00632811,cg00667525,cg00785941,cg00791851,cg00835279,cg00864916,cg00898013,cg00908766,cg00923880,cg00994804,cg00999904,cg01053087,cg01065977,cg01074767,cg01128042,cg01153376,cg01324343,cg01348922,cg01359822,cg01480180,cg01581037,cg01584086,cg01588581,cg01601518,cg01652190,cg01741372,cg0…	GSM665816	0.000295
4.83	1.87e-05	Fetal_Stomach	Fetal Stomach	UW.Fetal_Stomach.ChromatinAccessibility.H-23758.DS17172.twopass.merge150.wgt10.zgt2.wig	cg00012362,cg00021855,cg00035636,cg00044796,cg00101154,cg00101728,cg00255919,cg00277334,cg00291366,cg00632811,cg00667525,cg00738934,cg00785941,cg00791851,cg00809820,cg00835279,cg00867835,cg00898013,cg00901687,cg00908766,cg00923880,cg00994804,cg00999904,cg01053087,cg01065977,cg01091514,cg01195214,cg01324343,cg01348922,cg01359822,cg01480180,cg01581037,cg01584086,cg01652190,cg01741372,cg01808030,cg0…	GSM774212	0.000295
4.514	2.34e-05	Fetal_Muscle_Arm	Fetal Muscle	UW.Fetal_Muscle_Arm.ChromatinAccessibility.H-23964.DS17848.twopass.merge150.wgt10.zgt2.wig	cg00012362,cg00035636,cg00101728,cg00291366,cg00632811,cg00667525,cg00688402,cg00738934,cg00753924,cg00809820,cg00835279,cg00901687,cg00908766,cg00994804,cg01065977,cg01074767,cg01091514,cg01201512,cg01324343,cg01348922,cg01359822,cg01480180,cg01581037,cg01584086,cg01601518,cg01616529,cg01652190,cg01741372,cg01808030,cg01819759,cg02091185,cg02119577,cg02155558,cg02210151,cg02228675,cg02239258,cg0…	GSM701535	0.00036
4.514	2.54e-05	CD20	Blood	UW.CD20_Primary_Cells.ChromatinAccessibility.RO_01778.DS17371.twopass.merge150.wgt10.zgt2.wig	cg00012362,cg00035636,cg00044796,cg00101728,cg00255919,cg00271210,cg00291366,cg00632811,cg00667525,cg00791851,cg00809820,cg00901687,cg00908766,cg00994804,cg01053087,cg01065977,cg01091514,cg01128042,cg01195214,cg01201512,cg01348922,cg01359822,cg01581037,cg01584086,cg01601518,cg01609139,cg01624173,cg01652190,cg01741372,cg01808030,cg01819759,cg02026801,cg02091185,cg02119577,cg02155558,cg02210151,cg0…	GSM701500	0.000387
4.564	2.59e-05	Fetal_Intestine_Small	Fetal Intestine, Small	UW.Fetal_Intestine_Small.ChromatinAccessibility.H-23864.DS17844.twopass.merge150.wgt10.zgt2.wig	cg00012362,cg00035636,cg00101154,cg00101728,cg00291366,cg00600477,cg00614959,cg00632811,cg00667525,cg00809820,cg00835279,cg00864916,cg00901687,cg00908766,cg00994804,cg00999904,cg01053087,cg01065977,cg01074767,cg01079515,cg01091514,cg01195214,cg01348922,cg01359822,cg01458105,cg01581037,cg01588581,cg01609139,cg01652190,cg01741372,cg01808030,cg02026801,cg02091185,cg02155558,cg02210151,cg02219949,cg0…	GSM774229	0.000393
4.426	2.66e-05	Fetal_Lung	Fetal Lung	UW.Fetal_Lung.ChromatinAccessibility.H-23266.DS14724.twopass.merge150.wgt10.zgt2.wig	cg00012362,cg00035636,cg00044796,cg00101728,cg00114966,cg00291366,cg00632811,cg00667525,cg00738934,cg00791851,cg00809820,cg00835279,cg00901687,cg00908766,cg00923880,cg00994804,cg00999904,cg01053087,cg01065977,cg01091514,cg01201512,cg01348922,cg01480180,cg01581037,cg01584086,cg01601518,cg01640684,cg01652190,cg01741372,cg01808030,cg01819759,cg02004499,cg02091185,cg02119577,cg02155558,cg02210151,cg0…	GSM595924	0.0004
4.586	3.28e-05	Fetal_Stomach	Fetal Stomach	UW.Fetal_Stomach.ChromatinAccessibility.H-24507.DS20546.twopass.merge150.wgt10.zgt2.wig	cg00012362,cg00021855,cg00035636,cg00101154,cg00101728,cg00114966,cg00291366,cg00632811,cg00667525,cg00738934,cg00791851,cg00809820,cg00835279,cg00908766,cg00994804,cg00999904,cg01053087,cg01065977,cg01074767,cg01091514,cg01195214,cg01201512,cg01324343,cg01348922,cg01359822,cg01581037,cg01584086,cg01588581,cg01601518,cg01609139,cg01616529,cg01652190,cg01741372,cg01808030,cg01819759,cg01874867,cg0…	GSM878665	0.000488
4.485	3.35e-05	Fetal_Thymus	Fetal Thymus	UW.Fetal_Thymus.ChromatinAccessibility.H-23964.DS17875.twopass.merge150.wgt10.zgt2.wig	cg00035636,cg00101154,cg00101728,cg00114966,cg00255919,cg00523161,cg00557959,cg00614959,cg00667525,cg00688402,cg00785941,cg00809820,cg00864916,cg00898013,cg00901687,cg00923880,cg00994804,cg01053087,cg01065977,cg01074767,cg01091514,cg01201512,cg01324343,cg01348922,cg01458105,cg01581037,cg01601518,cg01624173,cg01652190,cg01741372,cg01819759,cg01874867,cg01911613,cg02228675,cg02239258,cg02267698,cg0…	GSM701537	0.000495
4.485	3.49e-05	iPS_DF_4.7	IPS cell	UW.iPS_DF_4.7.ChromatinAccessibility.DS15169.twopass.merge150.wgt10.zgt2.wig	cg00035636,cg00044796,cg00101154,cg00101728,cg00169354,cg00271210,cg00274965,cg00291366,cg00632811,cg00785941,cg00791851,cg00809820,cg00835279,cg00864916,cg00867835,cg00901687,cg00908766,cg00923880,cg00994804,cg00999904,cg01053087,cg01065977,cg01091514,cg01201512,cg01480180,cg01581037,cg01584086,cg01601518,cg01616529,cg01741372,cg01808030,cg01971667,cg02091185,cg02210151,cg02228675,cg02239258,cg0…	GSM665803	0.000511
4.523	3.65e-05	Fetal_Lung	Fetal Lung	UW.Fetal_Lung.ChromatinAccessibility.H-22676.DS12646.twopass.merge150.wgt10.zgt2.wig	cg00012362,cg00101728,cg00169354,cg00255919,cg00291366,cg00557959,cg00632811,cg00667525,cg00738934,cg00791851,cg00809820,cg00835279,cg00908766,cg00994804,cg00999904,cg01053087,cg01065977,cg01074767,cg01091514,cg01324343,cg01359822,cg01480180,cg01581037,cg01584086,cg01588581,cg01640684,cg01652190,cg01741372,cg01808030,cg01819759,cg02091185,cg02155558,cg02210151,cg02228675,cg02267698,cg02299497,cg0…	GSM530656	0.000531
4.377	4.13e-05	Fetal_Lung	Fetal Lung	UW.Fetal_Lung.ChromatinAccessibility.H-23247.DS14666.twopass.merge150.wgt10.zgt2.wig	cg00012362,cg00035636,cg00044796,cg00101154,cg00101728,cg00114966,cg00255919,cg00277334,cg00291366,cg00632811,cg00667525,cg00791851,cg00835279,cg00864916,cg00901687,cg00908766,cg00994804,cg00999904,cg01053087,cg01065977,cg01074767,cg01091514,cg01324343,cg01348922,cg01359822,cg01480180,cg01581037,cg01584086,cg01601518,cg01616529,cg01640684,cg01652190,cg01741372,cg01808030,cg01819759,cg02004499,cg0…	GSM595921	0.000592
4.429	4.1e-05	Fetal_Muscle_Back	Fetal Muscle	UW.Fetal_Muscle_Back.ChromatinAccessibility.H-24409.DS20244.twopass.merge150.wgt10.zgt2.wig	cg00012362,cg00035636,cg00101728,cg00274965,cg00277334,cg00291366,cg00632811,cg00667525,cg00738934,cg00785941,cg00791851,cg00809820,cg00835279,cg00864916,cg00901687,cg00908766,cg00923880,cg00994804,cg01053087,cg01065977,cg01074767,cg01201512,cg01324343,cg01348922,cg01359822,cg01480180,cg01581037,cg01584086,cg01601518,cg01624173,cg01652190,cg01741372,cg01808030,cg01819759,cg02091185,cg02119577,cg0…	GSM878655	0.000592
4.279	4.3e-05	Fetal_Kidney	Fetal Kidney	UW.Fetal_Kidney.ChromatinAccessibility.H-22337.DS10986.twopass.merge150.wgt10.zgt2.wig	cg00012362,cg00035636,cg00101154,cg00101728,cg00114966,cg00274965,cg00291366,cg00614959,cg00632811,cg00667525,cg00738934,cg00809820,cg00864916,cg00994804,cg00999904,cg01065977,cg01091514,cg01195214,cg01201512,cg01324343,cg01348922,cg01581037,cg01584086,cg01601518,cg01652190,cg01741372,cg02091185,cg02119577,cg02228675,cg02267698,cg02331830,cg02452435,cg02486855,cg02586212,cg02613435,cg02624129,cg0…	GSM493385	0.000611
4.481	4.33e-05	Fetal_Renal_Pelvis	Fetal Renal Pelvis	UW.Fetal_Renal_Pelvis.ChromatinAccessibility.H-24005.DS18088.twopass.merge150.wgt10.zgt2.wig	cg00012362,cg00035636,cg00044796,cg00101154,cg00101728,cg00255919,cg00274965,cg00291366,cg00299286,cg00523161,cg00791851,cg00809820,cg00835279,cg00908766,cg00994804,cg00999904,cg01053087,cg01065977,cg01074767,cg01079515,cg01091514,cg01348922,cg01480180,cg01581037,cg01584086,cg01652190,cg01741372,cg01808030,cg01819759,cg02004499,cg02026801,cg02091185,cg02155558,cg02210151,cg02228675,cg02239258,cg0…	GSM774236	0.000612
4.32	5e-05	Fetal_Renal_Cortex_Right	Fetal Renal Cortex	UW.Fetal_Renal_Cortex_Right.ChromatinAccessibility.H-23871.DS17545.twopass.merge150.wgt10.zgt2.wig	cg00012362,cg00021855,cg00035636,cg00101728,cg00114966,cg00271210,cg00277334,cg00291366,cg00299286,cg00614959,cg00632811,cg00667525,cg00738934,cg00753924,cg00791851,cg00809820,cg00835279,cg00867835,cg00901687,cg00908766,cg00923880,cg00994804,cg00999904,cg01053087,cg01065977,cg01074767,cg01091514,cg01128042,cg01324343,cg01359822,cg01480180,cg01581037,cg01584086,cg01588581,cg01601518,cg01616529,cg0…	GSM701517	0.0007
4.072	5.44e-05	Penis_Foreskin_Fibroblast	Fibroblast	UW.Penis_Foreskin_Fibroblast_Primary_Cells.ChromatinAccessibility.skin01.DS18224.twopass.merge150.wgt10.zgt2.wig	cg00012362,cg00021855,cg00035636,cg00044796,cg00101154,cg00101728,cg00114966,cg00255919,cg00291366,cg00632811,cg00667525,cg00753924,cg00835279,cg00864916,cg00901687,cg00908766,cg00923880,cg00994804,cg01053087,cg01065977,cg01074767,cg01091514,cg01195214,cg01324343,cg01359822,cg01480180,cg01581037,cg01584086,cg01601518,cg01616529,cg01624173,cg01652190,cg01741372,cg01808030,cg01819759,cg01911613,cg0…	GSM774240	0.000757
4.412	6.03e-05	Fetal_Placenta	Fetal Placenta	UW.Fetal_Placenta.ChromatinAccessibility.H-24272.DS19391.twopass.merge150.wgt10.zgt2.wig	cg00012362,cg00021855,cg00035636,cg00101154,cg00101728,cg00114966,cg00255919,cg00291366,cg00809820,cg00835279,cg00864916,cg00901687,cg00908766,cg00923880,cg01053087,cg01065977,cg01079515,cg01201512,cg01324343,cg01348922,cg01359822,cg01581037,cg01584086,cg01588581,cg01601518,cg01616529,cg01624173,cg01808030,cg01819759,cg02026801,cg02091185,cg02155558,cg02210151,cg02219949,cg02228675,cg02239258,cg0…	GSM817219	0.000833
4.173	6.32e-05	Fetal_Intestine_Small	Fetal Intestine, Small	UW.Fetal_Intestine_Small.ChromatinAccessibility.H-23663.DS16822.twopass.merge150.wgt10.zgt2.wig	cg00012362,cg00035636,cg00044796,cg00101154,cg00101728,cg00114966,cg00255919,cg00291366,cg00632811,cg00753924,cg00791851,cg00809820,cg00835279,cg00908766,cg00994804,cg00999904,cg01053087,cg01065977,cg01128042,cg01195214,cg01324343,cg01348922,cg01359822,cg01480180,cg01581037,cg01601518,cg01609139,cg01652190,cg01741372,cg01808030,cg01819759,cg02004499,cg02026801,cg02091185,cg02155558,cg02210151,cg0…	GSM665835	0.000866
4.226	7.18e-05	Fetal_Heart	Fetal Heart	UW.Fetal_Heart.ChromatinAccessibility.H-24042.DS19427.twopass.merge150.wgt10.zgt2.wig	cg00012362,cg00035636,cg00101154,cg00101728,cg00114966,cg00277334,cg00291366,cg00299286,cg00557959,cg00600477,cg00667525,cg00738934,cg00809820,cg00835279,cg00901687,cg00923880,cg00994804,cg00999904,cg01053087,cg01065977,cg01079515,cg01195214,cg01201512,cg01324343,cg01348922,cg01480180,cg01581037,cg01584086,cg01609139,cg01652190,cg01741372,cg01808030,cg01819759,cg02091185,cg02119577,cg02155558,cg0…	GSM878630	0.000977
4.274	7.46e-05	Fetal_Thymus	Fetal Thymus	UW.Fetal_Thymus.ChromatinAccessibility.H-24401.DS20335.twopass.merge150.wgt10.zgt2.wig	cg00021855,cg00035636,cg00101728,cg00114966,cg00255919,cg00291366,cg00632811,cg00667525,cg00688402,cg00753924,cg00785941,cg00791851,cg00809820,cg00864916,cg00901687,cg00923880,cg00994804,cg01065977,cg01091514,cg01201512,cg01324343,cg01348922,cg01581037,cg01624173,cg01819759,cg01874867,cg01911613,cg02155558,cg02228675,cg02239258,cg02267698,cg02271943,cg02299497,cg02313495,cg02331830,cg02452435,cg0…	GSM878656	0.00101
4.24	8.05e-05	Fetal_Intestine_Small	Fetal Intestine, Small	UW.Fetal_Intestine_Small.ChromatinAccessibility.H-23758.DS17150.twopass.merge150.wgt10.zgt2.wig	cg00012362,cg00035636,cg00101154,cg00101728,cg00255919,cg00271210,cg00277334,cg00291366,cg00614959,cg00632811,cg00667525,cg00791851,cg00809820,cg00835279,cg00908766,cg00994804,cg00999904,cg01053087,cg01065977,cg01074767,cg01091514,cg01128042,cg01195214,cg01324343,cg01348922,cg01359822,cg01480180,cg01581037,cg01601518,cg01652190,cg01808030,cg01819759,cg01874867,cg02026801,cg02091185,cg02155558,cg0…	GSM774210	0.00108
4.221	8.56e-05	Fetal_Muscle_Leg	Fetal Muscle	UW.Fetal_Muscle_Leg.ChromatinAccessibility.H-24409.DS20239.twopass.merge150.wgt10.zgt2.wig	cg00012362,cg00035636,cg00101728,cg00255919,cg00274965,cg00291366,cg00600477,cg00614959,cg00632811,cg00635560,cg00667525,cg00738934,cg00753924,cg00791851,cg00809820,cg00835279,cg00901687,cg00908766,cg00923880,cg00994804,cg00999904,cg01053087,cg01065977,cg01074767,cg01091514,cg01195214,cg01201512,cg01324343,cg01348922,cg01359822,cg01480180,cg01581037,cg01584086,cg01601518,cg01616529,cg01624173,cg0…	GSM878653	0.00114
4.148	8.84e-05	Fetal_Muscle_Trunk	Fetal Muscle	UW.Fetal_Muscle_Trunk.ChromatinAccessibility.H-23941.DS17827.twopass.merge150.wgt10.zgt2.wig	cg00012362,cg00021855,cg00101728,cg00255919,cg00291366,cg00632811,cg00667525,cg00738934,cg00753924,cg00809820,cg00835279,cg00864916,cg00901687,cg00908766,cg00994804,cg01065977,cg01074767,cg01091514,cg01201512,cg01324343,cg01348922,cg01359822,cg01480180,cg01581037,cg01584086,cg01601518,cg01652190,cg01741372,cg01808030,cg01819759,cg02091185,cg02119577,cg02155558,cg02210151,cg02228675,cg02267698,cg0…	GSM701533	0.00117
4.125	8.97e-05	Fetal_Renal_Cortex_Left	Fetal Renal Cortex	UW.Fetal_Renal_Cortex_Left.ChromatinAccessibility.H-24111.DS18542.twopass.merge150.wgt10.zgt2.wig	cg00012362,cg00035636,cg00044796,cg00101728,cg00114966,cg00271210,cg00277334,cg00291366,cg00632811,cg00635560,cg00667525,cg00738934,cg00753924,cg00785941,cg00791851,cg00835279,cg00867835,cg00901687,cg00908766,cg00923880,cg00994804,cg00999904,cg01053087,cg01065977,cg01074767,cg01091514,cg01128042,cg01201512,cg01324343,cg01348922,cg01359822,cg01480180,cg01581037,cg01584086,cg01601518,cg01652190,cg0…	GSM817190	0.00117
4.228	8.95e-05	iPS_DF_19.11	IPS cell	UW.iPS_DF_19.11.ChromatinAccessibility.DS15153.twopass.merge150.wgt10.zgt2.wig	cg00012362,cg00035636,cg00044796,cg00101154,cg00101728,cg00271210,cg00274965,cg00277334,cg00291366,cg00632811,cg00635560,cg00667525,cg00785941,cg00791851,cg00809820,cg00835279,cg00901687,cg00994804,cg01053087,cg01065977,cg01079515,cg01091514,cg01201512,cg01324343,cg01581037,cg01584086,cg01588581,cg01601518,cg01616529,cg01741372,cg01874867,cg02091185,cg02096172,cg02155558,cg02210151,cg02219949,cg0…	GSM665801	0.00117
4.254	0.000116	Fetal_Thymus	Fetal Thymus	UW.Fetal_Thymus.ChromatinAccessibility.H-23663.DS16841.twopass.merge150.wgt10.zgt2.wig	cg00012362,cg00101154,cg00101728,cg00114966,cg00667525,cg00785941,cg00901687,cg00923880,cg00994804,cg01053087,cg01065977,cg01074767,cg01091514,cg01195214,cg01201512,cg01324343,cg01348922,cg01458105,cg01480180,cg01581037,cg01601518,cg01624173,cg01808030,cg01819759,cg01874867,cg01911613,cg02026801,cg02155558,cg02228675,cg02267698,cg02299497,cg02313495,cg02331830,cg02452435,cg02486855,cg02487331,cg0…	GSM774204	0.0015
4.094	0.000121	Fetal_Renal_Pelvis	Fetal Renal Pelvis	UW.Fetal_Renal_Pelvis.ChromatinAccessibility.H-24078.DS18431.twopass.merge150.wgt10.zgt2.wig	cg00012362,cg00035636,cg00101728,cg00114966,cg00255919,cg00271210,cg00291366,cg00632811,cg00667525,cg00738934,cg00791851,cg00901687,cg00908766,cg00994804,cg00999904,cg01053087,cg01065977,cg01074767,cg01091514,cg01195214,cg01201512,cg01324343,cg01348922,cg01480180,cg01581037,cg01584086,cg01616529,cg01652190,cg01741372,cg01808030,cg01819759,cg01911613,cg02004499,cg02091185,cg02119577,cg02155558,cg0…	GSM817177	0.00155
4.046	0.000124	Mesendoderm_Cultured_Cells	ES Cell	UW.H1_BMP4_Derived_Mesendoderm_Cultured_Cells.ChromatinAccessibility.DS19310.twopass.merge150.wgt10.zgt2.wig	cg00012362,cg00035636,cg00044796,cg00101154,cg00101728,cg00114966,cg00169354,cg00274965,cg00291366,cg00632811,cg00635560,cg00667525,cg00785941,cg00791851,cg00809820,cg00835279,cg00864916,cg00994804,cg00999904,cg01065977,cg01201512,cg01324343,cg01581037,cg01584086,cg01609139,cg01616529,cg01624173,cg01652190,cg01741372,cg01808030,cg01819759,cg02091185,cg02096172,cg02155558,cg02210151,cg02228675,cg0…	GSM817215	0.00158
4.202	0.000129	Fetal_Muscle_Back	Fetal Muscle	UW.Fetal_Muscle_Back.ChromatinAccessibility.H-24272.DS19384.twopass.merge150.wgt10.zgt2.wig	cg00012362,cg00021855,cg00035636,cg00044796,cg00101154,cg00101728,cg00114966,cg00255919,cg00291366,cg00614959,cg00632811,cg00667525,cg00738934,cg00753924,cg00809820,cg00835279,cg00864916,cg00901687,cg00923880,cg00994804,cg00999904,cg01053087,cg01065977,cg01074767,cg01091514,cg01201512,cg01324343,cg01348922,cg01359822,cg01480180,cg01581037,cg01601518,cg01616529,cg01624173,cg01652190,cg01741372,cg0…	GSM817217	0.00164
4.121	0.000131	Fetal_Renal_Pelvis_Right	Fetal Renal Pelvis	UW.Fetal_Renal_Pelvis_Right.ChromatinAccessibility.H-24232.DS19235.twopass.merge150.wgt10.zgt2.wig	cg00012362,cg00035636,cg00044796,cg00101154,cg00101728,cg00114966,cg00291366,cg00299286,cg00523161,cg00557959,cg00632811,cg00635560,cg00667525,cg00738934,cg00753924,cg00791851,cg00835279,cg00864916,cg00901687,cg00908766,cg00994804,cg00999904,cg01053087,cg01065977,cg01324343,cg01348922,cg01359822,cg01480180,cg01581037,cg01584086,cg01588581,cg01601518,cg01616529,cg01624173,cg01652190,cg01741372,cg0…	GSM817208	0.00165
4.043	0.000133	Fetal_Lung	Fetal Lung	UW.Fetal_Lung.ChromatinAccessibility.H-23399.DS15461.twopass.merge150.wgt10.zgt2.wig	cg00012362,cg00021855,cg00035636,cg00044796,cg00101728,cg00114966,cg00277334,cg00291366,cg00632811,cg00667525,cg00738934,cg00791851,cg00809820,cg00835279,cg00901687,cg00908766,cg00923880,cg00994804,cg00999904,cg01053087,cg01065977,cg01091514,cg01153376,cg01348922,cg01359822,cg01458105,cg01480180,cg01581037,cg01584086,cg01601518,cg01624173,cg01640684,cg01652190,cg01741372,cg01808030,cg01819759,cg0…	GSM665805	0.00166
4.13	0.000141	Fetal_Heart	Fetal Heart	UW.Fetal_Heart.ChromatinAccessibility.H-23604.DS16582.twopass.merge150.wgt10.zgt2.wig	cg00012362,cg00021855,cg00035636,cg00101154,cg00101728,cg00114966,cg00291366,cg00299286,cg00557959,cg00632811,cg00667525,cg00738934,cg00809820,cg00835279,cg00901687,cg00923880,cg00994804,cg00999904,cg01053087,cg01065977,cg01195214,cg01201512,cg01324343,cg01348922,cg01480180,cg01581037,cg01584086,cg01609139,cg01640684,cg01652190,cg01741372,cg01808030,cg01819759,cg02091185,cg02119577,cg02155558,cg0…	GSM665830	0.00175
3.98	0.000155	Fetal_Muscle_Arm	Fetal Muscle	UW.Fetal_Muscle_Arm.ChromatinAccessibility.H-24272.DS19380.twopass.merge150.wgt10.zgt2.wig	cg00012362,cg00021855,cg00035636,cg00101728,cg00114966,cg00142257,cg00255919,cg00291366,cg00632811,cg00667525,cg00738934,cg00753924,cg00835279,cg00864916,cg00901687,cg00923880,cg00994804,cg00999904,cg01053087,cg01065977,cg01074767,cg01091514,cg01195214,cg01201512,cg01324343,cg01348922,cg01359822,cg01480180,cg01581037,cg01584086,cg01601518,cg01624173,cg01652190,cg01741372,cg01808030,cg01819759,cg0…	GSM817216	0.00192
4.126	0.000162	Fetal_Intestine_Large	Fetal Intestine, Large	UW.Fetal_Intestine_Large.ChromatinAccessibility.H-23914.DS17748.twopass.merge150.wgt10.zgt2.wig	cg00012362,cg00021855,cg00035636,cg00044796,cg00101154,cg00101728,cg00271210,cg00291366,cg00614959,cg00632811,cg00635560,cg00667525,cg00809820,cg00835279,cg00908766,cg00994804,cg00999904,cg01053087,cg01065977,cg01074767,cg01091514,cg01195214,cg01324343,cg01348922,cg01359822,cg01458105,cg01480180,cg01581037,cg01584086,cg01601518,cg01652190,cg01741372,cg01808030,cg02026801,cg02091185,cg02119577,cg0…	GSM774220	0.00199
4.044	0.000192	Fetal_Intestine_Large	Fetal Intestine, Large	UW.Fetal_Intestine_Large.ChromatinAccessibility.H-23769.DS17313.twopass.merge150.wgt10.zgt2.wig	cg00012362,cg00021855,cg00035636,cg00044796,cg00101154,cg00101728,cg00114966,cg00255919,cg00277334,cg00299286,cg00632811,cg00738934,cg00791851,cg00809820,cg00908766,cg00994804,cg00999904,cg01053087,cg01065977,cg01091514,cg01195214,cg01324343,cg01348922,cg01359822,cg01458105,cg01480180,cg01581037,cg01601518,cg01609139,cg01652190,cg01808030,cg01819759,cg01874867,cg02026801,cg02091185,cg02119577,cg0…	GSM701495	0.00234
4.029	0.000222	Fetal_Stomach	Fetal Stomach	UW.Fetal_Stomach.ChromatinAccessibility.H-23769.DS17325.twopass.merge150.wgt10.zgt2.wig	cg00012362,cg00021855,cg00035636,cg00101154,cg00101728,cg00114966,cg00142257,cg00274965,cg00291366,cg00632811,cg00753924,cg00809820,cg00835279,cg00901687,cg00908766,cg00994804,cg00999904,cg01053087,cg01065977,cg01074767,cg01091514,cg01195214,cg01324343,cg01348922,cg01359822,cg01458105,cg01480180,cg01581037,cg01584086,cg01588581,cg01601518,cg01652190,cg01741372,cg01808030,cg02091185,cg02155558,cg0…	GSM701498	0.00269
4.084	0.000225	Fetal_Heart	Fetal Heart	UW.Fetal_Heart.ChromatinAccessibility.H-23524.DS16146.twopass.merge150.wgt10.zgt2.wig	cg00012362,cg00035636,cg00101728,cg00114966,cg00255919,cg00291366,cg00299286,cg00600477,cg00632811,cg00667525,cg00738934,cg00809820,cg00835279,cg00901687,cg00923880,cg00994804,cg00999904,cg01053087,cg01065977,cg01074767,cg01153376,cg01195214,cg01201512,cg01324343,cg01348922,cg01480180,cg01581037,cg01584086,cg01601518,cg01609139,cg01624173,cg01640684,cg01652190,cg01741372,cg01808030,cg01819759,cg0…	GSM665817	0.00271
3.799	0.000279	Fetal_Lung_Left	Fetal Lung	UW.Fetal_Lung_Left.ChromatinAccessibility.H-23604.DS16570.twopass.merge150.wgt10.zgt2.wig	cg00012362,cg00035636,cg00101728,cg00114966,cg00277334,cg00291366,cg00632811,cg00667525,cg00738934,cg00809820,cg00835279,cg00901687,cg00908766,cg00994804,cg00999904,cg01053087,cg01065977,cg01074767,cg01091514,cg01201512,cg01324343,cg01348922,cg01359822,cg01480180,cg01581037,cg01584086,cg01601518,cg01624173,cg01640684,cg01652190,cg01741372,cg01808030,cg01819759,cg02004499,cg02091185,cg02119577,cg0…	GSM665828	0.00333
3.851	0.000297	Fetal_Muscle_Arm	Fetal Muscle	UW.Fetal_Muscle_Arm.ChromatinAccessibility.H-24244.DS19270.twopass.merge150.wgt10.zgt2.wig	cg00012362,cg00021855,cg00035636,cg00101728,cg00114966,cg00291366,cg00614959,cg00632811,cg00667525,cg00738934,cg00753924,cg00809820,cg00835279,cg00901687,cg00994804,cg00999904,cg01053087,cg01065977,cg01074767,cg01091514,cg01201512,cg01324343,cg01348922,cg01359822,cg01480180,cg01581037,cg01584086,cg01601518,cg01624173,cg01640684,cg01652190,cg01741372,cg01808030,cg01819759,cg02026801,cg02091185,cg0…	GSM878625	0.00352
3.826	0.000303	Fetal_Muscle_Back	Fetal Muscle	UW.Fetal_Muscle_Back.ChromatinAccessibility.H-23964.DS17850.twopass.merge150.wgt10.zgt2.wig	cg00012362,cg00021855,cg00035636,cg00101154,cg00101728,cg00114966,cg00291366,cg00632811,cg00738934,cg00753924,cg00791851,cg00809820,cg00835279,cg00864916,cg00867835,cg00901687,cg00908766,cg00994804,cg01053087,cg01065977,cg01074767,cg01091514,cg01195214,cg01201512,cg01324343,cg01348922,cg01359822,cg01480180,cg01581037,cg01584086,cg01601518,cg01616529,cg01652190,cg01741372,cg01808030,cg01911613,cg0…	GSM701536	0.00358
3.797	0.000321	Fetal_Intestine_Large	Fetal Intestine, Large	UW.Fetal_Intestine_Large.ChromatinAccessibility.H-23855.DS17502.twopass.merge150.wgt10.zgt2.wig	cg00021855,cg00035636,cg00101154,cg00101728,cg00114966,cg00632811,cg00667525,cg00785941,cg00809820,cg00898013,cg00901687,cg00923880,cg00994804,cg01053087,cg01074767,cg01079515,cg01091514,cg01201512,cg01581037,cg01741372,cg01808030,cg01819759,cg02155558,cg02228675,cg02239258,cg02267698,cg02271943,cg02299497,cg02313495,cg02331830,cg02486855,cg02527881,cg02586212,cg02613435,cg02624129,cg02722613,cg0…	GSM701514	0.00377
3.851	0.000362	CD8_Mobilised	Blood	UW.Mobilized_CD8_Primary_Cells.ChromatinAccessibility.RO_01679.DS16962.twopass.merge150.wgt10.zgt2.wig	cg00012362,cg00021855,cg00101728,cg00114966,cg00277334,cg00523161,cg00632811,cg00667525,cg00688402,cg00753924,cg00785941,cg00809820,cg00908766,cg00923880,cg00994804,cg01053087,cg01065977,cg01074767,cg01091514,cg01324343,cg01359822,cg01581037,cg01584086,cg01588581,cg01624173,cg01741372,cg01808030,cg01819759,cg01911613,cg02026801,cg02155558,cg02228675,cg02267698,cg02299497,cg02313495,cg02331830,cg0…	GSM817160	0.00419
3.756	0.000361	CD19	Blood	UW.CD19_Primary_Cells.ChromatinAccessibility.RO_01679.DS17186.twopass.merge150.wgt10.zgt2.wig	cg00021855,cg00044796,cg00101728,cg00114966,cg00277334,cg00299286,cg00523161,cg00632811,cg00635560,cg00667525,cg00688402,cg00785941,cg00809820,cg00901687,cg00923880,cg00994804,cg01065977,cg01074767,cg01091514,cg01324343,cg01348922,cg01359822,cg01458105,cg01581037,cg01588581,cg01616529,cg01624173,cg01640684,cg01741372,cg01819759,cg01962183,cg02026801,cg02155558,cg02219949,cg02228675,cg02239258,cg0…	GSM701492	0.00419
3.664	0.000408	CD8	Blood	UW.CD8_Primary_Cells.ChromatinAccessibility.RO_01549.DS16012.twopass.merge150.wgt10.zgt2.wig	cg00021855,cg00101728,cg00114966,cg00255919,cg00431813,cg00523161,cg00600477,cg00632811,cg00667525,cg00753924,cg00785941,cg00809820,cg00867835,cg00898013,cg00901687,cg00923880,cg00994804,cg01053087,cg01065977,cg01074767,cg01079515,cg01091514,cg01201512,cg01324343,cg01348922,cg01359822,cg01581037,cg01601518,cg01624173,cg01741372,cg01808030,cg01819759,cg02026801,cg02155558,cg02228675,cg02239258,cg0…	GSM665813	0.00469
3.743	0.000449	CD4_Mobilised	Blood	UW.Mobilized_CD4_Primary_Cells.ChromatinAccessibility.RO_01701.DS17175.twopass.merge150.wgt10.zgt2.wig	cg00021855,cg00101154,cg00101728,cg00114966,cg00523161,cg00600477,cg00632811,cg00667525,cg00753924,cg00785941,cg00809820,cg00898013,cg00901687,cg00923880,cg01053087,cg01074767,cg01091514,cg01195214,cg01201512,cg01324343,cg01348922,cg01359822,cg01458105,cg01581037,cg01601518,cg01741372,cg01808030,cg01819759,cg01911613,cg02026801,cg02155558,cg02228675,cg02239258,cg02267698,cg02271943,cg02299497,cg0…	GSM701491	0.00511
3.668	0.000446	Mesendoderm_Cultured_Cells	ES Cell	UW.H1_BMP4_Derived_Mesendoderm_Cultured_Cells.ChromatinAccessibility.DS18732.twopass.merge150.wgt10.zgt2.wig	cg00012362,cg00021855,cg00035636,cg00044796,cg00101154,cg00101728,cg00169354,cg00277334,cg00291366,cg00632811,cg00785941,cg00835279,cg00864916,cg00901687,cg00994804,cg01065977,cg01091514,cg01201512,cg01359822,cg01480180,cg01581037,cg01584086,cg01601518,cg01609139,cg01652190,cg01741372,cg01808030,cg01819759,cg02091185,cg02155558,cg02210151,cg02228675,cg02239258,cg02299497,cg02452435,cg02486855,cg0…	GSM817198	0.00511
3.724	0.000459	CD4	Blood	UW.CD4_Primary_Cells.ChromatinAccessibility.RO_01679.DS17212.twopass.merge150.wgt10.zgt2.wig	cg00021855,cg00101728,cg00114966,cg00523161,cg00632811,cg00785941,cg00809820,cg00923880,cg00994804,cg01065977,cg01074767,cg01091514,cg01324343,cg01359822,cg01581037,cg01601518,cg01624173,cg01640684,cg01741372,cg01808030,cg01819759,cg01874867,cg02026801,cg02155558,cg02228675,cg02239258,cg02267698,cg02299497,cg02313495,cg02331830,cg02452435,cg02486855,cg02487331,cg02527881,cg02586212,cg02613435,cg0…	GSM665839	0.00516
3.655	0.000456	Fetal_Adrenal_Gland	Fetal Adrenal	UW.Fetal_Adrenal_Gland.ChromatinAccessibility.H-22662.DS12528.twopass.merge150.wgt10.zgt2.wig	cg00012362,cg00035636,cg00101728,cg00114966,cg00169354,cg00271210,cg00291366,cg00299286,cg00557959,cg00614959,cg00632811,cg00667525,cg00785941,cg00791851,cg00809820,cg00835279,cg00908766,cg00923880,cg00994804,cg00999904,cg01053087,cg01065977,cg01074767,cg01091514,cg01195214,cg01201512,cg01324343,cg01348922,cg01581037,cg01584086,cg01601518,cg01624173,cg01652190,cg01741372,cg01778345,cg01808030,cg0…	GSM530653	0.00516
3.662	0.000536	Fetal_Heart	Fetal Heart	UW.Fetal_Heart.ChromatinAccessibility.H-23744.DS19431.twopass.merge150.wgt10.zgt2.wig	cg00012362,cg00035636,cg00101154,cg00101728,cg00114966,cg00291366,cg00557959,cg00635560,cg00738934,cg00785941,cg00791851,cg00809820,cg00835279,cg00867835,cg00901687,cg00923880,cg00994804,cg00999904,cg01053087,cg01065977,cg01091514,cg01195214,cg01201512,cg01324343,cg01480180,cg01581037,cg01584086,cg01609139,cg01616529,cg01640684,cg01652190,cg01741372,cg01808030,cg01819759,cg02091185,cg02119577,cg0…	GSM817220	0.00599
3.685	0.000542	Fetal_Placenta	Fetal Placenta	UW.Fetal_Placenta.ChromatinAccessibility.H-24409.DS20346.twopass.merge150.wgt10.zgt2.wig	cg00012362,cg00035636,cg00101154,cg00101728,cg00114966,cg00169354,cg00255919,cg00291366,cg00632811,cg00667525,cg00753924,cg00785941,cg00835279,cg00908766,cg00923880,cg01053087,cg01065977,cg01079515,cg01091514,cg01201512,cg01324343,cg01348922,cg01359822,cg01581037,cg01584086,cg01588581,cg01601518,cg01616529,cg01624173,cg01640684,cg01652190,cg01808030,cg01819759,cg02026801,cg02091185,cg02155558,cg0…	GSM878659	0.00602
3.695	0.000546	Fetal_Thymus	Fetal Thymus	UW.Fetal_Thymus.ChromatinAccessibility.H-23589.DS16490.twopass.merge150.wgt10.zgt2.wig	cg00021855,cg00101728,cg00114966,cg00255919,cg00277334,cg00523161,cg00632811,cg00667525,cg00688402,cg00753924,cg00785941,cg00809820,cg00901687,cg00923880,cg00994804,cg01074767,cg01091514,cg01201512,cg01324343,cg01348922,cg01458105,cg01581037,cg01624173,cg01640684,cg01808030,cg01819759,cg01874867,cg01911613,cg02026801,cg02155558,cg02228675,cg02239258,cg02267698,cg02299497,cg02313495,cg02331830,cg0…	GSM665823	0.00603
3.629	0.000554	CD4_Mobilised	Blood	UW.Mobilized_CD4_Primary_Cells.ChromatinAccessibility.RO_01679.DS16955.twopass.merge150.wgt10.zgt2.wig	cg00021855,cg00035636,cg00044796,cg00101154,cg00101728,cg00114966,cg00255919,cg00277334,cg00523161,cg00632811,cg00667525,cg00688402,cg00753924,cg00785941,cg00809820,cg00898013,cg00901687,cg00923880,cg00994804,cg01053087,cg01065977,cg01074767,cg01079515,cg01091514,cg01195214,cg01324343,cg01359822,cg01581037,cg01588581,cg01601518,cg01616529,cg01624173,cg01808030,cg01819759,cg01874867,cg02026801,cg0…	GSM701489	0.00608
3.801	0.000561	Fetal_Intestine_Small	Fetal Intestine, Small	UW.Fetal_Intestine_Small.ChromatinAccessibility.H-23640.DS16712.twopass.merge150.wgt10.zgt2.wig	cg00012362,cg00035636,cg00044796,cg00101154,cg00101728,cg00255919,cg00291366,cg00632811,cg00809820,cg00835279,cg00901687,cg00908766,cg00994804,cg01053087,cg01065977,cg01091514,cg01153376,cg01195214,cg01324343,cg01348922,cg01359822,cg01458105,cg01581037,cg01588581,cg01652190,cg01741372,cg01808030,cg01819759,cg01874867,cg02026801,cg02091185,cg02108645,cg02155558,cg02228675,cg02239258,cg02267698,cg0…	GSM701487	0.00612
3.656	0.000589	Fetal_Renal_Cortex	Fetal Renal Cortex	UW.Fetal_Renal_Cortex.ChromatinAccessibility.H-23914.DS17756.twopass.merge150.wgt10.zgt2.wig	cg00012362,cg00035636,cg00101154,cg00101728,cg00114966,cg00271210,cg00277334,cg00291366,cg00614959,cg00632811,cg00635560,cg00667525,cg00738934,cg00791851,cg00835279,cg00908766,cg00994804,cg00999904,cg01053087,cg01065977,cg01128042,cg01201512,cg01348922,cg01480180,cg01581037,cg01584086,cg01652190,cg01741372,cg01808030,cg01819759,cg02004499,cg02091185,cg02119577,cg02155558,cg02210151,cg02228675,cg0…	GSM701529	0.00639
3.762	0.000602	H9	ES Cell	UW.H9.ChromatinAccessibility.DS18522.twopass.merge150.wgt10.zgt2.wig	cg00012362,cg00021855,cg00035636,cg00044796,cg00101154,cg00101728,cg00169354,cg00271210,cg00291366,cg00632811,cg00635560,cg00667525,cg00738934,cg00753924,cg00785941,cg00791851,cg00809820,cg00835279,cg00901687,cg00908766,cg00923880,cg01053087,cg01065977,cg01079515,cg01091514,cg01201512,cg01324343,cg01359822,cg01480180,cg01581037,cg01584086,cg01588581,cg01601518,cg01609139,cg01616529,cg01624173,cg0…	GSM878613	0.0065
3.612	0.000679	Fetal_Muscle_Back	Fetal Muscle	UW.Fetal_Muscle_Back.ChromatinAccessibility.H-24279.DS19441.twopass.merge150.wgt10.zgt2.wig	cg00012362,cg00035636,cg00101728,cg00114966,cg00255919,cg00271210,cg00274965,cg00291366,cg00632811,cg00667525,cg00738934,cg00753924,cg00809820,cg00835279,cg00901687,cg00908766,cg00923880,cg00994804,cg00999904,cg01053087,cg01065977,cg01074767,cg01091514,cg01201512,cg01324343,cg01348922,cg01359822,cg01480180,cg01581037,cg01584086,cg01601518,cg01624173,cg01640684,cg01652190,cg01741372,cg01808030,cg0…	GSM878632	0.00728
3.441	0.000971	Fetal_Muscle_Arm	Fetal Muscle	UW.Fetal_Muscle_Arm.ChromatinAccessibility.H-24042.DS18176.twopass.merge150.wgt10.zgt2.wig	cg00012362,cg00035636,cg00101728,cg00114966,cg00255919,cg00274965,cg00291366,cg00614959,cg00632811,cg00738934,cg00753924,cg00785941,cg00809820,cg00835279,cg00898013,cg00901687,cg00994804,cg01065977,cg01074767,cg01091514,cg01201512,cg01324343,cg01348922,cg01359822,cg01480180,cg01581037,cg01584086,cg01601518,cg01616529,cg01652190,cg01741372,cg01808030,cg01819759,cg02026801,cg02091185,cg02119577,cg0…	GSM774239	0.0104
3.46	0.00105	Fetal_Intestine_Large	Fetal Intestine, Large	UW.Fetal_Intestine_Large.ChromatinAccessibility.H-23941.DS17785.twopass.merge150.wgt10.zgt2.wig	cg00012362,cg00021855,cg00035636,cg00101728,cg00114966,cg00255919,cg00291366,cg00299286,cg00632811,cg00809820,cg00835279,cg00908766,cg00994804,cg01065977,cg01074767,cg01091514,cg01153376,cg01195214,cg01348922,cg01359822,cg01458105,cg01517571,cg01581037,cg01601518,cg01609139,cg01652190,cg01808030,cg01819759,cg02026801,cg02091185,cg02228675,cg02239258,cg02299497,cg02313495,cg02331830,cg02486855,cg0…	GSM701531	0.0111
3.236	0.00112	Fetal_Kidney	Fetal Kidney	UW.Fetal_Kidney.ChromatinAccessibility.H-23855.DS17522.twopass.merge150.wgt10.zgt2.wig	cg00012362,cg00035636,cg00044796,cg00101728,cg00114966,cg00277334,cg00291366,cg00299286,cg00600477,cg00614959,cg00632811,cg00667525,cg00738934,cg00835279,cg00898013,cg00901687,cg00908766,cg00994804,cg00999904,cg01053087,cg01065977,cg01074767,cg01091514,cg01324343,cg01359822,cg01480180,cg01581037,cg01584086,cg01601518,cg01652190,cg01741372,cg01808030,cg01819759,cg02004499,cg02091185,cg02119577,cg0…	GSM701515	0.0117
3.244	0.00112	Penis_Foreskin_Fibroblast	Fibroblast	UW.Penis_Foreskin_Fibroblast_Primary_Cells.ChromatinAccessibility.skin01.DS18229.twopass.merge150.wgt10.zgt2.wig	cg00012362,cg00021855,cg00035636,cg00044796,cg00101154,cg00101728,cg00114966,cg00291366,cg00632811,cg00667525,cg00753924,cg00791851,cg00809820,cg00835279,cg00864916,cg00901687,cg00908766,cg00923880,cg00994804,cg01053087,cg01065977,cg01074767,cg01324343,cg01348922,cg01480180,cg01581037,cg01584086,cg01601518,cg01616529,cg01624173,cg01652190,cg01741372,cg01808030,cg01819759,cg01911613,cg02091185,cg0…	GSM774241	0.0117
3.307	0.00125	Fetal_Lung_Right	Fetal Lung	UW.Fetal_Lung_Right.ChromatinAccessibility.H-24089.DS18418.twopass.merge150.wgt10.zgt2.wig	cg00012362,cg00021855,cg00035636,cg00101728,cg00114966,cg00255919,cg00291366,cg00632811,cg00667525,cg00738934,cg00753924,cg00791851,cg00835279,cg00864916,cg00901687,cg00908766,cg00923880,cg00994804,cg00999904,cg01053087,cg01065977,cg01074767,cg01079515,cg01091514,cg01128042,cg01201512,cg01324343,cg01348922,cg01359822,cg01480180,cg01581037,cg01584086,cg01616529,cg01640684,cg01652190,cg01741372,cg0…	GSM817174	0.0131
3.391	0.00132	Fetal_Muscle_Back	Fetal Muscle	UW.Fetal_Muscle_Back.ChromatinAccessibility.H-24111.DS18468.twopass.merge150.wgt10.zgt2.wig	cg00012362,cg00021855,cg00035636,cg00044796,cg00101728,cg00114966,cg00255919,cg00291366,cg00600477,cg00614959,cg00632811,cg00667525,cg00738934,cg00753924,cg00785941,cg00901687,cg00908766,cg00923880,cg00994804,cg00999904,cg01053087,cg01065977,cg01074767,cg01201512,cg01324343,cg01348922,cg01359822,cg01480180,cg01581037,cg01584086,cg01601518,cg01652190,cg01741372,cg01808030,cg01819759,cg02091185,cg0…	GSM817182	0.0137
3.285	0.00148	iPS_DF_19.7	IPS cell	UW.iPS_DF_19.7.ChromatinAccessibility.DS15148.twopass.merge150.wgt10.zgt2.wig	cg00012362,cg00035636,cg00044796,cg00101154,cg00101728,cg00271210,cg00274965,cg00291366,cg00632811,cg00635560,cg00667525,cg00738934,cg00791851,cg00809820,cg00835279,cg00864916,cg00901687,cg00994804,cg00999904,cg01053087,cg01065977,cg01074767,cg01079515,cg01091514,cg01201512,cg01324343,cg01581037,cg01584086,cg01601518,cg01616529,cg01741372,cg01808030,cg01819759,cg02026801,cg02091185,cg02096172,cg0…	GSM665800	0.0153
3.322	0.00155	Fetal_Intestine_Large	Fetal Intestine, Large	UW.Fetal_Intestine_Large.ChromatinAccessibility.H-24111.DS18499.twopass.merge150.wgt10.zgt2.wig	cg00012362,cg00044796,cg00101728,cg00114966,cg00255919,cg00291366,cg00600477,cg00632811,cg00738934,cg00753924,cg00791851,cg00809820,cg00901687,cg00908766,cg00994804,cg00999904,cg01053087,cg01065977,cg01074767,cg01091514,cg01153376,cg01195214,cg01324343,cg01348922,cg01359822,cg01480180,cg01581037,cg01584086,cg01601518,cg01609139,cg01652190,cg01741372,cg01808030,cg01819759,cg02026801,cg02091185,cg0…	GSM817188	0.0159
3.249	0.00155	Fetal_Spinal_Cord	Fetal Spinal Cord	UW.Fetal_Spinal_Cord.ChromatinAccessibility.H-24409.DS20351.twopass.merge150.wgt10.zgt2.wig	cg00012362,cg00021855,cg00035636,cg00044796,cg00101728,cg00114966,cg00255919,cg00274965,cg00291366,cg00632811,cg00667525,cg00738934,cg00753924,cg00785941,cg00791851,cg00809820,cg00835279,cg00901687,cg00908766,cg00923880,cg00994804,cg00999904,cg01053087,cg01065977,cg01074767,cg01091514,cg01324343,cg01348922,cg01359822,cg01480180,cg01581037,cg01584086,cg01601518,cg01616529,cg01652190,cg01741372,cg0…	GSM878661	0.0159
3.369	0.00162	H1	ES Cell	UW.H1.ChromatinAccessibility.DS19100.twopass.merge150.wgt10.zgt2.wig	cg00035636,cg00044796,cg00101154,cg00101728,cg00234027,cg00255919,cg00271210,cg00274965,cg00291366,cg00632811,cg00635560,cg00738934,cg00785941,cg00791851,cg00809820,cg00835279,cg00901687,cg00994804,cg00999904,cg01053087,cg01065977,cg01091514,cg01153376,cg01324343,cg01581037,cg01584086,cg01624173,cg01652190,cg01741372,cg01819759,cg01874867,cg02026801,cg02091185,cg02155558,cg02210151,cg02228675,cg0…	GSM878621	0.0165
3.242	0.0018	CD3	Blood	UW.CD3_Primary_Cells.ChromatinAccessibility.CB6_1-4-2011.DS17706.twopass.merge150.wgt10.zgt2.wig	cg00012362,cg00021855,cg00044796,cg00101728,cg00114966,cg00271210,cg00299286,cg00523161,cg00632811,cg00667525,cg00785941,cg00809820,cg00901687,cg00923880,cg00994804,cg01074767,cg01091514,cg01348922,cg01581037,cg01624173,cg01808030,cg01819759,cg01962183,cg02026801,cg02228675,cg02239258,cg02267698,cg02299497,cg02313495,cg02331830,cg02452435,cg02486855,cg02487331,cg02527881,cg02586212,cg02613435,cg0…	GSM701526	0.0182
3.218	0.00182	Fetal_Muscle_Leg	Fetal Muscle	UW.Fetal_Muscle_Leg.ChromatinAccessibility.H-24198.DS19158.twopass.merge150.wgt10.zgt2.wig	cg00012362,cg00021855,cg00035636,cg00101154,cg00101728,cg00114966,cg00255919,cg00291366,cg00600477,cg00632811,cg00667525,cg00738934,cg00753924,cg00809820,cg00901687,cg00923880,cg00994804,cg01053087,cg01065977,cg01074767,cg01079515,cg01091514,cg01201512,cg01324343,cg01348922,cg01359822,cg01480180,cg01581037,cg01584086,cg01601518,cg01624173,cg01652190,cg01741372,cg01808030,cg01819759,cg02026801,cg0…	GSM878622	0.0183
3.314	0.00184	Fetal_Muscle_Leg	Fetal Muscle	UW.Fetal_Muscle_Leg.ChromatinAccessibility.H-24259.DS19291.twopass.merge150.wgt10.zgt2.wig	cg00012362,cg00035636,cg00101728,cg00114966,cg00291366,cg00632811,cg00667525,cg00738934,cg00835279,cg00901687,cg00908766,cg00923880,cg00994804,cg01053087,cg01065977,cg01074767,cg01079515,cg01091514,cg01195214,cg01201512,cg01324343,cg01348922,cg01359822,cg01480180,cg01581037,cg01601518,cg01624173,cg01652190,cg01741372,cg01808030,cg01819759,cg02091185,cg02119577,cg02155558,cg02267698,cg02331830,cg0…	GSM817213	0.0184
3.239	0.00197	Fetal_Muscle_Trunk	Fetal Muscle	UW.Fetal_Muscle_Trunk.ChromatinAccessibility.H-24507.DS20544.twopass.merge150.wgt10.zgt2.wig	cg00012362,cg00035636,cg00101154,cg00101728,cg00114966,cg00291366,cg00600477,cg00614959,cg00632811,cg00667525,cg00738934,cg00753924,cg00809820,cg00835279,cg00901687,cg00923880,cg00994804,cg01053087,cg01065977,cg01074767,cg01195214,cg01201512,cg01324343,cg01348922,cg01359822,cg01480180,cg01581037,cg01601518,cg01616529,cg01652190,cg01741372,cg01808030,cg01819759,cg02026801,cg02091185,cg02119577,cg0…	GSM878664	0.0195
3.143	0.00247	Fetal_Intestine_Small	Fetal Intestine, Small	UW.Fetal_Intestine_Small.ChromatinAccessibility.H-23914.DS17763.twopass.merge150.wgt10.zgt2.wig	cg00012362,cg00035636,cg00101154,cg00101728,cg00114966,cg00255919,cg00291366,cg00632811,cg00835279,cg00901687,cg00908766,cg00994804,cg01053087,cg01065977,cg01074767,cg01091514,cg01195214,cg01348922,cg01359822,cg01458105,cg01517571,cg01581037,cg01601518,cg01652190,cg01741372,cg01808030,cg02026801,cg02091185,cg02119577,cg02155558,cg02228675,cg02239258,cg02267698,cg02271943,cg02299497,cg02313495,cg0…	GSM701530	0.0244
3.066	0.00266	Fetal_Muscle_Arm	Fetal Muscle	UW.Fetal_Muscle_Arm.ChromatinAccessibility.H-23808.DS17432.twopass.merge150.wgt10.zgt2.wig	cg00012362,cg00035636,cg00101154,cg00101728,cg00114966,cg00277334,cg00291366,cg00632811,cg00667525,cg00738934,cg00791851,cg00901687,cg00923880,cg00994804,cg01065977,cg01074767,cg01324343,cg01348922,cg01359822,cg01480180,cg01581037,cg01601518,cg01652190,cg01741372,cg01808030,cg01819759,cg02026801,cg02091185,cg02119577,cg02155558,cg02210151,cg02239258,cg02267698,cg02271943,cg02331830,cg02341645,cg0…	GSM701506	0.0261
3.098	0.0027	CD19	Blood	UW.CD19_Primary_Cells.ChromatinAccessibility.RO_01701.DS17440.twopass.merge150.wgt10.zgt2.wig	cg00021855,cg00044796,cg00101728,cg00114966,cg00255919,cg00277334,cg00299286,cg00431813,cg00523161,cg00557959,cg00600477,cg00632811,cg00667525,cg00785941,cg00809820,cg00901687,cg00923880,cg00994804,cg01053087,cg01074767,cg01079515,cg01091514,cg01324343,cg01348922,cg01458105,cg01581037,cg01601518,cg01624173,cg01640684,cg01652190,cg01808030,cg01819759,cg01971667,cg02026801,cg02155558,cg02219949,cg0…	GSM701507	0.0264
3.136	0.00297	Fetal_Stomach	Fetal Stomach	UW.Fetal_Stomach.ChromatinAccessibility.H-23887.DS17659.twopass.merge150.wgt10.zgt2.wig	cg00012362,cg00035636,cg00101728,cg00114966,cg00255919,cg00291366,cg00667525,cg00738934,cg00791851,cg00809820,cg00835279,cg00908766,cg00999904,cg01065977,cg01074767,cg01091514,cg01128042,cg01324343,cg01348922,cg01359822,cg01581037,cg01584086,cg01652190,cg01741372,cg01808030,cg02091185,cg02119577,cg02155558,cg02210151,cg02228675,cg02239258,cg02267698,cg02299497,cg02331830,cg02452435,cg02486855,cg0…	GSM701521	0.0288
3.121	0.00308	Fetal_Muscle_Upper_Limb_Skeletal	Fetal Muscle	UW.Fetal_Muscle_Upper_Limb_Skeletal.ChromatinAccessibility.H-23887.DS17661.twopass.merge150.wgt10.zgt2.wig	cg00012362,cg00021855,cg00035636,cg00101728,cg00114966,cg00255919,cg00291366,cg00632811,cg00667525,cg00738934,cg00835279,cg00901687,cg00923880,cg00994804,cg01053087,cg01065977,cg01074767,cg01091514,cg01201512,cg01348922,cg01480180,cg01581037,cg01584086,cg01601518,cg01640684,cg01652190,cg01741372,cg01808030,cg01819759,cg02091185,cg02119577,cg02155558,cg02239258,cg02267698,cg02331830,cg02341645,cg0…	GSM701522	0.0298
3.063	0.00319	Fetal_Lung	Fetal Lung	UW.Fetal_Lung.ChromatinAccessibility.H-23090.DS13985.twopass.merge150.wgt10.zgt2.wig	cg00012362,cg00035636,cg00101728,cg00114966,cg00291366,cg00299286,cg00632811,cg00667525,cg00738934,cg00791851,cg00835279,cg00901687,cg00908766,cg00994804,cg00999904,cg01065977,cg01074767,cg01201512,cg01348922,cg01359822,cg01480180,cg01581037,cg01584086,cg01624173,cg01640684,cg01652190,cg01741372,cg01808030,cg01819759,cg02026801,cg02091185,cg02119577,cg02155558,cg02210151,cg02239258,cg02267698,cg0…	GSM595916	0.0307
3.105	0.00343	CD8	Blood	UW.CD8_Primary_Cells.ChromatinAccessibility.RO_01679.DS17203.twopass.merge150.wgt10.zgt2.wig	cg00021855,cg00035636,cg00101728,cg00114966,cg00277334,cg00523161,cg00632811,cg00667525,cg00688402,cg00753924,cg00785941,cg00809820,cg00898013,cg00994804,cg01053087,cg01065977,cg01074767,cg01091514,cg01324343,cg01359822,cg01581037,cg01588581,cg01601518,cg01624173,cg01819759,cg01911613,cg02026801,cg02155558,cg02228675,cg02267698,cg02299497,cg02313495,cg02331830,cg02452435,cg02486855,cg02527881,cg0…	GSM665838	0.0329
2.946	0.00482	Fetal_Testes	Fetal Testes	UW.Fetal_Testes.ChromatinAccessibility.H24198_H23640_H24042.DS18942.twopass.merge150.wgt10.zgt2.wig	cg00012362,cg00021855,cg00035636,cg00101728,cg00114966,cg00291366,cg00614959,cg00667525,cg00785941,cg00809820,cg00835279,cg00864916,cg00901687,cg00908766,cg00923880,cg00994804,cg00999904,cg01053087,cg01065977,cg01074767,cg01091514,cg01324343,cg01359822,cg01480180,cg01581037,cg01584086,cg01601518,cg01652190,cg01741372,cg01808030,cg01819759,cg02091185,cg02155558,cg02210151,cg02228675,cg02267698,cg0…	GSM878617	0.046
2.851	0.00491	Fetal_Muscle_Leg	Fetal Muscle	UW.Fetal_Muscle_Leg.ChromatinAccessibility.H-24089.DS18456.twopass.merge150.wgt10.zgt2.wig	cg00012362,cg00035636,cg00101728,cg00114966,cg00277334,cg00291366,cg00632811,cg00667525,cg00738934,cg00753924,cg00809820,cg00835279,cg00864916,cg00901687,cg00923880,cg00994804,cg00999904,cg01053087,cg01065977,cg01074767,cg01091514,cg01195214,cg01201512,cg01324343,cg01348922,cg01359822,cg01480180,cg01581037,cg01584086,cg01601518,cg01616529,cg01640684,cg01652190,cg01741372,cg01808030,cg01819759,cg0…	GSM817179	0.0466
2.831	0.00496	Fetal_Lung	Fetal Lung	UW.Fetal_Lung.ChromatinAccessibility.H-23365.DS15227.twopass.merge150.wgt10.zgt2.wig	cg00012362,cg00035636,cg00044796,cg00101728,cg00114966,cg00291366,cg00632811,cg00667525,cg00738934,cg00791851,cg00835279,cg00901687,cg00908766,cg00994804,cg00999904,cg01053087,cg01065977,cg01074767,cg01091514,cg01324343,cg01359822,cg01480180,cg01581037,cg01584086,cg01601518,cg01640684,cg01652190,cg01741372,cg01819759,cg02091185,cg02119577,cg02155558,cg02210151,cg02228675,cg02239258,cg02267698,cg0…	GSM595930	0.0468
3.035	0.00502	CD19	Blood	UW.CD19_Primary_Cells.ChromatinAccessibility.RO_01689.DS17281.twopass.merge150.wgt10.zgt2.wig	cg00021855,cg00035636,cg00044796,cg00101728,cg00114966,cg00299286,cg00523161,cg00632811,cg00667525,cg00785941,cg00809820,cg00901687,cg00923880,cg00994804,cg01065977,cg01074767,cg01091514,cg01195214,cg01201512,cg01324343,cg01348922,cg01581037,cg01601518,cg01624173,cg01741372,cg01808030,cg01962183,cg02026801,cg02228675,cg02239258,cg02267698,cg02299497,cg02313495,cg02331830,cg02452435,cg02487331,cg0…	GSM701493	0.0472
2.877	0.00518	CD14	Blood	UW.CD14_Primary_Cells.ChromatinAccessibility.RO_01689.DS17391.twopass.merge150.wgt10.zgt2.wig	cg00035636,cg00101728,cg00255919,cg00753924,cg00791851,cg00901687,cg00923880,cg00994804,cg01074767,cg01348922,cg01359822,cg01581037,cg01601518,cg01741372,cg01808030,cg02119577,cg02155558,cg02239258,cg02267698,cg02299497,cg02313495,cg02331830,cg02452435,cg02487331,cg02524346,cg02586212,cg02624129,cg02754929,cg02844852,cg03062760,cg03345454,cg03393996,cg03463411,cg03613822,cg03847932,cg03920003,cg0…	GSM701503	0.0484
2.895	0.00548	Fetal_Lung	Fetal Lung	UW.Fetal_Lung.ChromatinAccessibility.H-23419.DS15573.twopass.merge150.wgt10.zgt2.wig	cg00012362,cg00035636,cg00044796,cg00101154,cg00101728,cg00114966,cg00291366,cg00557959,cg00632811,cg00667525,cg00738934,cg00791851,cg00809820,cg00835279,cg00901687,cg00908766,cg00923880,cg00999904,cg01053087,cg01065977,cg01074767,cg01079515,cg01091514,cg01201512,cg01324343,cg01348922,cg01480180,cg01581037,cg01584086,cg01601518,cg01640684,cg01652190,cg01741372,cg01808030,cg01819759,cg02091185,cg0…	GSM665806	0.0509
2.875	0.00626	CD56	Blood	UW.CD56_Primary_Cells.ChromatinAccessibility.RO_01679.DS17189.twopass.merge150.wgt10.zgt2.wig	cg00021855,cg00035636,cg00101728,cg00114966,cg00431813,cg00523161,cg00667525,cg00753924,cg00785941,cg00809820,cg00994804,cg01053087,cg01074767,cg01348922,cg01359822,cg01458105,cg01581037,cg01624173,cg02026801,cg02091185,cg02155558,cg02228675,cg02267698,cg02299497,cg02313495,cg02331830,cg02527881,cg02586212,cg02613435,cg02624129,cg02722613,cg02754929,cg02844852,cg03062760,cg03329597,cg03393996,cg0…	GSM665836	0.0579
2.895	0.00658	CD56	Blood	UW.CD56_Primary_Cells.ChromatinAccessibility.RO_01701.DS17443.twopass.merge150.wgt10.zgt2.wig	cg00012362,cg00021855,cg00035636,cg00101728,cg00114966,cg00277334,cg00431813,cg00600477,cg00632811,cg00667525,cg00688402,cg00785941,cg00809820,cg00901687,cg00923880,cg01074767,cg01201512,cg01324343,cg01348922,cg01359822,cg01581037,cg01601518,cg01624173,cg01808030,cg01819759,cg01911613,cg02026801,cg02091185,cg02155558,cg02228675,cg02239258,cg02267698,cg02299497,cg02313495,cg02331830,cg02527881,cg0…	GSM701508	0.0605
2.73	0.00662	Fetal_Intestine_Small	Fetal Intestine, Small	UW.Fetal_Intestine_Small.ChromatinAccessibility.H-23769.DS17317.twopass.merge150.wgt10.zgt2.wig	cg00012362,cg00035636,cg00101154,cg00101728,cg00114966,cg00255919,cg00632811,cg00809820,cg00901687,cg00908766,cg00994804,cg00999904,cg01053087,cg01065977,cg01074767,cg01091514,cg01128042,cg01195214,cg01348922,cg01359822,cg01480180,cg01581037,cg01601518,cg01609139,cg01652190,cg01741372,cg01808030,cg01819759,cg02026801,cg02091185,cg02119577,cg02155558,cg02210151,cg02228675,cg02239258,cg02267698,cg0…	GSM701496	0.0606
2.786	0.00709	Fetal_Muscle_Arm	Fetal Muscle	UW.Fetal_Muscle_Arm.ChromatinAccessibility.H-24078.DS18379.twopass.merge150.wgt10.zgt2.wig	cg00012362,cg00021855,cg00101728,cg00114966,cg00255919,cg00291366,cg00632811,cg00667525,cg00738934,cg00809820,cg00835279,cg00901687,cg00923880,cg00994804,cg01065977,cg01074767,cg01324343,cg01348922,cg01359822,cg01581037,cg01584086,cg01601518,cg01616529,cg01652190,cg01741372,cg01808030,cg01819759,cg02026801,cg02091185,cg02119577,cg02155558,cg02210151,cg02267698,cg02299497,cg02331830,cg02452435,cg0…	GSM878610	0.064
2.637	0.00708	Fetal_Muscle_Arm	Fetal Muscle	UW.Fetal_Muscle_Arm.ChromatinAccessibility.H-24259.DS19295.twopass.merge150.wgt10.zgt2.wig	cg00012362,cg00021855,cg00035636,cg00101728,cg00114966,cg00291366,cg00557959,cg00632811,cg00667525,cg00738934,cg00809820,cg00835279,cg00901687,cg00908766,cg00994804,cg01053087,cg01065977,cg01074767,cg01079515,cg01201512,cg01324343,cg01348922,cg01359822,cg01480180,cg01581037,cg01601518,cg01616529,cg01624173,cg01652190,cg01741372,cg01808030,cg01819759,cg02091185,cg02119577,cg02155558,cg02239258,cg0…	GSM817214	0.064
2.768	0.00705	Fetal_Muscle_Leg	Fetal Muscle	UW.Fetal_Muscle_Leg.ChromatinAccessibility.H-24111.DS18471.twopass.merge150.wgt10.zgt2.wig	cg00012362,cg00101728,cg00114966,cg00255919,cg00277334,cg00291366,cg00632811,cg00667525,cg00738934,cg00753924,cg00785941,cg00809820,cg00901687,cg00923880,cg00994804,cg00999904,cg01053087,cg01065977,cg01074767,cg01091514,cg01201512,cg01324343,cg01348922,cg01359822,cg01480180,cg01581037,cg01584086,cg01601518,cg01652190,cg01741372,cg01808030,cg01819759,cg02091185,cg02119577,cg02155558,cg02210151,cg0…	GSM817183	0.064
2.802	0.00713	Fetal_Stomach	Fetal Stomach	UW.Fetal_Stomach.ChromatinAccessibility.H-24125.DS18821.twopass.merge150.wgt10.zgt2.wig	cg00012362,cg00021855,cg00035636,cg00044796,cg00101154,cg00101728,cg00114966,cg00255919,cg00291366,cg00600477,cg00632811,cg00667525,cg00791851,cg00835279,cg00901687,cg00908766,cg00923880,cg00994804,cg00999904,cg01053087,cg01065977,cg01074767,cg01091514,cg01324343,cg01348922,cg01359822,cg01458105,cg01480180,cg01581037,cg01584086,cg01601518,cg01652190,cg01741372,cg01808030,cg01819759,cg02026801,cg0…	GSM817199	0.064
2.852	0.00763	Neuronal_Progenitor_Cultured_Cells	ES Cell	UW.H1_Derived_Neuronal_Progenitor_Cultured_Cells.ChromatinAccessibility.DS18739.twopass.merge150.wgt10.zgt2.wig	cg00012362,cg00021855,cg00035636,cg00044796,cg00101154,cg00101728,cg00114966,cg00271210,cg00277334,cg00291366,cg00614959,cg00632811,cg00635560,cg00667525,cg00738934,cg00785941,cg00791851,cg00864916,cg00901687,cg00994804,cg00999904,cg01065977,cg01074767,cg01079515,cg01091514,cg01324343,cg01480180,cg01581037,cg01584086,cg01601518,cg01616529,cg01624173,cg01652190,cg01741372,cg01808030,cg02091185,cg0…	GSM878615	0.0679
2.777	0.00761	Fetal_Lung	Fetal Lung	UW.Fetal_Lung.ChromatinAccessibility.H-23284.DS14809.twopass.merge150.wgt10.zgt2.wig	cg00012362,cg00021855,cg00035636,cg00101728,cg00114966,cg00291366,cg00667525,cg00738934,cg00791851,cg00809820,cg00835279,cg00864916,cg00901687,cg00908766,cg00994804,cg00999904,cg01053087,cg01065977,cg01359822,cg01480180,cg01581037,cg01584086,cg01588581,cg01616529,cg01624173,cg01640684,cg01652190,cg01741372,cg01808030,cg01819759,cg02026801,cg02091185,cg02119577,cg02155558,cg02210151,cg02267698,cg0…	GSM595927	0.0679
2.635	0.00815	Fetal_Kidney_Left	Fetal Kidney	UW.Fetal_Kidney_Left.ChromatinAccessibility.H-23589.DS16446.twopass.merge150.wgt10.zgt2.wig	cg00012362,cg00035636,cg00101728,cg00114966,cg00277334,cg00291366,cg00614959,cg00632811,cg00667525,cg00738934,cg00791851,cg00809820,cg00835279,cg00908766,cg00923880,cg00994804,cg00999904,cg01053087,cg01065977,cg01074767,cg01324343,cg01359822,cg01480180,cg01581037,cg01584086,cg01601518,cg01616529,cg01652190,cg01741372,cg01808030,cg01819759,cg01874867,cg01911613,cg02004499,cg02026801,cg02091185,cg0…	GSM665822	0.0722
2.654	0.00926	Fibroblasts_Fetal_Skin_Upper_Back	Fibroblast	UW.Fibroblasts_Fetal_Skin_Upper_Back.ChromatinAccessibility.H-24259.DS19706.twopass.merge150.wgt10.zgt2.wig	cg00012362,cg00035636,cg00101728,cg00114966,cg00291366,cg00791851,cg00908766,cg00994804,cg00999904,cg01065977,cg01324343,cg01359822,cg01480180,cg01581037,cg01652190,cg01741372,cg01819759,cg02091185,cg02155558,cg02267698,cg02270332,cg02452435,cg02486855,cg02624129,cg02844852,cg02860705,cg03020863,cg03062760,cg03299990,cg03329597,cg03345454,cg03407747,cg03453431,cg03513464,cg03741458,cg03920003,cg0…	GSM878641	0.0816
2.464	0.0126	Fetal_Heart	Fetal Heart	UW.Fetal_Heart.ChromatinAccessibility.H-23468.DS15839.twopass.merge150.wgt10.zgt2.wig	cg00012362,cg00035636,cg00044796,cg00101728,cg00114966,cg00255919,cg00291366,cg00557959,cg00632811,cg00667525,cg00785941,cg00791851,cg00809820,cg00835279,cg00901687,cg00923880,cg00994804,cg00999904,cg01053087,cg01065977,cg01074767,cg01091514,cg01195214,cg01201512,cg01324343,cg01359822,cg01480180,cg01581037,cg01584086,cg01588581,cg01601518,cg01609139,cg01640684,cg01652190,cg01741372,cg01808030,cg0…	GSM665811	0.11
2.557	0.0126	Fetal_Heart	Fetal Heart	UW.Fetal_Heart.ChromatinAccessibility.H-23617.DS16621.twopass.merge150.wgt10.zgt2.wig	cg00012362,cg00035636,cg00101728,cg00114966,cg00255919,cg00277334,cg00291366,cg00667525,cg00738934,cg00809820,cg00835279,cg00901687,cg00994804,cg00999904,cg01053087,cg01065977,cg01195214,cg01201512,cg01324343,cg01480180,cg01581037,cg01584086,cg01601518,cg01609139,cg01640684,cg01652190,cg01741372,cg01808030,cg01819759,cg02004499,cg02091185,cg02119577,cg02155558,cg02239258,cg02267698,cg02299497,cg0…	GSM665831	0.11
2.528	0.013	CD8	Blood	UW.CD8_Primary_Cells.ChromatinAccessibility.RO_01689.DS17332.twopass.merge150.wgt10.zgt2.wig	cg00021855,cg00101728,cg00114966,cg00277334,cg00523161,cg00632811,cg00667525,cg00785941,cg00809820,cg00901687,cg00923880,cg00994804,cg01074767,cg01201512,cg01324343,cg01348922,cg01359822,cg01581037,cg01601518,cg01624173,cg01808030,cg01819759,cg01911613,cg02026801,cg02155558,cg02228675,cg02239258,cg02267698,cg02299497,cg02313495,cg02331830,cg02452435,cg02486855,cg02527881,cg02586212,cg02613435,cg0…	GSM701499	0.112
2.528	0.013	Fetal_Heart	Fetal Heart	UW.Fetal_Heart.ChromatinAccessibility.H-22662.DS12531.twopass.merge150.wgt10.zgt2.wig	cg00012362,cg00035636,cg00101728,cg00114966,cg00291366,cg00299286,cg00738934,cg00809820,cg00835279,cg00864916,cg00901687,cg00923880,cg00994804,cg00999904,cg01053087,cg01065977,cg01091514,cg01195214,cg01201512,cg01324343,cg01480180,cg01581037,cg01584086,cg01601518,cg01609139,cg01624173,cg01640684,cg01652190,cg01741372,cg01808030,cg01819759,cg02091185,cg02119577,cg02155558,cg02228675,cg02239258,cg0…	GSM530654	0.112
2.418	0.0144	Fetal_Muscle_Arm	Fetal Muscle	UW.Fetal_Muscle_Arm.ChromatinAccessibility.H-24089.DS18452.twopass.merge150.wgt10.zgt2.wig	cg00012362,cg00035636,cg00101728,cg00114966,cg00277334,cg00291366,cg00632811,cg00667525,cg00738934,cg00753924,cg00809820,cg00835279,cg00901687,cg00923880,cg00994804,cg01053087,cg01065977,cg01074767,cg01091514,cg01195214,cg01201512,cg01324343,cg01348922,cg01359822,cg01480180,cg01581037,cg01584086,cg01601518,cg01640684,cg01652190,cg01741372,cg01808030,cg01819759,cg02091185,cg02119577,cg02155558,cg0…	GSM817178	0.124
2.36	0.0177	Fetal_Lung_Right	Fetal Lung	UW.Fetal_Lung_Right.ChromatinAccessibility.H-24111.DS18492.twopass.merge150.wgt10.zgt2.wig	cg00012362,cg00035636,cg00101728,cg00114966,cg00291366,cg00632811,cg00667525,cg00738934,cg00791851,cg00809820,cg00835279,cg00901687,cg00908766,cg00923880,cg00994804,cg00999904,cg01065977,cg01074767,cg01091514,cg01324343,cg01348922,cg01359822,cg01480180,cg01581037,cg01584086,cg01624173,cg01640684,cg01652190,cg01741372,cg01808030,cg01819759,cg02026801,cg02091185,cg02119577,cg02155558,cg02210151,cg0…	GSM817186	0.151
2.326	0.0182	Fetal_Lung_Right	Fetal Lung	UW.Fetal_Lung_Right.ChromatinAccessibility.H-23604.DS16566.twopass.merge150.wgt10.zgt2.wig	cg00012362,cg00035636,cg00101728,cg00114966,cg00277334,cg00291366,cg00632811,cg00667525,cg00738934,cg00753924,cg00835279,cg00901687,cg00908766,cg00923880,cg00994804,cg00999904,cg01053087,cg01065977,cg01074767,cg01091514,cg01324343,cg01359822,cg01480180,cg01581037,cg01584086,cg01588581,cg01624173,cg01640684,cg01652190,cg01741372,cg01808030,cg01819759,cg02091185,cg02119577,cg02155558,cg02210151,cg0…	GSM665827	0.156
2.327	0.0188	Fibroblasts_Fetal_Skin_Scalp	Fibroblast	UW.Fibroblasts_Fetal_Skin_Scalp.ChromatinAccessibility.H-24259.DS19449.twopass.merge150.wgt10.zgt2.wig	cg00012362,cg00035636,cg00101728,cg00291366,cg00632811,cg00835279,cg00864916,cg00908766,cg00994804,cg00999904,cg01053087,cg01065977,cg01324343,cg01359822,cg01480180,cg01581037,cg01584086,cg01652190,cg01741372,cg02091185,cg02119577,cg02155558,cg02267698,cg02331830,cg02452435,cg02624129,cg02844852,cg02860705,cg03020863,cg03062760,cg03329597,cg03407747,cg03453431,cg03463411,cg03513464,cg03741458,cg0…	GSM878634	0.16
2.253	0.0197	Fetal_Intestine_Small	Fetal Intestine, Small	UW.Fetal_Intestine_Small.ChromatinAccessibility.H-24111.DS18495.twopass.merge150.wgt10.zgt2.wig	cg00012362,cg00021855,cg00035636,cg00101728,cg00169354,cg00255919,cg00291366,cg00632811,cg00667525,cg00791851,cg00809820,cg00908766,cg00923880,cg00994804,cg01053087,cg01065977,cg01074767,cg01091514,cg01128042,cg01153376,cg01195214,cg01348922,cg01359822,cg01581037,cg01609139,cg01741372,cg01808030,cg01819759,cg02026801,cg02155558,cg02210151,cg02228675,cg02239258,cg02299497,cg02313495,cg02331830,cg0…	GSM817187	0.166
2.282	0.0197	Fetal_Muscle_Back	Fetal Muscle	UW.Fetal_Muscle_Back.ChromatinAccessibility.H-24218.DS19117.twopass.merge150.wgt10.zgt2.wig	cg00012362,cg00021855,cg00035636,cg00101154,cg00101728,cg00255919,cg00291366,cg00632811,cg00667525,cg00738934,cg00753924,cg00809820,cg00901687,cg00923880,cg00994804,cg01065977,cg01074767,cg01079515,cg01091514,cg01324343,cg01359822,cg01480180,cg01581037,cg01584086,cg01601518,cg01652190,cg01741372,cg01808030,cg02026801,cg02091185,cg02096172,cg02119577,cg02155558,cg02219949,cg02228675,cg02267698,cg0…	GSM817207	0.166
2.26	0.0201	Fetal_Muscle_Back	Fetal Muscle	UW.Fetal_Muscle_Back.ChromatinAccessibility.H-24143.DS18842.twopass.merge150.wgt10.zgt2.wig	cg00012362,cg00021855,cg00035636,cg00101728,cg00291366,cg00632811,cg00667525,cg00738934,cg00753924,cg00901687,cg00908766,cg00994804,cg01065977,cg01074767,cg01079515,cg01091514,cg01324343,cg01348922,cg01359822,cg01480180,cg01581037,cg01584086,cg01601518,cg01652190,cg01741372,cg01808030,cg01819759,cg02026801,cg02119577,cg02155558,cg02228675,cg02267698,cg02313495,cg02331830,cg02452435,cg02486855,cg0…	GSM817200	0.168
2.229	0.0204	Fetal_Lung_Left	Fetal Lung	UW.Fetal_Lung_Left.ChromatinAccessibility.H-24111.DS18487.twopass.merge150.wgt10.zgt2.wig	cg00012362,cg00035636,cg00101728,cg00114966,cg00291366,cg00632811,cg00667525,cg00738934,cg00791851,cg00809820,cg00835279,cg00901687,cg00908766,cg00923880,cg00999904,cg01053087,cg01065977,cg01074767,cg01091514,cg01201512,cg01324343,cg01348922,cg01359822,cg01480180,cg01581037,cg01584086,cg01588581,cg01640684,cg01652190,cg01741372,cg01808030,cg01819759,cg02119577,cg02155558,cg02210151,cg02239258,cg0…	GSM817185	0.17
2.271	0.0207	Fetal_Muscle_Leg	Fetal Muscle	UW.Fetal_Muscle_Leg.ChromatinAccessibility.H-24218.DS19115.twopass.merge150.wgt10.zgt2.wig	cg00012362,cg00101154,cg00101728,cg00114966,cg00291366,cg00632811,cg00667525,cg00738934,cg00753924,cg00809820,cg00901687,cg00994804,cg00999904,cg01053087,cg01065977,cg01074767,cg01091514,cg01201512,cg01324343,cg01348922,cg01359822,cg01480180,cg01581037,cg01601518,cg01624173,cg01652190,cg01741372,cg01808030,cg01819759,cg02091185,cg02119577,cg02155558,cg02228675,cg02267698,cg02313495,cg02331830,cg0…	GSM817206	0.172
2.275	0.0224	Fetal_Muscle_Back	Fetal Muscle	UW.Fetal_Muscle_Back.ChromatinAccessibility.H-24078.DS18377.twopass.merge150.wgt10.zgt2.wig	cg00012362,cg00035636,cg00101728,cg00114966,cg00142257,cg00169354,cg00277334,cg00291366,cg00632811,cg00667525,cg00738934,cg00753924,cg00835279,cg00901687,cg00923880,cg00994804,cg01065977,cg01074767,cg01201512,cg01324343,cg01359822,cg01480180,cg01581037,cg01584086,cg01601518,cg01652190,cg01741372,cg01808030,cg01819759,cg02091185,cg02119577,cg02155558,cg02210151,cg02239258,cg02267698,cg02299497,cg0…	GSM817171	0.185
2.216	0.0234	Fetal_Muscle_Arm	Fetal Muscle	UW.Fetal_Muscle_Arm.ChromatinAccessibility.H-24111.DS18473.twopass.merge150.wgt10.zgt2.wig	cg00012362,cg00035636,cg00101728,cg00114966,cg00142257,cg00277334,cg00291366,cg00632811,cg00667525,cg00738934,cg00753924,cg00791851,cg00809820,cg00835279,cg00901687,cg00923880,cg00994804,cg00999904,cg01053087,cg01065977,cg01074767,cg01091514,cg01201512,cg01324343,cg01359822,cg01480180,cg01581037,cg01584086,cg01601518,cg01652190,cg01741372,cg01808030,cg01819759,cg02091185,cg02119577,cg02155558,cg0…	GSM817184	0.192
2.2	0.0242	Fetal_Muscle_Leg	Fetal Muscle	UW.Fetal_Muscle_Leg.ChromatinAccessibility.H-24297.DS19643.twopass.merge150.wgt10.zgt2.wig	cg00012362,cg00021855,cg00035636,cg00101728,cg00277334,cg00291366,cg00431813,cg00632811,cg00635560,cg00667525,cg00738934,cg00785941,cg00791851,cg00809820,cg00835279,cg00901687,cg00923880,cg00994804,cg00999904,cg01065977,cg01074767,cg01091514,cg01201512,cg01348922,cg01359822,cg01480180,cg01581037,cg01584086,cg01601518,cg01652190,cg01741372,cg01819759,cg02091185,cg02119577,cg02155558,cg02267698,cg0…	GSM878637	0.198
2.199	0.0245	Penis_Foreskin_Melanocyte	Skin	UW.Penis_Foreskin_Melanocyte_Primary_Cells.ChromatinAccessibility.skin01.DS18590.twopass.merge150.wgt10.zgt2.wig	cg00012362,cg00035636,cg00101728,cg00114966,cg00255919,cg00277334,cg00291366,cg00632811,cg00635560,cg00667525,cg00901687,cg00908766,cg00994804,cg00999904,cg01053087,cg01128042,cg01153376,cg01195214,cg01324343,cg01480180,cg01581037,cg01601518,cg01624173,cg01652190,cg01741372,cg01808030,cg02026801,cg02091185,cg02155558,cg02228675,cg02239258,cg02267698,cg02299497,cg02331830,cg02341645,cg02452435,cg0…	GSM774243	0.2
2.197	0.0261	CD14	Blood	UW.CD14_Primary_Cells.ChromatinAccessibility.RO_01701.DS17889.twopass.merge150.wgt10.zgt2.wig	cg00101728,cg00255919,cg00632811,cg00667525,cg00753924,cg00898013,cg00923880,cg00994804,cg01195214,cg01348922,cg01359822,cg01581037,cg01601518,cg01624173,cg01640684,cg01819759,cg02096172,cg02239258,cg02313495,cg02331830,cg02524346,cg02527881,cg02586212,cg02624129,cg02844852,cg03022891,cg03062760,cg03329597,cg03463411,cg03513464,cg03517284,cg03920003,cg04035553,cg04315214,cg04354002,cg04517722,cg0…	GSM701541	0.212
2.119	0.0264	Fetal_Intestine_Large	Fetal Intestine, Large	UW.Fetal_Intestine_Large.ChromatinAccessibility.H-23758.DS17157.twopass.merge150.wgt10.zgt2.wig	cg00012362,cg00035636,cg00101154,cg00101728,cg00255919,cg00291366,cg00299286,cg00632811,cg00791851,cg00835279,cg00908766,cg00923880,cg01065977,cg01074767,cg01091514,cg01195214,cg01348922,cg01359822,cg01458105,cg01581037,cg01741372,cg02026801,cg02091185,cg02119577,cg02155558,cg02210151,cg02228675,cg02239258,cg02267698,cg02271943,cg02299497,cg02313495,cg02331830,cg02452435,cg02486855,cg02586212,cg0…	GSM701490	0.213
2.076	0.0275	Trophoblast_Cultured_Cells	ES Cell	UW.H1_BMP4_Derived_Trophoblast_Cultured_Cells.ChromatinAccessibility.DS19317.twopass.merge150.wgt10.zgt2.wig	cg00012362,cg00035636,cg00101728,cg00291366,cg00785941,cg00791851,cg00908766,cg01065977,cg01201512,cg01480180,cg01581037,cg01584086,cg01588581,cg01741372,cg01808030,cg01819759,cg02026801,cg02091185,cg02108645,cg02228675,cg02239258,cg02267698,cg02299497,cg02527881,cg02586212,cg02624129,cg02722613,cg02776658,cg02844852,cg02873954,cg02907150,cg03020863,cg03062760,cg03299990,cg03329597,cg03345454,cg0…	GSM878628	0.221
2.107	0.0276	Fetal_Lung	Fetal Lung	UW.Fetal_Lung.ChromatinAccessibility.H-23266.DS14751.twopass.merge150.wgt10.zgt2.wig	cg00012362,cg00035636,cg00044796,cg00101728,cg00114966,cg00291366,cg00632811,cg00667525,cg00738934,cg00791851,cg00835279,cg00901687,cg00908766,cg00923880,cg00999904,cg01065977,cg01074767,cg01091514,cg01201512,cg01324343,cg01348922,cg01359822,cg01480180,cg01581037,cg01584086,cg01601518,cg01640684,cg01652190,cg01741372,cg01808030,cg01819759,cg02004499,cg02026801,cg02119577,cg02155558,cg02210151,cg0…	GSM595925	0.221
2.063	0.0303	Fetal_Lung_Left	Fetal Lung	UW.Fetal_Lung_Left.ChromatinAccessibility.H-23964.DS17835.twopass.merge150.wgt10.zgt2.wig	cg00012362,cg00101728,cg00291366,cg00557959,cg00738934,cg00809820,cg00835279,cg00901687,cg00908766,cg01065977,cg01324343,cg01348922,cg01359822,cg01581037,cg01584086,cg01601518,cg01640684,cg01652190,cg01741372,cg01808030,cg02155558,cg02210151,cg02239258,cg02267698,cg02271943,cg02299497,cg02301920,cg02586212,cg02613435,cg02624129,cg02776658,cg02860705,cg02873954,cg03062760,cg03299990,cg03329597,cg0…	GSM701534	0.242
2.15	0.0304	Fibroblasts_Fetal_Skin_Abdomen	Fibroblast	UW.Fibroblasts_Fetal_Skin_Abdomen.ChromatinAccessibility.H-24259.DS19558.twopass.merge150.wgt10.zgt2.wig	cg00012362,cg00035636,cg00101728,cg00114966,cg00291366,cg00667525,cg00908766,cg00923880,cg00994804,cg01065977,cg01079515,cg01091514,cg01324343,cg01359822,cg01480180,cg01581037,cg01601518,cg01616529,cg01741372,cg02091185,cg02239258,cg02267698,cg02270332,cg02331830,cg02624129,cg02844852,cg02860705,cg03020863,cg03062760,cg03329597,cg03345454,cg03453431,cg03513464,cg03741458,cg03842440,cg03920003,cg0…	GSM878635	0.242
2.052	0.0313	Penis_Foreskin_Melanocyte	Skin	UW.Penis_Foreskin_Melanocyte_Primary_Cells.ChromatinAccessibility.skin01.DS18601.twopass.merge150.wgt10.zgt2.wig	cg00012362,cg00021855,cg00035636,cg00044796,cg00101728,cg00114966,cg00277334,cg00291366,cg00632811,cg00635560,cg00667525,cg00753924,cg00835279,cg00901687,cg00908766,cg00994804,cg00999904,cg01053087,cg01065977,cg01128042,cg01324343,cg01480180,cg01581037,cg01601518,cg01624173,cg01652190,cg01741372,cg01808030,cg01819759,cg01911613,cg02026801,cg02091185,cg02155558,cg02228675,cg02239258,cg02267698,cg0…	GSM774244	0.248
2.037	0.0321	Fetal_Muscle_Arm	Fetal Muscle	UW.Fetal_Muscle_Arm.ChromatinAccessibility.H-24125.DS18559.twopass.merge150.wgt10.zgt2.wig	cg00012362,cg00021855,cg00035636,cg00101154,cg00101728,cg00114966,cg00291366,cg00299286,cg00600477,cg00632811,cg00667525,cg00738934,cg00785941,cg00901687,cg00994804,cg01053087,cg01065977,cg01074767,cg01091514,cg01201512,cg01324343,cg01348922,cg01359822,cg01480180,cg01581037,cg01584086,cg01601518,cg01616529,cg01652190,cg01741372,cg01808030,cg01819759,cg02091185,cg02119577,cg02155558,cg02210151,cg0…	GSM817191	0.253
2.09	0.0334	Fetal_Lung	Fetal Lung	UW.Fetal_Lung.ChromatinAccessibility.H-23284.DS14820.twopass.merge150.wgt10.zgt2.wig	cg00012362,cg00035636,cg00101728,cg00114966,cg00277334,cg00291366,cg00557959,cg00667525,cg00738934,cg00791851,cg00835279,cg00901687,cg00908766,cg00999904,cg01065977,cg01074767,cg01348922,cg01359822,cg01480180,cg01581037,cg01584086,cg01624173,cg01640684,cg01652190,cg01741372,cg01808030,cg02026801,cg02091185,cg02119577,cg02155558,cg02210151,cg02239258,cg02267698,cg02299497,cg02301920,cg02331830,cg0…	GSM595929	0.262
1.97	0.0355	IMR90	Lung	UW.IMR90.ChromatinAccessibility.DS13219.twopass.merge150.wgt10.zgt2.wig	cg00012362,cg00035636,cg00101728,cg00114966,cg00291366,cg00614959,cg00632811,cg00835279,cg00908766,cg00923880,cg00994804,cg00999904,cg01053087,cg01065977,cg01128042,cg01324343,cg01359822,cg01480180,cg01581037,cg01584086,cg01741372,cg02091185,cg02096172,cg02119577,cg02155558,cg02239258,cg02267698,cg02331830,cg02452435,cg02454025,cg02524346,cg02624129,cg02722613,cg02776658,cg02844852,cg02860705,cg0…	GSM530665	0.277
2.007	0.0387	Fetal_Stomach	Fetal Stomach	UW.Fetal_Stomach.ChromatinAccessibility.H-23914.DS17750.twopass.merge150.wgt10.zgt2.wig	cg00012362,cg00021855,cg00035636,cg00101154,cg00101728,cg00291366,cg00632811,cg00667525,cg00791851,cg00809820,cg00908766,cg00994804,cg01053087,cg01065977,cg01091514,cg01324343,cg01348922,cg01359822,cg01458105,cg01480180,cg01581037,cg01584086,cg01601518,cg01652190,cg01741372,cg01808030,cg02026801,cg02091185,cg02119577,cg02155558,cg02210151,cg02228675,cg02239258,cg02267698,cg02299497,cg02313495,cg0…	GSM701528	0.301
1.966	0.0397	Fibroblasts_Fetal_Skin_Quadriceps_Right	Fibroblast	UW.Fibroblasts_Fetal_Skin_Quadriceps_Right.ChromatinAccessibility.H-24259.DS19948.twopass.merge150.wgt10.zgt2.wig	cg00012362,cg00035636,cg00101728,cg00114966,cg00291366,cg00632811,cg00835279,cg00908766,cg00994804,cg01065977,cg01079515,cg01359822,cg01480180,cg01581037,cg01652190,cg01741372,cg01819759,cg02091185,cg02096172,cg02155558,cg02228675,cg02239258,cg02267698,cg02270332,cg02331830,cg02452435,cg02486855,cg02613435,cg02624129,cg02722613,cg02844852,cg02860705,cg03020863,cg03062760,cg03329597,cg03345454,cg0…	GSM878647	0.308
1.827	0.0476	Fetal_Skin	Fetal Skin	UW.Fetal_Skin.ChromatinAccessibility.H-22337.DS10987.twopass.merge150.wgt10.zgt2.wig	cg00012362,cg00035636,cg00101728,cg00114966,cg00255919,cg00291366,cg00299286,cg00632811,cg00738934,cg00791851,cg00809820,cg00835279,cg00901687,cg00908766,cg00994804,cg01065977,cg01091514,cg01195214,cg01348922,cg01581037,cg01584086,cg01588581,cg01652190,cg01741372,cg02155558,cg02210151,cg02228675,cg02270332,cg02299497,cg02527881,cg02613435,cg02722613,cg02754929,cg02776658,cg03062760,cg03190825,cg0…	GSM817158	0.368
1.927	0.0505	Fetal_Muscle_Arm	Fetal Muscle	UW.Fetal_Muscle_Arm.ChromatinAccessibility.H-24218.DS19053.twopass.merge150.wgt10.zgt2.wig	cg00012362,cg00021855,cg00035636,cg00101154,cg00101728,cg00114966,cg00255919,cg00291366,cg00632811,cg00667525,cg00738934,cg00753924,cg00809820,cg00835279,cg00901687,cg00994804,cg00999904,cg01053087,cg01065977,cg01074767,cg01079515,cg01091514,cg01324343,cg01348922,cg01359822,cg01480180,cg01581037,cg01601518,cg01640684,cg01652190,cg01741372,cg01808030,cg01819759,cg02004499,cg02091185,cg02119577,cg0…	GSM878620	0.388
1.77	0.0559	Fetal_Muscle_Back	Fetal Muscle	UW.Fetal_Muscle_Back.ChromatinAccessibility.H-24089.DS18454.twopass.merge150.wgt10.zgt2.wig	cg00012362,cg00021855,cg00035636,cg00101728,cg00114966,cg00291366,cg00614959,cg00632811,cg00667525,cg00738934,cg00835279,cg00901687,cg00923880,cg00994804,cg01053087,cg01065977,cg01074767,cg01091514,cg01201512,cg01324343,cg01348922,cg01359822,cg01480180,cg01581037,cg01601518,cg01652190,cg01741372,cg01819759,cg02091185,cg02119577,cg02155558,cg02228675,cg02239258,cg02267698,cg02331830,cg02341645,cg0…	GSM878611	0.428
1.722	0.0592	Fetal_Muscle_Arm	Fetal Muscle	UW.Fetal_Muscle_Arm.ChromatinAccessibility.H-24143.DS18992.twopass.merge150.wgt10.zgt2.wig	cg00012362,cg00021855,cg00035636,cg00101728,cg00114966,cg00255919,cg00291366,cg00632811,cg00667525,cg00738934,cg00753924,cg00901687,cg00923880,cg00994804,cg00999904,cg01065977,cg01074767,cg01079515,cg01091514,cg01324343,cg01348922,cg01359822,cg01480180,cg01581037,cg01601518,cg01652190,cg01741372,cg01808030,cg01819759,cg02091185,cg02155558,cg02267698,cg02331830,cg02486855,cg02527881,cg02586212,cg0…	GSM878618	0.452
1.702	0.0655	Fibroblasts_Fetal_Skin_Quadriceps_Left	Fibroblast	UW.Fibroblasts_Fetal_Skin_Quadriceps_Left.ChromatinAccessibility.H-24259.DS20056.twopass.merge150.wgt10.zgt2.wig	cg00012362,cg00035636,cg00101728,cg00114966,cg00291366,cg00835279,cg00908766,cg00994804,cg01053087,cg01065977,cg01324343,cg01359822,cg01480180,cg01581037,cg01652190,cg01741372,cg01808030,cg01819759,cg02091185,cg02155558,cg02228675,cg02239258,cg02267698,cg02270332,cg02331830,cg02613435,cg02624129,cg02722613,cg02844852,cg02860705,cg03020863,cg03062760,cg03299990,cg03329597,cg03345454,cg03453431,cg0…	GSM878649	0.498
1.734	0.0671	Fetal_Muscle_Arm	Fetal Muscle	UW.Fetal_Muscle_Arm.ChromatinAccessibility.H-24297.DS19646.twopass.merge150.wgt10.zgt2.wig	cg00012362,cg00035636,cg00101728,cg00114966,cg00277334,cg00291366,cg00632811,cg00738934,cg00809820,cg00835279,cg00901687,cg00923880,cg00994804,cg01065977,cg01074767,cg01091514,cg01195214,cg01201512,cg01348922,cg01359822,cg01480180,cg01581037,cg01601518,cg01640684,cg01652190,cg01741372,cg01819759,cg01971667,cg02119577,cg02155558,cg02228675,cg02239258,cg02267698,cg02270332,cg02299497,cg02331830,cg0…	GSM878638	0.508
1.692	0.0715	Fetal_Muscle_Back	Fetal Muscle	UW.Fetal_Muscle_Back.ChromatinAccessibility.H-24244.DS19283.twopass.merge150.wgt10.zgt2.wig	cg00012362,cg00021855,cg00035636,cg00101728,cg00114966,cg00255919,cg00291366,cg00632811,cg00667525,cg00738934,cg00753924,cg00809820,cg00835279,cg00901687,cg00994804,cg01053087,cg01065977,cg01074767,cg01091514,cg01201512,cg01324343,cg01348922,cg01359822,cg01480180,cg01581037,cg01601518,cg01624173,cg01652190,cg01741372,cg01808030,cg01819759,cg02091185,cg02119577,cg02155558,cg02239258,cg02267698,cg0…	GSM817212	0.539
1.622	0.075	CD4	Blood	UW.CD4_Primary_Cells.ChromatinAccessibility.RO_01549.DS15947.twopass.merge150.wgt10.zgt2.wig	cg00021855,cg00101154,cg00101728,cg00114966,cg00523161,cg00600477,cg00632811,cg00667525,cg00753924,cg00785941,cg00898013,cg00901687,cg00923880,cg01053087,cg01074767,cg01079515,cg01201512,cg01324343,cg01348922,cg01359822,cg01581037,cg01601518,cg01808030,cg01819759,cg02026801,cg02155558,cg02219949,cg02228675,cg02267698,cg02299497,cg02313495,cg02331830,cg02452435,cg02486855,cg02487331,cg02527881,cg0…	GSM665812	0.563
1.64	0.0756	CD3	Blood	UW.CD3_Primary_Cells.ChromatinAccessibility.RO_01679.DS17198.twopass.merge150.wgt10.zgt2.wig	cg00021855,cg00101728,cg00255919,cg00523161,cg00632811,cg00667525,cg00753924,cg00785941,cg00809820,cg00898013,cg00994804,cg01053087,cg01065977,cg01074767,cg01091514,cg01324343,cg01359822,cg01581037,cg01588581,cg01601518,cg01624173,cg01819759,cg02026801,cg02155558,cg02228675,cg02267698,cg02299497,cg02313495,cg02331830,cg02486855,cg02527881,cg02586212,cg02613435,cg02624129,cg03012280,cg03062760,cg0…	GSM665837	0.565
1.623	0.076	Fetal_Thymus	Fetal Thymus	UW.Fetal_Thymus.ChromatinAccessibility.H-24259.DS19287.twopass.merge150.wgt10.zgt2.wig	cg00012362,cg00035636,cg00101154,cg00101728,cg00291366,cg00632811,cg00738934,cg00791851,cg00809820,cg00835279,cg00994804,cg01053087,cg01065977,cg01074767,cg01079515,cg01091514,cg01195214,cg01201512,cg01324343,cg01348922,cg01359822,cg01480180,cg01581037,cg01584086,cg01652190,cg01741372,cg01808030,cg01819759,cg02091185,cg02119577,cg02155558,cg02210151,cg02239258,cg02267698,cg02331830,cg02452435,cg0…	GSM878627	0.566
1.554	0.0784	Penis_Foreskin_Fibroblast	Fibroblast	UW.Penis_Foreskin_Fibroblast_Primary_Cells.ChromatinAccessibility.skin02.DS18256.twopass.merge150.wgt10.zgt2.wig	cg00012362,cg00035636,cg00101154,cg00101728,cg00291366,cg00632811,cg00667525,cg00835279,cg00864916,cg00901687,cg00994804,cg01053087,cg01065977,cg01324343,cg01581037,cg01584086,cg01588581,cg01601518,cg01624173,cg01741372,cg01808030,cg01911613,cg02091185,cg02155558,cg02267698,cg02270332,cg02331830,cg02452435,cg02613435,cg02624129,cg02722613,cg02820566,cg02844852,cg02860705,cg02873954,cg03020863,cg0…	GSM817170	0.582
1.528	0.0844	Fibroblasts_Fetal_Skin_Scalp	Fibroblast	UW.Fibroblasts_Fetal_Skin_Scalp.ChromatinAccessibility.H-24259.DS19444.twopass.merge150.wgt10.zgt2.wig	cg00012362,cg00021855,cg00035636,cg00101728,cg00255919,cg00291366,cg00753924,cg00864916,cg00908766,cg00994804,cg00999904,cg01065977,cg01079515,cg01359822,cg01480180,cg01581037,cg01584086,cg01652190,cg01741372,cg01808030,cg02091185,cg02155558,cg02331830,cg02624129,cg02844852,cg02860705,cg03020863,cg03062760,cg03299990,cg03329597,cg03453431,cg03463411,cg03513464,cg03741458,cg03920003,cg03935359,cg0…	GSM878633	0.624
1.513	0.0869	Fibroblasts_Fetal_Skin_Quadriceps_Left	Fibroblast	UW.Fibroblasts_Fetal_Skin_Quadriceps_Left.ChromatinAccessibility.H-24259.DS20046.twopass.merge150.wgt10.zgt2.wig	cg00012362,cg00035636,cg00101728,cg00114966,cg00291366,cg00835279,cg00908766,cg00994804,cg01053087,cg01065977,cg01079515,cg01324343,cg01359822,cg01480180,cg01581037,cg01584086,cg01652190,cg01741372,cg01808030,cg02091185,cg02155558,cg02267698,cg02270332,cg02331830,cg02527881,cg02613435,cg02624129,cg02844852,cg02860705,cg03020863,cg03062760,cg03299990,cg03329597,cg03345454,cg03453431,cg03463411,cg0…	GSM878648	0.64
1.495	0.0894	Mesenchymal_Stem_Cells	ES Cell	UW.H1_Derived_Mesenchymal_Stem_Cells.ChromatinAccessibility.DS21042.twopass.merge150.wgt10.zgt2.wig	cg00012362,cg00021855,cg00035636,cg00101154,cg00101728,cg00114966,cg00255919,cg00277334,cg00291366,cg00614959,cg00753924,cg00791851,cg00835279,cg00994804,cg00999904,cg01065977,cg01074767,cg01348922,cg01359822,cg01480180,cg01581037,cg01584086,cg01601518,cg01616529,cg01652190,cg01741372,cg01808030,cg02026801,cg02091185,cg02119577,cg02155558,cg02228675,cg02239258,cg02267698,cg02331830,cg02452435,cg0…	GSM906381	0.656
1.452	0.0966	Fetal_Brain	Fetal Brain	UW.Fetal_Brain.ChromatinAccessibility.H-24279.DS20221.twopass.merge150.wgt10.zgt2.wig	cg00035636,cg00101728,cg00271210,cg00274965,cg00277334,cg00557959,cg00632811,cg00667525,cg00753924,cg00785941,cg00791851,cg00809820,cg00901687,cg00908766,cg00923880,cg00994804,cg00999904,cg01053087,cg01065977,cg01091514,cg01128042,cg01153376,cg01324343,cg01359822,cg01480180,cg01581037,cg01584086,cg01588581,cg01601518,cg01652190,cg01741372,cg01808030,cg02004499,cg02091185,cg02155558,cg02210151,cg0…	GSM878650	0.703
1.486	0.0966	Fetal_Muscle_Arm	Fetal Muscle	UW.Fetal_Muscle_Arm.ChromatinAccessibility.H-24198.DS19051.twopass.merge150.wgt10.zgt2.wig	cg00012362,cg00021855,cg00101728,cg00114966,cg00291366,cg00632811,cg00667525,cg00738934,cg00753924,cg00809820,cg00835279,cg00923880,cg00994804,cg01053087,cg01074767,cg01079515,cg01091514,cg01195214,cg01201512,cg01324343,cg01359822,cg01480180,cg01581037,cg01601518,cg01652190,cg01741372,cg01808030,cg02091185,cg02119577,cg02155558,cg02239258,cg02267698,cg02270332,cg02331830,cg02452435,cg02486855,cg0…	GSM878619	0.703
1.389	0.104	CD56_Mobilised	Blood	UW.Mobilized_CD56_Primary_Cells.ChromatinAccessibility.RO_01689.DS16376.twopass.merge150.wgt10.zgt2.wig	cg00021855,cg00044796,cg00101728,cg00114966,cg00255919,cg00299286,cg00600477,cg00632811,cg00667525,cg00753924,cg00785941,cg00809820,cg00901687,cg00923880,cg01053087,cg01074767,cg01091514,cg01201512,cg01324343,cg01359822,cg01581037,cg01601518,cg01624173,cg01808030,cg01911613,cg02026801,cg02155558,cg02228675,cg02267698,cg02271943,cg02299497,cg02313495,cg02331830,cg02452435,cg02487331,cg02527881,cg0…	GSM665820	0.755
1.307	0.109	Trophoblast_Cultured_Cells	ES Cell	UW.H1_BMP4_Derived_Trophoblast_Cultured_Cells.ChromatinAccessibility.DS18736.twopass.merge150.wgt10.zgt2.wig	cg00012362,cg00021855,cg00101728,cg00277334,cg00291366,cg00632811,cg00738934,cg00791851,cg00901687,cg00908766,cg01065977,cg01201512,cg01581037,cg01584086,cg01588581,cg01741372,cg01808030,cg02026801,cg02091185,cg02096172,cg02155558,cg02210151,cg02239258,cg02299497,cg02313495,cg02486855,cg02487331,cg02527881,cg02586212,cg02624129,cg02722613,cg02776658,cg02844852,cg03020863,cg03299990,cg03329597,cg0…	GSM878614	0.789
1.359	0.111	Fibroblasts_Fetal_Skin_Abdomen	Fibroblast	UW.Fibroblasts_Fetal_Skin_Abdomen.ChromatinAccessibility.H-24259.DS19561.twopass.merge150.wgt10.zgt2.wig	cg00012362,cg00021855,cg00035636,cg00101728,cg00291366,cg00791851,cg00908766,cg01065977,cg01079515,cg01359822,cg01581037,cg01616529,cg01652190,cg01741372,cg01808030,cg02091185,cg02155558,cg02267698,cg02270332,cg02331830,cg02613435,cg02624129,cg02844852,cg02860705,cg03020863,cg03062760,cg03329597,cg03407747,cg03453431,cg03463411,cg03513464,cg03741458,cg03935359,cg04035553,cg04043455,cg04179952,cg0…	GSM878636	0.8
1.247	0.134	Mesenchymal_Stem_Cells	ES Cell	UW.H1_Derived_Mesenchymal_Stem_Cells.ChromatinAccessibility.DS20671.twopass.merge150.wgt10.zgt2.wig	cg00012362,cg00035636,cg00101154,cg00101728,cg00291366,cg00632811,cg00753924,cg00835279,cg00994804,cg00999904,cg01065977,cg01128042,cg01348922,cg01359822,cg01581037,cg01584086,cg01601518,cg01616529,cg01652190,cg01741372,cg01808030,cg02026801,cg02091185,cg02119577,cg02155558,cg02228675,cg02239258,cg02267698,cg02270332,cg02331830,cg02452435,cg02486855,cg02586212,cg02624129,cg02722613,cg02776658,cg0…	GSM906380	0.957
1.267	0.137	Fetal_Heart	Fetal Heart	UW.Fetal_Heart.ChromatinAccessibility.H-23500.DS16018.twopass.merge150.wgt10.zgt2.wig	cg00012362,cg00035636,cg00044796,cg00101728,cg00291366,cg00557959,cg00667525,cg00738934,cg00809820,cg00835279,cg00901687,cg00923880,cg00999904,cg01053087,cg01065977,cg01074767,cg01195214,cg01324343,cg01480180,cg01581037,cg01584086,cg01601518,cg01609139,cg01624173,cg01652190,cg01741372,cg01808030,cg01819759,cg01874867,cg02091185,cg02096172,cg02155558,cg02210151,cg02239258,cg02267698,cg02301920,cg0…	GSM665814	0.975
1.197	0.137	Fetal_Muscle_Leg	Fetal Muscle	UW.Fetal_Muscle_Leg.ChromatinAccessibility.H-23808.DS17429.twopass.merge150.wgt10.zgt2.wig	cg00012362,cg00101728,cg00114966,cg00277334,cg00291366,cg00632811,cg00667525,cg00738934,cg00753924,cg00864916,cg00901687,cg00923880,cg00999904,cg01074767,cg01091514,cg01324343,cg01348922,cg01359822,cg01480180,cg01581037,cg01601518,cg01652190,cg01741372,cg01808030,cg01819759,cg02091185,cg02155558,cg02271943,cg02331830,cg02452435,cg02486855,cg02527881,cg02586212,cg02613435,cg02722613,cg02754929,cg0…	GSM701505	0.975
1.025	0.19	CD3	Blood	UW.CD3_Primary_Cells.ChromatinAccessibility.CB1_1-3-2011.DS17702.twopass.merge150.wgt10.zgt2.wig	cg00021855,cg00035636,cg00044796,cg00114966,cg00255919,cg00632811,cg00667525,cg00785941,cg00867835,cg00898013,cg00901687,cg00923880,cg01074767,cg01091514,cg01201512,cg01324343,cg01359822,cg01581037,cg01601518,cg01624173,cg01808030,cg01819759,cg02026801,cg02228675,cg02239258,cg02267698,cg02299497,cg02313495,cg02331830,cg02452435,cg02486855,cg02586212,cg02624129,cg02722613,cg02754929,cg03062760,cg0…	GSM701525	1
-0.08	0.548	Breast_vHMEC	Breast	UW.Breast_vHMEC.ChromatinAccessibility.RM035.DS18406.twopass.merge150.wgt10.zgt2.wig	cg00012362,cg00021855,cg00101154,cg00101728,cg00114966,cg00142257,cg00632811,cg00753924,cg00785941,cg00908766,cg01053087,cg01065977,cg01480180,cg01581037,cg01588581,cg01741372,cg02026801,cg02096172,cg02155558,cg02210151,cg02228675,cg02239258,cg02267698,cg02299497,cg02331830,cg02452435,cg02527881,cg02613435,cg02624129,cg02860705,cg03020863,cg03062760,cg03190825,cg03299990,cg03329597,cg03345454,cg0…	GSM753973	1
-0.18	0.586	Breast_vHMEC	Breast	UW.Breast_vHMEC.ChromatinAccessibility.RM035.DS18438.twopass.merge150.wgt10.zgt2.wig	cg00012362,cg00035636,cg00101154,cg00101728,cg00632811,cg00753924,cg00785941,cg00908766,cg00994804,cg01053087,cg01065977,cg01091514,cg01480180,cg01581037,cg01588581,cg02026801,cg02096172,cg02155558,cg02210151,cg02219949,cg02267698,cg02299497,cg02331830,cg02624129,cg02722613,cg02844852,cg02860705,cg03020863,cg03062760,cg03190825,cg03299990,cg03329597,cg03345454,cg03453431,cg03463411,cg03513464,cg0…	GSM753974	1
0.735	0.269	Fetal_Adrenal_Gland	Fetal Adrenal	UW.Fetal_Adrenal_Gland.ChromatinAccessibility.H-23769.DS17319.twopass.merge150.wgt10.zgt2.wig	cg00012362,cg00035636,cg00044796,cg00101728,cg00114966,cg00271210,cg00614959,cg00632811,cg00667525,cg00785941,cg00809820,cg00835279,cg00901687,cg00994804,cg00999904,cg01053087,cg01065977,cg01074767,cg01091514,cg01195214,cg01324343,cg01348922,cg01581037,cg01584086,cg01601518,cg01652190,cg01808030,cg01819759,cg02091185,cg02155558,cg02210151,cg02239258,cg02267698,cg02313495,cg02331830,cg02341645,cg0…	GSM817165	1
0.987	0.189	Fetal_Adrenal_Gland	Fetal Adrenal	UW.Fetal_Adrenal_Gland.ChromatinAccessibility.H-24409.DS20343.twopass.merge150.wgt10.zgt2.wig	cg00012362,cg00101154,cg00101728,cg00114966,cg00255919,cg00271210,cg00291366,cg00299286,cg00557959,cg00614959,cg00632811,cg00667525,cg00785941,cg00791851,cg00809820,cg00835279,cg00923880,cg00999904,cg01053087,cg01195214,cg01324343,cg01348922,cg01480180,cg01581037,cg01584086,cg01601518,cg01624173,cg01652190,cg01778345,cg01808030,cg01819759,cg02091185,cg02096172,cg02210151,cg02228675,cg02267698,cg0…	GSM878658	1
-1.223	0.885	Fetal_Brain	Fetal Brain	UW.Fetal_Brain.ChromatinAccessibility.H-22510.DS11872.twopass.merge150.wgt10.zgt2.wig	cg00035636,cg00101728,cg00614959,cg00785941,cg00791851,cg00901687,cg00994804,cg01053087,cg01065977,cg01128042,cg01324343,cg01480180,cg01581037,cg01584086,cg01601518,cg01741372,cg02091185,cg02155558,cg02228675,cg02239258,cg02267698,cg02299497,cg02341645,cg02452435,cg02624129,cg02754929,cg02860705,cg02873954,cg03062760,cg03345454,cg03453431,cg03463411,cg03513464,cg03613822,cg03741458,cg03829194,cg0…	GSM530651	1
-0.896	0.818	Fetal_Brain	Fetal Brain	UW.Fetal_Brain.ChromatinAccessibility.H-22510.DS11877.twopass.merge150.wgt10.zgt2.wig	cg00035636,cg00101728,cg00114966,cg00791851,cg00809820,cg00994804,cg01053087,cg01091514,cg01581037,cg01584086,cg01601518,cg01652190,cg01741372,cg01819759,cg02091185,cg02155558,cg02210151,cg02267698,cg02299497,cg02341645,cg02452435,cg02586212,cg02754929,cg02860705,cg02873954,cg03062760,cg03190825,cg03299990,cg03345454,cg03453431,cg03463411,cg03513464,cg03613822,cg03741458,cg03829194,cg03842440,cg0…	GSM595913	1
-0.332	0.641	Fetal_Brain	Fetal Brain	UW.Fetal_Brain.ChromatinAccessibility.H-22911.DS14464.twopass.merge150.wgt10.zgt2.wig	cg00035636,cg00101728,cg00738934,cg00785941,cg00791851,cg00901687,cg00908766,cg00923880,cg00994804,cg01053087,cg01065977,cg01091514,cg01324343,cg01480180,cg01581037,cg01624173,cg01652190,cg01741372,cg01808030,cg02091185,cg02155558,cg02210151,cg02228675,cg02239258,cg02267698,cg02299497,cg02341645,cg02452435,cg02624129,cg02860705,cg02873954,cg03062760,cg03161606,cg03299990,cg03329597,cg03345454,cg0…	GSM595920	1
-0.266	0.62	Fetal_Brain	Fetal Brain	UW.Fetal_Brain.ChromatinAccessibility.H-23266.DS14717.twopass.merge150.wgt10.zgt2.wig	cg00012362,cg00035636,cg00044796,cg00101728,cg00114966,cg00255919,cg00271210,cg00274965,cg00291366,cg00614959,cg00667525,cg00785941,cg00809820,cg00901687,cg00923880,cg00999904,cg01091514,cg01324343,cg01359822,cg01480180,cg01581037,cg01584086,cg01601518,cg01616529,cg01652190,cg01741372,cg02004499,cg02091185,cg02155558,cg02210151,cg02228675,cg02239258,cg02267698,cg02299497,cg02341645,cg02452435,cg0…	GSM595922	1
0.315	0.401	Fetal_Brain	Fetal Brain	UW.Fetal_Brain.ChromatinAccessibility.H-23266.DS14718.twopass.merge150.wgt10.zgt2.wig	cg00035636,cg00101728,cg00255919,cg00291366,cg00614959,cg00632811,cg00667525,cg00785941,cg00791851,cg00908766,cg00923880,cg00994804,cg00999904,cg01091514,cg01324343,cg01359822,cg01480180,cg01581037,cg01584086,cg01601518,cg01652190,cg01741372,cg01808030,cg01819759,cg02091185,cg02155558,cg02210151,cg02228675,cg02239258,cg02267698,cg02299497,cg02341645,cg02452435,cg02613435,cg02624129,cg02722613,cg0…	GSM595923	1
0.047	0.502	Fetal_Brain	Fetal Brain	UW.Fetal_Brain.ChromatinAccessibility.H-23284.DS14803.twopass.merge150.wgt10.zgt2.wig	cg00035636,cg00101728,cg00114966,cg00632811,cg00667525,cg00785941,cg00901687,cg00994804,cg01053087,cg01091514,cg01324343,cg01359822,cg01581037,cg01584086,cg01652190,cg01741372,cg01808030,cg01819759,cg02091185,cg02155558,cg02210151,cg02228675,cg02239258,cg02267698,cg02299497,cg02341645,cg02452435,cg02624129,cg02860705,cg02873954,cg03062760,cg03161606,cg03299990,cg03329597,cg03345454,cg03453431,cg0…	GSM595926	1
-1.016	0.842	Fetal_Brain	Fetal Brain	UW.Fetal_Brain.ChromatinAccessibility.H-23284.DS14815.twopass.merge150.wgt10.zgt2.wig	cg00035636,cg00101728,cg00277334,cg00785941,cg00791851,cg00901687,cg00994804,cg01053087,cg01091514,cg01324343,cg01480180,cg01581037,cg01584086,cg01601518,cg01652190,cg01741372,cg01808030,cg02004499,cg02091185,cg02155558,cg02210151,cg02228675,cg02239258,cg02267698,cg02299497,cg02341645,cg02486855,cg02586212,cg02860705,cg02873954,cg03062760,cg03299990,cg03329597,cg03345454,cg03393996,cg03453431,cg0…	GSM595928	1
-0.096	0.556	Fetal_Brain	Fetal Brain	UW.Fetal_Brain.ChromatinAccessibility.H-23399.DS15453.twopass.merge150.wgt10.zgt2.wig	cg00012362,cg00035636,cg00044796,cg00101728,cg00114966,cg00142257,cg00255919,cg00271210,cg00274965,cg00277334,cg00614959,cg00632811,cg00667525,cg00738934,cg00753924,cg00785941,cg00791851,cg00901687,cg00923880,cg00994804,cg01053087,cg01074767,cg01128042,cg01324343,cg01359822,cg01480180,cg01581037,cg01584086,cg01601518,cg01652190,cg01741372,cg01808030,cg01819759,cg02091185,cg02155558,cg02210151,cg0…	GSM665804	1
-0.25	0.61	Fetal_Brain	Fetal Brain	UW.Fetal_Brain.ChromatinAccessibility.H-23548.DS16302.twopass.merge150.wgt10.zgt2.wig	cg00035636,cg00101728,cg00114966,cg00169354,cg00277334,cg00738934,cg00785941,cg00791851,cg00923880,cg00999904,cg01053087,cg01065977,cg01074767,cg01324343,cg01480180,cg01581037,cg01652190,cg01741372,cg01808030,cg01819759,cg02004499,cg02091185,cg02155558,cg02210151,cg02228675,cg02239258,cg02267698,cg02299497,cg02341645,cg02452435,cg02486855,cg02613435,cg02624129,cg02722613,cg02754929,cg02860705,cg0…	GSM665819	1
0.177	0.455	Fetal_Brain	Fetal Brain	UW.Fetal_Brain.ChromatinAccessibility.H-24297.DS20226.twopass.merge150.wgt10.zgt2.wig	cg00035636,cg00101154,cg00101728,cg00114966,cg00277334,cg00614959,cg00632811,cg00667525,cg00753924,cg00785941,cg00791851,cg00809820,cg00901687,cg00994804,cg00999904,cg01053087,cg01091514,cg01324343,cg01480180,cg01581037,cg01584086,cg01601518,cg01652190,cg01741372,cg01808030,cg01819759,cg02091185,cg02155558,cg02210151,cg02228675,cg02239258,cg02267698,cg02299497,cg02313495,cg02341645,cg02624129,cg0…	GSM878651	1
-0.353	0.65	Fetal_Brain	Fetal Brain	UW.Fetal_Brain.ChromatinAccessibility.H-24381.DS20231.twopass.merge150.wgt10.zgt2.wig	cg00035636,cg00101728,cg00114966,cg00277334,cg00632811,cg00785941,cg00791851,cg00809820,cg00994804,cg00999904,cg01053087,cg01079515,cg01091514,cg01201512,cg01324343,cg01359822,cg01480180,cg01581037,cg01584086,cg01601518,cg01616529,cg01624173,cg01652190,cg01741372,cg01808030,cg01819759,cg02026801,cg02091185,cg02155558,cg02210151,cg02228675,cg02239258,cg02267698,cg02341645,cg02452435,cg02613435,cg0…	GSM878652	1
1.151	0.16	Fetal_Heart	Fetal Heart	UW.Fetal_Heart.ChromatinAccessibility.H-23589.DS16500.twopass.merge150.wgt10.zgt2.wig	cg00012362,cg00101728,cg00114966,cg00277334,cg00291366,cg00738934,cg00835279,cg00901687,cg00923880,cg00999904,cg01053087,cg01065977,cg01074767,cg01091514,cg01201512,cg01324343,cg01359822,cg01480180,cg01581037,cg01584086,cg01609139,cg01652190,cg01741372,cg01808030,cg01819759,cg02119577,cg02155558,cg02228675,cg02239258,cg02341645,cg02452435,cg02486855,cg02527881,cg02613435,cg02624129,cg02722613,cg0…	GSM665824	1
0.793	0.247	Fetal_Muscle_Leg	Fetal Muscle	UW.Fetal_Muscle_Leg.ChromatinAccessibility.H-24143.DS18844.twopass.merge150.wgt10.zgt2.wig	cg00021855,cg00035636,cg00101728,cg00291366,cg00632811,cg00667525,cg00738934,cg00791851,cg00809820,cg00901687,cg01065977,cg01074767,cg01091514,cg01201512,cg01348922,cg01359822,cg01480180,cg01581037,cg01601518,cg01652190,cg01741372,cg01808030,cg02119577,cg02155558,cg02239258,cg02270332,cg02299497,cg02331830,cg02452435,cg02486855,cg02527881,cg02586212,cg02624129,cg02722613,cg02754929,cg02776658,cg0…	GSM817201	1
1.089	0.16	Fetal_Spinal_Cord	Fetal Spinal Cord	UW.Fetal_Spinal_Cord.ChromatinAccessibility.H-24111.DS18501.twopass.merge150.wgt10.zgt2.wig	cg00012362,cg00035636,cg00044796,cg00101728,cg00114966,cg00274965,cg00277334,cg00291366,cg00614959,cg00632811,cg00667525,cg00738934,cg00753924,cg00785941,cg00791851,cg00809820,cg00835279,cg00898013,cg00901687,cg00923880,cg00994804,cg00999904,cg01053087,cg01065977,cg01074767,cg01091514,cg01324343,cg01348922,cg01359822,cg01480180,cg01581037,cg01584086,cg01601518,cg01616529,cg01652190,cg01741372,cg0…	GSM817189	1
0.716	0.273	Fetal_Spinal_Cord	Fetal Spinal Cord	UW.Fetal_Spinal_Cord.ChromatinAccessibility.H-24493.DS20530.twopass.merge150.wgt10.zgt2.wig	cg00012362,cg00021855,cg00035636,cg00101728,cg00114966,cg00277334,cg00291366,cg00632811,cg00667525,cg00738934,cg00785941,cg00791851,cg00835279,cg00901687,cg00908766,cg00994804,cg00999904,cg01053087,cg01091514,cg01128042,cg01324343,cg01359822,cg01480180,cg01581037,cg01601518,cg01616529,cg01652190,cg01741372,cg01819759,cg02091185,cg02155558,cg02210151,cg02228675,cg02239258,cg02267698,cg02270332,cg0…	GSM878663	1
0.811	0.243	Fibroblasts_Fetal_Skin_Back	Fibroblast	UW.Fibroblasts_Fetal_Skin_Back.ChromatinAccessibility.H-24218.DS19233.twopass.merge150.wgt10.zgt2.wig	cg00012362,cg00035636,cg00101728,cg00114966,cg00291366,cg00901687,cg00994804,cg00999904,cg01065977,cg01359822,cg01480180,cg01581037,cg01584086,cg01652190,cg01741372,cg02091185,cg02119577,cg02155558,cg02267698,cg02331830,cg02624129,cg02844852,cg02860705,cg03020863,cg03062760,cg03329597,cg03345454,cg03513464,cg03741458,cg03920003,cg03935359,cg04035553,cg04179952,cg04384112,cg04553112,cg04657470,cg0…	GSM878624	1
0.872	0.224	Fibroblasts_Fetal_Skin_Biceps_Left	Fibroblast	UW.Fibroblasts_Fetal_Skin_Biceps_Left.ChromatinAccessibility.H-24259.DS19857.twopass.merge150.wgt10.zgt2.wig	cg00035636,cg00101728,cg00114966,cg00291366,cg00614959,cg00632811,cg00667525,cg00994804,cg01065977,cg01079515,cg01359822,cg01480180,cg01581037,cg01652190,cg01741372,cg01808030,cg02091185,cg02155558,cg02267698,cg02270332,cg02331830,cg02624129,cg02844852,cg02860705,cg03020863,cg03062760,cg03329597,cg03453431,cg03463411,cg03513464,cg03741458,cg03935359,cg04035553,cg04179952,cg04384112,cg04553112,cg0…	GSM878644	1
0.823	0.236	Fibroblasts_Fetal_Skin_Biceps_Left	Fibroblast	UW.Fibroblasts_Fetal_Skin_Biceps_Left.ChromatinAccessibility.H-24259.DS19867.twopass.merge150.wgt10.zgt2.wig	cg00012362,cg00035636,cg00101728,cg00114966,cg00291366,cg00791851,cg00835279,cg00994804,cg01065977,cg01074767,cg01359822,cg01480180,cg01581037,cg01652190,cg01741372,cg02091185,cg02155558,cg02267698,cg02270332,cg02624129,cg02844852,cg02860705,cg03020863,cg03062760,cg03329597,cg03345454,cg03453431,cg03513464,cg03741458,cg03868770,cg03920003,cg04035553,cg04043455,cg04179952,cg04181038,cg04384112,cg0…	GSM878645	1
0.771	0.249	Fibroblasts_Fetal_Skin_Biceps_Right	Fibroblast	UW.Fibroblasts_Fetal_Skin_Biceps_Right.ChromatinAccessibility.H-24259.DS19745.twopass.merge150.wgt10.zgt2.wig	cg00035636,cg00101728,cg00291366,cg00908766,cg00994804,cg01065977,cg01359822,cg01581037,cg01584086,cg01652190,cg01741372,cg01808030,cg01819759,cg02091185,cg02155558,cg02239258,cg02267698,cg02331830,cg02624129,cg02844852,cg02860705,cg03020863,cg03062760,cg03299990,cg03329597,cg03345454,cg03463411,cg03513464,cg03741458,cg03829194,cg03920003,cg03935359,cg04035553,cg04179952,cg04384112,cg04553112,cg0…	GSM878642	1
0.508	0.335	Fibroblasts_Fetal_Skin_Biceps_Right	Fibroblast	UW.Fibroblasts_Fetal_Skin_Biceps_Right.ChromatinAccessibility.H-24259.DS19761.twopass.merge150.wgt10.zgt2.wig	cg00012362,cg00035636,cg00101728,cg00291366,cg00632811,cg00901687,cg00994804,cg01053087,cg01065977,cg01074767,cg01079515,cg01359822,cg01480180,cg01581037,cg01584086,cg01652190,cg01741372,cg01808030,cg02091185,cg02155558,cg02267698,cg02331830,cg02624129,cg02844852,cg02860705,cg03020863,cg03062760,cg03329597,cg03345454,cg03453431,cg03463411,cg03513464,cg03741458,cg03920003,cg03935359,cg04035553,cg0…	GSM878643	1
0.828	0.236	Fibroblasts_Fetal_Skin_Quadriceps_Right	Fibroblast	UW.Fibroblasts_Fetal_Skin_Quadriceps_Right.ChromatinAccessibility.H-24259.DS19943.twopass.merge150.wgt10.zgt2.wig	cg00012362,cg00035636,cg00101728,cg00291366,cg00753924,cg00835279,cg00908766,cg00994804,cg01065977,cg01074767,cg01359822,cg01480180,cg01581037,cg01652190,cg01741372,cg01808030,cg02155558,cg02239258,cg02267698,cg02270332,cg02331830,cg02624129,cg02722613,cg02844852,cg02860705,cg03020863,cg03062760,cg03329597,cg03345454,cg03453431,cg03463411,cg03513464,cg03741458,cg03920003,cg03935359,cg04035553,cg0…	GSM878646	1
0.782	0.25	Fibroblasts_Fetal_Skin_Upper_Back	Fibroblast	UW.Fibroblasts_Fetal_Skin_Upper_Back.ChromatinAccessibility.H-24259.DS19696.twopass.merge150.wgt10.zgt2.wig	cg00012362,cg00035636,cg00101728,cg00114966,cg00255919,cg00291366,cg00908766,cg00994804,cg01359822,cg01480180,cg01581037,cg01640684,cg01652190,cg01741372,cg02091185,cg02155558,cg02228675,cg02270332,cg02486855,cg02613435,cg02624129,cg02844852,cg02860705,cg03020863,cg03062760,cg03299990,cg03329597,cg03345454,cg03453431,cg03513464,cg03741458,cg03920003,cg03935359,cg04035553,cg04043455,cg04179952,cg0…	GSM878640	1
1.189	0.144	Penis_Foreskin_Fibroblast	Fibroblast	UW.Penis_Foreskin_Fibroblast_Primary_Cells.ChromatinAccessibility.skin02.DS18252.twopass.merge150.wgt10.zgt2.wig	cg00012362,cg00021855,cg00035636,cg00101154,cg00101728,cg00291366,cg00600477,cg00632811,cg00667525,cg00864916,cg00994804,cg00999904,cg01053087,cg01065977,cg01324343,cg01359822,cg01581037,cg01601518,cg01624173,cg01741372,cg01808030,cg01911613,cg02091185,cg02155558,cg02267698,cg02270332,cg02331830,cg02527881,cg02613435,cg02624129,cg02722613,cg02776658,cg02844852,cg02860705,cg03020863,cg03062760,cg0…	GSM817169	1
0.888	0.22	IMR90	Lung	UW.IMR90.ChromatinAccessibility.DS11759.twopass.merge150.wgt10.zgt2.wig	cg00012362,cg00035636,cg00101728,cg00291366,cg00864916,cg00908766,cg00994804,cg01324343,cg01359822,cg01480180,cg01581037,cg01741372,cg01819759,cg02119577,cg02228675,cg02267698,cg02331830,cg02527881,cg02624129,cg02776658,cg02844852,cg02860705,cg03020863,cg03062760,cg03299990,cg03329597,cg03345454,cg03463411,cg03513464,cg03920003,cg03935359,cg04035553,cg04043455,cg04384112,cg04553112,cg04657146,cg0…	GSM468792	1
0.897	0.218	IMR90	Lung	UW.IMR90.ChromatinAccessibility.DS11764.twopass.merge150.wgt10.zgt2.wig	cg00012362,cg00021855,cg00035636,cg00101728,cg00291366,cg00908766,cg00994804,cg01053087,cg01128042,cg01359822,cg01480180,cg01581037,cg01584086,cg01741372,cg02091185,cg02119577,cg02155558,cg02239258,cg02267698,cg02331830,cg02624129,cg02722613,cg02844852,cg02860705,cg03020863,cg03062760,cg03329597,cg03345454,cg03453431,cg03513464,cg03613822,cg04034577,cg04035553,cg04179952,cg04384112,cg04553112,cg0…	GSM468801	1
0.927	0.208	IMR90	Lung	UW.IMR90.ChromatinAccessibility.DS13229.twopass.merge150.wgt10.zgt2.wig	cg00012362,cg00035636,cg00101728,cg00291366,cg00908766,cg00923880,cg00994804,cg01065977,cg01324343,cg01359822,cg01480180,cg01581037,cg01584086,cg01601518,cg01652190,cg01741372,cg02091185,cg02119577,cg02155558,cg02239258,cg02267698,cg02331830,cg02624129,cg02776658,cg02844852,cg02860705,cg03020863,cg03062760,cg03299990,cg03329597,cg03345454,cg03463411,cg03513464,cg03613822,cg03829194,cg03920003,cg0…	GSM530666	1
0.589	0.3	Penis_Foreskin_Keratinocyte	Skin	UW.Penis_Foreskin_Keratinocyte_Primary_Cells.ChromatinAccessibility.skin01.DS18692.twopass.merge150.wgt10.zgt2.wig	cg00012362,cg00021855,cg00035636,cg00044796,cg00101154,cg00101728,cg00255919,cg00632811,cg00753924,cg00908766,cg01053087,cg01065977,cg01091514,cg01195214,cg01324343,cg01359822,cg01480180,cg01581037,cg01609139,cg01652190,cg01741372,cg01819759,cg02026801,cg02091185,cg02096172,cg02155558,cg02210151,cg02228675,cg02239258,cg02299497,cg02331830,cg02486855,cg02487331,cg02527881,cg02613435,cg02624129,cg0…	GSM817194	1
0.611	0.301	Penis_Foreskin_Keratinocyte	Skin	UW.Penis_Foreskin_Keratinocyte_Primary_Cells.ChromatinAccessibility.skin01.DS18695.twopass.merge150.wgt10.zgt2.wig	cg00021855,cg00035636,cg00044796,cg00101154,cg00101728,cg00255919,cg00632811,cg00753924,cg00908766,cg01065977,cg01359822,cg01480180,cg01581037,cg01609139,cg01624173,cg01741372,cg02091185,cg02096172,cg02155558,cg02210151,cg02228675,cg02239258,cg02299497,cg02331830,cg02452435,cg02486855,cg02487331,cg02613435,cg02624129,cg02722613,cg02844852,cg02860705,cg03020863,cg03190825,cg03299990,cg03407747,cg0…	GSM817195	1
-0.201	0.593	Penis_Foreskin_Keratinocyte	Skin	UW.Penis_Foreskin_Keratinocyte_Primary_Cells.ChromatinAccessibility.skin02.DS18714.twopass.merge150.wgt10.zgt2.wig	cg00012362,cg00021855,cg00035636,cg00044796,cg00101728,cg00114966,cg00255919,cg00523161,cg00600477,cg00632811,cg00908766,cg00994804,cg01053087,cg01065977,cg01091514,cg01359822,cg01581037,cg01588581,cg01741372,cg01808030,cg02091185,cg02096172,cg02119577,cg02155558,cg02210151,cg02219949,cg02228675,cg02239258,cg02299497,cg02331830,cg02487331,cg02613435,cg02624129,cg02722613,cg02844852,cg02860705,cg0…	GSM817196	1
0.335	0.398	Penis_Foreskin_Keratinocyte	Skin	UW.Penis_Foreskin_Keratinocyte_Primary_Cells.ChromatinAccessibility.skin02.DS18718.twopass.merge150.wgt10.zgt2.wig	cg00021855,cg00035636,cg00044796,cg00101154,cg00101728,cg00114966,cg00523161,cg00600477,cg00632811,cg00753924,cg00908766,cg00994804,cg01053087,cg01065977,cg01091514,cg01359822,cg01581037,cg01584086,cg01588581,cg01609139,cg01741372,cg02026801,cg02096172,cg02155558,cg02210151,cg02228675,cg02239258,cg02299497,cg02331830,cg02486855,cg02487331,cg02613435,cg02624129,cg02722613,cg02844852,cg02860705,cg0…	GSM817197	1
