# Supplementary material for: Genetic and environmental influences interact with age and sex in shaping the human methylome
Source: Nat Commun. 2016 Mar 30;7:11115. doi: 10.1038/ncomms11115 (PMC4820961; doi:10.1038/ncomms11115)
Supplement: Supplementary Data 4 — Depletion test statistics for variable methylation sites with low heritability among DNAse I hypersensitive sites in 299 cellular samples from the Epigenomic Roadmap consortium [file ncomms11115-s5.xlsx]

## Sheet: Sheet1
Supplementary Data 4: Depletion test statistics for variable methylation sites with low heritability among DNAse I hypersensitive sites in 299 cellular samples from the Epigenomic Roadmap consortium
Zscore	Pvalue	Cell	Tissue	File	Probe	Accession	Qvalue
-9.273	5.06e-17	Fetal_Renal_Pelvis	Fetal Renal Pelvis	UW.Fetal_Renal_Pelvis.ChromatinAccessibility.H-23914.DS17760.twopass.merge150.wgt10.zgt2.wig	cg00137855,cg00352417,cg00375235,cg00589541,cg00690554,cg00828689,cg00973947,cg01103911,cg01220469,cg01445163,cg01703736,cg01860063,cg01930518,cg02239968,cg02293936,cg02514021,cg02610550,cg02859537,cg02883842,cg03004748,cg03005121,cg03021377,cg03039837,cg03054600,cg03163878,cg03165859,cg03196689,cg03362689,cg03367560,cg03418552,cg03447530,cg03464336,cg03914913,cg03990478,cg04102199,cg04106489,cg0…	GSM774222	4.75e-14
-9.009	3.4e-17	iPS_DF_6.9	IPS cell	UW.iPS_DF_6.9.ChromatinAccessibility.DS15164.twopass.merge150.wgt10.zgt2.wig	cg00137855,cg00352417,cg00375235,cg00828689,cg00973947,cg01095506,cg01103911,cg01220469,cg01930518,cg02293936,cg02514021,cg02610550,cg02859537,cg03004748,cg03005121,cg03021377,cg03054600,cg03163878,cg03196689,cg03362549,cg03362689,cg03367560,cg03418552,cg03441227,cg03447530,cg04102199,cg04106489,cg04240809,cg04291704,cg04424052,cg04468564,cg04654677,cg04677344,cg04908280,cg04954144,cg04992282,cg0…	GSM665802	4.75e-14
-9.306	1.06e-16	H1	ES Cell	UW.H1.ChromatinAccessibility.DS18873.twopass.merge150.wgt10.zgt2.wig	cg00137855,cg00352417,cg00375235,cg00589541,cg00973947,cg01103911,cg01220469,cg01930518,cg02175952,cg02239968,cg02293936,cg02514021,cg02610550,cg02859537,cg03004748,cg03005121,cg03021377,cg03039837,cg03054600,cg03163878,cg03165859,cg03196689,cg03362689,cg03367560,cg03418552,cg03441227,cg03447530,cg03464336,cg03498309,cg03990478,cg04102199,cg04106489,cg04240809,cg04291704,cg04424052,cg04468564,cg0…	GSM878616	6.62e-14
-8.498	3.81e-15	Fetal_Intestine_Large	Fetal Intestine, Large	UW.Fetal_Intestine_Large.ChromatinAccessibility.H-23964.DS17841.twopass.merge150.wgt10.zgt2.wig	cg00341522,cg00352417,cg00375235,cg00589541,cg00828689,cg00973947,cg01057882,cg01103911,cg01220469,cg01445163,cg01703736,cg01860063,cg01930518,cg01993169,cg02239968,cg02293936,cg02514021,cg02610550,cg02859537,cg02883842,cg03005121,cg03021377,cg03039837,cg03054600,cg03163878,cg03165859,cg03196689,cg03362689,cg03367560,cg03418552,cg03441227,cg03447530,cg03464336,cg04102199,cg04106489,cg04291704,cg0…	GSM774228	1.79e-12
-8.008	7.73e-15	iPS_DF_19.11	IPS cell	UW.iPS_DF_19.11.ChromatinAccessibility.DS15153.twopass.merge150.wgt10.zgt2.wig	cg00137855,cg00352417,cg00973947,cg01103911,cg01220469,cg02239968,cg02293936,cg02514021,cg02610550,cg02859537,cg03005121,cg03021377,cg03054600,cg03163878,cg03362689,cg03367560,cg03418552,cg03447530,cg03464336,cg04102199,cg04106489,cg04240809,cg04291704,cg04424052,cg04654677,cg04677344,cg04873927,cg04954144,cg04992282,cg05012551,cg05074908,cg05083496,cg05100917,cg05154615,cg05230888,cg05281831,cg0…	GSM665801	2.9e-12
-8.034	1.32e-14	Fetal_Muscle_Arm	Fetal Muscle	UW.Fetal_Muscle_Arm.ChromatinAccessibility.H-23914.DS17765.twopass.merge150.wgt10.zgt2.wig	cg00352417,cg00375235,cg00510718,cg00589541,cg00606396,cg00690554,cg00828689,cg00973947,cg01103911,cg01220469,cg01445163,cg01703736,cg01860063,cg01930518,cg01993169,cg02239968,cg02293936,cg02514021,cg02610550,cg02859537,cg02883842,cg03005121,cg03021377,cg03039837,cg03054600,cg03163878,cg03165859,cg03196689,cg03362689,cg03367560,cg03418552,cg03441227,cg03447530,cg03464336,cg03914913,cg03990478,cg0…	GSM774223	4.12e-12
-8.204	2.79e-14	Fetal_Renal_Pelvis_Right	Fetal Renal Pelvis	UW.Fetal_Renal_Pelvis_Right.ChromatinAccessibility.H-23871.DS17548.twopass.merge150.wgt10.zgt2.wig	cg00137855,cg00352417,cg00375235,cg00589541,cg00828689,cg00973947,cg01103911,cg01220469,cg01445163,cg01703736,cg01860063,cg01930518,cg01993169,cg02239968,cg02293936,cg02514021,cg02610550,cg02859537,cg02883842,cg03005121,cg03021377,cg03054600,cg03163878,cg03165859,cg03196689,cg03362689,cg03367560,cg03418552,cg03441227,cg03447530,cg03464336,cg03914913,cg03990478,cg04102199,cg04106489,cg04204246,cg0…	GSM701518	7.48e-12
-8.22	3.7e-14	Fetal_Kidney_Left	Fetal Kidney	UW.Fetal_Kidney_Left.ChromatinAccessibility.H-23640.DS16805.twopass.merge150.wgt10.zgt2.wig	cg00352417,cg00375235,cg00589541,cg00973947,cg01103911,cg01220469,cg01445163,cg01703736,cg01930518,cg02293936,cg02514021,cg02610550,cg02859537,cg02883842,cg03005121,cg03021377,cg03054600,cg03163878,cg03196689,cg03362689,cg03367560,cg03418552,cg03441227,cg03447530,cg03464336,cg03914913,cg03990478,cg04102199,cg04106489,cg04204246,cg04291704,cg04424052,cg04468564,cg04654677,cg04677344,cg04873927,cg0…	GSM665834	8.69e-12
-7.576	5.18e-14	Fetal_Muscle_Back	Fetal Muscle	UW.Fetal_Muscle_Back.ChromatinAccessibility.H-23914.DS17767.twopass.merge150.wgt10.zgt2.wig	cg00159159,cg00352417,cg00375235,cg00589541,cg00690554,cg00828689,cg00973947,cg01103911,cg01220469,cg01445163,cg01703736,cg01860063,cg01930518,cg02239968,cg02293936,cg02514021,cg02610550,cg02859537,cg02883842,cg03021377,cg03054600,cg03163878,cg03165859,cg03196689,cg03215657,cg03362689,cg03367560,cg03418552,cg03441227,cg03447530,cg03464336,cg03680680,cg03914913,cg03990478,cg04102199,cg04106489,cg0…	GSM774224	1.04e-11
-7.749	5.51e-14	Fetal_Muscle_Back	Fetal Muscle	UW.Fetal_Muscle_Back.ChromatinAccessibility.H-24005.DS18083.twopass.merge150.wgt10.zgt2.wig	cg00352417,cg00375235,cg00510718,cg00589541,cg00690554,cg00828689,cg00973947,cg01103911,cg01220469,cg01445163,cg01703736,cg01860063,cg01930518,cg01993169,cg02293936,cg02514021,cg02610550,cg02859537,cg02883842,cg03005121,cg03021377,cg03039837,cg03054600,cg03163878,cg03165859,cg03196689,cg03362689,cg03367560,cg03418552,cg03441227,cg03447530,cg03464336,cg03680680,cg03914913,cg03990478,cg04102199,cg0…	GSM774235	1.04e-11
-7.715	1.1e-13	Fetal_Muscle_Arm	Fetal Muscle	UW.Fetal_Muscle_Arm.ChromatinAccessibility.H-24005.DS18080.twopass.merge150.wgt10.zgt2.wig	cg00352417,cg00375235,cg00510718,cg00589541,cg00690554,cg00973947,cg01103911,cg01220469,cg01445163,cg01703736,cg01860063,cg01930518,cg01993169,cg02293936,cg02514021,cg02610550,cg02859537,cg02883842,cg03005121,cg03021377,cg03054600,cg03163878,cg03165859,cg03196689,cg03362689,cg03367560,cg03418552,cg03441227,cg03447530,cg03464336,cg03914913,cg03990478,cg04102199,cg04106489,cg04204246,cg04291704,cg0…	GSM774234	1.88e-11
-7.573	3.32e-13	Fetal_Muscle_Lower_Limb_Skeletal	Fetal Muscle	UW.Fetal_Muscle_Lower_Limb_Skeletal.ChromatinAccessibility.H-24042.DS18174.twopass.merge150.wgt10.zgt2.wig	cg00352417,cg00375235,cg00510718,cg00589541,cg00828689,cg00973947,cg01103911,cg01220469,cg01445163,cg01703736,cg01860063,cg01930518,cg01993169,cg02293936,cg02406828,cg02514021,cg02610550,cg02859537,cg02883842,cg03005121,cg03021377,cg03054600,cg03163878,cg03165859,cg03196689,cg03215657,cg03362689,cg03367560,cg03418552,cg03441227,cg03447530,cg03464336,cg03680680,cg03914913,cg03990478,cg04102199,cg0…	GSM774238	5.2e-11
-7.625	6.24e-13	Fetal_Kidney_Right	Fetal Kidney	UW.Fetal_Kidney_Right.ChromatinAccessibility.H-23640.DS16801.twopass.merge150.wgt10.zgt2.wig	cg00352417,cg00375235,cg00589541,cg00973947,cg01103911,cg01220469,cg01445163,cg01703736,cg01860063,cg01930518,cg01993169,cg02239968,cg02276361,cg02293936,cg02514021,cg02610550,cg02859537,cg02883842,cg03005121,cg03021377,cg03039837,cg03054600,cg03163878,cg03165859,cg03196689,cg03215657,cg03362689,cg03367560,cg03418552,cg03441227,cg03447530,cg03464336,cg03615849,cg03914913,cg03990478,cg04102199,cg0…	GSM665833	9.01e-11
-7.64	2.48e-12	Fetal_Thymus	Fetal Thymus	UW.Fetal_Thymus.ChromatinAccessibility.H-24078.DS18382.twopass.merge150.wgt10.zgt2.wig	cg00137855,cg00352417,cg00375235,cg00510718,cg00589541,cg00828689,cg00973947,cg01103911,cg01220469,cg01445163,cg01703736,cg01860063,cg01930518,cg02175952,cg02221622,cg02239968,cg02293936,cg02514021,cg02610550,cg02859537,cg02883842,cg03005121,cg03021377,cg03054600,cg03163878,cg03165859,cg03196689,cg03215657,cg03362689,cg03367560,cg03418552,cg03441227,cg03447530,cg03464336,cg03680680,cg03914913,cg0…	GSM817172	3.33e-10
-7.355	6.17e-12	iPS_DF_19.7	IPS cell	UW.iPS_DF_19.7.ChromatinAccessibility.DS15148.twopass.merge150.wgt10.zgt2.wig	cg00137855,cg00828689,cg01103911,cg01220469,cg01930518,cg02239968,cg02293936,cg02514021,cg02610550,cg02859537,cg03005121,cg03021377,cg03054600,cg03163878,cg03196689,cg03362689,cg03367560,cg03418552,cg03441227,cg03447530,cg03498309,cg04102199,cg04106489,cg04240809,cg04291704,cg04654677,cg04677344,cg04873927,cg04954144,cg04992282,cg05012551,cg05073904,cg05074908,cg05083496,cg05100917,cg05154615,cg0…	GSM665800	7.72e-10
-7.67	8.59e-12	Fetal_Kidney_Left	Fetal Kidney	UW.Fetal_Kidney_Left.ChromatinAccessibility.H-23758.DS17140.twopass.merge150.wgt10.zgt2.wig	cg00352417,cg00375235,cg00589541,cg00828689,cg00973947,cg01103911,cg01220469,cg01445163,cg01860063,cg01930518,cg02239968,cg02293936,cg02514021,cg02610550,cg02859537,cg03005121,cg03021377,cg03054600,cg03163878,cg03165859,cg03196689,cg03362689,cg03367560,cg03418552,cg03441227,cg03447530,cg03464336,cg03914913,cg03990478,cg04102199,cg04106489,cg04204246,cg04291704,cg04424052,cg04468564,cg04654677,cg0…	GSM774209	1.01e-09
-7.375	9.7e-12	Fetal_Renal_Cortex	Fetal Renal Cortex	UW.Fetal_Renal_Cortex.ChromatinAccessibility.H-24259.DS19388.twopass.merge150.wgt10.zgt2.wig	cg00352417,cg00375235,cg00589541,cg00828689,cg00973947,cg01103911,cg01220469,cg01445163,cg01703736,cg01860063,cg01930518,cg01993169,cg02239968,cg02293936,cg02514021,cg02610550,cg02859537,cg02883842,cg03005121,cg03021377,cg03054600,cg03163878,cg03165859,cg03196689,cg03362689,cg03367560,cg03418552,cg03441227,cg03447530,cg03464336,cg03914913,cg03990478,cg04102199,cg04106489,cg04204246,cg04291704,cg0…	GSM878629	1.07e-09
-7.289	1.78e-11	Fetal_Renal_Pelvis	Fetal Renal Pelvis	UW.Fetal_Renal_Pelvis.ChromatinAccessibility.H-23790.DS17381.twopass.merge150.wgt10.zgt2.wig	cg00341522,cg00352417,cg00375235,cg00510718,cg00589541,cg00828689,cg00973947,cg01103911,cg01220469,cg01445163,cg01703736,cg01860063,cg01930518,cg01993169,cg02293936,cg02514021,cg02610550,cg02859537,cg03005121,cg03021377,cg03054600,cg03163878,cg03165859,cg03196689,cg03362689,cg03367560,cg03418552,cg03441227,cg03447530,cg03464336,cg03914913,cg03990478,cg04102199,cg04106489,cg04204246,cg04291704,cg0…	GSM701501	1.86e-09
-7.152	2.34e-11	Fetal_Renal_Cortex	Fetal Renal Cortex	UW.Fetal_Renal_Cortex.ChromatinAccessibility.H-23833.DS17455.twopass.merge150.wgt10.zgt2.wig	cg00352417,cg00375235,cg00589541,cg00973947,cg01103911,cg01220469,cg01445163,cg01703736,cg01860063,cg01930518,cg01993169,cg02239968,cg02276361,cg02293936,cg02514021,cg02610550,cg02859537,cg03005121,cg03021377,cg03054600,cg03163878,cg03165859,cg03196689,cg03215657,cg03362689,cg03367560,cg03418552,cg03441227,cg03447530,cg03464336,cg03914913,cg03990478,cg04102199,cg04106489,cg04204246,cg04291704,cg0…	GSM701511	2.31e-09
-6.927	3.36e-11	Fetal_Placenta	Fetal Placenta	UW.Fetal_Placenta.ChromatinAccessibility.H-23887.DS17639.twopass.merge150.wgt10.zgt2.wig	cg00137855,cg00341522,cg00352417,cg00375235,cg00510718,cg00589541,cg00973947,cg01103911,cg01220469,cg01445163,cg01703736,cg01860063,cg02293936,cg02406828,cg02514021,cg02610550,cg02859537,cg02883842,cg03005121,cg03021377,cg03054600,cg03163878,cg03165859,cg03196689,cg03362689,cg03367560,cg03418552,cg03447530,cg03464336,cg04102199,cg04106489,cg04291704,cg04424052,cg04468564,cg04654677,cg04677344,cg0…	GSM774215	3.16e-09
-6.867	5.39e-11	Fetal_Renal_Pelvis	Fetal Renal Pelvis	UW.Fetal_Renal_Pelvis.ChromatinAccessibility.H-24477.DS20448.twopass.merge150.wgt10.zgt2.wig	cg00352417,cg00375235,cg00589541,cg00606396,cg00828689,cg00973947,cg01103911,cg01220469,cg01703736,cg01860063,cg01930518,cg01993169,cg02239968,cg02293936,cg02514021,cg02610550,cg02859537,cg02883842,cg03005121,cg03021377,cg03054600,cg03163878,cg03165859,cg03196689,cg03362689,cg03367560,cg03418552,cg03441227,cg03447530,cg03464336,cg03615849,cg03914913,cg03990478,cg04102199,cg04106489,cg04204246,cg0…	GSM878662	4.82e-09
-6.73	7.85e-11	Fetal_Stomach	Fetal Stomach	UW.Fetal_Stomach.ChromatinAccessibility.H-24078.DS18389.twopass.merge150.wgt10.zgt2.wig	cg00352417,cg00375235,cg00589541,cg00828689,cg00973947,cg01103911,cg01220469,cg01445163,cg01703736,cg01808053,cg01860063,cg01930518,cg02239968,cg02293936,cg02514021,cg02610550,cg02859537,cg02883842,cg03005121,cg03021377,cg03039837,cg03054600,cg03163878,cg03165859,cg03196689,cg03215657,cg03362689,cg03367560,cg03418552,cg03441227,cg03447530,cg03464336,cg03914913,cg03990478,cg04102199,cg04106489,cg0…	GSM817173	6.7e-09
-6.945	1.22e-10	Fetal_Renal_Cortex	Fetal Renal Cortex	UW.Fetal_Renal_Cortex.ChromatinAccessibility.H-24493.DS20568.twopass.merge150.wgt10.zgt2.wig	cg00352417,cg00375235,cg00589541,cg00828689,cg00973947,cg01103911,cg01220469,cg01703736,cg01860063,cg01930518,cg01993169,cg02239968,cg02293936,cg02514021,cg02610550,cg02859537,cg02883842,cg03005121,cg03021377,cg03054600,cg03163878,cg03165859,cg03196689,cg03362689,cg03367560,cg03418552,cg03441227,cg03447530,cg03464336,cg03914913,cg03990478,cg04102199,cg04106489,cg04204246,cg04291704,cg04365696,cg0…	GSM878667	9.99e-09
-7.125	1.55e-10	Fetal_Kidney	Fetal Kidney	UW.Fetal_Kidney.ChromatinAccessibility.H-23914.DS17753.twopass.merge150.wgt10.zgt2.wig	cg00341522,cg00352417,cg00375235,cg00589541,cg00828689,cg00973947,cg01103911,cg01220469,cg01445163,cg01703736,cg01860063,cg01930518,cg02293936,cg02514021,cg02610550,cg02859537,cg02883842,cg03005121,cg03021377,cg03039837,cg03054600,cg03163878,cg03165859,cg03196689,cg03362689,cg03367560,cg03418552,cg03441227,cg03447530,cg03464336,cg03914913,cg03990478,cg04102199,cg04106489,cg04291704,cg04424052,cg0…	GSM774221	1.21e-08
-6.973	1.71e-10	H9	ES Cell	UW.H9.ChromatinAccessibility.DS18517.twopass.merge150.wgt10.zgt2.wig	cg00137855,cg00352417,cg00375235,cg00750399,cg00828689,cg00973947,cg01095506,cg01103911,cg01220469,cg01860063,cg02239968,cg02293936,cg02514021,cg02533281,cg02610550,cg02859537,cg02883842,cg03004748,cg03005121,cg03021377,cg03039837,cg03054600,cg03163878,cg03165859,cg03196689,cg03215657,cg03362549,cg03362689,cg03367560,cg03418552,cg03441227,cg03447530,cg03464336,cg03498309,cg03805929,cg04102199,cg0…	GSM878612	1.28e-08
-6.834	2.07e-10	Fetal_Renal_Cortex_Right	Fetal Renal Cortex	UW.Fetal_Renal_Cortex_Right.ChromatinAccessibility.H-24232.DS19254.twopass.merge150.wgt10.zgt2.wig	cg00352417,cg00375235,cg00589541,cg00828689,cg00973947,cg01103911,cg01220469,cg01445163,cg01703736,cg01860063,cg01930518,cg01993169,cg02293936,cg02514021,cg02610550,cg02859537,cg03005121,cg03021377,cg03054600,cg03163878,cg03165859,cg03196689,cg03362689,cg03367560,cg03418552,cg03441227,cg03447530,cg03464336,cg03914913,cg03990478,cg04102199,cg04106489,cg04204246,cg04291704,cg04424052,cg04468564,cg0…	GSM817210	1.44e-08
-6.69	1.99e-10	Fetal_Renal_Pelvis	Fetal Renal Pelvis	UW.Fetal_Renal_Pelvis.ChromatinAccessibility.H-24259.DS19386.twopass.merge150.wgt10.zgt2.wig	cg00352417,cg00375235,cg00589541,cg00606396,cg00828689,cg00973947,cg01103911,cg01220469,cg01445163,cg01703736,cg01860063,cg01930518,cg02239968,cg02293936,cg02514021,cg02610550,cg02859537,cg02883842,cg03005121,cg03021377,cg03054600,cg03163878,cg03165859,cg03196689,cg03362689,cg03367560,cg03418552,cg03441227,cg03447530,cg03464336,cg03914913,cg03990478,cg04102199,cg04106489,cg04204246,cg04291704,cg0…	GSM817218	1.44e-08
-6.592	2.22e-10	Fetal_Muscle_Arm	Fetal Muscle	UW.Fetal_Muscle_Arm.ChromatinAccessibility.H-23941.DS17825.twopass.merge150.wgt10.zgt2.wig	cg00352417,cg00375235,cg00589541,cg00828689,cg00973947,cg01103911,cg01220469,cg01445163,cg01860063,cg01930518,cg02293936,cg02514021,cg02610550,cg02859537,cg03005121,cg03021377,cg03039837,cg03054600,cg03163878,cg03165859,cg03196689,cg03362689,cg03367560,cg03418552,cg03447530,cg03464336,cg03914913,cg04102199,cg04106489,cg04204246,cg04291704,cg04424052,cg04468564,cg04654677,cg04664628,cg04677344,cg0…	GSM774226	1.49e-08
-6.803	2.87e-10	Fetal_Spinal_Cord	Fetal Spinal Cord	UW.Fetal_Spinal_Cord.ChromatinAccessibility.H-24409.DS20351.twopass.merge150.wgt10.zgt2.wig	cg00352417,cg00375235,cg00589541,cg00973947,cg01103911,cg01220469,cg01445163,cg01703736,cg01860063,cg01930518,cg01993169,cg02239968,cg02293936,cg02514021,cg02610550,cg02859537,cg03005121,cg03021377,cg03054600,cg03163878,cg03165859,cg03196689,cg03362689,cg03367560,cg03418552,cg03441227,cg03447530,cg03464336,cg03914913,cg03990478,cg04102199,cg04106489,cg04240809,cg04291704,cg04424052,cg04468564,cg0…	GSM878661	1.86e-08
-6.786	3.51e-10	Fetal_Kidney_Right	Fetal Kidney	UW.Fetal_Kidney_Right.ChromatinAccessibility.H-23758.DS17144.twopass.merge150.wgt10.zgt2.wig	cg00352417,cg00375235,cg00589541,cg00828689,cg00973947,cg01103911,cg01220469,cg01445163,cg01703736,cg01808053,cg01860063,cg01930518,cg02239968,cg02293936,cg02514021,cg02610550,cg02859537,cg03005121,cg03021377,cg03054600,cg03163878,cg03165859,cg03196689,cg03362689,cg03367560,cg03418552,cg03441227,cg03447530,cg03464336,cg03914913,cg03990478,cg04102199,cg04106489,cg04291704,cg04424052,cg04468564,cg0…	GSM817163	2.19e-08
-6.807	6.04e-10	Fetal_Renal_Cortex	Fetal Renal Cortex	UW.Fetal_Renal_Cortex.ChromatinAccessibility.H-23790.DS17387.twopass.merge150.wgt10.zgt2.wig	cg00352417,cg00375235,cg00589541,cg00828689,cg00973947,cg01103911,cg01220469,cg01445163,cg01703736,cg01860063,cg01930518,cg01993169,cg02293936,cg02514021,cg02610550,cg02859537,cg03005121,cg03021377,cg03054600,cg03163878,cg03165859,cg03196689,cg03362689,cg03367560,cg03418552,cg03441227,cg03447530,cg03464336,cg03914913,cg03990478,cg04102199,cg04106489,cg04204246,cg04291704,cg04424052,cg04468564,cg0…	GSM701502	3.66e-08
-6.782	6.75e-10	Fetal_Renal_Pelvis	Fetal Renal Pelvis	UW.Fetal_Renal_Pelvis.ChromatinAccessibility.H-23833.DS17451.twopass.merge150.wgt10.zgt2.wig	cg00137855,cg00352417,cg00375235,cg00589541,cg00828689,cg00973947,cg01103911,cg01220469,cg01445163,cg01703736,cg01860063,cg01930518,cg01993169,cg02293936,cg02514021,cg02610550,cg02859537,cg02883842,cg03005121,cg03021377,cg03054600,cg03163878,cg03165859,cg03196689,cg03362689,cg03367560,cg03418552,cg03441227,cg03447530,cg03464336,cg03914913,cg03990478,cg04102199,cg04106489,cg04204246,cg04291704,cg0…	GSM701510	3.96e-08
-6.725	7.18e-10	Fetal_Stomach	Fetal Stomach	UW.Fetal_Stomach.ChromatinAccessibility.H-23964.DS17878.twopass.merge150.wgt10.zgt2.wig	cg00352417,cg00375235,cg00589541,cg00828689,cg00973947,cg01103911,cg01220469,cg01445163,cg01703736,cg01808053,cg01860063,cg01930518,cg02239968,cg02293936,cg02514021,cg02610550,cg02859537,cg02883842,cg03005121,cg03021377,cg03039837,cg03054600,cg03163878,cg03165859,cg03196689,cg03362689,cg03367560,cg03418552,cg03441227,cg03447530,cg03464336,cg03914913,cg03990478,cg04102199,cg04106489,cg04291704,cg0…	GSM701538	4.08e-08
-6.781	9.31e-10	Neuronal_Progenitor_Cultured_Cells	ES Cell	UW.H1_Derived_Neuronal_Progenitor_Cultured_Cells.ChromatinAccessibility.DS20153.twopass.merge150.wgt10.zgt2.wig	cg00137855,cg00352417,cg00375235,cg00828689,cg00973947,cg01103911,cg01220469,cg01703736,cg01860063,cg01930518,cg02019305,cg02239968,cg02240370,cg02293936,cg02514021,cg02610550,cg02859537,cg03005121,cg03021377,cg03039837,cg03054600,cg03163878,cg03165859,cg03196689,cg03362689,cg03367560,cg03418552,cg03441227,cg03447530,cg03464336,cg03914913,cg04102199,cg04106489,cg04240809,cg04291704,cg04424052,cg0…	GSM906379	5.14e-08
-6.634	1.01e-09	Fetal_Renal_Cortex_Left	Fetal Renal Cortex	UW.Fetal_Renal_Cortex_Left.ChromatinAccessibility.H-23871.DS17550.twopass.merge150.wgt10.zgt2.wig	cg00352417,cg00375235,cg00589541,cg00828689,cg00919806,cg00973947,cg01019496,cg01103911,cg01220469,cg01445163,cg01703736,cg01860063,cg01930518,cg01993169,cg02239968,cg02293936,cg02514021,cg02610550,cg02859537,cg03005121,cg03021377,cg03054600,cg03163878,cg03165859,cg03196689,cg03362689,cg03367560,cg03418552,cg03441227,cg03447530,cg03464336,cg03914913,cg03990478,cg04102199,cg04106489,cg04204246,cg0…	GSM701519	5.42e-08
-6.477	1.08e-09	Fetal_Renal_Pelvis_Right	Fetal Renal Pelvis	UW.Fetal_Renal_Pelvis_Right.ChromatinAccessibility.H-24169.DS18961.twopass.merge150.wgt10.zgt2.wig	cg00352417,cg00375235,cg00589541,cg00973947,cg01103911,cg01220469,cg01445163,cg01703736,cg01860063,cg01930518,cg02239968,cg02293936,cg02514021,cg02610550,cg02859537,cg03005121,cg03021377,cg03054600,cg03163878,cg03165859,cg03196689,cg03362689,cg03367560,cg03418552,cg03441227,cg03447530,cg03464336,cg03914913,cg03990478,cg04102199,cg04106489,cg04291704,cg04365696,cg04468564,cg04507945,cg04654677,cg0…	GSM817204	5.65e-08
-6.741	1.39e-09	Fetal_Intestine_Small	Fetal Intestine, Small	UW.Fetal_Intestine_Small.ChromatinAccessibility.H-23864.DS17844.twopass.merge150.wgt10.zgt2.wig	cg00352417,cg00375235,cg00589541,cg00973947,cg01057882,cg01220469,cg01445163,cg01703736,cg01930518,cg01993169,cg02293936,cg02406828,cg02514021,cg02610550,cg02859537,cg02883842,cg03005121,cg03021377,cg03039837,cg03054600,cg03163878,cg03196689,cg03362689,cg03367560,cg03418552,cg03447530,cg03464336,cg03680680,cg03990478,cg04102199,cg04106489,cg04291704,cg04424052,cg04654677,cg04677344,cg04873927,cg0…	GSM774229	7.06e-08
-6.719	1.51e-09	Fetal_Kidney_Right	Fetal Kidney	UW.Fetal_Kidney_Right.ChromatinAccessibility.H-23589.DS16441.twopass.merge150.wgt10.zgt2.wig	cg00352417,cg00375235,cg00510718,cg00589541,cg00828689,cg00973947,cg01103911,cg01220469,cg01445163,cg01703736,cg01860063,cg01930518,cg01993169,cg02293936,cg02514021,cg02610550,cg02859537,cg02883842,cg03005121,cg03021377,cg03054600,cg03163878,cg03165859,cg03196689,cg03362689,cg03367560,cg03418552,cg03441227,cg03447530,cg03464336,cg03914913,cg03990478,cg04102199,cg04106489,cg04204246,cg04291704,cg0…	GSM665821	7.48e-08
-6.516	1.89e-09	H9	ES Cell	UW.H9.ChromatinAccessibility.DS18522.twopass.merge150.wgt10.zgt2.wig	cg00137855,cg00352417,cg00375235,cg00828689,cg00973947,cg01095506,cg01103911,cg01220469,cg01445163,cg02239968,cg02293936,cg02514021,cg02610550,cg02859537,cg02883842,cg03005121,cg03021377,cg03054600,cg03163878,cg03196689,cg03362689,cg03367560,cg03418552,cg03441227,cg03447530,cg03464336,cg03990478,cg04102199,cg04106489,cg04240809,cg04291704,cg04424052,cg04468564,cg04654677,cg04677344,cg04873927,cg0…	GSM878613	9.11e-08
-6.589	1.96e-09	Fetal_Renal_Pelvis_Left	Fetal Renal Pelvis	UW.Fetal_Renal_Pelvis_Left.ChromatinAccessibility.H-23871.DS17553.twopass.merge150.wgt10.zgt2.wig	cg00137855,cg00352417,cg00375235,cg00589541,cg00828689,cg00973947,cg01019496,cg01103911,cg01220469,cg01703736,cg01808053,cg01860063,cg02239968,cg02293936,cg02514021,cg02610550,cg02859537,cg03005121,cg03021377,cg03054600,cg03163878,cg03165859,cg03196689,cg03362689,cg03367560,cg03418552,cg03441227,cg03447530,cg03464336,cg03914913,cg03990478,cg04102199,cg04106489,cg04204246,cg04291704,cg04424052,cg0…	GSM701520	9.21e-08
-6.352	3.58e-09	Fetal_Lung_Right	Fetal Lung	UW.Fetal_Lung_Right.ChromatinAccessibility.H-24005.DS17954.twopass.merge150.wgt10.zgt2.wig	cg00352417,cg00375235,cg00510718,cg00589541,cg00828689,cg00973947,cg01103911,cg01220469,cg01445163,cg01703736,cg01860063,cg01930518,cg02239968,cg02276361,cg02293936,cg02514021,cg02610550,cg02859537,cg02883842,cg03005121,cg03021377,cg03054600,cg03163878,cg03165859,cg03196689,cg03215657,cg03362689,cg03367560,cg03418552,cg03441227,cg03447530,cg03464336,cg03713585,cg03914913,cg03990478,cg04102199,cg0…	GSM774231	1.6e-07
-6.092	3.58e-09	Fetal_Spinal_Cord	Fetal Spinal Cord	UW.Fetal_Spinal_Cord.ChromatinAccessibility.H-24111.DS18501.twopass.merge150.wgt10.zgt2.wig	cg00137855,cg00352417,cg00375235,cg00510718,cg00589541,cg00828689,cg00973947,cg01103911,cg01220469,cg01445163,cg01703736,cg01860063,cg02175952,cg02239968,cg02276361,cg02293936,cg02514021,cg02610550,cg02859537,cg03005121,cg03021377,cg03054600,cg03163878,cg03165859,cg03196689,cg03362689,cg03367560,cg03418552,cg03441227,cg03447530,cg03464336,cg03713585,cg03914913,cg03990478,cg04102199,cg04106489,cg0…	GSM817189	1.6e-07
-6.432	3.76e-09	Fetal_Intestine_Large	Fetal Intestine, Large	UW.Fetal_Intestine_Large.ChromatinAccessibility.H-23808.DS17422.twopass.merge150.wgt10.zgt2.wig	cg00341522,cg00352417,cg00375235,cg00589541,cg00973947,cg01103911,cg01220469,cg01703736,cg01860063,cg01930518,cg01993169,cg02293936,cg02514021,cg02610550,cg02859537,cg03005121,cg03021377,cg03054600,cg03163878,cg03165859,cg03196689,cg03362689,cg03367560,cg03418552,cg03447530,cg03464336,cg03990478,cg04102199,cg04106489,cg04291704,cg04424052,cg04468564,cg04654677,cg04677344,cg04873927,cg04954144,cg0…	GSM774213	1.64e-07
-6.304	3.94e-09	Fetal_Renal_Cortex_Left	Fetal Renal Cortex	UW.Fetal_Renal_Cortex_Left.ChromatinAccessibility.H-24232.DS19257.twopass.merge150.wgt10.zgt2.wig	cg00137855,cg00326648,cg00352417,cg00375235,cg00589541,cg00828689,cg00973947,cg01103911,cg01220469,cg01445163,cg01703736,cg01860063,cg01930518,cg01993169,cg02276361,cg02293936,cg02514021,cg02610550,cg02859537,cg03004748,cg03005121,cg03021377,cg03054600,cg03163878,cg03165859,cg03196689,cg03215657,cg03362689,cg03367560,cg03418552,cg03441227,cg03447530,cg03464336,cg03585795,cg03914913,cg03990478,cg0…	GSM817211	1.68e-07
-6.21	4.64e-09	Fetal_Lung_Left	Fetal Lung	UW.Fetal_Lung_Left.ChromatinAccessibility.H-23640.DS18170.twopass.merge150.wgt10.zgt2.wig	cg00352417,cg00375235,cg00589541,cg00606396,cg00973947,cg01103911,cg01220469,cg01445163,cg01703736,cg01860063,cg01930518,cg02276361,cg02293936,cg02514021,cg02610550,cg02859537,cg02883842,cg03005121,cg03021377,cg03054600,cg03163878,cg03165859,cg03196689,cg03215657,cg03362689,cg03367560,cg03418552,cg03441227,cg03447530,cg03464336,cg03914913,cg03990478,cg04102199,cg04106489,cg04204246,cg04291704,cg0…	GSM774237	1.94e-07
-6.066	5.29e-09	Fetal_Intestine_Small	Fetal Intestine, Small	UW.Fetal_Intestine_Small.ChromatinAccessibility.H-23941.DS17808.twopass.merge150.wgt10.zgt2.wig	cg00341522,cg00352417,cg00375235,cg00589541,cg00828689,cg00973947,cg01057882,cg01103911,cg01220469,cg01445163,cg01703736,cg01930518,cg01993169,cg02293936,cg02514021,cg02610550,cg02859537,cg02883842,cg03005121,cg03021377,cg03054600,cg03163878,cg03165859,cg03196689,cg03362689,cg03367560,cg03418552,cg03441227,cg03447530,cg03464336,cg03914913,cg03990478,cg04102199,cg04106489,cg04291704,cg04424052,cg0…	GSM774225	2.16e-07
-6.289	7.33e-09	Fetal_Heart	Fetal Heart	UW.Fetal_Heart.ChromatinAccessibility.H-23663.DS16819.twopass.merge150.wgt10.zgt2.wig	cg00341522,cg00352417,cg00375235,cg00589541,cg00828689,cg00973947,cg01103911,cg01220469,cg01445163,cg01703736,cg01930518,cg02293936,cg02514021,cg02610550,cg02859537,cg02883842,cg03005121,cg03021377,cg03054600,cg03163878,cg03165859,cg03196689,cg03215657,cg03362689,cg03367560,cg03418552,cg03441227,cg03447530,cg03464336,cg03713585,cg03914913,cg03990478,cg04102199,cg04106489,cg04204246,cg04291704,cg0…	GSM774203	2.93e-07
-6.25	7.7e-09	Fetal_Stomach	Fetal Stomach	UW.Fetal_Stomach.ChromatinAccessibility.H-24005.DS17963.twopass.merge150.wgt10.zgt2.wig	cg00137855,cg00341522,cg00352417,cg00375235,cg00572810,cg00589541,cg00828689,cg00973947,cg01103911,cg01220469,cg01445163,cg01703736,cg01808053,cg01860063,cg01930518,cg01993169,cg02239968,cg02293936,cg02514021,cg02610550,cg02859537,cg02883842,cg03005121,cg03021377,cg03054600,cg03163878,cg03165859,cg03196689,cg03362689,cg03367560,cg03418552,cg03441227,cg03447530,cg03464336,cg03914913,cg03990478,cg0…	GSM774232	3.01e-07
-6.285	8.51e-09	Fetal_Lung_Right	Fetal Lung	UW.Fetal_Lung_Right.ChromatinAccessibility.H-23964.DS17831.twopass.merge150.wgt10.zgt2.wig	cg00352417,cg00375235,cg00510718,cg00589541,cg00606396,cg00828689,cg00973947,cg01103911,cg01220469,cg01445163,cg01703736,cg01860063,cg01930518,cg01993169,cg02239968,cg02293936,cg02514021,cg02610550,cg02859537,cg02883842,cg03004748,cg03005121,cg03021377,cg03054600,cg03163878,cg03165859,cg03196689,cg03362689,cg03367560,cg03418552,cg03441227,cg03447530,cg03464336,cg03713585,cg03914913,cg03990478,cg0…	GSM774227	3.2e-07
-6.299	8.38e-09	Fetal_Renal_Pelvis_Left	Fetal Renal Pelvis	UW.Fetal_Renal_Pelvis_Left.ChromatinAccessibility.H-24232.DS19238.twopass.merge150.wgt10.zgt2.wig	cg00137855,cg00352417,cg00375235,cg00589541,cg00973947,cg01103911,cg01220469,cg01445163,cg01703736,cg01860063,cg01930518,cg01993169,cg02276361,cg02293936,cg02514021,cg02610550,cg02859537,cg02883842,cg03005121,cg03021377,cg03054600,cg03163878,cg03165859,cg03196689,cg03362689,cg03367560,cg03418552,cg03441227,cg03447530,cg03464336,cg03914913,cg03990478,cg04102199,cg04106489,cg04204246,cg04291704,cg0…	GSM817209	3.2e-07
-6.267	1.39e-08	Fetal_Stomach	Fetal Stomach	UW.Fetal_Stomach.ChromatinAccessibility.H-23758.DS17172.twopass.merge150.wgt10.zgt2.wig	cg00352417,cg00375235,cg00589541,cg00828689,cg00973947,cg01103911,cg01220469,cg01703736,cg01808053,cg01860063,cg02239968,cg02276361,cg02293936,cg02514021,cg02610550,cg02859537,cg02883842,cg03005121,cg03021377,cg03039837,cg03054600,cg03163878,cg03165859,cg03196689,cg03215657,cg03362689,cg03367560,cg03418552,cg03441227,cg03447530,cg03464336,cg03914913,cg03990478,cg04102199,cg04106489,cg04291704,cg0…	GSM774212	5.12e-07
-6.174	1.57e-08	Fetal_Kidney_Right	Fetal Kidney	UW.Fetal_Kidney_Right.ChromatinAccessibility.H-24089.DS18463.twopass.merge150.wgt10.zgt2.wig	cg00352417,cg00375235,cg00510718,cg00589541,cg00973947,cg01019496,cg01038861,cg01057882,cg01103911,cg01220469,cg01445163,cg01703736,cg01860063,cg01930518,cg01993169,cg02239968,cg02293936,cg02514021,cg02610550,cg02859537,cg02883842,cg03005121,cg03021377,cg03054600,cg03163878,cg03165859,cg03196689,cg03362689,cg03367560,cg03418552,cg03441227,cg03447530,cg03464336,cg03914913,cg03990478,cg04102199,cg0…	GSM817180	5.67e-07
-6.006	1.91e-08	H1	ES Cell	UW.H1.ChromatinAccessibility.DS19100.twopass.merge150.wgt10.zgt2.wig	cg00137855,cg00352417,cg00828689,cg01103911,cg01220469,cg02293936,cg02514021,cg02610550,cg02859537,cg03021377,cg03163878,cg03196689,cg03367560,cg03418552,cg03447530,cg03464336,cg04102199,cg04106489,cg04240809,cg04291704,cg04654677,cg04873927,cg04954144,cg04992282,cg05012551,cg05073904,cg05074908,cg05083496,cg05100917,cg05154615,cg05230888,cg05281831,cg05400079,cg05486188,cg05569877,cg05622261,cg0…	GSM878621	6.77e-07
-5.964	2.02e-08	Fetal_Kidney_Right	Fetal Kidney	UW.Fetal_Kidney_Right.ChromatinAccessibility.H-23435.DS15651.twopass.merge150.wgt10.zgt2.wig	cg00352417,cg00375235,cg00589541,cg00828689,cg00973947,cg01057882,cg01103911,cg01220469,cg01445163,cg01703736,cg01808053,cg01860063,cg01930518,cg01993169,cg02239968,cg02293936,cg02514021,cg02610550,cg02859537,cg02883842,cg03005121,cg03021377,cg03054600,cg03163878,cg03165859,cg03196689,cg03215657,cg03362689,cg03367560,cg03418552,cg03441227,cg03447530,cg03464336,cg03914913,cg03990478,cg04102199,cg0…	GSM665810	7.03e-07
-5.954	2.08e-08	Fetal_Intestine_Large	Fetal Intestine, Large	UW.Fetal_Intestine_Large.ChromatinAccessibility.H-23887.DS17647.twopass.merge150.wgt10.zgt2.wig	cg00352417,cg00375235,cg00589541,cg00828689,cg00973947,cg01057882,cg01103911,cg01220469,cg01445163,cg01703736,cg01860063,cg01930518,cg01993169,cg02293936,cg02514021,cg02610550,cg02859537,cg02883842,cg03005121,cg03021377,cg03039837,cg03054600,cg03163878,cg03165859,cg03196689,cg03362689,cg03367560,cg03418552,cg03441227,cg03447530,cg03464336,cg03585795,cg03914913,cg03990478,cg04102199,cg04106489,cg0…	GSM774217	7.11e-07
-5.94	2.45e-08	Fetal_Kidney	Fetal Kidney	UW.Fetal_Kidney.ChromatinAccessibility.H-22676.DS12635.twopass.merge150.wgt10.zgt2.wig	cg00352417,cg00375235,cg00589541,cg00828689,cg00973947,cg01103911,cg01220469,cg01445163,cg01703736,cg01930518,cg02293936,cg02514021,cg02610550,cg02859537,cg02883842,cg03005121,cg03021377,cg03054600,cg03163878,cg03165859,cg03196689,cg03362689,cg03367560,cg03418552,cg03441227,cg03447530,cg03464336,cg03914913,cg03990478,cg04102199,cg04106489,cg04291704,cg04424052,cg04468564,cg04654677,cg04677344,cg0…	GSM530655	8.23e-07
-6.056	2.59e-08	Fetal_Intestine_Small	Fetal Intestine, Small	UW.Fetal_Intestine_Small.ChromatinAccessibility.H-23724.DS16975.twopass.merge150.wgt10.zgt2.wig	cg00352417,cg00375235,cg00589541,cg00828689,cg00973947,cg01057882,cg01103911,cg01220469,cg01703736,cg01860063,cg01930518,cg02293936,cg02514021,cg02610550,cg02859537,cg02883842,cg03005121,cg03021377,cg03039837,cg03054600,cg03163878,cg03165859,cg03196689,cg03362689,cg03367560,cg03418552,cg03441227,cg03447530,cg03464336,cg03914913,cg03990478,cg04102199,cg04106489,cg04247746,cg04291704,cg04424052,cg0…	GSM817161	8.52e-07
-6.029	3.41e-08	Fetal_Stomach	Fetal Stomach	UW.Fetal_Stomach.ChromatinAccessibility.H-23769.DS17325.twopass.merge150.wgt10.zgt2.wig	cg00352417,cg00375235,cg00589541,cg00973947,cg01103911,cg01220469,cg01445163,cg01703736,cg01930518,cg02019305,cg02239968,cg02293936,cg02514021,cg02610550,cg02859537,cg03005121,cg03021377,cg03054600,cg03163878,cg03165859,cg03196689,cg03215657,cg03362689,cg03367560,cg03418552,cg03447530,cg03464336,cg03914913,cg03990478,cg04102199,cg04106489,cg04291704,cg04424052,cg04468564,cg04654677,cg04677344,cg0…	GSM701498	1.1e-06
-5.773	3.98e-08	Fetal_Lung_Left	Fetal Lung	UW.Fetal_Lung_Left.ChromatinAccessibility.H-23758.DS17154.twopass.merge150.wgt10.zgt2.wig	cg00352417,cg00375235,cg00510718,cg00589541,cg00828689,cg00973947,cg01103911,cg01220469,cg01445163,cg01703736,cg01860063,cg01930518,cg01993169,cg02293936,cg02514021,cg02610550,cg02859537,cg03004748,cg03005121,cg03021377,cg03054600,cg03163878,cg03165859,cg03166508,cg03196689,cg03215657,cg03362689,cg03367560,cg03418552,cg03441227,cg03447530,cg03464336,cg03700279,cg03713585,cg03914913,cg03990478,cg0…	GSM774211	1.27e-06
-5.928	4.36e-08	Neuronal_Progenitor_Cultured_Cells	ES Cell	UW.H1_Derived_Neuronal_Progenitor_Cultured_Cells.ChromatinAccessibility.DS18739.twopass.merge150.wgt10.zgt2.wig	cg00137855,cg00352417,cg00375235,cg00690554,cg00973947,cg01103911,cg01220469,cg01703736,cg01930518,cg02239968,cg02293936,cg02514021,cg02610550,cg02859537,cg03004748,cg03005121,cg03021377,cg03054600,cg03163878,cg03165859,cg03196689,cg03362689,cg03367560,cg03418552,cg03441227,cg03447530,cg03464336,cg03914913,cg04102199,cg04106489,cg04240809,cg04291704,cg04365696,cg04424052,cg04468564,cg04654677,cg0…	GSM878615	1.36e-06
-5.682	6.69e-08	Fetal_Renal_Cortex	Fetal Renal Cortex	UW.Fetal_Renal_Cortex.ChromatinAccessibility.H-23941.DS17804.twopass.merge150.wgt10.zgt2.wig	cg00352417,cg00375235,cg00589541,cg00606396,cg00973947,cg01103911,cg01220469,cg01445163,cg01703736,cg01860063,cg01930518,cg01993169,cg02239968,cg02293936,cg02514021,cg02610550,cg02859537,cg03005121,cg03021377,cg03054600,cg03163878,cg03165859,cg03196689,cg03362689,cg03367560,cg03418552,cg03441227,cg03447530,cg03464336,cg03585795,cg03914913,cg03990478,cg04102199,cg04106489,cg04204246,cg04291704,cg0…	GSM701532	2.06e-06
-5.947	8.62e-08	Fetal_Renal_Pelvis_Left	Fetal Renal Pelvis	UW.Fetal_Renal_Pelvis_Left.ChromatinAccessibility.H-24169.DS18964.twopass.merge150.wgt10.zgt2.wig	cg00137855,cg00352417,cg00375235,cg00589541,cg00606396,cg00973947,cg01103911,cg01220469,cg01703736,cg01860063,cg01930518,cg01993169,cg02276361,cg02293936,cg02514021,cg02610550,cg02859537,cg02883842,cg03005121,cg03021377,cg03039837,cg03054600,cg03163878,cg03165859,cg03196689,cg03362689,cg03367560,cg03418552,cg03441227,cg03447530,cg03464336,cg03914913,cg03990478,cg04102199,cg04106489,cg04291704,cg0…	GSM817205	2.61e-06
-5.787	1.13e-07	Fetal_Renal_Pelvis	Fetal Renal Pelvis	UW.Fetal_Renal_Pelvis.ChromatinAccessibility.H-24005.DS18088.twopass.merge150.wgt10.zgt2.wig	cg00352417,cg00375235,cg00589541,cg00828689,cg00973947,cg01220469,cg01445163,cg01703736,cg01930518,cg02239968,cg02293936,cg02514021,cg02610550,cg02859537,cg03005121,cg03021377,cg03054600,cg03163878,cg03165859,cg03196689,cg03362689,cg03367560,cg03418552,cg03441227,cg03447530,cg03464336,cg03914913,cg04102199,cg04106489,cg04291704,cg04424052,cg04468564,cg04654677,cg04677344,cg04873927,cg04954144,cg0…	GSM774236	3.37e-06
-5.78	1.24e-07	Fetal_Lung_Left	Fetal Lung	UW.Fetal_Lung_Left.ChromatinAccessibility.H-23744.DS17105.twopass.merge150.wgt10.zgt2.wig	cg00352417,cg00375235,cg00589541,cg00606396,cg00828689,cg00973947,cg01103911,cg01220469,cg01445163,cg01703736,cg01860063,cg01930518,cg02293936,cg02514021,cg02610550,cg02800334,cg02859537,cg02883842,cg03005121,cg03021377,cg03054600,cg03163878,cg03165859,cg03196689,cg03215657,cg03362689,cg03367560,cg03418552,cg03441227,cg03447530,cg03464336,cg03713585,cg03914913,cg03990478,cg04102199,cg04106489,cg0…	GSM774207	3.63e-06
-5.404	1.43e-07	Fetal_Muscle_Trunk	Fetal Muscle	UW.Fetal_Muscle_Trunk.ChromatinAccessibility.H-23941.DS17827.twopass.merge150.wgt10.zgt2.wig	cg00352417,cg00375235,cg00589541,cg00828689,cg00973947,cg01103911,cg01220469,cg01445163,cg01703736,cg01860063,cg02293936,cg02514021,cg02610550,cg02859537,cg02883842,cg03005121,cg03021377,cg03054600,cg03163878,cg03165859,cg03196689,cg03362689,cg03367560,cg03418552,cg03441227,cg03447530,cg03464336,cg03914913,cg04102199,cg04106489,cg04204246,cg04291704,cg04424052,cg04468564,cg04654677,cg04664628,cg0…	GSM701533	4.14e-06
-5.597	1.51e-07	Fetal_Kidney	Fetal Kidney	UW.Fetal_Kidney.ChromatinAccessibility.H-23663.DS16837.twopass.merge150.wgt10.zgt2.wig	cg00137855,cg00352417,cg00375235,cg00589541,cg00828689,cg00973947,cg01103911,cg01220469,cg01445163,cg01703736,cg01860063,cg01930518,cg01993169,cg02239968,cg02293936,cg02514021,cg02610550,cg02859537,cg02883842,cg03005121,cg03021377,cg03054600,cg03163878,cg03165859,cg03196689,cg03362689,cg03367560,cg03418552,cg03441227,cg03447530,cg03464336,cg03914913,cg03990478,cg04102199,cg04106489,cg04204246,cg0…	GSM817159	4.22e-06
-5.446	1.49e-07	Fetal_Muscle_Leg	Fetal Muscle	UW.Fetal_Muscle_Leg.ChromatinAccessibility.H-24078.DS18386.twopass.merge150.wgt10.zgt2.wig	cg00159159,cg00352417,cg00375235,cg00589541,cg00973947,cg01103911,cg01220469,cg01445163,cg01703736,cg01860063,cg01930518,cg01993169,cg02276361,cg02293936,cg02514021,cg02610550,cg02859537,cg02883842,cg03021377,cg03054600,cg03163878,cg03165859,cg03196689,cg03362689,cg03367560,cg03418552,cg03441227,cg03447530,cg03464336,cg03914913,cg04102199,cg04106489,cg04204246,cg04291704,cg04468564,cg04654677,cg0…	GSM774242	4.22e-06
-5.409	2.68e-07	Fetal_Intestine_Large	Fetal Intestine, Large	UW.Fetal_Intestine_Large.ChromatinAccessibility.H-24005.DS17990.twopass.merge150.wgt10.zgt2.wig	cg00352417,cg00375235,cg00589541,cg00973947,cg01057882,cg01103911,cg01220469,cg01703736,cg01930518,cg01993169,cg02239968,cg02293936,cg02514021,cg02610550,cg02859537,cg02883842,cg03005121,cg03021377,cg03054600,cg03163878,cg03165859,cg03196689,cg03362689,cg03367560,cg03418552,cg03447530,cg03464336,cg03914913,cg03990478,cg04102199,cg04106489,cg04291704,cg04424052,cg04468564,cg04654677,cg04677344,cg0…	GSM774233	7.3e-06
-5.69	2.66e-07	Fetal_Stomach	Fetal Stomach	UW.Fetal_Stomach.ChromatinAccessibility.H-23589.DS16530.twopass.merge150.wgt10.zgt2.wig	cg00137855,cg00352417,cg00375235,cg00589541,cg00828689,cg00973947,cg01103911,cg01220469,cg01445163,cg01646268,cg01703736,cg01860063,cg01930518,cg02239968,cg02293936,cg02514021,cg02610550,cg02859537,cg02883842,cg03004748,cg03005121,cg03021377,cg03054600,cg03163878,cg03165859,cg03196689,cg03215657,cg03362689,cg03367560,cg03418552,cg03441227,cg03447530,cg03464336,cg03914913,cg03990478,cg04102199,cg0…	GSM774202	7.3e-06
-5.558	2.91e-07	Fetal_Lung_Left	Fetal Lung	UW.Fetal_Lung_Left.ChromatinAccessibility.H-23833.DS17464.twopass.merge150.wgt10.zgt2.wig	cg00352417,cg00375235,cg00510718,cg00589541,cg00606396,cg00973947,cg01019496,cg01103911,cg01220469,cg01445163,cg01703736,cg01860063,cg01930518,cg02293936,cg02514021,cg02610550,cg02859537,cg03005121,cg03021377,cg03054600,cg03163878,cg03165859,cg03196689,cg03362689,cg03367560,cg03418552,cg03441227,cg03447530,cg03464336,cg03713585,cg03914913,cg03990478,cg04102199,cg04106489,cg04204246,cg04291704,cg0…	GSM701512	7.8e-06
-5.52	3.08e-07	Fetal_Renal_Cortex_Left	Fetal Renal Cortex	UW.Fetal_Renal_Cortex_Left.ChromatinAccessibility.H-24169.DS18931.twopass.merge150.wgt10.zgt2.wig	cg00137855,cg00352417,cg00589541,cg00828689,cg00973947,cg01103911,cg01220469,cg01445163,cg01703736,cg01860063,cg01930518,cg01993169,cg02293936,cg02514021,cg02610550,cg02859537,cg02883842,cg03005121,cg03021377,cg03054600,cg03163878,cg03165859,cg03196689,cg03362689,cg03367560,cg03418552,cg03441227,cg03447530,cg03464336,cg03615849,cg03914913,cg03990478,cg04102199,cg04106489,cg04204246,cg04291704,cg0…	GSM817203	8.15e-06
-5.251	3.17e-07	Fetal_Muscle_Arm	Fetal Muscle	UW.Fetal_Muscle_Arm.ChromatinAccessibility.H-23964.DS17848.twopass.merge150.wgt10.zgt2.wig	cg00352417,cg00510718,cg00589541,cg00973947,cg01103911,cg01220469,cg02293936,cg02514021,cg02610550,cg02859537,cg02883842,cg03021377,cg03054600,cg03163878,cg03165859,cg03362689,cg03367560,cg03418552,cg03441227,cg03447530,cg03464336,cg03914913,cg04102199,cg04106489,cg04204246,cg04291704,cg04468564,cg04654677,cg04664628,cg04708391,cg04873927,cg04954144,cg04982052,cg04992282,cg05012551,cg05074908,cg0…	GSM701535	8.28e-06
-5.45	3.47e-07	Fetal_Renal_Cortex_Right	Fetal Renal Cortex	UW.Fetal_Renal_Cortex_Right.ChromatinAccessibility.H-24169.DS18928.twopass.merge150.wgt10.zgt2.wig	cg00352417,cg00375235,cg00589541,cg00828689,cg00973947,cg01019496,cg01103911,cg01220469,cg01703736,cg01860063,cg01930518,cg01993169,cg02239968,cg02293936,cg02514021,cg02610550,cg02859537,cg02883842,cg03005121,cg03021377,cg03054600,cg03163878,cg03165859,cg03196689,cg03362689,cg03367560,cg03418552,cg03441227,cg03447530,cg03464336,cg03914913,cg03952736,cg03990478,cg04102199,cg04106489,cg04204246,cg0…	GSM817202	8.93e-06
-5.333	3.63e-07	Fetal_Muscle_Back	Fetal Muscle	UW.Fetal_Muscle_Back.ChromatinAccessibility.H-24272.DS19384.twopass.merge150.wgt10.zgt2.wig	cg00352417,cg00375235,cg00589541,cg00828689,cg00973947,cg01019496,cg01095506,cg01103911,cg01220469,cg01445163,cg01703736,cg01860063,cg01930518,cg01993169,cg02239968,cg02293936,cg02514021,cg02610550,cg02859537,cg02883842,cg03021377,cg03054600,cg03163878,cg03165859,cg03196689,cg03362689,cg03367560,cg03418552,cg03441227,cg03447530,cg03464336,cg03680680,cg03914913,cg03990478,cg04102199,cg04106489,cg0…	GSM817217	9.21e-06
-5.64	4.44e-07	Fetal_Kidney_Left	Fetal Kidney	UW.Fetal_Kidney_Left.ChromatinAccessibility.H-24089.DS18466.twopass.merge150.wgt10.zgt2.wig	cg00137855,cg00352417,cg00375235,cg00589541,cg00828689,cg00973947,cg01103911,cg01220469,cg01445163,cg01703736,cg01860063,cg01930518,cg01993169,cg02276361,cg02293936,cg02514021,cg02610550,cg02859537,cg03005121,cg03021377,cg03039837,cg03054600,cg03163878,cg03165859,cg03196689,cg03215657,cg03362689,cg03367560,cg03418552,cg03441227,cg03447530,cg03464336,cg03615849,cg03914913,cg03990478,cg04102199,cg0…	GSM817181	1.11e-05
-5.322	4.57e-07	Fetal_Lung_Right	Fetal Lung	UW.Fetal_Lung_Right.ChromatinAccessibility.H-23640.DS16790.twopass.merge150.wgt10.zgt2.wig	cg00341522,cg00352417,cg00375235,cg00589541,cg00606396,cg00973947,cg01103911,cg01220469,cg01445163,cg01703736,cg01860063,cg01993169,cg02276361,cg02293936,cg02514021,cg02610550,cg02859537,cg02883842,cg03005121,cg03021377,cg03054600,cg03163878,cg03165859,cg03196689,cg03215657,cg03362689,cg03367560,cg03418552,cg03441227,cg03447530,cg03464336,cg03615849,cg03713585,cg03914913,cg03990478,cg04102199,cg0…	GSM665832	1.13e-05
-5.374	4.84e-07	Fetal_Renal_Pelvis_Left	Fetal Renal Pelvis	UW.Fetal_Renal_Pelvis_Left.ChromatinAccessibility.H-24111.DS18666.twopass.merge150.wgt10.zgt2.wig	cg00137855,cg00352417,cg00375235,cg00589541,cg00828689,cg00973947,cg01103911,cg01220469,cg01445163,cg01860063,cg01930518,cg01993169,cg02239968,cg02293936,cg02514021,cg02610550,cg02859537,cg03005121,cg03021377,cg03054600,cg03163878,cg03165859,cg03196689,cg03215657,cg03362689,cg03367560,cg03418552,cg03441227,cg03447530,cg03464336,cg03914913,cg03990478,cg04102199,cg04106489,cg04291704,cg04424052,cg0…	GSM817193	1.18e-05
-5.446	5.1e-07	Fetal_Intestine_Large	Fetal Intestine, Large	UW.Fetal_Intestine_Large.ChromatinAccessibility.H-23500.DS16027.twopass.merge150.wgt10.zgt2.wig	cg00352417,cg00375235,cg00589541,cg00828689,cg00973947,cg01057882,cg01103911,cg01220469,cg01445163,cg01703736,cg01860063,cg01930518,cg01993169,cg02293936,cg02514021,cg02610550,cg02859537,cg03005121,cg03021377,cg03039837,cg03054600,cg03163878,cg03165859,cg03196689,cg03362689,cg03367560,cg03418552,cg03441227,cg03447530,cg03464336,cg03914913,cg03990478,cg04102199,cg04106489,cg04291704,cg04424052,cg0…	GSM665815	1.23e-05
-5.324	5.23e-07	Fetal_Muscle_Trunk	Fetal Muscle	UW.Fetal_Muscle_Trunk.ChromatinAccessibility.H-24409.DS20242.twopass.merge150.wgt10.zgt2.wig	cg00352417,cg00375235,cg00589541,cg00973947,cg01019496,cg01103911,cg01220469,cg01445163,cg01703736,cg01860063,cg01930518,cg01993169,cg02293936,cg02514021,cg02610550,cg02859537,cg02883842,cg03005121,cg03021377,cg03054600,cg03163878,cg03165859,cg03196689,cg03362689,cg03367560,cg03418552,cg03441227,cg03447530,cg03464336,cg03914913,cg03990478,cg04102199,cg04106489,cg04204246,cg04291704,cg04468564,cg0…	GSM878654	1.24e-05
-5.293	5.37e-07	iPS_DF_4.7	IPS cell	UW.iPS_DF_4.7.ChromatinAccessibility.DS15169.twopass.merge150.wgt10.zgt2.wig	cg00137855,cg00828689,cg00973947,cg01103911,cg01220469,cg02293936,cg02514021,cg02610550,cg02859537,cg03004748,cg03005121,cg03021377,cg03054600,cg03163878,cg03362549,cg03362689,cg03367560,cg03418552,cg03447530,cg03990478,cg04102199,cg04106489,cg04240809,cg04291704,cg04424052,cg04654677,cg04664628,cg04677344,cg04954144,cg04992282,cg05012551,cg05074908,cg05083496,cg05100917,cg05103623,cg05154615,cg0…	GSM665803	1.26e-05
-5.229	5.53e-07	Fetal_Renal_Pelvis_Right	Fetal Renal Pelvis	UW.Fetal_Renal_Pelvis_Right.ChromatinAccessibility.H-24111.DS18663.twopass.merge150.wgt10.zgt2.wig	cg00352417,cg00375235,cg00589541,cg00828689,cg00973947,cg01019496,cg01103911,cg01220469,cg01703736,cg01860063,cg01930518,cg01993169,cg02293936,cg02406828,cg02514021,cg02610550,cg02859537,cg03005121,cg03021377,cg03054600,cg03163878,cg03165859,cg03196689,cg03362689,cg03367560,cg03418552,cg03441227,cg03447530,cg03464336,cg03914913,cg03990478,cg04102199,cg04106489,cg04204246,cg04291704,cg04424052,cg0…	GSM817192	1.28e-05
-5.316	7.04e-07	Fetal_Heart	Fetal Heart	UW.Fetal_Heart.ChromatinAccessibility.H-23468.DS15839.twopass.merge150.wgt10.zgt2.wig	cg00352417,cg00375235,cg00589541,cg00828689,cg00973947,cg01095506,cg01103911,cg01220469,cg01445163,cg01930518,cg02293936,cg02303067,cg02514021,cg02610550,cg02859537,cg02883842,cg02888748,cg03005121,cg03021377,cg03054600,cg03163878,cg03165859,cg03196689,cg03362689,cg03367560,cg03418552,cg03441227,cg03447530,cg03464336,cg03670441,cg03914913,cg03990478,cg04102199,cg04106489,cg04204246,cg04291704,cg0…	GSM665811	1.61e-05
-5.249	7.53e-07	Fetal_Lung_Right	Fetal Lung	UW.Fetal_Lung_Right.ChromatinAccessibility.H-23887.DS17670.twopass.merge150.wgt10.zgt2.wig	cg00352417,cg00375235,cg00510718,cg00589541,cg00606396,cg00973947,cg01103911,cg01220469,cg01445163,cg01703736,cg01860063,cg02293936,cg02514021,cg02610550,cg02859537,cg02883842,cg03005121,cg03021377,cg03054600,cg03163878,cg03165859,cg03215657,cg03362689,cg03367560,cg03418552,cg03447530,cg03464336,cg03680680,cg03914913,cg03990478,cg04102199,cg04106489,cg04204246,cg04291704,cg04424052,cg04468564,cg0…	GSM701523	1.7e-05
-5.194	7.66e-07	Fetal_Brain	Fetal Brain	UW.Fetal_Brain.ChromatinAccessibility.H-23266.DS14718.twopass.merge150.wgt10.zgt2.wig	cg00375235,cg00589541,cg00973947,cg01103911,cg01220469,cg01703736,cg01860063,cg02239968,cg02293936,cg02514021,cg02610550,cg02859537,cg03021377,cg03054600,cg03163878,cg03165859,cg03196689,cg03362689,cg03367560,cg03418552,cg03441227,cg03447530,cg03464336,cg03914913,cg03990478,cg04102199,cg04106489,cg04240809,cg04291704,cg04424052,cg04468564,cg04654677,cg04873927,cg04908280,cg04954144,cg04992282,cg0…	GSM595923	1.71e-05
-5.193	1.03e-06	Fetal_Renal_Pelvis_Right	Fetal Renal Pelvis	UW.Fetal_Renal_Pelvis_Right.ChromatinAccessibility.H-24232.DS19235.twopass.merge150.wgt10.zgt2.wig	cg00326648,cg00352417,cg00375235,cg00589541,cg00828689,cg00973947,cg01103911,cg01220469,cg01445163,cg01703736,cg01860063,cg01930518,cg01993169,cg02276361,cg02293936,cg02514021,cg02533281,cg02610550,cg02859537,cg02883842,cg03005121,cg03021377,cg03054600,cg03163878,cg03165859,cg03196689,cg03362689,cg03367560,cg03418552,cg03441227,cg03447530,cg03464336,cg03914913,cg03990478,cg04102199,cg04106489,cg0…	GSM817208	2.28e-05
-5.154	1.1e-06	Mesendoderm_Cultured_Cells	ES Cell	UW.H1_BMP4_Derived_Mesendoderm_Cultured_Cells.ChromatinAccessibility.DS19310.twopass.merge150.wgt10.zgt2.wig	cg00137855,cg00352417,cg00375235,cg00973947,cg01103911,cg01220469,cg01703736,cg01860063,cg02239968,cg02293936,cg02514021,cg02610550,cg02859537,cg02883842,cg03005121,cg03021377,cg03054600,cg03163878,cg03196689,cg03362689,cg03367560,cg03418552,cg03447530,cg03464336,cg03990478,cg04102199,cg04106489,cg04240809,cg04291704,cg04395431,cg04424052,cg04468564,cg04654677,cg04677344,cg04873927,cg04908280,cg0…	GSM817215	2.35e-05
-5.377	1.1e-06	Fetal_Kidney_Left	Fetal Kidney	UW.Fetal_Kidney_Left.ChromatinAccessibility.H-23604.DS16579.twopass.merge150.wgt10.zgt2.wig	cg00137855,cg00326648,cg00352417,cg00375235,cg00510718,cg00589541,cg00828689,cg00973947,cg01019496,cg01103911,cg01220469,cg01445163,cg01703736,cg01860063,cg01930518,cg01993169,cg02239968,cg02293936,cg02514021,cg02610550,cg02859537,cg02883842,cg03005121,cg03021377,cg03054600,cg03163878,cg03165859,cg03196689,cg03362689,cg03367560,cg03418552,cg03441227,cg03447530,cg03464336,cg03615849,cg03914913,cg0…	GSM665829	2.35e-05
-5.042	1.09e-06	Fetal_Muscle_Leg	Fetal Muscle	UW.Fetal_Muscle_Leg.ChromatinAccessibility.H-24279.DS19436.twopass.merge150.wgt10.zgt2.wig	cg00352417,cg00375235,cg00589541,cg00828689,cg00973947,cg01103911,cg01220469,cg01703736,cg01860063,cg01930518,cg02293936,cg02514021,cg02610550,cg02859537,cg02883842,cg03005121,cg03021377,cg03054600,cg03163878,cg03165859,cg03196689,cg03362689,cg03367560,cg03418552,cg03441227,cg03447530,cg03464336,cg03914913,cg03990478,cg04102199,cg04106489,cg04204246,cg04291704,cg04468564,cg04654677,cg04664628,cg0…	GSM878631	2.35e-05
-5.273	1.17e-06	Fetal_Intestine_Small	Fetal Intestine, Small	UW.Fetal_Intestine_Small.ChromatinAccessibility.H-23758.DS17150.twopass.merge150.wgt10.zgt2.wig	cg00352417,cg00375235,cg00589541,cg00973947,cg01057882,cg01103911,cg01220469,cg01703736,cg01930518,cg01993169,cg02239968,cg02293936,cg02514021,cg02610550,cg02859537,cg02883842,cg03005121,cg03021377,cg03054600,cg03163878,cg03165859,cg03196689,cg03362689,cg03367560,cg03418552,cg03441227,cg03447530,cg03464336,cg03914913,cg03990478,cg04102199,cg04106489,cg04291704,cg04424052,cg04468564,cg04654677,cg0…	GSM774210	2.47e-05
-5.305	1.22e-06	Fetal_Lung_Right	Fetal Lung	UW.Fetal_Lung_Right.ChromatinAccessibility.H-23744.DS17101.twopass.merge150.wgt10.zgt2.wig	cg00352417,cg00375235,cg00589541,cg00828689,cg00973947,cg01019496,cg01103911,cg01220469,cg01703736,cg01860063,cg01930518,cg02293936,cg02514021,cg02610550,cg02859537,cg02883842,cg03005121,cg03021377,cg03039837,cg03054600,cg03163878,cg03165859,cg03166508,cg03196689,cg03215657,cg03362689,cg03367560,cg03418552,cg03441227,cg03447530,cg03464336,cg03713585,cg03914913,cg03990478,cg04102199,cg04106489,cg0…	GSM774206	2.55e-05
-5.126	1.51e-06	Fetal_Heart	Fetal Heart	UW.Fetal_Heart.ChromatinAccessibility.H-23604.DS16582.twopass.merge150.wgt10.zgt2.wig	cg00352417,cg00375235,cg00589541,cg00973947,cg01103911,cg01220469,cg01445163,cg01703736,cg01860063,cg01930518,cg01993169,cg02293936,cg02514021,cg02610550,cg02859537,cg03005121,cg03021377,cg03054600,cg03163878,cg03165859,cg03196689,cg03215657,cg03362689,cg03367560,cg03418552,cg03441227,cg03447530,cg03464336,cg03914913,cg03990478,cg04102199,cg04106489,cg04291704,cg04424052,cg04468564,cg04654677,cg0…	GSM665830	3.11e-05
-4.941	1.9e-06	Fetal_Spinal_Cord	Fetal Spinal Cord	UW.Fetal_Spinal_Cord.ChromatinAccessibility.H-24493.DS20530.twopass.merge150.wgt10.zgt2.wig	cg00375235,cg00589541,cg00747187,cg00828689,cg00973947,cg01103911,cg01220469,cg01445163,cg01703736,cg01860063,cg01930518,cg02239968,cg02293936,cg02514021,cg02610550,cg02859537,cg02883842,cg03005121,cg03021377,cg03054600,cg03163878,cg03165859,cg03196689,cg03215657,cg03362689,cg03367560,cg03418552,cg03441227,cg03447530,cg03464336,cg03670441,cg03914913,cg03990478,cg04102199,cg04106489,cg04210779,cg0…	GSM878663	3.88e-05
-5.094	2.17e-06	Fetal_Muscle_Arm	Fetal Muscle	UW.Fetal_Muscle_Arm.ChromatinAccessibility.H-24089.DS18452.twopass.merge150.wgt10.zgt2.wig	cg00352417,cg00375235,cg00510718,cg00589541,cg00828689,cg00973947,cg01103911,cg01220469,cg01703736,cg01860063,cg02293936,cg02303067,cg02514021,cg02610550,cg02859537,cg02883842,cg03021377,cg03054600,cg03163878,cg03165859,cg03196689,cg03215657,cg03362689,cg03367560,cg03418552,cg03441227,cg03447530,cg03464336,cg03914913,cg03990478,cg04102199,cg04106489,cg04204246,cg04291704,cg04424052,cg04468564,cg0…	GSM817178	4.37e-05
-5.044	2.35e-06	Fetal_Renal_Cortex	Fetal Renal Cortex	UW.Fetal_Renal_Cortex.ChromatinAccessibility.H-23769.DS17307.twopass.merge150.wgt10.zgt2.wig	cg00137855,cg00352417,cg00375235,cg00510718,cg00589541,cg00828689,cg00973947,cg01019496,cg01057882,cg01103911,cg01220469,cg01703736,cg01860063,cg01930518,cg01993169,cg02239968,cg02276361,cg02293936,cg02514021,cg02610550,cg02859537,cg03004748,cg03005121,cg03021377,cg03054600,cg03163878,cg03165859,cg03196689,cg03362689,cg03367560,cg03418552,cg03441227,cg03447530,cg03464336,cg03914913,cg03990478,cg0…	GSM701494	4.68e-05
-4.912	2.47e-06	Fetal_Muscle_Leg	Fetal Muscle	UW.Fetal_Muscle_Leg.ChromatinAccessibility.H-24244.DS19272.twopass.merge150.wgt10.zgt2.wig	cg00352417,cg00375235,cg00589541,cg00973947,cg01103911,cg01220469,cg01445163,cg01703736,cg01860063,cg01930518,cg02293936,cg02514021,cg02610550,cg02859537,cg02883842,cg03005121,cg03021377,cg03039837,cg03054600,cg03163878,cg03165859,cg03196689,cg03215657,cg03362689,cg03367560,cg03418552,cg03441227,cg03447530,cg03464336,cg03914913,cg03990478,cg04102199,cg04106489,cg04204246,cg04291704,cg04468564,cg0…	GSM878626	4.88e-05
-4.875	2.65e-06	Fetal_Muscle_Back	Fetal Muscle	UW.Fetal_Muscle_Back.ChromatinAccessibility.H-24409.DS20244.twopass.merge150.wgt10.zgt2.wig	cg00352417,cg00375235,cg00589541,cg00828689,cg00973947,cg01019496,cg01103911,cg01220469,cg01445163,cg01703736,cg01860063,cg01930518,cg02239968,cg02293936,cg02514021,cg02610550,cg02859537,cg02883842,cg03021377,cg03054600,cg03163878,cg03165859,cg03196689,cg03362689,cg03367560,cg03418552,cg03441227,cg03447530,cg03464336,cg03914913,cg03990478,cg04074353,cg04102199,cg04106489,cg04204246,cg04291704,cg0…	GSM878655	5.19e-05
-4.919	2.84e-06	Fetal_Lung	Fetal Lung	UW.Fetal_Lung.ChromatinAccessibility.H-22934B.DS13507.twopass.merge150.wgt10.zgt2.wig	cg00352417,cg00375235,cg00510718,cg00589541,cg00606396,cg00828689,cg00973947,cg01019496,cg01103911,cg01220469,cg01703736,cg01860063,cg01930518,cg02293936,cg02514021,cg02610550,cg02859537,cg03005121,cg03021377,cg03054600,cg03163878,cg03165859,cg03196689,cg03362689,cg03367560,cg03418552,cg03441227,cg03447530,cg03464336,cg03615849,cg03713585,cg03914913,cg03990478,cg04102199,cg04106489,cg04204246,cg0…	GSM595915	5.5e-05
-5.074	2.98e-06	Fetal_Intestine_Large	Fetal Intestine, Large	UW.Fetal_Intestine_Large.ChromatinAccessibility.H-23914.DS17748.twopass.merge150.wgt10.zgt2.wig	cg00159159,cg00352417,cg00375235,cg00589541,cg00828689,cg00973947,cg01057882,cg01103911,cg01220469,cg01703736,cg01930518,cg01993169,cg02293936,cg02514021,cg02610550,cg02859537,cg02883842,cg03005121,cg03021377,cg03054600,cg03163878,cg03165859,cg03196689,cg03362689,cg03367560,cg03418552,cg03441227,cg03447530,cg03464336,cg03670441,cg03914913,cg03990478,cg04102199,cg04106489,cg04291704,cg04424052,cg0…	GSM774220	5.72e-05
-4.891	3.78e-06	Fetal_Stomach	Fetal Stomach	UW.Fetal_Stomach.ChromatinAccessibility.H-24401.DS20349.twopass.merge150.wgt10.zgt2.wig	cg00352417,cg00375235,cg00510718,cg00589541,cg00828689,cg00973947,cg01103911,cg01220469,cg01703736,cg01860063,cg01930518,cg01993169,cg02293936,cg02514021,cg02610550,cg02859537,cg02883842,cg03005121,cg03021377,cg03054600,cg03163878,cg03165859,cg03196689,cg03362689,cg03367560,cg03418552,cg03441227,cg03447530,cg03464336,cg03914913,cg03990478,cg04102199,cg04106489,cg04291704,cg04424052,cg04468564,cg0…	GSM878660	7.17e-05
-4.702	4.08e-06	Fetal_Muscle_Back	Fetal Muscle	UW.Fetal_Muscle_Back.ChromatinAccessibility.H-23964.DS17850.twopass.merge150.wgt10.zgt2.wig	cg00352417,cg00375235,cg00589541,cg00828689,cg00973947,cg01103911,cg01220469,cg01445163,cg01703736,cg01860063,cg01930518,cg02293936,cg02514021,cg02610550,cg02859537,cg02883842,cg03021377,cg03054600,cg03163878,cg03165859,cg03196689,cg03362689,cg03367560,cg03418552,cg03441227,cg03447530,cg03464336,cg03914913,cg03990478,cg04102199,cg04106489,cg04204246,cg04291704,cg04424052,cg04468564,cg04654677,cg0…	GSM701536	7.66e-05
-4.799	4.61e-06	Fetal_Renal_Cortex_Right	Fetal Renal Cortex	UW.Fetal_Renal_Cortex_Right.ChromatinAccessibility.H-23871.DS17545.twopass.merge150.wgt10.zgt2.wig	cg00352417,cg00375235,cg00510718,cg00589541,cg00606396,cg00828689,cg00883019,cg00973947,cg01019496,cg01103911,cg01220469,cg01703736,cg01860063,cg01930518,cg01993169,cg02239968,cg02293936,cg02514021,cg02610550,cg02859537,cg02883842,cg03005121,cg03021377,cg03054600,cg03163878,cg03165859,cg03196689,cg03362689,cg03367560,cg03418552,cg03441227,cg03447530,cg03464336,cg03585795,cg03700279,cg03713585,cg0…	GSM701517	8.56e-05
-5.125	5.6e-06	Fetal_Renal_Cortex	Fetal Renal Cortex	UW.Fetal_Renal_Cortex.ChromatinAccessibility.H-24078.DS18428.twopass.merge150.wgt10.zgt2.wig	cg00352417,cg00375235,cg00589541,cg00973947,cg01103911,cg01220469,cg01445163,cg01703736,cg01808053,cg01860063,cg01993169,cg02239968,cg02293936,cg02514021,cg02610550,cg02859537,cg02883842,cg03005121,cg03021377,cg03054600,cg03163878,cg03165859,cg03196689,cg03362689,cg03367560,cg03418552,cg03441227,cg03447530,cg03464336,cg03680680,cg03914913,cg03990478,cg04102199,cg04106489,cg04291704,cg04424052,cg0…	GSM817176	0.000103
-4.578	6.24e-06	Penis_Foreskin_Fibroblast	Fibroblast	UW.Penis_Foreskin_Fibroblast_Primary_Cells.ChromatinAccessibility.skin01.DS18224.twopass.merge150.wgt10.zgt2.wig	cg00352417,cg00589541,cg00828689,cg00973947,cg01103911,cg01220469,cg01445163,cg01703736,cg01930518,cg01993169,cg02276361,cg02293936,cg02514021,cg02610550,cg02859537,cg02869960,cg02883842,cg03021377,cg03054600,cg03163878,cg03165859,cg03196689,cg03362689,cg03367560,cg03418552,cg03441227,cg03447530,cg03464336,cg03990478,cg04102199,cg04106489,cg04291704,cg04424052,cg04468564,cg04654677,cg04664628,cg0…	GSM774240	0.000114
-4.743	6.85e-06	Fetal_Heart	Fetal Heart	UW.Fetal_Heart.ChromatinAccessibility.H-23744.DS19431.twopass.merge150.wgt10.zgt2.wig	cg00352417,cg00375235,cg00589541,cg00973947,cg01019496,cg01103911,cg01220469,cg01445163,cg01703736,cg01930518,cg01993169,cg02276361,cg02293936,cg02514021,cg02610550,cg02859537,cg02883842,cg03005121,cg03021377,cg03054600,cg03163878,cg03165859,cg03196689,cg03215657,cg03362689,cg03367560,cg03418552,cg03441227,cg03447530,cg03464336,cg03914913,cg03990478,cg04102199,cg04106489,cg04204246,cg04291704,cg0…	GSM817220	0.000124
-4.509	7.15e-06	Fetal_Kidney	Fetal Kidney	UW.Fetal_Kidney.ChromatinAccessibility.H-22337.DS10986.twopass.merge150.wgt10.zgt2.wig	cg00589541,cg00973947,cg01103911,cg01220469,cg01703736,cg01993169,cg02293936,cg02610550,cg02859537,cg03021377,cg03039837,cg03054600,cg03163878,cg03165859,cg03196689,cg03362689,cg03367560,cg03418552,cg03441227,cg03447530,cg03464336,cg03914913,cg03990478,cg04102199,cg04106489,cg04204246,cg04291704,cg04654677,cg04664628,cg04677344,cg04708391,cg04780880,cg04873927,cg04908280,cg04954144,cg04982052,cg0…	GSM493385	0.000128
-4.613	7.22e-06	Fetal_Muscle_Arm	Fetal Muscle	UW.Fetal_Muscle_Arm.ChromatinAccessibility.H-24218.DS19053.twopass.merge150.wgt10.zgt2.wig	cg00352417,cg00375235,cg00589541,cg00973947,cg01019496,cg01103911,cg01220469,cg01691377,cg01703736,cg01860063,cg01930518,cg01993169,cg02293936,cg02303067,cg02514021,cg02610550,cg02859537,cg03021377,cg03054600,cg03163878,cg03165859,cg03196689,cg03362689,cg03367560,cg03418552,cg03441227,cg03447530,cg03464336,cg03914913,cg03990478,cg04102199,cg04106489,cg04204246,cg04291704,cg04424052,cg04468564,cg0…	GSM878620	0.000128
-4.538	7.79e-06	Fetal_Brain	Fetal Brain	UW.Fetal_Brain.ChromatinAccessibility.H-23266.DS14717.twopass.merge150.wgt10.zgt2.wig	cg00375235,cg00589541,cg00973947,cg01103911,cg01220469,cg01860063,cg01993169,cg02239968,cg02293936,cg02514021,cg02610550,cg02859537,cg03021377,cg03054600,cg03163878,cg03165859,cg03362689,cg03367560,cg03418552,cg03441227,cg03447530,cg03464336,cg03914913,cg03990478,cg04102199,cg04106489,cg04240809,cg04291704,cg04468564,cg04654677,cg04677344,cg04873927,cg04908280,cg04954144,cg04992282,cg05012551,cg0…	GSM595922	0.000136
-4.737	7.85e-06	Fetal_Kidney	Fetal Kidney	UW.Fetal_Kidney.ChromatinAccessibility.H-23855.DS17522.twopass.merge150.wgt10.zgt2.wig	cg00137855,cg00589541,cg00828689,cg00973947,cg01103911,cg01220469,cg01703736,cg01860063,cg01993169,cg02239968,cg02276361,cg02293936,cg02303067,cg02514021,cg02610550,cg02859537,cg03021377,cg03054600,cg03163878,cg03165859,cg03196689,cg03362689,cg03367560,cg03418552,cg03441227,cg03447530,cg03464336,cg03914913,cg03990478,cg04102199,cg04106489,cg04291704,cg04365696,cg04424052,cg04468564,cg04654677,cg0…	GSM701515	0.000136
-4.733	7.96e-06	Fetal_Kidney	Fetal Kidney	UW.Fetal_Kidney.ChromatinAccessibility.H-23524.DS16139.twopass.merge150.wgt10.zgt2.wig	cg00137855,cg00326648,cg00352417,cg00375235,cg00589541,cg00828689,cg00973947,cg01019496,cg01103911,cg01220469,cg01445163,cg01860063,cg01930518,cg01993169,cg02293936,cg02514021,cg02610550,cg02859537,cg02883842,cg03005121,cg03021377,cg03054600,cg03163878,cg03165859,cg03196689,cg03362689,cg03367560,cg03418552,cg03441227,cg03447530,cg03464336,cg03615849,cg03914913,cg03990478,cg04102199,cg04106489,cg0…	GSM665816	0.000137
-4.74	8.54e-06	Fetal_Stomach	Fetal Stomach	UW.Fetal_Stomach.ChromatinAccessibility.H-24507.DS20546.twopass.merge150.wgt10.zgt2.wig	cg00341522,cg00352417,cg00375235,cg00589541,cg00597128,cg00828689,cg00973947,cg00997931,cg01019496,cg01103911,cg01220469,cg01703736,cg01808053,cg01860063,cg01930518,cg01993169,cg02293936,cg02514021,cg02610550,cg02687543,cg02859537,cg02883842,cg03005121,cg03021377,cg03039837,cg03054600,cg03163878,cg03165859,cg03196689,cg03215657,cg03362689,cg03367560,cg03418552,cg03441227,cg03447530,cg03464336,cg0…	GSM878665	0.000146
-4.742	9.76e-06	Fetal_Muscle_Leg	Fetal Muscle	UW.Fetal_Muscle_Leg.ChromatinAccessibility.H-24089.DS18456.twopass.merge150.wgt10.zgt2.wig	cg00352417,cg00375235,cg00510718,cg00589541,cg00973947,cg01019496,cg01103911,cg01220469,cg01703736,cg01860063,cg01930518,cg02293936,cg02514021,cg02610550,cg02859537,cg02883842,cg03005121,cg03021377,cg03054600,cg03163878,cg03165859,cg03196689,cg03362689,cg03367560,cg03418552,cg03441227,cg03447530,cg03464336,cg03914913,cg03990478,cg04102199,cg04106489,cg04204246,cg04291704,cg04424052,cg04468564,cg0…	GSM817179	0.000165
-4.537	9.83e-06	Fetal_Muscle_Leg	Fetal Muscle	UW.Fetal_Muscle_Leg.ChromatinAccessibility.H-24409.DS20239.twopass.merge150.wgt10.zgt2.wig	cg00352417,cg00375235,cg00589541,cg00828689,cg00973947,cg00997931,cg01103911,cg01220469,cg01445163,cg01703736,cg01860063,cg01930518,cg01993169,cg02293936,cg02514021,cg02610550,cg02859537,cg02883842,cg03005121,cg03021377,cg03054600,cg03163878,cg03165859,cg03196689,cg03362689,cg03367560,cg03418552,cg03441227,cg03447530,cg03464336,cg03914913,cg03990478,cg04102199,cg04106489,cg04204246,cg04291704,cg0…	GSM878653	0.000165
-4.8	1.02e-05	Fetal_Stomach	Fetal Stomach	UW.Fetal_Stomach.ChromatinAccessibility.H-24125.DS18821.twopass.merge150.wgt10.zgt2.wig	cg00352417,cg00375235,cg00510718,cg00589541,cg00828689,cg00973947,cg01103911,cg01220469,cg01445163,cg01703736,cg01723163,cg01808053,cg01860063,cg01930518,cg02293936,cg02514021,cg02610550,cg02859537,cg02883842,cg03005121,cg03021377,cg03054600,cg03163878,cg03165859,cg03196689,cg03362689,cg03367560,cg03418552,cg03441227,cg03447530,cg03464336,cg03914913,cg03990478,cg04102199,cg04106489,cg04204246,cg0…	GSM817199	0.00017
-4.807	1.11e-05	Fetal_Thymus	Fetal Thymus	UW.Fetal_Thymus.ChromatinAccessibility.H-23964.DS17876.twopass.merge150.wgt10.zgt2.wig	cg00352417,cg00375235,cg00510718,cg00589541,cg00828689,cg00973947,cg01103911,cg01220469,cg01860063,cg01930518,cg02019305,cg02175952,cg02239968,cg02293936,cg02514021,cg02610550,cg02859537,cg02883842,cg03005121,cg03021377,cg03039837,cg03054600,cg03163878,cg03165859,cg03196689,cg03362689,cg03367560,cg03418552,cg03441227,cg03447530,cg03464336,cg03670441,cg03914913,cg03990478,cg04102199,cg04106489,cg0…	GSM774230	0.000182
-4.594	1.25e-05	Fetal_Renal_Pelvis	Fetal Renal Pelvis	UW.Fetal_Renal_Pelvis.ChromatinAccessibility.H-24078.DS18431.twopass.merge150.wgt10.zgt2.wig	cg00352417,cg00375235,cg00589541,cg00828689,cg00973947,cg01103911,cg01220469,cg01703736,cg01860063,cg01930518,cg01993169,cg02239968,cg02293936,cg02514021,cg02610550,cg02859537,cg02883842,cg03005121,cg03021377,cg03054600,cg03163878,cg03165859,cg03196689,cg03215657,cg03362689,cg03367560,cg03418552,cg03441227,cg03447530,cg03464336,cg03914913,cg03990478,cg04102199,cg04106489,cg04291704,cg04424052,cg0…	GSM817177	0.000203
-4.608	1.31e-05	Fetal_Renal_Cortex	Fetal Renal Cortex	UW.Fetal_Renal_Cortex.ChromatinAccessibility.H-23914.DS17756.twopass.merge150.wgt10.zgt2.wig	cg00375235,cg00589541,cg00973947,cg01103911,cg01220469,cg01703736,cg01750221,cg01860063,cg01993169,cg02293936,cg02514021,cg02610550,cg02859537,cg03005121,cg03021377,cg03054600,cg03163878,cg03165859,cg03196689,cg03362689,cg03367560,cg03418552,cg03447530,cg03464336,cg03713585,cg03914913,cg03990478,cg04102199,cg04106489,cg04204246,cg04291704,cg04424052,cg04468564,cg04654677,cg04677344,cg04873927,cg0…	GSM701529	0.000212
-4.399	1.38e-05	Fetal_Brain	Fetal Brain	UW.Fetal_Brain.ChromatinAccessibility.H-24279.DS20221.twopass.merge150.wgt10.zgt2.wig	cg00375235,cg00589541,cg00973947,cg01103911,cg01220469,cg01703736,cg01860063,cg01930518,cg02293936,cg02514021,cg02610550,cg02859537,cg02883842,cg03005121,cg03021377,cg03054600,cg03163878,cg03165859,cg03196689,cg03362689,cg03367560,cg03418552,cg03441227,cg03447530,cg03464336,cg03914913,cg03990478,cg04102199,cg04106489,cg04240809,cg04291704,cg04424052,cg04468564,cg04654677,cg04677344,cg04873927,cg0…	GSM878650	0.000222
-4.514	1.47e-05	Fetal_Muscle_Trunk	Fetal Muscle	UW.Fetal_Muscle_Trunk.ChromatinAccessibility.H-24507.DS20544.twopass.merge150.wgt10.zgt2.wig	cg00026346,cg00352417,cg00375235,cg00510718,cg00589541,cg00973947,cg01103911,cg01220469,cg01445163,cg01703736,cg01860063,cg01930518,cg01993169,cg02239968,cg02293936,cg02514021,cg02610550,cg02859537,cg02883842,cg03005121,cg03021377,cg03054600,cg03163878,cg03165859,cg03196689,cg03362689,cg03367560,cg03418552,cg03441227,cg03447530,cg03464336,cg03713585,cg03914913,cg03990478,cg04102199,cg04106489,cg0…	GSM878664	0.000235
-4.397	1.61e-05	Fetal_Muscle_Arm	Fetal Muscle	UW.Fetal_Muscle_Arm.ChromatinAccessibility.H-24244.DS19270.twopass.merge150.wgt10.zgt2.wig	cg00352417,cg00375235,cg00510718,cg00589541,cg00973947,cg01019496,cg01103911,cg01220469,cg01703736,cg01860063,cg01930518,cg02239968,cg02293936,cg02514021,cg02610550,cg02859537,cg03005121,cg03021377,cg03054600,cg03163878,cg03165859,cg03196689,cg03362689,cg03367560,cg03418552,cg03441227,cg03447530,cg03464336,cg03713585,cg03914913,cg03990478,cg04102199,cg04106489,cg04204246,cg04291704,cg04424052,cg0…	GSM878625	0.000252
-4.489	1.61e-05	Fetal_Muscle_Back	Fetal Muscle	UW.Fetal_Muscle_Back.ChromatinAccessibility.H-24111.DS18468.twopass.merge150.wgt10.zgt2.wig	cg00326648,cg00352417,cg00375235,cg00510718,cg00589541,cg00973947,cg01019496,cg01103911,cg01220469,cg01703736,cg01860063,cg01930518,cg02293936,cg02514021,cg02610550,cg02859537,cg03021377,cg03054600,cg03163878,cg03165859,cg03196689,cg03362689,cg03367560,cg03418552,cg03441227,cg03447530,cg03464336,cg03914913,cg03990478,cg04102199,cg04106489,cg04204246,cg04291704,cg04424052,cg04468564,cg04654677,cg0…	GSM817182	0.000252
-4.584	1.7e-05	Fetal_Kidney	Fetal Kidney	UW.Fetal_Kidney.ChromatinAccessibility.H-24507.DS20564.twopass.merge150.wgt10.zgt2.wig	cg00352417,cg00375235,cg00589541,cg00973947,cg01103911,cg01220469,cg01703736,cg01860063,cg01930518,cg01993169,cg02293936,cg02514021,cg02610550,cg02859537,cg02883842,cg03005121,cg03021377,cg03054600,cg03163878,cg03165859,cg03196689,cg03362689,cg03367560,cg03418552,cg03441227,cg03447530,cg03464336,cg03914913,cg03990478,cg04102199,cg04106489,cg04291704,cg04424052,cg04468564,cg04654677,cg04677344,cg0…	GSM878666	0.000264
-4.597	1.78e-05	Fetal_Muscle_Upper_Trunk	Fetal Muscle	UW.Fetal_Muscle_Upper_Trunk.ChromatinAccessibility.H-23887.DS17664.twopass.merge150.wgt10.zgt2.wig	cg00352417,cg00375235,cg00589541,cg00973947,cg01019496,cg01103911,cg01220469,cg01703736,cg01860063,cg01930518,cg01993169,cg02239968,cg02293936,cg02514021,cg02610550,cg02859537,cg02883842,cg03005121,cg03021377,cg03054600,cg03163878,cg03165859,cg03196689,cg03215657,cg03362689,cg03367560,cg03418552,cg03441227,cg03447530,cg03464336,cg03670441,cg03700279,cg03713585,cg03914913,cg03990478,cg04102199,cg0…	GSM774218	0.000273
-4.59	2.35e-05	Fetal_Intestine_Large	Fetal Intestine, Large	UW.Fetal_Intestine_Large.ChromatinAccessibility.H-23524.DS16164.twopass.merge150.wgt10.zgt2.wig	cg00352417,cg00375235,cg00589541,cg00828689,cg00973947,cg01019496,cg01057882,cg01103911,cg01220469,cg01445163,cg01703736,cg01930518,cg01993169,cg02293936,cg02514021,cg02610550,cg02859537,cg02883842,cg03005121,cg03021377,cg03054600,cg03163878,cg03165859,cg03196689,cg03215657,cg03362689,cg03367560,cg03418552,cg03441227,cg03447530,cg03464336,cg03914913,cg03990478,cg04102199,cg04106489,cg04291704,cg0…	GSM665818	0.000358
-4.242	2.47e-05	Penis_Foreskin_Fibroblast	Fibroblast	UW.Penis_Foreskin_Fibroblast_Primary_Cells.ChromatinAccessibility.skin01.DS18229.twopass.merge150.wgt10.zgt2.wig	cg00159159,cg00352417,cg00589541,cg00973947,cg01103911,cg01220469,cg01445163,cg01691377,cg01703736,cg01930518,cg01993169,cg02276361,cg02293936,cg02514021,cg02610550,cg02859537,cg02869960,cg02883842,cg03005121,cg03021377,cg03054600,cg03163878,cg03165859,cg03196689,cg03362689,cg03367560,cg03418552,cg03441227,cg03447530,cg03464336,cg03914913,cg04102199,cg04106489,cg04291704,cg04424052,cg04468564,cg0…	GSM774241	0.000373
-4.189	2.55e-05	Fetal_Muscle_Arm	Fetal Muscle	UW.Fetal_Muscle_Arm.ChromatinAccessibility.H-24042.DS18176.twopass.merge150.wgt10.zgt2.wig	cg00352417,cg00375235,cg00510718,cg00589541,cg00828689,cg00973947,cg01103911,cg01220469,cg01445163,cg01703736,cg01860063,cg02293936,cg02514021,cg02610550,cg02859537,cg02883842,cg03005121,cg03021377,cg03054600,cg03163878,cg03165859,cg03196689,cg03362689,cg03367560,cg03418552,cg03441227,cg03447530,cg03464336,cg03700279,cg03914913,cg03990478,cg04102199,cg04106489,cg04204246,cg04291704,cg04468564,cg0…	GSM774239	0.000383
-4.376	2.58e-05	Fetal_Muscle_Arm	Fetal Muscle	UW.Fetal_Muscle_Arm.ChromatinAccessibility.H-24272.DS19380.twopass.merge150.wgt10.zgt2.wig	cg00352417,cg00375235,cg00589541,cg00828689,cg00973947,cg01103911,cg01220469,cg01703736,cg01860063,cg01930518,cg01993169,cg02276361,cg02293936,cg02514021,cg02610550,cg02859537,cg03005121,cg03021377,cg03039837,cg03054600,cg03163878,cg03165859,cg03196689,cg03362689,cg03367560,cg03418552,cg03441227,cg03447530,cg03464336,cg03914913,cg03990478,cg04102199,cg04106489,cg04204246,cg04291704,cg04424052,cg0…	GSM817216	0.000385
-4.372	2.64e-05	Fetal_Lung_Left	Fetal Lung	UW.Fetal_Lung_Left.ChromatinAccessibility.H-23914.DS17739.twopass.merge150.wgt10.zgt2.wig	cg00352417,cg00375235,cg00589541,cg00606396,cg00973947,cg01103911,cg01220469,cg01860063,cg01930518,cg02293936,cg02303067,cg02514021,cg02610550,cg02859537,cg02883842,cg03005121,cg03021377,cg03054600,cg03163878,cg03165859,cg03196689,cg03362689,cg03367560,cg03418552,cg03441227,cg03447530,cg03464336,cg04102199,cg04106489,cg04291704,cg04424052,cg04468564,cg04654677,cg04677344,cg04873927,cg04954144,cg0…	GSM701527	0.000391
-4.312	3.93e-05	Fetal_Lung_Left	Fetal Lung	UW.Fetal_Lung_Left.ChromatinAccessibility.H-24089.DS18421.twopass.merge150.wgt10.zgt2.wig	cg00352417,cg00375235,cg00589541,cg00828689,cg00973947,cg01019496,cg01103911,cg01220469,cg01445163,cg01703736,cg01860063,cg01930518,cg01993169,cg02239968,cg02276361,cg02293936,cg02514021,cg02610550,cg02859537,cg02883842,cg03005121,cg03021377,cg03039837,cg03054600,cg03163878,cg03165859,cg03196689,cg03362689,cg03367560,cg03418552,cg03441227,cg03447530,cg03464336,cg03713585,cg03914913,cg03990478,cg0…	GSM817175	0.000577
-4.336	4.15e-05	Fetal_Muscle_Back	Fetal Muscle	UW.Fetal_Muscle_Back.ChromatinAccessibility.H-24279.DS19441.twopass.merge150.wgt10.zgt2.wig	cg00159159,cg00352417,cg00375235,cg00589541,cg00606396,cg00828689,cg00973947,cg01019496,cg01103911,cg01220469,cg01445163,cg01703736,cg01860063,cg01930518,cg02293936,cg02514021,cg02610550,cg02859537,cg02883842,cg03005121,cg03021377,cg03054600,cg03163878,cg03165859,cg03196689,cg03362689,cg03367560,cg03418552,cg03441227,cg03447530,cg03464336,cg03670441,cg03914913,cg03990478,cg04102199,cg04106489,cg0…	GSM878632	0.000604
-4.333	4.33e-05	Fetal_Placenta	Fetal Placenta	UW.Fetal_Placenta.ChromatinAccessibility.H-23914.DS17744.twopass.merge150.wgt10.zgt2.wig	cg00137855,cg00341522,cg00352417,cg00375235,cg00589541,cg00828689,cg01103911,cg01220469,cg01703736,cg01750221,cg01860063,cg01930518,cg02293936,cg02514021,cg02610550,cg02859537,cg02883842,cg03005121,cg03021377,cg03054600,cg03163878,cg03165859,cg03196689,cg03362689,cg03367560,cg03418552,cg03441227,cg03447530,cg03464336,cg04102199,cg04106489,cg04291704,cg04424052,cg04468564,cg04654677,cg04677344,cg0…	GSM774219	0.000625
-4.22	4.42e-05	Fetal_Heart	Fetal Heart	UW.Fetal_Heart.ChromatinAccessibility.H-23524.DS16146.twopass.merge150.wgt10.zgt2.wig	cg00137855,cg00341522,cg00352417,cg00375235,cg00589541,cg00690554,cg00973947,cg01019496,cg01103911,cg01220469,cg01445163,cg01703736,cg01860063,cg01930518,cg01993169,cg02175952,cg02293936,cg02514021,cg02610550,cg02859537,cg03005121,cg03021377,cg03054600,cg03163878,cg03165859,cg03196689,cg03362689,cg03367560,cg03418552,cg03441227,cg03447530,cg03464336,cg03914913,cg03990478,cg04102199,cg04106489,cg0…	GSM665817	0.000634
-4.292	4.58e-05	Fetal_Heart	Fetal Heart	UW.Fetal_Heart.ChromatinAccessibility.H-24042.DS19427.twopass.merge150.wgt10.zgt2.wig	cg00352417,cg00375235,cg00510718,cg00589541,cg00973947,cg01103911,cg01220469,cg01445163,cg01703736,cg01860063,cg01930518,cg02293936,cg02514021,cg02610550,cg02859537,cg02883842,cg03005121,cg03021377,cg03054600,cg03163878,cg03165859,cg03196689,cg03215657,cg03362689,cg03367560,cg03418552,cg03441227,cg03447530,cg03464336,cg03914913,cg03990478,cg04102199,cg04106489,cg04204246,cg04291704,cg04424052,cg0…	GSM878630	0.000652
-4.201	5.37e-05	Fetal_Heart	Fetal Heart	UW.Fetal_Heart.ChromatinAccessibility.H-22727.DS12810.twopass.merge150.wgt10.zgt2.wig	cg00352417,cg00589541,cg00973947,cg01103911,cg01220469,cg01445163,cg01703736,cg01860063,cg01930518,cg01993169,cg02293936,cg02514021,cg02610550,cg02859537,cg03005121,cg03021377,cg03054600,cg03163878,cg03165859,cg03196689,cg03362689,cg03367560,cg03418552,cg03441227,cg03447530,cg03464336,cg03914913,cg03990478,cg04102199,cg04106489,cg04204246,cg04291704,cg04424052,cg04468564,cg04654677,cg04664628,cg0…	GSM530661	0.000758
-4.173	5.64e-05	Fetal_Renal_Cortex_Left	Fetal Renal Cortex	UW.Fetal_Renal_Cortex_Left.ChromatinAccessibility.H-24111.DS18542.twopass.merge150.wgt10.zgt2.wig	cg00137855,cg00326648,cg00352417,cg00375235,cg00510718,cg00589541,cg00828689,cg00973947,cg01019496,cg01103911,cg01220469,cg01445163,cg01703736,cg01860063,cg01930518,cg01993169,cg02239968,cg02293936,cg02514021,cg02610550,cg02859537,cg03005121,cg03021377,cg03054600,cg03163878,cg03165859,cg03196689,cg03215657,cg03362689,cg03367560,cg03418552,cg03441227,cg03447530,cg03464336,cg03914913,cg03990478,cg0…	GSM817190	0.000791
-4.205	6.43e-05	Fetal_Intestine_Small	Fetal Intestine, Small	UW.Fetal_Intestine_Small.ChromatinAccessibility.H-23744.DS17092.twopass.merge150.wgt10.zgt2.wig	cg00352417,cg00375235,cg00589541,cg00828689,cg00973947,cg01057882,cg01103911,cg01220469,cg01703736,cg01930518,cg01993169,cg02293936,cg02514021,cg02610550,cg02859537,cg02883842,cg02888748,cg03004748,cg03005121,cg03021377,cg03054600,cg03163878,cg03165859,cg03196689,cg03362689,cg03367560,cg03418552,cg03441227,cg03447530,cg03464336,cg03585795,cg03914913,cg03990478,cg04102199,cg04106489,cg04291704,cg0…	GSM774205	0.000895
-4.238	7.32e-05	Fetal_Intestine_Small	Fetal Intestine, Small	UW.Fetal_Intestine_Small.ChromatinAccessibility.H-23604.DS16559.twopass.merge150.wgt10.zgt2.wig	cg00137855,cg00326648,cg00352417,cg00375235,cg00589541,cg00828689,cg00973947,cg01057882,cg01103911,cg01220469,cg01445163,cg01703736,cg01808053,cg01860063,cg01930518,cg01993169,cg02293936,cg02514021,cg02610550,cg02859537,cg02883842,cg03005121,cg03021377,cg03054600,cg03163878,cg03165859,cg03196689,cg03362689,cg03367560,cg03418552,cg03441227,cg03447530,cg03464336,cg03914913,cg03990478,cg04102199,cg0…	GSM665825	0.00101
-4.123	9.43e-05	Fetal_Intestine_Small	Fetal Intestine, Small	UW.Fetal_Intestine_Small.ChromatinAccessibility.H-23887.DS17643.twopass.merge150.wgt10.zgt2.wig	cg00341522,cg00352417,cg00375235,cg00589541,cg00828689,cg00973947,cg01057882,cg01103911,cg01220469,cg01445163,cg01646268,cg01703736,cg01860063,cg01993169,cg02293936,cg02514021,cg02610550,cg02859537,cg02883842,cg03005121,cg03021377,cg03039837,cg03054600,cg03163878,cg03165859,cg03196689,cg03362689,cg03367560,cg03418552,cg03441227,cg03447530,cg03464336,cg03914913,cg03990478,cg04102199,cg04106489,cg0…	GSM774216	0.00129
-3.969	0.000106	Fetal_Lung_Left	Fetal Lung	UW.Fetal_Lung_Left.ChromatinAccessibility.H-24005.DS17959.twopass.merge150.wgt10.zgt2.wig	cg00352417,cg00375235,cg00589541,cg00606396,cg00828689,cg00973947,cg01038861,cg01103911,cg01220469,cg01445163,cg01703736,cg01860063,cg01930518,cg02293936,cg02514021,cg02610550,cg02859537,cg03005121,cg03021377,cg03054600,cg03163878,cg03165859,cg03196689,cg03215657,cg03362689,cg03367560,cg03418552,cg03441227,cg03447530,cg03464336,cg03713585,cg03805929,cg03914913,cg03990478,cg04102199,cg04106489,cg0…	GSM817168	0.00145
-4.077	0.000115	Fetal_Lung_Right	Fetal Lung	UW.Fetal_Lung_Right.ChromatinAccessibility.H-23758.DS17162.twopass.merge150.wgt10.zgt2.wig	cg00352417,cg00375235,cg00589541,cg00606396,cg00828689,cg00973947,cg01103911,cg01220469,cg01703736,cg01860063,cg01930518,cg02239968,cg02293936,cg02514021,cg02610550,cg02859537,cg03005121,cg03021377,cg03054600,cg03163878,cg03165859,cg03196689,cg03215657,cg03362689,cg03367560,cg03418552,cg03441227,cg03447530,cg03464336,cg03700279,cg03713585,cg03914913,cg03990478,cg04102199,cg04106489,cg04204246,cg0…	GSM817164	0.00155
-4.031	0.000118	Fetal_Thymus	Fetal Thymus	UW.Fetal_Thymus.ChromatinAccessibility.H-23663.DS16841.twopass.merge150.wgt10.zgt2.wig	cg00352417,cg00375235,cg00510718,cg00828689,cg00973947,cg01103911,cg01220469,cg01445163,cg01860063,cg01930518,cg02239968,cg02293936,cg02514021,cg02610550,cg02859537,cg03005121,cg03021377,cg03054600,cg03163878,cg03165859,cg03196689,cg03215657,cg03362689,cg03367560,cg03418552,cg03441227,cg03447530,cg03464336,cg03670441,cg03914913,cg03990478,cg04102199,cg04106489,cg04291704,cg04424052,cg04468564,cg0…	GSM774204	0.00158
-3.837	0.000126	Fetal_Muscle_Back	Fetal Muscle	UW.Fetal_Muscle_Back.ChromatinAccessibility.H-24297.DS19648.twopass.merge150.wgt10.zgt2.wig	cg00352417,cg00375235,cg00589541,cg00973947,cg01019496,cg01103911,cg01220469,cg01445163,cg01703736,cg01860063,cg01930518,cg01993169,cg02276361,cg02293936,cg02514021,cg02610550,cg02859537,cg02883842,cg03005121,cg03021377,cg03039837,cg03054600,cg03163878,cg03165859,cg03196689,cg03362689,cg03367560,cg03418552,cg03441227,cg03447530,cg03464336,cg03904639,cg03914913,cg03990478,cg04074353,cg04102199,cg0…	GSM878639	0.00168
-3.994	0.000135	Mesendoderm_Cultured_Cells	ES Cell	UW.H1_BMP4_Derived_Mesendoderm_Cultured_Cells.ChromatinAccessibility.DS18732.twopass.merge150.wgt10.zgt2.wig	cg00137855,cg00352417,cg00375235,cg00973947,cg01103911,cg01220469,cg01646268,cg01703736,cg01860063,cg02293936,cg02514021,cg02610550,cg02859537,cg02869960,cg03021377,cg03054600,cg03163878,cg03196689,cg03362549,cg03362689,cg03367560,cg03418552,cg03441227,cg03447530,cg03464336,cg04102199,cg04106489,cg04240809,cg04291704,cg04424052,cg04468564,cg04654677,cg04677344,cg04780880,cg04873927,cg04908280,cg0…	GSM817198	0.00179
-3.874	0.000165	Fetal_Intestine_Large	Fetal Intestine, Large	UW.Fetal_Intestine_Large.ChromatinAccessibility.H-23604.DS16563.twopass.merge150.wgt10.zgt2.wig	cg00352417,cg00375235,cg00510718,cg00589541,cg00973947,cg01057882,cg01103911,cg01220469,cg01445163,cg01703736,cg01860063,cg01993169,cg02293936,cg02303067,cg02514021,cg02610550,cg02859537,cg03005121,cg03021377,cg03054600,cg03163878,cg03165859,cg03196689,cg03362689,cg03367560,cg03418552,cg03441227,cg03447530,cg03464336,cg03914913,cg03990478,cg04102199,cg04106489,cg04291704,cg04424052,cg04468564,cg0…	GSM665826	0.00217
-3.84	0.000192	Fetal_Intestine_Large	Fetal Intestine, Large	UW.Fetal_Intestine_Large.ChromatinAccessibility.H-23744.DS17094.twopass.merge150.wgt10.zgt2.wig	cg00352417,cg00375235,cg00589541,cg00973947,cg01057882,cg01103911,cg01220469,cg01703736,cg01860063,cg01930518,cg02293936,cg02303067,cg02514021,cg02610550,cg02859537,cg02883842,cg03005121,cg03021377,cg03039837,cg03054600,cg03163878,cg03165859,cg03196689,cg03362689,cg03367560,cg03418552,cg03441227,cg03447530,cg03464336,cg03914913,cg03990478,cg04102199,cg04106489,cg04291704,cg04424052,cg04468564,cg0…	GSM817162	0.00251
-3.889	0.000195	Fetal_Muscle_Leg	Fetal Muscle	UW.Fetal_Muscle_Leg.ChromatinAccessibility.H-24111.DS18471.twopass.merge150.wgt10.zgt2.wig	cg00159159,cg00352417,cg00375235,cg00510718,cg00589541,cg00606396,cg00828689,cg00973947,cg01103911,cg01220469,cg01445163,cg01703736,cg01860063,cg01993169,cg02293936,cg02514021,cg02610550,cg02859537,cg03021377,cg03054600,cg03163878,cg03165859,cg03196689,cg03215657,cg03362689,cg03367560,cg03418552,cg03441227,cg03447530,cg03464336,cg03680680,cg03904639,cg03914913,cg03990478,cg04102199,cg04106489,cg0…	GSM817183	0.00253
-3.814	0.000237	Fetal_Lung_Right	Fetal Lung	UW.Fetal_Lung_Right.ChromatinAccessibility.H-23435.DS15632.twopass.merge150.wgt10.zgt2.wig	cg00341522,cg00352417,cg00375235,cg00510718,cg00589541,cg00606396,cg00828689,cg00973947,cg01103911,cg01220469,cg01445163,cg01860063,cg01923881,cg01930518,cg02293936,cg02514021,cg02610550,cg02859537,cg03005121,cg03021377,cg03054600,cg03163878,cg03165859,cg03196689,cg03362689,cg03367560,cg03418552,cg03441227,cg03447530,cg03464336,cg03670441,cg03700279,cg03914913,cg03990478,cg04102199,cg04106489,cg0…	GSM665807	0.00304
-3.804	0.00024	Fetal_Muscle_Arm	Fetal Muscle	UW.Fetal_Muscle_Arm.ChromatinAccessibility.H-24111.DS18473.twopass.merge150.wgt10.zgt2.wig	cg00352417,cg00375235,cg00510718,cg00589541,cg00828689,cg00973947,cg01103911,cg01220469,cg01445163,cg01703736,cg01860063,cg01930518,cg02293936,cg02514021,cg02610550,cg02859537,cg02883842,cg03021377,cg03054600,cg03163878,cg03165859,cg03196689,cg03215657,cg03362689,cg03367560,cg03418552,cg03441227,cg03447530,cg03464336,cg03713585,cg03904639,cg03914913,cg03990478,cg04102199,cg04106489,cg04204246,cg0…	GSM817184	0.00307
-3.649	0.000271	Fetal_Heart	Fetal Heart	UW.Fetal_Heart.ChromatinAccessibility.H-22662.DS12531.twopass.merge150.wgt10.zgt2.wig	cg00352417,cg00375235,cg00589541,cg00973947,cg01103911,cg01220469,cg01445163,cg01860063,cg01930518,cg02514021,cg02610550,cg02859537,cg02883842,cg03005121,cg03021377,cg03054600,cg03163878,cg03165859,cg03196689,cg03362689,cg03367560,cg03418552,cg03441227,cg03447530,cg03464336,cg03914913,cg04102199,cg04106489,cg04204246,cg04291704,cg04424052,cg04468564,cg04654677,cg04677344,cg04708391,cg04873927,cg0…	GSM530654	0.00341
-3.687	0.00027	Fetal_Lung_Left	Fetal Lung	UW.Fetal_Lung_Left.ChromatinAccessibility.H-23435.DS15637.twopass.merge150.wgt10.zgt2.wig	cg00352417,cg00375235,cg00589541,cg00973947,cg01019496,cg01103911,cg01220469,cg01703736,cg01860063,cg01930518,cg02293936,cg02514021,cg02610550,cg02859537,cg02888748,cg03005121,cg03021377,cg03054600,cg03163878,cg03165859,cg03196689,cg03362689,cg03367560,cg03418552,cg03441227,cg03447530,cg03464336,cg03680680,cg03713585,cg03914913,cg03990478,cg04102199,cg04106489,cg04204246,cg04291704,cg04424052,cg0…	GSM665808	0.00341
-3.626	0.00028	Fetal_Muscle_Arm	Fetal Muscle	UW.Fetal_Muscle_Arm.ChromatinAccessibility.H-24259.DS19295.twopass.merge150.wgt10.zgt2.wig	cg00352417,cg00375235,cg00589541,cg00828689,cg00973947,cg01103911,cg01220469,cg01703736,cg01860063,cg02293936,cg02514021,cg02610550,cg02859537,cg02883842,cg03021377,cg03054600,cg03163878,cg03165859,cg03196689,cg03362689,cg03367560,cg03418552,cg03441227,cg03447530,cg03464336,cg03904639,cg03914913,cg03990478,cg04102199,cg04106489,cg04204246,cg04291704,cg04468564,cg04654677,cg04664628,cg04677344,cg0…	GSM817214	0.00351
-3.693	0.00029	Fetal_Muscle_Leg	Fetal Muscle	UW.Fetal_Muscle_Leg.ChromatinAccessibility.H-24297.DS19643.twopass.merge150.wgt10.zgt2.wig	cg00375235,cg00510718,cg00589541,cg00973947,cg01103911,cg01220469,cg01445163,cg01703736,cg01860063,cg01993169,cg02293936,cg02514021,cg02610550,cg02859537,cg02883842,cg03005121,cg03021377,cg03054600,cg03163878,cg03165859,cg03196689,cg03215657,cg03362689,cg03367560,cg03418552,cg03441227,cg03447530,cg03464336,cg03914913,cg03982568,cg03990478,cg04102199,cg04106489,cg04204246,cg04291704,cg04424052,cg0…	GSM878637	0.00361
-3.802	0.000294	Fetal_Lung_Left	Fetal Lung	UW.Fetal_Lung_Left.ChromatinAccessibility.H-23887.DS17674.twopass.merge150.wgt10.zgt2.wig	cg00375235,cg00589541,cg00606396,cg00973947,cg01103911,cg01220469,cg01445163,cg01860063,cg01923881,cg01930518,cg02293936,cg02514021,cg02610550,cg02859537,cg03005121,cg03021377,cg03054600,cg03163878,cg03165859,cg03215657,cg03362689,cg03367560,cg03418552,cg03441227,cg03447530,cg03464336,cg03914913,cg03990478,cg04102199,cg04106489,cg04204246,cg04291704,cg04468564,cg04654677,cg04677344,cg04873927,cg0…	GSM701524	0.00363
-3.724	0.000308	Fetal_Brain	Fetal Brain	UW.Fetal_Brain.ChromatinAccessibility.H-24297.DS20226.twopass.merge150.wgt10.zgt2.wig	cg00375235,cg00589541,cg00606396,cg00973947,cg01103911,cg01220469,cg01860063,cg01930518,cg02239968,cg02276361,cg02293936,cg02514021,cg02610550,cg02859537,cg03005121,cg03021377,cg03054600,cg03163878,cg03165859,cg03196689,cg03362689,cg03367560,cg03418552,cg03441227,cg03447530,cg03464336,cg03615849,cg03914913,cg03990478,cg04102199,cg04106489,cg04240809,cg04291704,cg04424052,cg04468564,cg04654677,cg0…	GSM878651	0.00378
-3.59	0.000383	Fetal_Placenta	Fetal Placenta	UW.Fetal_Placenta.ChromatinAccessibility.H-24409.DS20346.twopass.merge150.wgt10.zgt2.wig	cg00137855,cg00352417,cg00375235,cg00589541,cg00828689,cg00973947,cg01019496,cg01103911,cg01220469,cg01445163,cg01703736,cg01860063,cg01930518,cg02293936,cg02514021,cg02610550,cg02740040,cg02859537,cg03005121,cg03021377,cg03054600,cg03163878,cg03165859,cg03196689,cg03362689,cg03367560,cg03418552,cg03447530,cg03464336,cg04102199,cg04106489,cg04291704,cg04424052,cg04468564,cg04654677,cg04677344,cg0…	GSM878659	0.00466
-3.759	0.000403	Fetal_Heart	Fetal Heart	UW.Fetal_Heart.ChromatinAccessibility.H-23617.DS16621.twopass.merge150.wgt10.zgt2.wig	cg00352417,cg00375235,cg00589541,cg00828689,cg00973947,cg01103911,cg01220469,cg01445163,cg01703736,cg01860063,cg01930518,cg02293936,cg02514021,cg02610550,cg02859537,cg02883842,cg03005121,cg03021377,cg03054600,cg03163878,cg03165859,cg03196689,cg03215657,cg03362689,cg03367560,cg03418552,cg03441227,cg03447530,cg03464336,cg03713585,cg03914913,cg03990478,cg04102199,cg04106489,cg04204246,cg04291704,cg0…	GSM665831	0.00488
-3.59	0.000433	Fetal_Muscle_Arm	Fetal Muscle	UW.Fetal_Muscle_Arm.ChromatinAccessibility.H-24125.DS18559.twopass.merge150.wgt10.zgt2.wig	cg00352417,cg00589541,cg00973947,cg01103911,cg01220469,cg01703736,cg01860063,cg01930518,cg01993169,cg02293936,cg02514021,cg02610550,cg02859537,cg02883842,cg03021377,cg03039837,cg03054600,cg03163878,cg03165859,cg03196689,cg03362689,cg03367560,cg03418552,cg03441227,cg03447530,cg03464336,cg03914913,cg03990478,cg04102199,cg04106489,cg04204246,cg04291704,cg04468564,cg04654677,cg04664628,cg04677344,cg0…	GSM817191	0.00522
-3.633	0.00045	Fetal_Lung	Fetal Lung	UW.Fetal_Lung.ChromatinAccessibility.H-23266.DS14724.twopass.merge150.wgt10.zgt2.wig	cg00352417,cg00375235,cg00589541,cg00606396,cg00973947,cg01103911,cg01220469,cg01445163,cg01860063,cg01930518,cg01993169,cg02293936,cg02514021,cg02610550,cg02859537,cg03005121,cg03021377,cg03054600,cg03163878,cg03165859,cg03362689,cg03367560,cg03418552,cg03441227,cg03447530,cg03464336,cg03914913,cg03990478,cg04102199,cg04106489,cg04204246,cg04291704,cg04468564,cg04654677,cg04664628,cg04677344,cg0…	GSM595924	0.00539
-3.599	0.000527	Fetal_Muscle_Back	Fetal Muscle	UW.Fetal_Muscle_Back.ChromatinAccessibility.H-24218.DS19117.twopass.merge150.wgt10.zgt2.wig	cg00375235,cg00510718,cg00589541,cg00828689,cg00973947,cg01019496,cg01103911,cg01220469,cg01445163,cg01703736,cg01860063,cg01930518,cg01993169,cg02293936,cg02610550,cg02859537,cg02883842,cg03021377,cg03054600,cg03163878,cg03165859,cg03196689,cg03362689,cg03367560,cg03418552,cg03441227,cg03447530,cg03464336,cg03914913,cg03990478,cg04102199,cg04106489,cg04204246,cg04291704,cg04468564,cg04654677,cg0…	GSM817207	0.00626
-3.485	0.00053	Fetal_Muscle_Leg	Fetal Muscle	UW.Fetal_Muscle_Leg.ChromatinAccessibility.H-24198.DS19158.twopass.merge150.wgt10.zgt2.wig	cg00159159,cg00352417,cg00375235,cg00589541,cg00828689,cg00973947,cg01019496,cg01103911,cg01220469,cg01445163,cg01703736,cg01860063,cg01993169,cg02293936,cg02514021,cg02610550,cg02859537,cg02883842,cg03021377,cg03054600,cg03163878,cg03165859,cg03196689,cg03215657,cg03362689,cg03367560,cg03418552,cg03441227,cg03447530,cg03464336,cg03904639,cg03914913,cg03990478,cg04102199,cg04106489,cg04204246,cg0…	GSM878622	0.00626
-3.491	0.000535	Fetal_Muscle_Back	Fetal Muscle	UW.Fetal_Muscle_Back.ChromatinAccessibility.H-24089.DS18454.twopass.merge150.wgt10.zgt2.wig	cg00326648,cg00352417,cg00375235,cg00589541,cg00828689,cg00973947,cg01019496,cg01103911,cg01220469,cg01703736,cg01860063,cg01930518,cg02293936,cg02514021,cg02610550,cg02859537,cg03021377,cg03054600,cg03163878,cg03165859,cg03196689,cg03362689,cg03367560,cg03418552,cg03441227,cg03447530,cg03464336,cg03914913,cg03990478,cg04102199,cg04106489,cg04204246,cg04291704,cg04468564,cg04654677,cg04664628,cg0…	GSM878611	0.00627
-3.656	0.000566	Fetal_Stomach	Fetal Stomach	UW.Fetal_Stomach.ChromatinAccessibility.H-23887.DS17659.twopass.merge150.wgt10.zgt2.wig	cg00375235,cg00589541,cg00973947,cg01103911,cg01220469,cg01703736,cg01930518,cg01993169,cg02239968,cg02293936,cg02514021,cg02610550,cg02859537,cg03005121,cg03021377,cg03054600,cg03163878,cg03165859,cg03196689,cg03367560,cg03418552,cg03441227,cg03447530,cg03464336,cg03914913,cg03990478,cg04102199,cg04106489,cg04291704,cg04424052,cg04468564,cg04654677,cg04677344,cg04873927,cg04908280,cg04954144,cg0…	GSM701521	0.0066
-3.531	0.000587	Fetal_Brain	Fetal Brain	UW.Fetal_Brain.ChromatinAccessibility.H-23399.DS15453.twopass.merge150.wgt10.zgt2.wig	cg00375235,cg00589541,cg00973947,cg01103911,cg01220469,cg01703736,cg01860063,cg01930518,cg02239968,cg02276361,cg02293936,cg02514021,cg02610550,cg02859537,cg03021377,cg03054600,cg03163878,cg03165859,cg03196689,cg03362689,cg03367560,cg03418552,cg03441227,cg03447530,cg03464336,cg03914913,cg03990478,cg04102199,cg04106489,cg04240809,cg04291704,cg04468564,cg04654677,cg04677344,cg04873927,cg04908280,cg0…	GSM665804	0.0068
-3.583	0.000594	Fetal_Intestine_Small	Fetal Intestine, Small	UW.Fetal_Intestine_Small.ChromatinAccessibility.H-23663.DS16822.twopass.merge150.wgt10.zgt2.wig	cg00341522,cg00352417,cg00375235,cg00589541,cg00973947,cg01057882,cg01103911,cg01220469,cg01703736,cg01808053,cg01860063,cg01993169,cg02293936,cg02514021,cg02610550,cg02859537,cg03005121,cg03021377,cg03054600,cg03163878,cg03165859,cg03362689,cg03367560,cg03418552,cg03447530,cg03464336,cg03914913,cg03990478,cg04102199,cg04106489,cg04291704,cg04424052,cg04468564,cg04654677,cg04677344,cg04873927,cg0…	GSM665835	0.00684
-3.422	0.000604	Fetal_Lung_Left	Fetal Lung	UW.Fetal_Lung_Left.ChromatinAccessibility.H-23604.DS16570.twopass.merge150.wgt10.zgt2.wig	cg00352417,cg00375235,cg00510718,cg00589541,cg00606396,cg00973947,cg01103911,cg01220469,cg01445163,cg01703736,cg01860063,cg01930518,cg01993169,cg02293936,cg02514021,cg02610550,cg02859537,cg03005121,cg03021377,cg03054600,cg03163878,cg03165859,cg03196689,cg03362689,cg03367560,cg03418552,cg03441227,cg03447530,cg03464336,cg03713585,cg03914913,cg03990478,cg04102199,cg04106489,cg04204246,cg04291704,cg0…	GSM665828	0.00692
-3.458	0.00063	Fetal_Lung	Fetal Lung	UW.Fetal_Lung.ChromatinAccessibility.H-22727.DS12817.twopass.merge150.wgt10.zgt2.wig	cg00326648,cg00352417,cg00375235,cg00589541,cg00606396,cg00973947,cg01057882,cg01103911,cg01220469,cg01445163,cg01703736,cg01860063,cg01923881,cg01930518,cg02276361,cg02293936,cg02406828,cg02514021,cg02610550,cg02859537,cg02883842,cg03005121,cg03021377,cg03054600,cg03163878,cg03165859,cg03196689,cg03362689,cg03367560,cg03418552,cg03441227,cg03447530,cg03464336,cg03615849,cg03914913,cg03990478,cg0…	GSM530662	0.00717
-3.464	0.000641	Fetal_Muscle_Upper_Limb_Skeletal	Fetal Muscle	UW.Fetal_Muscle_Upper_Limb_Skeletal.ChromatinAccessibility.H-23887.DS17661.twopass.merge150.wgt10.zgt2.wig	cg00352417,cg00510718,cg00589541,cg00973947,cg01103911,cg01220469,cg01703736,cg01860063,cg01993169,cg02293936,cg02514021,cg02610550,cg02859537,cg02883842,cg03021377,cg03054600,cg03163878,cg03165859,cg03196689,cg03362689,cg03367560,cg03418552,cg03441227,cg03447530,cg03464336,cg03914913,cg03990478,cg04102199,cg04106489,cg04291704,cg04468564,cg04654677,cg04664628,cg04708391,cg04873927,cg04908280,cg0…	GSM701522	0.00725
-3.342	0.000685	Penis_Foreskin_Fibroblast	Fibroblast	UW.Penis_Foreskin_Fibroblast_Primary_Cells.ChromatinAccessibility.skin02.DS18256.twopass.merge150.wgt10.zgt2.wig	cg00137855,cg00375235,cg00589541,cg00973947,cg01103911,cg01220469,cg01691377,cg01703736,cg01930518,cg01993169,cg02276361,cg02293936,cg02514021,cg02610550,cg02859537,cg02883842,cg03021377,cg03054600,cg03163878,cg03196689,cg03362689,cg03367560,cg03418552,cg03441227,cg03447530,cg03464336,cg03990478,cg04102199,cg04106489,cg04291704,cg04468564,cg04654677,cg04664628,cg04873927,cg04954144,cg04982052,cg0…	GSM817170	0.0077
-3.43	0.000702	Fetal_Muscle_Back	Fetal Muscle	UW.Fetal_Muscle_Back.ChromatinAccessibility.H-24078.DS18377.twopass.merge150.wgt10.zgt2.wig	cg00352417,cg00375235,cg00589541,cg00690554,cg00828689,cg00973947,cg01019496,cg01103911,cg01220469,cg01703736,cg01860063,cg01993169,cg02293936,cg02514021,cg02610550,cg02859537,cg02883842,cg03021377,cg03054600,cg03163878,cg03165859,cg03196689,cg03362689,cg03367560,cg03418552,cg03441227,cg03447530,cg03464336,cg03914913,cg03990478,cg04102199,cg04106489,cg04204246,cg04291704,cg04424052,cg04468564,cg0…	GSM817171	0.00785
-3.266	0.000809	Trophoblast_Cultured_Cells	ES Cell	UW.H1_BMP4_Derived_Trophoblast_Cultured_Cells.ChromatinAccessibility.DS19317.twopass.merge150.wgt10.zgt2.wig	cg00137855,cg00352417,cg00375235,cg00750399,cg01103911,cg01220469,cg01703736,cg02293936,cg02514021,cg02610550,cg02859537,cg03005121,cg03021377,cg03054600,cg03163878,cg03196689,cg03362689,cg03367560,cg03418552,cg03447530,cg03464336,cg03680680,cg04102199,cg04240809,cg04291704,cg04424052,cg04654677,cg04954144,cg04992282,cg05012551,cg05074908,cg05083496,cg05100917,cg05154615,cg05230888,cg05281831,cg0…	GSM878628	0.00898
-3.466	0.000821	Fetal_Intestine_Large	Fetal Intestine, Large	UW.Fetal_Intestine_Large.ChromatinAccessibility.H-23833.DS17462.twopass.merge150.wgt10.zgt2.wig	cg00352417,cg00375235,cg00589541,cg00828689,cg00973947,cg01057882,cg01103911,cg01220469,cg01703736,cg01808053,cg01860063,cg01993169,cg02293936,cg02303067,cg02514021,cg02610550,cg02859537,cg02883842,cg03005121,cg03021377,cg03054600,cg03163878,cg03165859,cg03196689,cg03215657,cg03362689,cg03367560,cg03418552,cg03441227,cg03447530,cg03464336,cg03680680,cg03914913,cg03990478,cg04102199,cg04106489,cg0…	GSM774214	0.00902
-3.445	0.00082	Fetal_Kidney_Left	Fetal Kidney	UW.Fetal_Kidney_Left.ChromatinAccessibility.H-23589.DS16446.twopass.merge150.wgt10.zgt2.wig	cg00137855,cg00352417,cg00375235,cg00589541,cg00973947,cg01057882,cg01103911,cg01220469,cg01703736,cg01860063,cg01930518,cg01993169,cg02276361,cg02293936,cg02514021,cg02610550,cg02859537,cg02883842,cg03005121,cg03021377,cg03054600,cg03163878,cg03165859,cg03196689,cg03362689,cg03367560,cg03418552,cg03441227,cg03447530,cg03464336,cg03713585,cg03914913,cg03990478,cg04102199,cg04106489,cg04204246,cg0…	GSM665822	0.00902
-3.408	0.000864	Fetal_Muscle_Leg	Fetal Muscle	UW.Fetal_Muscle_Leg.ChromatinAccessibility.H-24218.DS19115.twopass.merge150.wgt10.zgt2.wig	cg00352417,cg00375235,cg00589541,cg00973947,cg01019496,cg01103911,cg01220469,cg01445163,cg01703736,cg01860063,cg02293936,cg02303067,cg02514021,cg02610550,cg02859537,cg02883842,cg03021377,cg03054600,cg03163878,cg03165859,cg03196689,cg03215657,cg03362689,cg03367560,cg03418552,cg03441227,cg03447530,cg03464336,cg03713585,cg03914913,cg03990478,cg04102199,cg04106489,cg04204246,cg04291704,cg04468564,cg0…	GSM817206	0.00943
-3.293	0.000937	Fetal_Muscle_Leg	Fetal Muscle	UW.Fetal_Muscle_Leg.ChromatinAccessibility.H-24259.DS19291.twopass.merge150.wgt10.zgt2.wig	cg00352417,cg00375235,cg00589541,cg00973947,cg01103911,cg01220469,cg01445163,cg01703736,cg01860063,cg01930518,cg01993169,cg02293936,cg02303067,cg02514021,cg02610550,cg02859537,cg02883842,cg03005121,cg03021377,cg03039837,cg03054600,cg03163878,cg03165859,cg03362689,cg03367560,cg03418552,cg03441227,cg03447530,cg03464336,cg03914913,cg03990478,cg04102199,cg04106489,cg04204246,cg04291704,cg04468564,cg0…	GSM817213	0.0102
-3.227	0.00103	Penis_Foreskin_Fibroblast	Fibroblast	UW.Penis_Foreskin_Fibroblast_Primary_Cells.ChromatinAccessibility.skin02.DS18252.twopass.merge150.wgt10.zgt2.wig	cg00159159,cg00589541,cg00973947,cg01103911,cg01220469,cg01703736,cg01930518,cg01993169,cg02293936,cg02514021,cg02610550,cg02859537,cg02883842,cg03021377,cg03054600,cg03163878,cg03362689,cg03367560,cg03418552,cg03441227,cg03447530,cg03464336,cg04102199,cg04106489,cg04204246,cg04654677,cg04664628,cg04708391,cg04873927,cg04954144,cg04982052,cg04992282,cg05012551,cg05074908,cg05083496,cg05100917,cg0…	GSM817169	0.0111
-3.39	0.00106	Fetal_Intestine_Small	Fetal Intestine, Small	UW.Fetal_Intestine_Small.ChromatinAccessibility.H-23808.DS17425.twopass.merge150.wgt10.zgt2.wig	cg00341522,cg00352417,cg00375235,cg00510718,cg00973947,cg01103911,cg01220469,cg01445163,cg01860063,cg01930518,cg02293936,cg02514021,cg02610550,cg02859537,cg02883842,cg03021377,cg03054600,cg03163878,cg03165859,cg03196689,cg03362689,cg03367560,cg03418552,cg03441227,cg03447530,cg03464336,cg03670441,cg04102199,cg04106489,cg04291704,cg04424052,cg04468564,cg04654677,cg04677344,cg04873927,cg04908280,cg0…	GSM701504	0.0114
-3.498	0.0011	CD34_Mobilised	Blood	UW.Mobilized_CD34_Primary_Cells.ChromatinAccessibility.RO_01701.DS17112.twopass.merge150.wgt10.zgt2.wig	cg00137855,cg00352417,cg00375235,cg00510718,cg00828689,cg00973947,cg01103911,cg01220469,cg01860063,cg01930518,cg02239968,cg02293936,cg02514021,cg02610550,cg02859537,cg02883842,cg03005121,cg03021377,cg03054600,cg03163878,cg03165859,cg03196689,cg03362689,cg03367560,cg03418552,cg03441227,cg03447530,cg03464336,cg03670441,cg03914913,cg03952736,cg03990478,cg04102199,cg04106489,cg04291704,cg04424052,cg0…	GSM774208	0.0117
-3.414	0.00118	CD20	Blood	UW.CD20_Primary_Cells.ChromatinAccessibility.RO_01778.DS17371.twopass.merge150.wgt10.zgt2.wig	cg00375235,cg00589541,cg00973947,cg01057882,cg01103911,cg01220469,cg01703736,cg01993169,cg02293936,cg02303067,cg02514021,cg02610550,cg02859537,cg03005121,cg03021377,cg03054600,cg03163878,cg03165859,cg03196689,cg03362689,cg03367560,cg03418552,cg03441227,cg03447530,cg03464336,cg03914913,cg03990478,cg04102199,cg04106489,cg04291704,cg04424052,cg04468564,cg04507945,cg04654677,cg04677344,cg04873927,cg0…	GSM701500	0.0125
-3.313	0.00118	Fetal_Lung	Fetal Lung	UW.Fetal_Lung.ChromatinAccessibility.H-23399.DS15461.twopass.merge150.wgt10.zgt2.wig	cg00352417,cg00375235,cg00589541,cg00828689,cg00973947,cg01019496,cg01103911,cg01220469,cg01703736,cg01860063,cg01923881,cg01930518,cg01993169,cg02239968,cg02293936,cg02514021,cg02610550,cg02859537,cg03005121,cg03021377,cg03054600,cg03163878,cg03165859,cg03362689,cg03367560,cg03418552,cg03441227,cg03447530,cg03464336,cg03670441,cg03713585,cg03914913,cg03990478,cg04102199,cg04106489,cg04291704,cg0…	GSM665805	0.0125
-3.114	0.00155	Fetal_Muscle_Back	Fetal Muscle	UW.Fetal_Muscle_Back.ChromatinAccessibility.H-24143.DS18842.twopass.merge150.wgt10.zgt2.wig	cg00352417,cg00375235,cg00510718,cg00589541,cg00973947,cg01019496,cg01103911,cg01220469,cg01860063,cg01930518,cg02293936,cg02303067,cg02514021,cg02610550,cg02859537,cg02883842,cg03021377,cg03054600,cg03163878,cg03165859,cg03196689,cg03362689,cg03367560,cg03418552,cg03441227,cg03447530,cg03464336,cg03805929,cg03914913,cg03990478,cg04102199,cg04106489,cg04204246,cg04291704,cg04468564,cg04654677,cg0…	GSM817200	0.0162
-3.15	0.0017	Fetal_Muscle_Arm	Fetal Muscle	UW.Fetal_Muscle_Arm.ChromatinAccessibility.H-24297.DS19646.twopass.merge150.wgt10.zgt2.wig	cg00352417,cg00375235,cg00589541,cg00973947,cg01103911,cg01220469,cg01445163,cg01703736,cg01860063,cg02293936,cg02514021,cg02610550,cg02859537,cg02883842,cg03021377,cg03039837,cg03054600,cg03163878,cg03165859,cg03196689,cg03362689,cg03367560,cg03418552,cg03441227,cg03447530,cg03464336,cg03914913,cg03990478,cg04102199,cg04106489,cg04204246,cg04291704,cg04424052,cg04468564,cg04654677,cg04664628,cg0…	GSM878638	0.0177
-3.011	0.0019	Trophoblast_Cultured_Cells	ES Cell	UW.H1_BMP4_Derived_Trophoblast_Cultured_Cells.ChromatinAccessibility.DS18736.twopass.merge150.wgt10.zgt2.wig	cg00137855,cg00375235,cg00589541,cg00973947,cg01103911,cg01220469,cg01703736,cg02293936,cg02610550,cg02859537,cg03021377,cg03054600,cg03163878,cg03165859,cg03196689,cg03362689,cg03367560,cg03418552,cg03441227,cg03447530,cg03464336,cg03498309,cg03713585,cg03922175,cg04102199,cg04291704,cg04424052,cg04654677,cg04873927,cg04908280,cg04954144,cg04992282,cg05012551,cg05074908,cg05083496,cg05100917,cg0…	GSM878614	0.0197
-3.282	0.00191	Fetal_Brain	Fetal Brain	UW.Fetal_Brain.ChromatinAccessibility.H-24381.DS20231.twopass.merge150.wgt10.zgt2.wig	cg00352417,cg00375235,cg00589541,cg00973947,cg01103911,cg01220469,cg01445163,cg01860063,cg01930518,cg02293936,cg02514021,cg02610550,cg02859537,cg03005121,cg03021377,cg03054600,cg03163878,cg03165859,cg03196689,cg03362689,cg03367560,cg03418552,cg03441227,cg03447530,cg03464336,cg03914913,cg03990478,cg04102199,cg04106489,cg04240809,cg04291704,cg04424052,cg04468564,cg04654677,cg04677344,cg04873927,cg0…	GSM878652	0.0197
-3.167	0.00213	Fetal_Intestine_Small	Fetal Intestine, Small	UW.Fetal_Intestine_Small.ChromatinAccessibility.H-23640.DS16712.twopass.merge150.wgt10.zgt2.wig	cg00352417,cg00375235,cg00589541,cg00828689,cg00973947,cg01057882,cg01103911,cg01220469,cg01703736,cg01860063,cg01930518,cg01993169,cg02293936,cg02514021,cg02610550,cg02859537,cg02883842,cg03005121,cg03021377,cg03039837,cg03054600,cg03163878,cg03165859,cg03196689,cg03362689,cg03367560,cg03418552,cg03441227,cg03447530,cg03464336,cg03914913,cg03990478,cg04102199,cg04106489,cg04291704,cg04424052,cg0…	GSM701487	0.0219
-3.078	0.00253	Fetal_Spleen	Fetal Spleen	UW.Fetal_Spleen.ChromatinAccessibility.H-23399.DS17448.twopass.merge150.wgt10.zgt2.wig	cg00352417,cg00375235,cg00510718,cg00589541,cg00828689,cg00973947,cg00997931,cg01019496,cg01103911,cg01220469,cg01703736,cg01860063,cg02293936,cg02303067,cg02514021,cg02610550,cg02859537,cg03021377,cg03054600,cg03163878,cg03165859,cg03362689,cg03367560,cg03418552,cg03441227,cg03447530,cg03464336,cg03585795,cg03670441,cg03680680,cg03914913,cg03990478,cg04102199,cg04106489,cg04291704,cg04468564,cg0…	GSM701509	0.0258
-3.045	0.00289	Fetal_Adrenal_Gland	Fetal Adrenal	UW.Fetal_Adrenal_Gland.ChromatinAccessibility.H-22662.DS12528.twopass.merge150.wgt10.zgt2.wig	cg00089162,cg00375235,cg00589541,cg00973947,cg01103911,cg01220469,cg01445163,cg01646268,cg01703736,cg01808053,cg01860063,cg01930518,cg01993169,cg02293936,cg02514021,cg02610550,cg02800334,cg02859537,cg02883842,cg03021377,cg03039837,cg03054600,cg03163878,cg03165859,cg03196689,cg03362689,cg03367560,cg03418552,cg03441227,cg03447530,cg03464336,cg03914913,cg03990478,cg04102199,cg04106489,cg04204246,cg0…	GSM530653	0.0293
-2.969	0.00306	Fetal_Muscle_Arm	Fetal Muscle	UW.Fetal_Muscle_Arm.ChromatinAccessibility.H-24143.DS18992.twopass.merge150.wgt10.zgt2.wig	cg00352417,cg00375235,cg00589541,cg00828689,cg00973947,cg01103911,cg01220469,cg01703736,cg01860063,cg01930518,cg02293936,cg02514021,cg02610550,cg02859537,cg02883842,cg03021377,cg03054600,cg03163878,cg03165859,cg03196689,cg03362689,cg03367560,cg03418552,cg03441227,cg03447530,cg03464336,cg03914913,cg03982568,cg03990478,cg04102199,cg04106489,cg04204246,cg04291704,cg04468564,cg04654677,cg04664628,cg0…	GSM878618	0.0309
-2.994	0.00345	Fetal_Intestine_Large	Fetal Intestine, Large	UW.Fetal_Intestine_Large.ChromatinAccessibility.H-23769.DS17313.twopass.merge150.wgt10.zgt2.wig	cg00352417,cg00375235,cg00589541,cg00828689,cg00973947,cg01057882,cg01103911,cg01220469,cg01703736,cg01860063,cg01930518,cg01993169,cg02293936,cg02514021,cg02610550,cg02859537,cg03005121,cg03021377,cg03054600,cg03163878,cg03165859,cg03196689,cg03362689,cg03367560,cg03418552,cg03441227,cg03447530,cg03464336,cg03914913,cg03990478,cg04102199,cg04106489,cg04291704,cg04424052,cg04468564,cg04654677,cg0…	GSM701495	0.0346
-2.821	0.004	Fetal_Lung	Fetal Lung	UW.Fetal_Lung.ChromatinAccessibility.H-23419.DS15573.twopass.merge150.wgt10.zgt2.wig	cg00352417,cg00375235,cg00510718,cg00589541,cg00690554,cg00828689,cg00973947,cg01057882,cg01103911,cg01220469,cg01703736,cg01860063,cg02293936,cg02514021,cg02610550,cg02859537,cg02883842,cg03005121,cg03021377,cg03054600,cg03163878,cg03165859,cg03362689,cg03367560,cg03418552,cg03441227,cg03447530,cg03464336,cg03713585,cg03914913,cg03990478,cg04102199,cg04106489,cg04204246,cg04291704,cg04424052,cg0…	GSM665806	0.04
-2.706	0.00435	IMR90	Lung	UW.IMR90.ChromatinAccessibility.DS13219.twopass.merge150.wgt10.zgt2.wig	cg00341522,cg00589541,cg00973947,cg01103911,cg01220469,cg01703736,cg01993169,cg02019305,cg02293936,cg02514021,cg02610550,cg02859537,cg03021377,cg03054600,cg03163878,cg03362689,cg03367560,cg03418552,cg03441227,cg03447530,cg03990478,cg04102199,cg04106489,cg04204246,cg04291704,cg04654677,cg04677344,cg04708391,cg04873927,cg04908280,cg04954144,cg04982052,cg04992282,cg05012551,cg05074908,cg05083496,cg0…	GSM530665	0.0432
-2.776	0.00479	IMR90	Lung	UW.IMR90.ChromatinAccessibility.DS11764.twopass.merge150.wgt10.zgt2.wig	cg00589541,cg00973947,cg01103911,cg01220469,cg01993169,cg02293936,cg02514021,cg02610550,cg02859537,cg03021377,cg03054600,cg03163878,cg03196689,cg03362689,cg03367560,cg03418552,cg03441227,cg03447530,cg04102199,cg04106489,cg04204246,cg04291704,cg04654677,cg04708391,cg04873927,cg04954144,cg04982052,cg04992282,cg05012551,cg05074908,cg05083496,cg05100917,cg05281831,cg05486188,cg05525499,cg05569877,cg0…	GSM468801	0.0473
-2.842	0.0049	Fetal_Brain	Fetal Brain	UW.Fetal_Brain.ChromatinAccessibility.H-22510.DS11872.twopass.merge150.wgt10.zgt2.wig	cg00375235,cg00589541,cg00973947,cg01220469,cg01860063,cg01930518,cg02293936,cg02514021,cg02610550,cg02859537,cg02883842,cg03005121,cg03021377,cg03054600,cg03163878,cg03196689,cg03362689,cg03418552,cg03447530,cg03615849,cg03990478,cg04102199,cg04106489,cg04240809,cg04291704,cg04468564,cg04654677,cg04873927,cg04908280,cg04954144,cg04992282,cg05012551,cg05074908,cg05083496,cg05100917,cg05154615,cg0…	GSM530651	0.0482
-2.822	0.00523	Fetal_Lung	Fetal Lung	UW.Fetal_Lung.ChromatinAccessibility.H-22676.DS12646.twopass.merge150.wgt10.zgt2.wig	cg00375235,cg00589541,cg00606396,cg00973947,cg01103911,cg01220469,cg01860063,cg01930518,cg02293936,cg02514021,cg02610550,cg02859537,cg02883842,cg03005121,cg03021377,cg03039837,cg03054600,cg03163878,cg03165859,cg03196689,cg03362689,cg03418552,cg03447530,cg03464336,cg03914913,cg04102199,cg04106489,cg04247746,cg04291704,cg04468564,cg04654677,cg04677344,cg04708391,cg04873927,cg04954144,cg04982052,cg0…	GSM530656	0.0511
-2.636	0.00601	Fibroblasts_Fetal_Skin_Scalp	Fibroblast	UW.Fibroblasts_Fetal_Skin_Scalp.ChromatinAccessibility.H-24259.DS19444.twopass.merge150.wgt10.zgt2.wig	cg00137855,cg00589541,cg01103911,cg01220469,cg01703736,cg01993169,cg02276361,cg02293936,cg02514021,cg02610550,cg02859537,cg03021377,cg03163878,cg03196689,cg03362689,cg03418552,cg03447530,cg03464336,cg04102199,cg04106489,cg04204246,cg04291704,cg04654677,cg04873927,cg04908280,cg04954144,cg04982052,cg04992282,cg05012551,cg05074908,cg05083496,cg05100917,cg05154615,cg05281831,cg05486188,cg05525499,cg0…	GSM878633	0.0585
-2.787	0.00615	Fetal_Lung	Fetal Lung	UW.Fetal_Lung.ChromatinAccessibility.H-23284.DS14809.twopass.merge150.wgt10.zgt2.wig	cg00352417,cg00375235,cg00589541,cg00973947,cg01103911,cg01220469,cg01703736,cg01860063,cg01930518,cg02293936,cg02514021,cg02610550,cg02859537,cg03005121,cg03021377,cg03054600,cg03163878,cg03165859,cg03196689,cg03215657,cg03362689,cg03367560,cg03418552,cg03441227,cg03447530,cg03464336,cg03914913,cg03990478,cg04102199,cg04106489,cg04204246,cg04291704,cg04468564,cg04654677,cg04677344,cg04873927,cg0…	GSM595927	0.0595
-2.77	0.00634	Fetal_Muscle_Back	Fetal Muscle	UW.Fetal_Muscle_Back.ChromatinAccessibility.H-24244.DS19283.twopass.merge150.wgt10.zgt2.wig	cg00352417,cg00375235,cg00510718,cg00589541,cg00591890,cg00973947,cg01019496,cg01103911,cg01220469,cg01703736,cg01860063,cg01930518,cg01993169,cg02293936,cg02514021,cg02610550,cg02859537,cg02883842,cg03021377,cg03054600,cg03163878,cg03165859,cg03196689,cg03362689,cg03367560,cg03418552,cg03441227,cg03447530,cg03464336,cg03904639,cg03914913,cg03990478,cg04102199,cg04106489,cg04204246,cg04291704,cg0…	GSM817212	0.0611
-2.632	0.00643	Fetal_Muscle_Arm	Fetal Muscle	UW.Fetal_Muscle_Arm.ChromatinAccessibility.H-23808.DS17432.twopass.merge150.wgt10.zgt2.wig	cg00352417,cg00375235,cg00589541,cg00973947,cg01103911,cg01220469,cg01703736,cg01860063,cg02293936,cg02303067,cg02514021,cg02610550,cg02859537,cg03005121,cg03021377,cg03054600,cg03163878,cg03165859,cg03362689,cg03367560,cg03418552,cg03441227,cg03447530,cg03464336,cg03914913,cg03990478,cg04102199,cg04106489,cg04204246,cg04291704,cg04468564,cg04654677,cg04664628,cg04677344,cg04708391,cg04873927,cg0…	GSM701506	0.0616
-2.717	0.00659	Fetal_Lung_Right	Fetal Lung	UW.Fetal_Lung_Right.ChromatinAccessibility.H-23604.DS16566.twopass.merge150.wgt10.zgt2.wig	cg00352417,cg00375235,cg00589541,cg00606396,cg00828689,cg00973947,cg01019496,cg01103911,cg01220469,cg01445163,cg01703736,cg01860063,cg01923881,cg01930518,cg02239968,cg02293936,cg02514021,cg02610550,cg02859537,cg02883842,cg03005121,cg03021377,cg03054600,cg03163878,cg03165859,cg03196689,cg03215657,cg03362689,cg03367560,cg03418552,cg03441227,cg03447530,cg03464336,cg03670441,cg03700279,cg03713585,cg0…	GSM665827	0.0629
-2.621	0.00716	Fetal_Muscle_Arm	Fetal Muscle	UW.Fetal_Muscle_Arm.ChromatinAccessibility.H-24078.DS18379.twopass.merge150.wgt10.zgt2.wig	cg00352417,cg00375235,cg00510718,cg00589541,cg00828689,cg00973947,cg01019496,cg01103911,cg01220469,cg01445163,cg01703736,cg01860063,cg01930518,cg01993169,cg02293936,cg02514021,cg02610550,cg02859537,cg02883842,cg03021377,cg03054600,cg03163878,cg03165859,cg03196689,cg03215657,cg03362689,cg03367560,cg03418552,cg03441227,cg03447530,cg03464336,cg03615849,cg03914913,cg03990478,cg04102199,cg04106489,cg0…	GSM878610	0.0679
-2.569	0.00794	Fetal_Brain	Fetal Brain	UW.Fetal_Brain.ChromatinAccessibility.H-23548.DS16302.twopass.merge150.wgt10.zgt2.wig	cg00352417,cg00375235,cg00510718,cg00589541,cg00828689,cg00973947,cg01019496,cg01095506,cg01103911,cg01220469,cg01703736,cg01860063,cg01930518,cg02293936,cg02514021,cg02610550,cg02859537,cg03005121,cg03021377,cg03054600,cg03163878,cg03165859,cg03196689,cg03362689,cg03367560,cg03418552,cg03441227,cg03447530,cg03464336,cg03615849,cg03990478,cg04102199,cg04106489,cg04240809,cg04291704,cg04424052,cg0…	GSM665819	0.0749
-2.551	0.00909	Fetal_Lung	Fetal Lung	UW.Fetal_Lung.ChromatinAccessibility.H-23266.DS14751.twopass.merge150.wgt10.zgt2.wig	cg00352417,cg00375235,cg00510718,cg00589541,cg00973947,cg01019496,cg01103911,cg01220469,cg01860063,cg02293936,cg02514021,cg02610550,cg02859537,cg03021377,cg03054600,cg03163878,cg03165859,cg03367560,cg03418552,cg03441227,cg03447530,cg03464336,cg03615849,cg03713585,cg03914913,cg03990478,cg04102199,cg04106489,cg04204246,cg04291704,cg04468564,cg04654677,cg04664628,cg04677344,cg04873927,cg04908280,cg0…	GSM595925	0.0854
-2.509	0.00959	Fetal_Thymus	Fetal Thymus	UW.Fetal_Thymus.ChromatinAccessibility.H-24259.DS19287.twopass.merge150.wgt10.zgt2.wig	cg00352417,cg00375235,cg00589541,cg00828689,cg00973947,cg01103911,cg01220469,cg01703736,cg01860063,cg01993169,cg02293936,cg02514021,cg02610550,cg02859537,cg02883842,cg03021377,cg03054600,cg03163878,cg03165859,cg03196689,cg03362689,cg03367560,cg03418552,cg03441227,cg03447530,cg03464336,cg03914913,cg03990478,cg04102199,cg04106489,cg04204246,cg04291704,cg04468564,cg04654677,cg04664628,cg04677344,cg0…	GSM878627	0.0895
-2.527	0.00979	Fetal_Intestine_Large	Fetal Intestine, Large	UW.Fetal_Intestine_Large.ChromatinAccessibility.H-23941.DS17785.twopass.merge150.wgt10.zgt2.wig	cg00375235,cg00589541,cg00973947,cg01057882,cg01103911,cg01220469,cg01703736,cg01860063,cg01993169,cg02293936,cg02514021,cg02610550,cg02859537,cg03005121,cg03021377,cg03054600,cg03163878,cg03165859,cg03362689,cg03367560,cg03418552,cg03447530,cg03464336,cg04102199,cg04106489,cg04291704,cg04424052,cg04468564,cg04654677,cg04677344,cg04873927,cg04954144,cg04992282,cg05012551,cg05074908,cg05083496,cg0…	GSM701531	0.091
-2.469	0.01	Fetal_Lung	Fetal Lung	UW.Fetal_Lung.ChromatinAccessibility.H-23284.DS14820.twopass.merge150.wgt10.zgt2.wig	cg00375235,cg00589541,cg00973947,cg01103911,cg01220469,cg01703736,cg01860063,cg01923881,cg02239968,cg02293936,cg02514021,cg02610550,cg02859537,cg03005121,cg03021377,cg03054600,cg03163878,cg03165859,cg03215657,cg03362689,cg03367560,cg03418552,cg03441227,cg03447530,cg03464336,cg03615849,cg03713585,cg03914913,cg03990478,cg04102199,cg04106489,cg04204246,cg04291704,cg04424052,cg04468564,cg04654677,cg0…	GSM595929	0.0925
-2.485	0.0101	Fetal_Brain	Fetal Brain	UW.Fetal_Brain.ChromatinAccessibility.H-22510.DS11877.twopass.merge150.wgt10.zgt2.wig	cg00375235,cg00589541,cg00606396,cg00973947,cg01103911,cg01220469,cg01703736,cg01860063,cg02293936,cg02514021,cg02610550,cg02859537,cg03021377,cg03054600,cg03163878,cg03165859,cg03362689,cg03367560,cg03418552,cg03441227,cg03447530,cg03464336,cg03615849,cg04102199,cg04106489,cg04240809,cg04291704,cg04468564,cg04654677,cg04677344,cg04873927,cg04908280,cg04954144,cg04992282,cg05012551,cg05074908,cg0…	GSM595913	0.0933
-2.561	0.0109	CD4	Blood	UW.CD4_Primary_Cells.ChromatinAccessibility.RO_01701.DS17881.twopass.merge150.wgt10.zgt2.wig	cg00352417,cg00375235,cg00510718,cg00690554,cg00828689,cg00973947,cg01103911,cg01220469,cg01445163,cg01860063,cg01930518,cg02293936,cg02514021,cg02610550,cg02859537,cg03021377,cg03054600,cg03163878,cg03165859,cg03196689,cg03362689,cg03367560,cg03418552,cg03447530,cg03464336,cg03670441,cg03990478,cg04102199,cg04106489,cg04291704,cg04424052,cg04468564,cg04654677,cg04677344,cg04873927,cg04908280,cg0…	GSM701539	0.1
-2.552	0.0111	Fetal_Intestine_Large	Fetal Intestine, Large	UW.Fetal_Intestine_Large.ChromatinAccessibility.H-23758.DS17157.twopass.merge150.wgt10.zgt2.wig	cg00341522,cg00589541,cg00973947,cg01057882,cg01103911,cg01220469,cg01808053,cg01993169,cg02293936,cg02514021,cg02610550,cg03005121,cg03021377,cg03054600,cg03163878,cg03165859,cg03362689,cg03367560,cg03418552,cg03447530,cg03464336,cg04102199,cg04106489,cg04291704,cg04424052,cg04654677,cg04677344,cg04873927,cg04908280,cg04954144,cg04992282,cg05012551,cg05074908,cg05083496,cg05100917,cg05154615,cg0…	GSM701490	0.101
-2.457	0.0114	Fetal_Brain	Fetal Brain	UW.Fetal_Brain.ChromatinAccessibility.H-23284.DS14803.twopass.merge150.wgt10.zgt2.wig	cg00375235,cg00589541,cg00606396,cg00973947,cg01103911,cg01220469,cg01860063,cg01930518,cg02293936,cg02514021,cg02610550,cg02859537,cg02883842,cg03021377,cg03054600,cg03163878,cg03362689,cg03367560,cg03418552,cg03441227,cg03447530,cg03464336,cg03914913,cg03990478,cg04102199,cg04106489,cg04240809,cg04291704,cg04468564,cg04654677,cg04677344,cg04873927,cg04908280,cg04954144,cg04992282,cg05012551,cg0…	GSM595926	0.103
-2.492	0.0116	CD4	Blood	UW.CD4_Primary_Cells.ChromatinAccessibility.RO_01689.DS17329.twopass.merge150.wgt10.zgt2.wig	cg00352417,cg00375235,cg00510718,cg00828689,cg00973947,cg01103911,cg01220469,cg01860063,cg01930518,cg02019305,cg02293936,cg02514021,cg02610550,cg02859537,cg02869960,cg02883842,cg03021377,cg03039837,cg03054600,cg03163878,cg03165859,cg03196689,cg03362689,cg03367560,cg03418552,cg03441227,cg03447530,cg03464336,cg03670441,cg03914913,cg03982568,cg03990478,cg04102199,cg04106489,cg04291704,cg04424052,cg0…	GSM817166	0.105
-2.367	0.0126	Fibroblasts_Fetal_Skin_Quadriceps_Right	Fibroblast	UW.Fibroblasts_Fetal_Skin_Quadriceps_Right.ChromatinAccessibility.H-24259.DS19948.twopass.merge150.wgt10.zgt2.wig	cg00589541,cg00973947,cg01103911,cg01220469,cg01703736,cg01930518,cg01993169,cg02276361,cg02293936,cg02514021,cg02610550,cg02859537,cg02883842,cg03021377,cg03054600,cg03163878,cg03196689,cg03362549,cg03362689,cg03367560,cg03418552,cg03447530,cg03464336,cg03990478,cg04102199,cg04106489,cg04204246,cg04291704,cg04468564,cg04654677,cg04664628,cg04873927,cg04908280,cg04954144,cg04982052,cg04992282,cg0…	GSM878647	0.113
-2.447	0.0134	Fetal_Heart	Fetal Heart	UW.Fetal_Heart.ChromatinAccessibility.H-23500.DS16018.twopass.merge150.wgt10.zgt2.wig	cg00352417,cg00375235,cg00589541,cg00973947,cg01103911,cg01220469,cg01445163,cg01703736,cg01930518,cg01993169,cg02239968,cg02293936,cg02303067,cg02514021,cg02610550,cg02800334,cg02859537,cg02888748,cg03005121,cg03021377,cg03054600,cg03163878,cg03165859,cg03196689,cg03215657,cg03362689,cg03367560,cg03418552,cg03441227,cg03447530,cg03464336,cg03713585,cg03914913,cg03990478,cg04102199,cg04106489,cg0…	GSM665814	0.12
-2.366	0.0134	Fetal_Lung	Fetal Lung	UW.Fetal_Lung.ChromatinAccessibility.H-23247.DS14666.twopass.merge150.wgt10.zgt2.wig	cg00137855,cg00352417,cg00375235,cg00589541,cg00606396,cg00828689,cg00973947,cg01103911,cg01220469,cg01703736,cg01860063,cg01923881,cg01993169,cg02293936,cg02514021,cg02610550,cg02859537,cg03005121,cg03021377,cg03054600,cg03163878,cg03165859,cg03196689,cg03362689,cg03367560,cg03418552,cg03441227,cg03447530,cg03464336,cg03713585,cg03805929,cg03914913,cg03990478,cg04102199,cg04106489,cg04204246,cg0…	GSM595921	0.12
-2.411	0.0138	Fetal_Placenta	Fetal Placenta	UW.Fetal_Placenta.ChromatinAccessibility.H-24272.DS19391.twopass.merge150.wgt10.zgt2.wig	cg00137855,cg00352417,cg00375235,cg00589541,cg00606396,cg01019496,cg01103911,cg01220469,cg01445163,cg01703736,cg01860063,cg01930518,cg02293936,cg02406828,cg02514021,cg02610550,cg02859537,cg02869960,cg02883842,cg03021377,cg03054600,cg03163878,cg03165859,cg03196689,cg03362689,cg03367560,cg03418552,cg03441227,cg03447530,cg03464336,cg03914913,cg04102199,cg04106489,cg04291704,cg04424052,cg04468564,cg0…	GSM817219	0.122
-2.355	0.0142	Fetal_Brain	Fetal Brain	UW.Fetal_Brain.ChromatinAccessibility.H-23284.DS14815.twopass.merge150.wgt10.zgt2.wig	cg00375235,cg00589541,cg00606396,cg00973947,cg01103911,cg01220469,cg01860063,cg02293936,cg02514021,cg02610550,cg02859537,cg03021377,cg03054600,cg03163878,cg03165859,cg03362689,cg03367560,cg03418552,cg03441227,cg03447530,cg03464336,cg03914913,cg03990478,cg04102199,cg04106489,cg04291704,cg04468564,cg04654677,cg04873927,cg04908280,cg04954144,cg04992282,cg05012551,cg05074908,cg05083496,cg05100917,cg0…	GSM595928	0.126
-2.278	0.0148	Fibroblasts_Fetal_Skin_Quadriceps_Right	Fibroblast	UW.Fibroblasts_Fetal_Skin_Quadriceps_Right.ChromatinAccessibility.H-24259.DS19943.twopass.merge150.wgt10.zgt2.wig	cg00589541,cg01103911,cg01220469,cg01703736,cg01930518,cg01993169,cg02293936,cg02514021,cg02610550,cg02859537,cg02883842,cg03021377,cg03163878,cg03418552,cg03447530,cg03464336,cg03990478,cg04102199,cg04106489,cg04204246,cg04468564,cg04654677,cg04664628,cg04708391,cg04954144,cg04982052,cg04992282,cg05012551,cg05074908,cg05083496,cg05100917,cg05154615,cg05281831,cg05486188,cg05525499,cg05569877,cg0…	GSM878646	0.13
-2.228	0.0153	IMR90	Lung	UW.IMR90.ChromatinAccessibility.DS11759.twopass.merge150.wgt10.zgt2.wig	cg00589541,cg00973947,cg01103911,cg01220469,cg01703736,cg01993169,cg02276361,cg02293936,cg02514021,cg02610550,cg02859537,cg03021377,cg03054600,cg03163878,cg03362689,cg03367560,cg03418552,cg03447530,cg04102199,cg04106489,cg04204246,cg04654677,cg04954144,cg04982052,cg04992282,cg05012551,cg05074908,cg05083496,cg05100917,cg05281831,cg05486188,cg05525499,cg05569877,cg05622261,cg05917480,cg06097707,cg0…	GSM468792	0.133
-2.214	0.0167	IMR90	Lung	UW.IMR90.ChromatinAccessibility.DS13229.twopass.merge150.wgt10.zgt2.wig	cg00589541,cg00973947,cg01103911,cg01220469,cg01703736,cg01993169,cg02293936,cg02514021,cg02610550,cg02859537,cg03021377,cg03054600,cg03163878,cg03165859,cg03362689,cg03367560,cg03418552,cg03447530,cg03464336,cg03990478,cg04102199,cg04106489,cg04204246,cg04468564,cg04654677,cg04708391,cg04873927,cg04908280,cg04954144,cg04982052,cg04992282,cg05012551,cg05074908,cg05083496,cg05100917,cg05281831,cg0…	GSM530666	0.145
-2.283	0.0169	Fetal_Lung_Right	Fetal Lung	UW.Fetal_Lung_Right.ChromatinAccessibility.H-24111.DS18492.twopass.merge150.wgt10.zgt2.wig	cg00352417,cg00375235,cg00510718,cg00589541,cg00606396,cg00828689,cg00973947,cg00997931,cg01019496,cg01103911,cg01220469,cg01445163,cg01703736,cg01860063,cg01923881,cg01930518,cg01993169,cg02293936,cg02514021,cg02610550,cg02859537,cg03005121,cg03021377,cg03054600,cg03163878,cg03165859,cg03196689,cg03215657,cg03362689,cg03367560,cg03418552,cg03441227,cg03447530,cg03464336,cg03615849,cg03700279,cg0…	GSM817186	0.146
-2.304	0.0187	Fetal_Muscle_Arm	Fetal Muscle	UW.Fetal_Muscle_Arm.ChromatinAccessibility.H-24198.DS19051.twopass.merge150.wgt10.zgt2.wig	cg00352417,cg00375235,cg00589541,cg00828689,cg00973947,cg01103911,cg01220469,cg01445163,cg01860063,cg01930518,cg02239968,cg02293936,cg02514021,cg02610550,cg02859537,cg02883842,cg03021377,cg03054600,cg03163878,cg03165859,cg03196689,cg03362689,cg03367560,cg03418552,cg03441227,cg03447530,cg03464336,cg03713585,cg03914913,cg03990478,cg04102199,cg04106489,cg04204246,cg04291704,cg04424052,cg04468564,cg0…	GSM878619	0.161
-2.385	0.0197	CD34_Mobilised	Blood	UW.Mobilized_CD34_Primary_Cells.ChromatinAccessibility.RO_01549.DS12734.twopass.merge150.wgt10.zgt2.wig	cg00137855,cg00352417,cg00375235,cg00510718,cg00973947,cg01103911,cg01220469,cg01860063,cg01930518,cg02239968,cg02293936,cg02514021,cg02610550,cg02859537,cg02883842,cg03021377,cg03054600,cg03163878,cg03165859,cg03196689,cg03362689,cg03367560,cg03418552,cg03447530,cg03464336,cg03670441,cg03914913,cg03990478,cg04102199,cg04106489,cg04291704,cg04424052,cg04468564,cg04654677,cg04677344,cg04873927,cg0…	GSM530657	0.169
-2.248	0.02	Fetal_Brain	Fetal Brain	UW.Fetal_Brain.ChromatinAccessibility.H-22911.DS14464.twopass.merge150.wgt10.zgt2.wig	cg00375235,cg00589541,cg00606396,cg00973947,cg01220469,cg01860063,cg02293936,cg02514021,cg02610550,cg02859537,cg03005121,cg03021377,cg03054600,cg03163878,cg03165859,cg03196689,cg03362689,cg03367560,cg03418552,cg03447530,cg03464336,cg03914913,cg03990478,cg04102199,cg04106489,cg04240809,cg04291704,cg04424052,cg04468564,cg04654677,cg04677344,cg04873927,cg04908280,cg04954144,cg04992282,cg05012551,cg0…	GSM595920	0.17
-2.166	0.02	Fibroblasts_Fetal_Skin_Abdomen	Fibroblast	UW.Fibroblasts_Fetal_Skin_Abdomen.ChromatinAccessibility.H-24259.DS19558.twopass.merge150.wgt10.zgt2.wig	cg00341522,cg00589541,cg00973947,cg01103911,cg01220469,cg01993169,cg02293936,cg02514021,cg02610550,cg02859537,cg02883842,cg03004748,cg03021377,cg03054600,cg03163878,cg03362689,cg03367560,cg03418552,cg03447530,cg03464336,cg03585795,cg04102199,cg04106489,cg04204246,cg04291704,cg04468564,cg04654677,cg04873927,cg04954144,cg04982052,cg04992282,cg05012551,cg05074908,cg05083496,cg05100917,cg05154615,cg0…	GSM878635	0.17
-2.228	0.021	Fetal_Lung_Right	Fetal Lung	UW.Fetal_Lung_Right.ChromatinAccessibility.H-24089.DS18418.twopass.merge150.wgt10.zgt2.wig	cg00137855,cg00352417,cg00375235,cg00589541,cg00597128,cg00828689,cg00973947,cg01019496,cg01038861,cg01103911,cg01220469,cg01703736,cg01860063,cg01923881,cg01930518,cg01993169,cg02239968,cg02293936,cg02514021,cg02610550,cg02859537,cg02883842,cg03005121,cg03021377,cg03039837,cg03054600,cg03163878,cg03165859,cg03196689,cg03215657,cg03362689,cg03367560,cg03418552,cg03441227,cg03447530,cg03464336,cg0…	GSM817174	0.178
-2.264	0.0221	Fetal_Stomach	Fetal Stomach	UW.Fetal_Stomach.ChromatinAccessibility.H-23914.DS17750.twopass.merge150.wgt10.zgt2.wig	cg00352417,cg00589541,cg00973947,cg01103911,cg01220469,cg01703736,cg01808053,cg01860063,cg02293936,cg02514021,cg02610550,cg02859537,cg03005121,cg03021377,cg03054600,cg03163878,cg03165859,cg03196689,cg03215657,cg03362689,cg03367560,cg03418552,cg03441227,cg03447530,cg03464336,cg03914913,cg03990478,cg04102199,cg04106489,cg04291704,cg04424052,cg04468564,cg04654677,cg04677344,cg04873927,cg04954144,cg0…	GSM701528	0.186
-2.269	0.0229	Fetal_Thymus	Fetal Thymus	UW.Fetal_Thymus.ChromatinAccessibility.H-23833.DS17474.twopass.merge150.wgt10.zgt2.wig	cg00341522,cg00352417,cg00510718,cg00589541,cg00828689,cg00973947,cg01103911,cg01220469,cg01860063,cg01930518,cg02175952,cg02293936,cg02514021,cg02610550,cg02859537,cg02883842,cg03021377,cg03054600,cg03163878,cg03165859,cg03196689,cg03215657,cg03362689,cg03367560,cg03418552,cg03441227,cg03447530,cg03464336,cg03670441,cg03914913,cg03990478,cg04102199,cg04106489,cg04291704,cg04424052,cg04468564,cg0…	GSM701513	0.192
-2.108	0.0239	Fibroblasts_Fetal_Skin_Upper_Back	Fibroblast	UW.Fibroblasts_Fetal_Skin_Upper_Back.ChromatinAccessibility.H-24259.DS19696.twopass.merge150.wgt10.zgt2.wig	cg00589541,cg00973947,cg01103911,cg01220469,cg01993169,cg02276361,cg02293936,cg02303067,cg02514021,cg02610550,cg02859537,cg03021377,cg03163878,cg03362689,cg03367560,cg03418552,cg03447530,cg03464336,cg04102199,cg04204246,cg04654677,cg04664628,cg04708391,cg04954144,cg04982052,cg04992282,cg05012551,cg05074908,cg05083496,cg05100917,cg05154615,cg05281831,cg05486188,cg05525499,cg05569877,cg05622261,cg0…	GSM878640	0.2
-2.168	0.0262	Fetal_Adrenal_Gland	Fetal Adrenal	UW.Fetal_Adrenal_Gland.ChromatinAccessibility.H-23769.DS17319.twopass.merge150.wgt10.zgt2.wig	cg00352417,cg00375235,cg00589541,cg00973947,cg01103911,cg01220469,cg01646268,cg01703736,cg01808053,cg01860063,cg01930518,cg02293936,cg02303067,cg02514021,cg02580987,cg02610550,cg02800334,cg02859537,cg02883842,cg03021377,cg03054600,cg03163878,cg03165859,cg03196689,cg03362689,cg03367560,cg03418552,cg03441227,cg03447530,cg03464336,cg03914913,cg03990478,cg04102199,cg04106489,cg04291704,cg04468564,cg0…	GSM817165	0.218
-2.17	0.0264	Fetal_Intestine_Large	Fetal Intestine, Large	UW.Fetal_Intestine_Large.ChromatinAccessibility.H-24111.DS18499.twopass.merge150.wgt10.zgt2.wig	cg00341522,cg00352417,cg00375235,cg00510718,cg00589541,cg00828689,cg00973947,cg00997931,cg01057882,cg01103911,cg01220469,cg01445163,cg01703736,cg01860063,cg01993169,cg02293936,cg02303067,cg02514021,cg02610550,cg02859537,cg02883842,cg03005121,cg03021377,cg03054600,cg03163878,cg03165859,cg03166508,cg03196689,cg03362689,cg03367560,cg03418552,cg03441227,cg03447530,cg03464336,cg03914913,cg03990478,cg0…	GSM817188	0.219
-2.013	0.0297	CD14	Blood	UW.CD14_Primary_Cells.ChromatinAccessibility.RO_01689.DS17391.twopass.merge150.wgt10.zgt2.wig	cg00352417,cg00375235,cg00510718,cg00973947,cg01103911,cg01220469,cg01860063,cg02293936,cg02514021,cg02610550,cg02859537,cg03004748,cg03021377,cg03054600,cg03163878,cg03362689,cg03418552,cg03447530,cg04102199,cg04106489,cg04291704,cg04468564,cg04654677,cg04873927,cg04908280,cg04954144,cg04992282,cg05012551,cg05074908,cg05100917,cg05103623,cg05281831,cg05486188,cg05525499,cg05569877,cg05622261,cg0…	GSM701503	0.245
-1.983	0.0313	Fetal_Lung_Left	Fetal Lung	UW.Fetal_Lung_Left.ChromatinAccessibility.H-24111.DS18487.twopass.merge150.wgt10.zgt2.wig	cg00352417,cg00375235,cg00589541,cg00597128,cg00828689,cg00973947,cg00997931,cg01019496,cg01095506,cg01103911,cg01220469,cg01703736,cg01860063,cg01923881,cg01993169,cg02239968,cg02293936,cg02514021,cg02610550,cg02859537,cg03005121,cg03021377,cg03054600,cg03163878,cg03165859,cg03166508,cg03196689,cg03215657,cg03362689,cg03367560,cg03418552,cg03441227,cg03447530,cg03464336,cg03670441,cg03700279,cg0…	GSM817185	0.256
-2.062	0.0321	CD34_Mobilised	Blood	UW.Mobilized_CD34_Primary_Cells.ChromatinAccessibility.RO_01520.DS12785.twopass.merge150.wgt10.zgt2.wig	cg00352417,cg00375235,cg00510718,cg00828689,cg00973947,cg01103911,cg01220469,cg01703736,cg01860063,cg01930518,cg02239968,cg02293936,cg02514021,cg02610550,cg02859537,cg02883842,cg03005121,cg03021377,cg03054600,cg03163878,cg03165859,cg03196689,cg03362689,cg03418552,cg03441227,cg03447530,cg03464336,cg03670441,cg03914913,cg03990478,cg04102199,cg04106489,cg04291704,cg04424052,cg04468564,cg04654677,cg0…	GSM530660	0.262
-1.986	0.0329	Fetal_Intestine_Small	Fetal Intestine, Small	UW.Fetal_Intestine_Small.ChromatinAccessibility.H-24111.DS18495.twopass.merge150.wgt10.zgt2.wig	cg00510718,cg00589541,cg00973947,cg01057882,cg01103911,cg01220469,cg01860063,cg01993169,cg02293936,cg02303067,cg02514021,cg02610550,cg02859537,cg03005121,cg03021377,cg03054600,cg03163878,cg03165859,cg03362689,cg03367560,cg03418552,cg03441227,cg03447530,cg03464336,cg03914913,cg03990478,cg04102199,cg04106489,cg04291704,cg04424052,cg04468564,cg04654677,cg04664628,cg04677344,cg04873927,cg04908280,cg0…	GSM817187	0.267
-1.891	0.0372	Fibroblasts_Fetal_Skin_Abdomen	Fibroblast	UW.Fibroblasts_Fetal_Skin_Abdomen.ChromatinAccessibility.H-24259.DS19561.twopass.merge150.wgt10.zgt2.wig	cg00589541,cg00973947,cg01103911,cg01220469,cg01993169,cg02276361,cg02293936,cg02514021,cg02610550,cg02859537,cg02883842,cg03021377,cg03054600,cg03163878,cg03362689,cg03367560,cg03418552,cg03447530,cg03990478,cg04102199,cg04106489,cg04204246,cg04291704,cg04468564,cg04654677,cg04664628,cg04708391,cg04873927,cg04908280,cg04954144,cg04982052,cg04992282,cg05012551,cg05074908,cg05083496,cg05100917,cg0…	GSM878636	0.301
-1.913	0.0384	Fetal_Thymus	Fetal Thymus	UW.Fetal_Thymus.ChromatinAccessibility.H-23964.DS17875.twopass.merge150.wgt10.zgt2.wig	cg00352417,cg00510718,cg00973947,cg01103911,cg01220469,cg01860063,cg01930518,cg02175952,cg02239968,cg02293936,cg02514021,cg02610550,cg02859537,cg03021377,cg03054600,cg03163878,cg03362689,cg03367560,cg03418552,cg03441227,cg03447530,cg03464336,cg03670441,cg03680680,cg03990478,cg04102199,cg04106489,cg04291704,cg04424052,cg04468564,cg04654677,cg04677344,cg04873927,cg04954144,cg04992282,cg05012551,cg0…	GSM701537	0.308
-1.885	0.0384	Fibroblasts_Fetal_Skin_Upper_Back	Fibroblast	UW.Fibroblasts_Fetal_Skin_Upper_Back.ChromatinAccessibility.H-24259.DS19706.twopass.merge150.wgt10.zgt2.wig	cg00589541,cg00973947,cg01103911,cg01220469,cg01703736,cg01993169,cg02276361,cg02293936,cg02514021,cg02610550,cg02859537,cg03021377,cg03054600,cg03163878,cg03362549,cg03362689,cg03367560,cg03418552,cg03441227,cg03447530,cg03464336,cg04102199,cg04106489,cg04204246,cg04291704,cg04654677,cg04708391,cg04873927,cg04954144,cg04982052,cg04992282,cg05012551,cg05074908,cg05083496,cg05100917,cg05154615,cg0…	GSM878641	0.308
-2.052	0.0397	Fetal_Intestine_Small	Fetal Intestine, Small	UW.Fetal_Intestine_Small.ChromatinAccessibility.H-23769.DS17317.twopass.merge150.wgt10.zgt2.wig	cg00375235,cg00589541,cg00828689,cg00973947,cg01057882,cg01103911,cg01220469,cg01703736,cg01860063,cg01930518,cg01993169,cg02293936,cg02514021,cg02610550,cg02859537,cg02883842,cg03005121,cg03021377,cg03054600,cg03163878,cg03165859,cg03196689,cg03362689,cg03367560,cg03418552,cg03441227,cg03447530,cg03464336,cg03585795,cg03914913,cg03990478,cg04102199,cg04106489,cg04291704,cg04424052,cg04468564,cg0…	GSM701496	0.317
-1.891	0.0502	CD34_Mobilised	Blood	UW.Mobilized_CD34_Primary_Cells.ChromatinAccessibility.RO_01562.DS13196.twopass.merge150.wgt10.zgt2.wig	cg00352417,cg00375235,cg00510718,cg00828689,cg00973947,cg01103911,cg01220469,cg01860063,cg01930518,cg02239968,cg02293936,cg02514021,cg02610550,cg02859537,cg02883842,cg03005121,cg03021377,cg03054600,cg03163878,cg03165859,cg03196689,cg03362689,cg03367560,cg03418552,cg03441227,cg03447530,cg03464336,cg03670441,cg03914913,cg03990478,cg04102199,cg04106489,cg04291704,cg04468564,cg04654677,cg04677344,cg0…	GSM530663	0.397
-1.788	0.05	Fetal_Lung	Fetal Lung	UW.Fetal_Lung.ChromatinAccessibility.H-23365.DS15227.twopass.merge150.wgt10.zgt2.wig	cg00352417,cg00375235,cg00510718,cg00589541,cg00828689,cg00973947,cg01019496,cg01103911,cg01220469,cg01860063,cg02293936,cg02514021,cg02610550,cg02859537,cg03005121,cg03021377,cg03054600,cg03163878,cg03165859,cg03196689,cg03215657,cg03362689,cg03367560,cg03418552,cg03441227,cg03447530,cg03464336,cg03713585,cg03914913,cg03990478,cg04102199,cg04106489,cg04291704,cg04424052,cg04468564,cg04654677,cg0…	GSM595930	0.397
-1.828	0.0527	Fetal_Intestine_Small	Fetal Intestine, Small	UW.Fetal_Intestine_Small.ChromatinAccessibility.H-23914.DS17763.twopass.merge150.wgt10.zgt2.wig	cg00341522,cg00352417,cg00375235,cg00589541,cg00973947,cg01057882,cg01103911,cg01220469,cg01646268,cg01703736,cg01930518,cg01993169,cg02293936,cg02303067,cg02514021,cg02610550,cg02859537,cg02883842,cg03005121,cg03021377,cg03039837,cg03054600,cg03163878,cg03165859,cg03362689,cg03367560,cg03418552,cg03441227,cg03447530,cg03464336,cg03990478,cg04102199,cg04106489,cg04291704,cg04424052,cg04468564,cg0…	GSM701530	0.414
-1.69	0.0526	Fibroblasts_Fetal_Skin_Scalp	Fibroblast	UW.Fibroblasts_Fetal_Skin_Scalp.ChromatinAccessibility.H-24259.DS19449.twopass.merge150.wgt10.zgt2.wig	cg00589541,cg00973947,cg01103911,cg01220469,cg01703736,cg01993169,cg02276361,cg02293936,cg02514021,cg02610550,cg02859537,cg03021377,cg03163878,cg03362689,cg03418552,cg03447530,cg04102199,cg04106489,cg04204246,cg04654677,cg04873927,cg04954144,cg04982052,cg04992282,cg05012551,cg05074908,cg05083496,cg05100917,cg05154615,cg05281831,cg05400079,cg05486188,cg05525499,cg05569877,cg05622261,cg05917480,cg0…	GSM878634	0.414
-1.653	0.0578	Fetal_Lung	Fetal Lung	UW.Fetal_Lung.ChromatinAccessibility.H-23090.DS13985.twopass.merge150.wgt10.zgt2.wig	cg00341522,cg00352417,cg00375235,cg00589541,cg00606396,cg00973947,cg01019496,cg01103911,cg01220469,cg01703736,cg01860063,cg02276361,cg02293936,cg02514021,cg02610550,cg02859537,cg03021377,cg03054600,cg03163878,cg03165859,cg03215657,cg03362689,cg03367560,cg03418552,cg03441227,cg03447530,cg03464336,cg03615849,cg03713585,cg03914913,cg03990478,cg04102199,cg04106489,cg04204246,cg04291704,cg04468564,cg0…	GSM595916	0.452
-1.706	0.0595	CD34_Mobilised	Blood	UW.Mobilized_CD34_Primary_Cells.ChromatinAccessibility.RO_01536.DS12339.twopass.merge150.wgt10.zgt2.wig	cg00375235,cg00510718,cg00828689,cg00973947,cg01103911,cg01220469,cg01860063,cg01930518,cg02239968,cg02293936,cg02514021,cg02610550,cg02859537,cg02883842,cg03021377,cg03054600,cg03163878,cg03165859,cg03196689,cg03362689,cg03367560,cg03418552,cg03447530,cg03464336,cg03670441,cg03680680,cg03914913,cg03990478,cg04102199,cg04106489,cg04291704,cg04468564,cg04654677,cg04677344,cg04873927,cg04908280,cg0…	GSM530652	0.463
-1.777	0.0601	CD4_Mobilised	Blood	UW.Mobilized_CD4_Primary_Cells.ChromatinAccessibility.RO_01679.DS16955.twopass.merge150.wgt10.zgt2.wig	cg00352417,cg00375235,cg00510718,cg00828689,cg00973947,cg01019496,cg01103911,cg01167029,cg01220469,cg01445163,cg01860063,cg01930518,cg02019305,cg02293936,cg02514021,cg02610550,cg02859537,cg02869960,cg02883842,cg03004748,cg03021377,cg03054600,cg03163878,cg03165859,cg03196689,cg03215657,cg03362689,cg03367560,cg03418552,cg03441227,cg03447530,cg03464336,cg03670441,cg03914913,cg03952736,cg03990478,cg0…	GSM701489	0.466
-1.744	0.0646	CD34_Mobilised	Blood	UW.Mobilized_CD34_Primary_Cells.ChromatinAccessibility.RO_01535.DS12274.twopass.merge150.wgt10.zgt2.wig	cg00352417,cg00375235,cg00510718,cg00828689,cg00973947,cg01103911,cg01220469,cg01860063,cg01930518,cg02239968,cg02293936,cg02514021,cg02610550,cg02859537,cg02883842,cg03005121,cg03021377,cg03039837,cg03054600,cg03163878,cg03165859,cg03196689,cg03362689,cg03418552,cg03447530,cg03464336,cg03670441,cg03914913,cg03990478,cg04102199,cg04106489,cg04291704,cg04424052,cg04468564,cg04654677,cg04677344,cg0…	GSM493384	0.5
-1.645	0.071	Fibroblasts_Fetal_Skin_Biceps_Left	Fibroblast	UW.Fibroblasts_Fetal_Skin_Biceps_Left.ChromatinAccessibility.H-24259.DS19867.twopass.merge150.wgt10.zgt2.wig	cg00589541,cg00606396,cg00973947,cg01103911,cg01220469,cg01703736,cg01993169,cg02276361,cg02293936,cg02514021,cg02610550,cg02859537,cg03021377,cg03054600,cg03163878,cg03362689,cg03367560,cg03418552,cg03447530,cg03464336,cg04102199,cg04204246,cg04291704,cg04365696,cg04468564,cg04654677,cg04664628,cg04708391,cg04873927,cg04954144,cg04982052,cg04992282,cg05012551,cg05074908,cg05083496,cg05100917,cg0…	GSM878645	0.547
-1.543	0.0801	Fetal_Testes	Fetal Testes	UW.Fetal_Testes.ChromatinAccessibility.H24198_H23640_H24042.DS18942.twopass.merge150.wgt10.zgt2.wig	cg00137855,cg00326648,cg00352417,cg00375235,cg00589541,cg00828689,cg00973947,cg01103911,cg01220469,cg01646268,cg01703736,cg01860063,cg01930518,cg02276361,cg02293936,cg02514021,cg02580987,cg02610550,cg02859537,cg02883842,cg03005121,cg03021377,cg03054600,cg03163878,cg03165859,cg03196689,cg03362689,cg03367560,cg03418552,cg03441227,cg03447530,cg03464336,cg03670441,cg03914913,cg03952736,cg03990478,cg0…	GSM878617	0.614
-1.555	0.0842	Breast_vHMEC	Breast	UW.Breast_vHMEC.ChromatinAccessibility.RM035.DS18406.twopass.merge150.wgt10.zgt2.wig	cg00137855,cg00495035,cg00606396,cg00973947,cg01103911,cg01220469,cg01445163,cg02293936,cg02303067,cg02514021,cg02610550,cg02859537,cg03005121,cg03021377,cg03054600,cg03163878,cg03362689,cg03367560,cg03418552,cg03441227,cg03447530,cg03464336,cg03805929,cg03990478,cg04102199,cg04291704,cg04424052,cg04654677,cg04677344,cg04873927,cg04908280,cg04954144,cg04982052,cg04992282,cg05012551,cg05074908,cg0…	GSM753973	0.643
-1.457	0.0858	Fibroblasts_Fetal_Skin_Biceps_Right	Fibroblast	UW.Fibroblasts_Fetal_Skin_Biceps_Right.ChromatinAccessibility.H-24259.DS19745.twopass.merge150.wgt10.zgt2.wig	cg00589541,cg01103911,cg01220469,cg01703736,cg01993169,cg02276361,cg02293936,cg02514021,cg02610550,cg02883842,cg03021377,cg03054600,cg03163878,cg03367560,cg03418552,cg03447530,cg03990478,cg04102199,cg04106489,cg04204246,cg04291704,cg04654677,cg04708391,cg04954144,cg04982052,cg04992282,cg05012551,cg05074908,cg05083496,cg05100917,cg05154615,cg05281831,cg05400079,cg05486188,cg05569877,cg05622261,cg0…	GSM878642	0.653
-1.553	0.0864	CD34_Mobilised	Blood	UW.Mobilized_CD34_Primary_Cells.ChromatinAccessibility.RO_01492.DS12774.twopass.merge150.wgt10.zgt2.wig	cg00352417,cg00375235,cg00510718,cg00973947,cg01103911,cg01220469,cg01860063,cg01930518,cg02239968,cg02293936,cg02514021,cg02610550,cg02859537,cg02883842,cg03005121,cg03021377,cg03054600,cg03163878,cg03165859,cg03196689,cg03215657,cg03362689,cg03367560,cg03418552,cg03447530,cg03464336,cg03670441,cg03914913,cg03990478,cg04102199,cg04106489,cg04291704,cg04424052,cg04468564,cg04654677,cg04677344,cg0…	GSM530659	0.654
-1.488	0.0879	Penis_Foreskin_Keratinocyte	Skin	UW.Penis_Foreskin_Keratinocyte_Primary_Cells.ChromatinAccessibility.skin02.DS18718.twopass.merge150.wgt10.zgt2.wig	cg00495035,cg00606396,cg00973947,cg01103911,cg01220469,cg01445163,cg01703736,cg01860063,cg01993169,cg02514021,cg02610550,cg02859537,cg02883842,cg03005121,cg03021377,cg03054600,cg03163878,cg03165859,cg03196689,cg03362689,cg03367560,cg03418552,cg03441227,cg03447530,cg03464336,cg03805929,cg04102199,cg04291704,cg04424052,cg04468564,cg04654677,cg04873927,cg04908280,cg04954144,cg04982052,cg04992282,cg0…	GSM817197	0.662
-1.457	0.0886	Penis_Foreskin_Melanocyte	Skin	UW.Penis_Foreskin_Melanocyte_Primary_Cells.ChromatinAccessibility.skin01.DS18590.twopass.merge150.wgt10.zgt2.wig	cg00352417,cg00973947,cg01103911,cg01220469,cg01445163,cg01703736,cg01993169,cg02293936,cg02514021,cg02610550,cg02859537,cg03005121,cg03021377,cg03039837,cg03054600,cg03163878,cg03165859,cg03196689,cg03362689,cg03367560,cg03418552,cg03441227,cg03447530,cg03464336,cg03990478,cg04085542,cg04102199,cg04106489,cg04424052,cg04468564,cg04654677,cg04677344,cg04873927,cg04908280,cg04954144,cg04982052,cg0…	GSM774243	0.665
-1.541	0.0904	CD34_Mobilised	Blood	UW.Mobilized_CD34_Primary_Cells.ChromatinAccessibility.RO_01480.DS12771.twopass.merge150.wgt10.zgt2.wig	cg00375235,cg00510718,cg00828689,cg00973947,cg01103911,cg01220469,cg01860063,cg01930518,cg02239968,cg02293936,cg02514021,cg02610550,cg02859537,cg02883842,cg03005121,cg03021377,cg03054600,cg03163878,cg03165859,cg03196689,cg03362689,cg03418552,cg03441227,cg03447530,cg03464336,cg03670441,cg03914913,cg03990478,cg04102199,cg04106489,cg04291704,cg04424052,cg04468564,cg04654677,cg04677344,cg04873927,cg0…	GSM530658	0.673
-1.497	0.09	Fetal_Muscle_Leg	Fetal Muscle	UW.Fetal_Muscle_Leg.ChromatinAccessibility.H-24143.DS18844.twopass.merge150.wgt10.zgt2.wig	cg00352417,cg00375235,cg00589541,cg00828689,cg00973947,cg01103911,cg01220469,cg01445163,cg01703736,cg01860063,cg02293936,cg02514021,cg02610550,cg02859537,cg03021377,cg03163878,cg03165859,cg03196689,cg03362689,cg03367560,cg03418552,cg03441227,cg03447530,cg03464336,cg03914913,cg03990478,cg04102199,cg04106489,cg04204246,cg04291704,cg04468564,cg04654677,cg04664628,cg04677344,cg04708391,cg04873927,cg0…	GSM817201	0.673
-1.477	0.0966	CD8_Mobilised	Blood	UW.Mobilized_CD8_Primary_Cells.ChromatinAccessibility.RO_01679.DS16962.twopass.merge150.wgt10.zgt2.wig	cg00352417,cg00375235,cg00510718,cg00589541,cg00606396,cg00828689,cg00973947,cg01019496,cg01103911,cg01220469,cg01703736,cg01860063,cg01930518,cg02293936,cg02303067,cg02514021,cg02610550,cg02859537,cg03021377,cg03054600,cg03163878,cg03165859,cg03196689,cg03362689,cg03367560,cg03418552,cg03441227,cg03447530,cg03464336,cg03670441,cg04102199,cg04106489,cg04291704,cg04424052,cg04468564,cg04654677,cg0…	GSM817160	0.717
-1.333	0.0999	CD14	Blood	UW.CD14_Primary_Cells.ChromatinAccessibility.RO_01701.DS17889.twopass.merge150.wgt10.zgt2.wig	cg00352417,cg00375235,cg00510718,cg00973947,cg01103911,cg01220469,cg01860063,cg02293936,cg02514021,cg02610550,cg02859537,cg03021377,cg03054600,cg03362689,cg03464336,cg03990478,cg04102199,cg04424052,cg04654677,cg04677344,cg04873927,cg04954144,cg05012551,cg05074908,cg05100917,cg05103623,cg05281831,cg05486188,cg05525499,cg05569877,cg05622261,cg05697101,cg05966045,cg06097707,cg06751175,cg06760277,cg0…	GSM701541	0.739
-1.365	0.103	Penis_Foreskin_Keratinocyte	Skin	UW.Penis_Foreskin_Keratinocyte_Primary_Cells.ChromatinAccessibility.skin02.DS18714.twopass.merge150.wgt10.zgt2.wig	cg00137855,cg00495035,cg00589541,cg00606396,cg00973947,cg01103911,cg01220469,cg01703736,cg01993169,cg02514021,cg02610550,cg02859537,cg03005121,cg03021377,cg03054600,cg03163878,cg03165859,cg03196689,cg03362689,cg03367560,cg03418552,cg03441227,cg03447530,cg03464336,cg03615849,cg03805929,cg03914913,cg03990478,cg04102199,cg04291704,cg04424052,cg04468564,cg04654677,cg04677344,cg04908280,cg04954144,cg0…	GSM817196	0.759
-1.375	0.104	Penis_Foreskin_Melanocyte	Skin	UW.Penis_Foreskin_Melanocyte_Primary_Cells.ChromatinAccessibility.skin01.DS18601.twopass.merge150.wgt10.zgt2.wig	cg00589541,cg00828689,cg00973947,cg01103911,cg01220469,cg01691377,cg01703736,cg01860063,cg02293936,cg02514021,cg02610550,cg02859537,cg02883842,cg03005121,cg03021377,cg03054600,cg03163878,cg03165859,cg03196689,cg03362549,cg03362689,cg03367560,cg03418552,cg03441227,cg03447530,cg03464336,cg03615849,cg03914913,cg03990478,cg04085542,cg04102199,cg04106489,cg04291704,cg04424052,cg04468564,cg04654677,cg0…	GSM774244	0.759
-1.329	0.109	Fetal_Lung_Left	Fetal Lung	UW.Fetal_Lung_Left.ChromatinAccessibility.H-23964.DS17835.twopass.merge150.wgt10.zgt2.wig	cg00589541,cg00606396,cg00973947,cg01103911,cg01220469,cg01703736,cg01860063,cg02276361,cg02293936,cg02514021,cg02610550,cg02859537,cg03021377,cg03054600,cg03163878,cg03165859,cg03362689,cg03367560,cg03418552,cg03447530,cg03464336,cg03914913,cg04102199,cg04106489,cg04654677,cg04677344,cg04873927,cg04954144,cg04982052,cg04992282,cg05012551,cg05074908,cg05083496,cg05100917,cg05154615,cg05230888,cg0…	GSM701534	0.797
-1.336	0.11	Fibroblasts_Fetal_Skin_Back	Fibroblast	UW.Fibroblasts_Fetal_Skin_Back.ChromatinAccessibility.H-24218.DS19233.twopass.merge150.wgt10.zgt2.wig	cg00589541,cg01103911,cg01220469,cg01703736,cg01993169,cg02276361,cg02293936,cg02514021,cg02610550,cg02859537,cg03021377,cg03054600,cg03163878,cg03362549,cg03362689,cg03367560,cg03418552,cg03447530,cg03464336,cg03914913,cg04102199,cg04106489,cg04204246,cg04240809,cg04291704,cg04654677,cg04873927,cg04908280,cg04954144,cg04982052,cg04992282,cg05012551,cg05074908,cg05083496,cg05100917,cg05154615,cg0…	GSM878624	0.798
-1.265	0.128	CD8	Blood	UW.CD8_Primary_Cells.ChromatinAccessibility.RO_01701.DS17885.twopass.merge150.wgt10.zgt2.wig	cg00352417,cg00510718,cg00828689,cg00973947,cg01103911,cg01220469,cg01445163,cg01860063,cg01930518,cg02293936,cg02514021,cg02610550,cg02859537,cg02883842,cg03021377,cg03054600,cg03163878,cg03165859,cg03196689,cg03362689,cg03367560,cg03418552,cg03447530,cg03464336,cg03670441,cg03914913,cg03990478,cg04102199,cg04106489,cg04291704,cg04424052,cg04468564,cg04654677,cg04677344,cg04873927,cg04908280,cg0…	GSM701540	0.93
-1.246	0.129	Penis_Foreskin_Keratinocyte	Skin	UW.Penis_Foreskin_Keratinocyte_Primary_Cells.ChromatinAccessibility.skin01.DS18692.twopass.merge150.wgt10.zgt2.wig	cg00137855,cg00589541,cg00606396,cg00973947,cg01103911,cg01220469,cg01445163,cg01703736,cg02293936,cg02514021,cg02610550,cg02859537,cg03005121,cg03021377,cg03054600,cg03163878,cg03165859,cg03196689,cg03362689,cg03367560,cg03418552,cg03441227,cg03447530,cg03464336,cg03805929,cg03914913,cg03990478,cg04102199,cg04106489,cg04291704,cg04424052,cg04468564,cg04654677,cg04908280,cg04954144,cg04982052,cg0…	GSM817194	0.93
-1.213	0.133	Fetal_Muscle_Leg	Fetal Muscle	UW.Fetal_Muscle_Leg.ChromatinAccessibility.H-23808.DS17429.twopass.merge150.wgt10.zgt2.wig	cg00352417,cg00589541,cg00828689,cg00973947,cg01103911,cg01220469,cg01703736,cg01860063,cg01993169,cg02276361,cg02293936,cg02303067,cg02514021,cg02610550,cg02859537,cg03021377,cg03054600,cg03163878,cg03165859,cg03362689,cg03367560,cg03418552,cg03441227,cg03447530,cg03464336,cg03914913,cg03990478,cg04102199,cg04106489,cg04291704,cg04424052,cg04468564,cg04654677,cg04664628,cg04677344,cg04708391,cg0…	GSM701505	0.956
-1.176	0.136	Fibroblasts_Fetal_Skin_Biceps_Right	Fibroblast	UW.Fibroblasts_Fetal_Skin_Biceps_Right.ChromatinAccessibility.H-24259.DS19761.twopass.merge150.wgt10.zgt2.wig	cg00375235,cg00589541,cg00973947,cg01103911,cg01220469,cg01703736,cg01993169,cg02276361,cg02293936,cg02303067,cg02514021,cg02610550,cg02859537,cg03021377,cg03163878,cg03362689,cg03367560,cg03418552,cg03447530,cg03464336,cg03990478,cg04102199,cg04106489,cg04204246,cg04291704,cg04468564,cg04654677,cg04708391,cg04873927,cg04908280,cg04954144,cg04982052,cg04992282,cg05012551,cg05074908,cg05083496,cg0…	GSM878643	0.977
-1.21	0.138	CD34_Mobilised	Blood	UW.Mobilized_CD34_Primary_Cells.ChromatinAccessibility.RO_01508.DS11202.twopass.merge150.wgt10.zgt2.wig	cg00375235,cg00510718,cg00973947,cg01103911,cg01220469,cg01860063,cg02239968,cg02293936,cg02514021,cg02610550,cg02859537,cg02883842,cg03021377,cg03054600,cg03163878,cg03165859,cg03196689,cg03362689,cg03367560,cg03418552,cg03447530,cg03464336,cg03670441,cg03914913,cg03990478,cg04102199,cg04291704,cg04468564,cg04654677,cg04873927,cg04908280,cg04954144,cg04992282,cg05012551,cg05074908,cg05083496,cg0…	GSM493386	0.982
1.099	0.844	CD3	Blood	UW.CD3_Primary_Cells.ChromatinAccessibility.CB1_1-3-2011.DS17702.twopass.merge150.wgt10.zgt2.wig	cg00352417,cg00510718,cg00973947,cg01103911,cg01220469,cg01860063,cg01930518,cg02293936,cg02514021,cg02610550,cg02859537,cg02869960,cg03021377,cg03054600,cg03163878,cg03165859,cg03196689,cg03362689,cg03367560,cg03441227,cg03447530,cg03464336,cg03670441,cg03914913,cg03990478,cg04102199,cg04106489,cg04291704,cg04424052,cg04468564,cg04654677,cg04677344,cg04873927,cg04908280,cg04954144,cg04992282,cg0…	GSM701525	1
-1.074	0.171	CD3	Blood	UW.CD3_Primary_Cells.ChromatinAccessibility.CB6_1-4-2011.DS17706.twopass.merge150.wgt10.zgt2.wig	cg00352417,cg00510718,cg00828689,cg00973947,cg01103911,cg01220469,cg01445163,cg01860063,cg01930518,cg02175952,cg02239968,cg02293936,cg02514021,cg02610550,cg02859537,cg02883842,cg03021377,cg03039837,cg03054600,cg03163878,cg03165859,cg03362689,cg03441227,cg03447530,cg03464336,cg03670441,cg03680680,cg04102199,cg04106489,cg04424052,cg04468564,cg04654677,cg04677344,cg04873927,cg04908280,cg04954144,cg0…	GSM701526	1
0.517	0.688	CD3	Blood	UW.CD3_Primary_Cells.ChromatinAccessibility.RO_01679.DS17198.twopass.merge150.wgt10.zgt2.wig	cg00352417,cg00510718,cg00973947,cg01019496,cg01103911,cg01220469,cg01860063,cg01930518,cg02239968,cg02293936,cg02514021,cg02610550,cg02859537,cg03005121,cg03021377,cg03054600,cg03163878,cg03165859,cg03196689,cg03362689,cg03367560,cg03418552,cg03441227,cg03447530,cg03464336,cg03670441,cg03914913,cg03990478,cg04102199,cg04106489,cg04245374,cg04291704,cg04468564,cg04654677,cg04677344,cg04873927,cg0…	GSM665837	1
-1.028	0.182	CD3	Blood	UW.CD3_Primary_Cells.ChromatinAccessibility.RO_01701.DS17534.twopass.merge150.wgt10.zgt2.wig	cg00089162,cg00137855,cg00352417,cg00375235,cg00510718,cg00828689,cg00973947,cg01019496,cg01103911,cg01220469,cg01703736,cg01860063,cg01930518,cg02019305,cg02293936,cg02514021,cg02610550,cg02859537,cg02883842,cg03021377,cg03054600,cg03163878,cg03165859,cg03196689,cg03215657,cg03362689,cg03367560,cg03418552,cg03441227,cg03447530,cg03464336,cg03670441,cg03914913,cg03990478,cg04102199,cg04106489,cg0…	GSM701516	1
0.367	0.637	CD4_Mobilised	Blood	UW.Mobilized_CD4_Primary_Cells.ChromatinAccessibility.RO_01701.DS17175.twopass.merge150.wgt10.zgt2.wig	cg00352417,cg00375235,cg00510718,cg00828689,cg00973947,cg01019496,cg01103911,cg01220469,cg01445163,cg01703736,cg01860063,cg01930518,cg02019305,cg02293936,cg02303067,cg02514021,cg02610550,cg02859537,cg02869960,cg03021377,cg03054600,cg03163878,cg03165859,cg03196689,cg03362689,cg03367560,cg03418552,cg03441227,cg03447530,cg03464336,cg03670441,cg03914913,cg03952736,cg04102199,cg04106489,cg04291704,cg0…	GSM701491	1
0.825	0.782	CD4	Blood	UW.CD4_Primary_Cells.ChromatinAccessibility.RO_01549.DS15947.twopass.merge150.wgt10.zgt2.wig	cg00352417,cg00510718,cg00828689,cg00973947,cg00997931,cg01019496,cg01103911,cg01220469,cg01860063,cg01930518,cg02175952,cg02293936,cg02303067,cg02514021,cg02610550,cg02859537,cg03021377,cg03054600,cg03163878,cg03165859,cg03196689,cg03215657,cg03362689,cg03367560,cg03418552,cg03441227,cg03447530,cg03464336,cg03670441,cg03914913,cg03952736,cg03990478,cg04102199,cg04106489,cg04291704,cg04424052,cg0…	GSM665812	1
0.145	0.561	CD4	Blood	UW.CD4_Primary_Cells.ChromatinAccessibility.RO_01679.DS17212.twopass.merge150.wgt10.zgt2.wig	cg00326648,cg00352417,cg00510718,cg00973947,cg01019496,cg01103911,cg01220469,cg01860063,cg01930518,cg02019305,cg02293936,cg02514021,cg02610550,cg02859537,cg02883842,cg03021377,cg03054600,cg03163878,cg03165859,cg03196689,cg03362689,cg03367560,cg03418552,cg03441227,cg03447530,cg03464336,cg03670441,cg03914913,cg03990478,cg04102199,cg04106489,cg04291704,cg04424052,cg04468564,cg04654677,cg04677344,cg0…	GSM665839	1
-0.639	0.293	CD8	Blood	UW.CD8_Primary_Cells.ChromatinAccessibility.RO_01549.DS16012.twopass.merge150.wgt10.zgt2.wig	cg00326648,cg00352417,cg00375235,cg00510718,cg00828689,cg00973947,cg01019496,cg01103911,cg01220469,cg01445163,cg01646268,cg01860063,cg01930518,cg02239968,cg02240370,cg02293936,cg02303067,cg02514021,cg02610550,cg02859537,cg03021377,cg03054600,cg03163878,cg03165859,cg03196689,cg03362689,cg03367560,cg03418552,cg03441227,cg03447530,cg03464336,cg03670441,cg03914913,cg03952736,cg03990478,cg04102199,cg0…	GSM665813	1
0.042	0.525	CD8	Blood	UW.CD8_Primary_Cells.ChromatinAccessibility.RO_01679.DS17203.twopass.merge150.wgt10.zgt2.wig	cg00352417,cg00510718,cg00828689,cg00973947,cg01103911,cg01220469,cg01750221,cg01860063,cg01930518,cg02293936,cg02514021,cg02610550,cg02859537,cg02869960,cg02883842,cg03021377,cg03054600,cg03163878,cg03165859,cg03196689,cg03362689,cg03367560,cg03418552,cg03441227,cg03447530,cg03464336,cg03670441,cg03990478,cg04102199,cg04106489,cg04291704,cg04424052,cg04468564,cg04654677,cg04677344,cg04873927,cg0…	GSM665838	1
-0.082	0.479	CD8	Blood	UW.CD8_Primary_Cells.ChromatinAccessibility.RO_01689.DS17332.twopass.merge150.wgt10.zgt2.wig	cg00352417,cg00375235,cg00510718,cg00828689,cg00973947,cg01103911,cg01220469,cg01860063,cg01930518,cg02293936,cg02303067,cg02514021,cg02610550,cg02859537,cg02883842,cg03021377,cg03054600,cg03163878,cg03165859,cg03196689,cg03362689,cg03367560,cg03418552,cg03441227,cg03447530,cg03464336,cg03670441,cg03914913,cg03990478,cg04102199,cg04106489,cg04291704,cg04424052,cg04468564,cg04654677,cg04677344,cg0…	GSM701499	1
-1.174	0.155	CD19	Blood	UW.CD19_Primary_Cells.ChromatinAccessibility.RO_01679.DS17186.twopass.merge150.wgt10.zgt2.wig	cg00352417,cg00375235,cg00510718,cg00690554,cg00828689,cg00973947,cg01103911,cg01220469,cg01860063,cg01930518,cg02239968,cg02293936,cg02303067,cg02355033,cg02514021,cg02610550,cg02859537,cg02883842,cg03004748,cg03005121,cg03021377,cg03054600,cg03163878,cg03165859,cg03196689,cg03362689,cg03367560,cg03418552,cg03441227,cg03447530,cg03464336,cg03670441,cg03914913,cg03990478,cg04102199,cg04106489,cg0…	GSM701492	1
-1.139	0.166	CD19	Blood	UW.CD19_Primary_Cells.ChromatinAccessibility.RO_01689.DS17281.twopass.merge150.wgt10.zgt2.wig	cg00352417,cg00375235,cg00510718,cg00828689,cg00973947,cg01103911,cg01220469,cg01445163,cg01703736,cg01860063,cg01930518,cg02239968,cg02293936,cg02514021,cg02610550,cg02859537,cg03004748,cg03021377,cg03039837,cg03054600,cg03163878,cg03165859,cg03196689,cg03362689,cg03367560,cg03418552,cg03441227,cg03447530,cg03464336,cg03680680,cg03914913,cg04102199,cg04106489,cg04291704,cg04424052,cg04468564,cg0…	GSM701493	1
-1.072	0.166	CD19	Blood	UW.CD19_Primary_Cells.ChromatinAccessibility.RO_01701.DS17440.twopass.merge150.wgt10.zgt2.wig	cg00352417,cg00375235,cg00510718,cg00690554,cg00828689,cg00973947,cg01019496,cg01103911,cg01220469,cg01860063,cg01930518,cg02239968,cg02293936,cg02514021,cg02610550,cg02687543,cg02859537,cg03004748,cg03021377,cg03054600,cg03163878,cg03165859,cg03196689,cg03362689,cg03367560,cg03441227,cg03447530,cg03464336,cg03670441,cg03914913,cg03952736,cg04102199,cg04106489,cg04291704,cg04424052,cg04468564,cg0…	GSM701507	1
-0.297	0.402	CD34_Mobilised	Blood	UW.Mobilized_CD34_Primary_Cells.ChromatinAccessibility.RO_00738.DS13199.twopass.merge150.wgt10.zgt2.wig	cg00352417,cg00375235,cg00510718,cg00973947,cg01103911,cg01220469,cg01860063,cg01930518,cg02239968,cg02293936,cg02514021,cg02610550,cg02859537,cg02883842,cg03021377,cg03054600,cg03163878,cg03196689,cg03362689,cg03418552,cg03441227,cg03447530,cg03464336,cg03670441,cg03914913,cg03990478,cg04102199,cg04106489,cg04291704,cg04424052,cg04468564,cg04654677,cg04677344,cg04873927,cg04908280,cg04954144,cg0…	GSM530664	1
-0.653	0.285	CD34_Mobilised	Blood	UW.Mobilized_CD34_Primary_Cells.ChromatinAccessibility.RO_01492.DS14206.twopass.merge150.wgt10.zgt2.wig	cg00352417,cg00375235,cg00510718,cg00828689,cg00973947,cg01019496,cg01103911,cg01220469,cg01703736,cg01860063,cg02239968,cg02293936,cg02514021,cg02610550,cg02859537,cg02883842,cg03021377,cg03054600,cg03163878,cg03165859,cg03362689,cg03367560,cg03418552,cg03441227,cg03447530,cg03464336,cg03670441,cg03914913,cg03990478,cg04102199,cg04106489,cg04291704,cg04424052,cg04468564,cg04654677,cg04677344,cg0…	GSM595919	1
0.728	0.761	CD34_Mobilised	Blood	UW.Mobilized_CD34_Primary_Cells.ChromatinAccessibility.RO_01517.DS14129.twopass.merge150.wgt10.zgt2.wig	cg00352417,cg00375235,cg00510718,cg00973947,cg01103911,cg01220469,cg01860063,cg02239968,cg02293936,cg02514021,cg02610550,cg02859537,cg02883842,cg03021377,cg03054600,cg03163878,cg03165859,cg03362689,cg03367560,cg03418552,cg03441227,cg03447530,cg03464336,cg03670441,cg03914913,cg03990478,cg04102199,cg04291704,cg04468564,cg04654677,cg04677344,cg04873927,cg04908280,cg04954144,cg04992282,cg05012551,cg0…	GSM595917	1
-1.207	0.143	CD34_Mobilised	Blood	UW.Mobilized_CD34_Primary_Cells.ChromatinAccessibility.RO_01527.DS11666.twopass.merge150.wgt10.zgt2.wig	cg00352417,cg00375235,cg00510718,cg00973947,cg01103911,cg01220469,cg01703736,cg01860063,cg02239968,cg02293936,cg02514021,cg02610550,cg02859537,cg02883842,cg03021377,cg03054600,cg03163878,cg03165859,cg03362689,cg03367560,cg03418552,cg03441227,cg03464336,cg03670441,cg03914913,cg03990478,cg04102199,cg04106489,cg04291704,cg04468564,cg04654677,cg04677344,cg04873927,cg04908280,cg04954144,cg04992282,cg0…	GSM493387	1
0.655	0.735	CD34_Mobilised	Blood	UW.Mobilized_CD34_Primary_Cells.ChromatinAccessibility.RO_01535.DS14197.twopass.merge150.wgt10.zgt2.wig	cg00352417,cg00510718,cg00828689,cg00973947,cg01103911,cg01220469,cg01703736,cg01860063,cg02239968,cg02293936,cg02514021,cg02610550,cg02859537,cg02883842,cg03021377,cg03054600,cg03163878,cg03165859,cg03215657,cg03362689,cg03367560,cg03418552,cg03441227,cg03447530,cg03464336,cg03670441,cg03914913,cg03990478,cg04102199,cg04106489,cg04291704,cg04468564,cg04654677,cg04677344,cg04873927,cg04908280,cg0…	GSM595918	1
0.642	0.726	CD56_Mobilised	Blood	UW.Mobilized_CD56_Primary_Cells.ChromatinAccessibility.RO_01689.DS16376.twopass.merge150.wgt10.zgt2.wig	cg00352417,cg00510718,cg00589541,cg00828689,cg00973947,cg01103911,cg01220469,cg01860063,cg02239968,cg02293936,cg02303067,cg02338963,cg02514021,cg02610550,cg02859537,cg02869960,cg02883842,cg03021377,cg03039837,cg03054600,cg03163878,cg03165859,cg03362689,cg03367560,cg03418552,cg03441227,cg03447530,cg03464336,cg03670441,cg03680680,cg03914913,cg03952736,cg03990478,cg04102199,cg04106489,cg04291704,cg0…	GSM665820	1
0.28	0.61	CD56	Blood	UW.CD56_Primary_Cells.ChromatinAccessibility.RO_01679.DS17189.twopass.merge150.wgt10.zgt2.wig	cg00352417,cg00375235,cg00510718,cg00828689,cg00973947,cg01103911,cg01220469,cg01860063,cg01930518,cg02293936,cg02514021,cg02610550,cg02859537,cg03021377,cg03054600,cg03163878,cg03165859,cg03196689,cg03362689,cg03367560,cg03418552,cg03447530,cg03464336,cg03670441,cg03914913,cg03990478,cg04102199,cg04106489,cg04291704,cg04468564,cg04654677,cg04873927,cg04908280,cg04954144,cg04992282,cg05012551,cg0…	GSM665836	1
0.232	0.596	CD56	Blood	UW.CD56_Primary_Cells.ChromatinAccessibility.RO_01701.DS17443.twopass.merge150.wgt10.zgt2.wig	cg00352417,cg00375235,cg00510718,cg00828689,cg00973947,cg01103911,cg01220469,cg01703736,cg01860063,cg02293936,cg02514021,cg02610550,cg02859537,cg03021377,cg03054600,cg03163878,cg03165859,cg03362689,cg03367560,cg03418552,cg03447530,cg03464336,cg03670441,cg03952736,cg03990478,cg04102199,cg04106489,cg04291704,cg04424052,cg04468564,cg04654677,cg04677344,cg04873927,cg04908280,cg04954144,cg04992282,cg0…	GSM701508	1
-0.415	0.363	Breast_vHMEC	Breast	UW.Breast_vHMEC.ChromatinAccessibility.RM035.DS18438.twopass.merge150.wgt10.zgt2.wig	cg00495035,cg00606396,cg00973947,cg01103911,cg01220469,cg01445163,cg01703736,cg02293936,cg02514021,cg02610550,cg03005121,cg03021377,cg03054600,cg03163878,cg03165859,cg03196689,cg03362689,cg03367560,cg03418552,cg03441227,cg03447530,cg03464336,cg03805929,cg03990478,cg04102199,cg04106489,cg04291704,cg04424052,cg04468564,cg04654677,cg04873927,cg04908280,cg04954144,cg04982052,cg04992282,cg05012551,cg0…	GSM753974	1
-0.589	0.3	Mesenchymal_Stem_Cells	ES Cell	UW.H1_Derived_Mesenchymal_Stem_Cells.ChromatinAccessibility.DS20671.twopass.merge150.wgt10.zgt2.wig	cg00352417,cg00510718,cg00589541,cg00973947,cg01103911,cg01220469,cg01703736,cg01993169,cg02293936,cg02514021,cg02610550,cg02859537,cg02883842,cg03021377,cg03054600,cg03163878,cg03165859,cg03196689,cg03362549,cg03362689,cg03367560,cg03418552,cg03441227,cg03447530,cg03464336,cg03990478,cg04102199,cg04106489,cg04291704,cg04468564,cg04654677,cg04708391,cg04873927,cg04908280,cg04954144,cg04982052,cg0…	GSM906380	1
-1.035	0.172	Mesenchymal_Stem_Cells	ES Cell	UW.H1_Derived_Mesenchymal_Stem_Cells.ChromatinAccessibility.DS21042.twopass.merge150.wgt10.zgt2.wig	cg00352417,cg00375235,cg00510718,cg00589541,cg00973947,cg01103911,cg01220469,cg01445163,cg01703736,cg01860063,cg01930518,cg01993169,cg02293936,cg02514021,cg02610550,cg02859537,cg02869960,cg02883842,cg03021377,cg03054600,cg03163878,cg03165859,cg03166508,cg03362549,cg03362689,cg03367560,cg03418552,cg03441227,cg03447530,cg03464336,cg03914913,cg03990478,cg04102199,cg04106489,cg04204246,cg04291704,cg0…	GSM906381	1
-0.061	0.485	Fetal_Adrenal_Gland	Fetal Adrenal	UW.Fetal_Adrenal_Gland.ChromatinAccessibility.H-24409.DS20343.twopass.merge150.wgt10.zgt2.wig	cg00375235,cg00510718,cg00589541,cg00973947,cg01038861,cg01103911,cg01220469,cg01444413,cg01646268,cg01703736,cg01808053,cg01860063,cg01930518,cg01993169,cg02293936,cg02303067,cg02514021,cg02580987,cg02610550,cg02800334,cg02859537,cg02883842,cg03021377,cg03054600,cg03163878,cg03165859,cg03196689,cg03362689,cg03367560,cg03418552,cg03441227,cg03447530,cg03464336,cg03914913,cg03952736,cg03990478,cg0…	GSM878658	1
-1.11	0.153	Fetal_Heart	Fetal Heart	UW.Fetal_Heart.ChromatinAccessibility.H-23589.DS16500.twopass.merge150.wgt10.zgt2.wig	cg00352417,cg00375235,cg00510718,cg00589541,cg00828689,cg00973947,cg01019496,cg01103911,cg01220469,cg01445163,cg01703736,cg01860063,cg01930518,cg02514021,cg02610550,cg02859537,cg03005121,cg03021377,cg03054600,cg03163878,cg03165859,cg03196689,cg03215657,cg03362689,cg03367560,cg03418552,cg03441227,cg03447530,cg03464336,cg03713585,cg03914913,cg03990478,cg04102199,cg04106489,cg04204246,cg04291704,cg0…	GSM665824	1
-0.079	0.482	Fetal_Intestine_Large	Fetal Intestine, Large	UW.Fetal_Intestine_Large.ChromatinAccessibility.H-23855.DS17502.twopass.merge150.wgt10.zgt2.wig	cg00137855,cg00510718,cg00973947,cg01019496,cg01103911,cg01220469,cg01860063,cg01930518,cg02239968,cg02293936,cg02514021,cg02610550,cg02859537,cg02883842,cg03021377,cg03054600,cg03163878,cg03165859,cg03196689,cg03362689,cg03367560,cg03447530,cg03464336,cg03670441,cg03914913,cg03990478,cg04102199,cg04106489,cg04291704,cg04468564,cg04654677,cg04677344,cg04873927,cg04908280,cg04954144,cg04992282,cg0…	GSM701514	1
-0.793	0.234	Fetal_Skin	Fetal Skin	UW.Fetal_Skin.ChromatinAccessibility.H-22337.DS10987.twopass.merge150.wgt10.zgt2.wig	cg00589541,cg00973947,cg01103911,cg01220469,cg01703736,cg01860063,cg02293936,cg02514021,cg02610550,cg02859537,cg03021377,cg03054600,cg03163878,cg03165859,cg03196689,cg03215657,cg03362689,cg03367560,cg03418552,cg03441227,cg03447530,cg03464336,cg03713585,cg03914913,cg03990478,cg04102199,cg04245374,cg04291704,cg04424052,cg04468564,cg04654677,cg04873927,cg04908280,cg04954144,cg04982052,cg04992282,cg0…	GSM817158	1
-0.485	0.332	Fetal_Thymus	Fetal Thymus	UW.Fetal_Thymus.ChromatinAccessibility.H-23589.DS16490.twopass.merge150.wgt10.zgt2.wig	cg00326648,cg00352417,cg00375235,cg00510718,cg00589541,cg00690554,cg00828689,cg00973947,cg01103911,cg01220469,cg01703736,cg01860063,cg01993169,cg02175952,cg02293936,cg02303067,cg02514021,cg02610550,cg02859537,cg02883842,cg03021377,cg03054600,cg03163878,cg03165859,cg03196689,cg03362689,cg03367560,cg03418552,cg03441227,cg03447530,cg03464336,cg03670441,cg03914913,cg03990478,cg04102199,cg04106489,cg0…	GSM665823	1
0.231	0.591	Fetal_Thymus	Fetal Thymus	UW.Fetal_Thymus.ChromatinAccessibility.H-23769.DS17323.twopass.merge150.wgt10.zgt2.wig	cg00352417,cg00510718,cg00589541,cg00828689,cg00973947,cg01103911,cg01220469,cg01860063,cg01930518,cg02175952,cg02293936,cg02303067,cg02514021,cg02610550,cg02859537,cg02883842,cg03021377,cg03054600,cg03163878,cg03165859,cg03196689,cg03215657,cg03362689,cg03367560,cg03418552,cg03441227,cg03447530,cg03464336,cg03670441,cg03914913,cg03990478,cg04102199,cg04106489,cg04291704,cg04468564,cg04507945,cg0…	GSM701497	1
-0.655	0.284	Fetal_Thymus	Fetal Thymus	UW.Fetal_Thymus.ChromatinAccessibility.H-24401.DS20335.twopass.merge150.wgt10.zgt2.wig	cg00352417,cg00510718,cg00589541,cg00973947,cg01103911,cg01220469,cg01646268,cg01860063,cg01930518,cg01993169,cg02175952,cg02239968,cg02293936,cg02303067,cg02514021,cg02610550,cg02859537,cg02883842,cg03021377,cg03054600,cg03163878,cg03165859,cg03196689,cg03215657,cg03362689,cg03367560,cg03418552,cg03441227,cg03447530,cg03464336,cg03670441,cg03914913,cg03990478,cg04102199,cg04106489,cg04291704,cg0…	GSM878656	1
-1.119	0.167	Fetal_Thymus	Fetal Thymus	UW.Fetal_Thymus.ChromatinAccessibility.H-24409.DS20341.twopass.merge150.wgt10.zgt2.wig	cg00352417,cg00375235,cg00510718,cg00589541,cg00828689,cg00973947,cg01103911,cg01220469,cg01860063,cg01930518,cg02175952,cg02239968,cg02293936,cg02514021,cg02610550,cg02859537,cg02883842,cg03005121,cg03021377,cg03054600,cg03163878,cg03165859,cg03196689,cg03215657,cg03362689,cg03367560,cg03418552,cg03441227,cg03447530,cg03464336,cg03670441,cg03914913,cg03990478,cg04102199,cg04106489,cg04291704,cg0…	GSM878657	1
-0.815	0.225	Fibroblasts_Fetal_Skin_Biceps_Left	Fibroblast	UW.Fibroblasts_Fetal_Skin_Biceps_Left.ChromatinAccessibility.H-24259.DS19857.twopass.merge150.wgt10.zgt2.wig	cg00589541,cg00973947,cg01103911,cg01220469,cg01703736,cg01923881,cg01930518,cg01993169,cg02276361,cg02293936,cg02514021,cg02610550,cg02859537,cg03021377,cg03163878,cg03362689,cg03367560,cg03418552,cg03447530,cg03464336,cg03615849,cg03914913,cg04102199,cg04106489,cg04204246,cg04291704,cg04654677,cg04664628,cg04708391,cg04908280,cg04954144,cg04982052,cg04992282,cg05012551,cg05074908,cg05083496,cg0…	GSM878644	1
-1.077	0.158	Fibroblasts_Fetal_Skin_Quadriceps_Left	Fibroblast	UW.Fibroblasts_Fetal_Skin_Quadriceps_Left.ChromatinAccessibility.H-24259.DS20046.twopass.merge150.wgt10.zgt2.wig	cg00589541,cg00973947,cg01103911,cg01220469,cg01703736,cg01993169,cg02276361,cg02293936,cg02514021,cg02610550,cg02859537,cg02883842,cg03021377,cg03054600,cg03163878,cg03362689,cg03367560,cg03418552,cg03447530,cg03464336,cg03615849,cg03914913,cg03990478,cg04102199,cg04106489,cg04204246,cg04291704,cg04468564,cg04654677,cg04664628,cg04699145,cg04708391,cg04873927,cg04908280,cg04954144,cg04982052,cg0…	GSM878648	1
-1.07	0.16	Fibroblasts_Fetal_Skin_Quadriceps_Left	Fibroblast	UW.Fibroblasts_Fetal_Skin_Quadriceps_Left.ChromatinAccessibility.H-24259.DS20056.twopass.merge150.wgt10.zgt2.wig	cg00589541,cg00828689,cg00973947,cg01103911,cg01220469,cg01703736,cg01993169,cg02276361,cg02293936,cg02303067,cg02514021,cg02610550,cg02859537,cg03021377,cg03163878,cg03362689,cg03367560,cg03418552,cg03447530,cg03464336,cg03990478,cg04102199,cg04106489,cg04204246,cg04291704,cg04468564,cg04654677,cg04664628,cg04699145,cg04708391,cg04873927,cg04908280,cg04954144,cg04982052,cg04992282,cg05012551,cg0…	GSM878649	1
-1.129	0.156	Penis_Foreskin_Keratinocyte	Skin	UW.Penis_Foreskin_Keratinocyte_Primary_Cells.ChromatinAccessibility.skin01.DS18695.twopass.merge150.wgt10.zgt2.wig	cg00606396,cg00973947,cg01103911,cg01220469,cg01703736,cg01993169,cg02514021,cg02610550,cg02859537,cg03005121,cg03021377,cg03054600,cg03163878,cg03165859,cg03362689,cg03367560,cg03418552,cg03441227,cg03447530,cg03464336,cg03805929,cg03914913,cg03990478,cg04102199,cg04291704,cg04424052,cg04468564,cg04654677,cg04954144,cg04982052,cg04992282,cg05012551,cg05074908,cg05083496,cg05100917,cg05154615,cg0…	GSM817195	1
