# Supplementary material for: Genetic and environmental influences interact with age and sex in shaping the human methylome
Source: Nat Commun. 2016 Mar 30;7:11115. doi: 10.1038/ncomms11115 (PMC4820961; doi:10.1038/ncomms11115)
Supplement: Supplementary Data 5 — Enrichment analysis of heritability results among CpG vs non-GpG probes [file ncomms11115-s6.xlsx]

## Sheet: Sheet1
Supplementary Data 5: Enrichment analysis of heritability results among CpG vs non-GpG probes
comparison against all CpGs
Category	N	N non-CpG sites	%	X-squared (1 df)	P
All CpGs	407373	1289	0.316418
Va X age interaction	7806	65	0.832693	73.7923	< 2.2e-16
Ve X age interaction	32234	57	0.176832	17.4241	< 2.2e-16
Va X sex interaction	657	0	0	1.1336	0.287
Ve X sex interaction	2034	36	1.76991	139.537	< 2.2e-16
comparison against variable CpGs
Category	N	N non-CpG sites	%	X-squared (1 df)	P
Variable CpGs (SD > 0.03)	101875	320	0.31411
h2 >= 0.5	33329	0	0	154.596	< 2.2e-16
h2 < 0.20	18860	313	1.6596	1332.85	< 2.2e-16
