# Supplementary material for: Genetic and environmental influences interact with age and sex in shaping the human methylome
Source: Nat Commun. 2016 Mar 30;7:11115. doi: 10.1038/ncomms11115 (PMC4820961; doi:10.1038/ncomms11115)
Supplement: Supplementary Data 6 — Enrichment and depletion test statistics for sites with significant age by genome interaction among DNAse I hypersensitive sites in 299 cellular samples from the Epigenomic Roadmap consortium [file ncomms11115-s7.xlsx]

## Sheet: Enrichment Test
Supplementary Data 6: Enrichment test statistics for sites with significant age by genome interaction among DNAse I hypersensitive sites in 299 cellular samples from the Epigenomic Roadmap consortium
Zscore	Pvalue	Cell	Tissue	File	Probe	Accession	Qvalue
5.376	1.13e-05	Neuronal_Progenitor_Cultured_Cells	ES Cell	UW.H1_Derived_Neuronal_Progenitor_Cultured_Cells.ChromatinAccessibility.DS20153.twopass.merge150.wgt10.zgt2.wig	cg00000165,cg00012397,cg00022558,cg00057393,cg00057569,cg00063703,cg00067606,cg00069314,cg00096104,cg00104570,cg00155485,cg00265863,cg00312921,cg00316222,cg00321703,cg00443645,cg00469814,cg00481457,cg00554442,cg00560547,cg00589006,cg00622654,cg00626110,cg00686339,cg00721062,cg00778858,cg00795616,cg00810208,cg00811771,cg00814065,cg00818473,cg00834924,cg00849368,cg00859739,cg00889599,cg00906130,cg0…	GSM906379	0.0213
4.493	9.1e-05	Fetal_Spinal_Cord	Fetal Spinal Cord	UW.Fetal_Spinal_Cord.ChromatinAccessibility.H-24493.DS20530.twopass.merge150.wgt10.zgt2.wig	cg00000165,cg00012397,cg00017271,cg00057393,cg00057569,cg00063703,cg00067606,cg00069314,cg00096104,cg00104570,cg00155485,cg00265863,cg00298921,cg00312921,cg00316222,cg00321703,cg00380860,cg00404788,cg00469814,cg00481457,cg00554442,cg00560547,cg00563352,cg00622654,cg00626110,cg00699569,cg00778858,cg00811771,cg00814065,cg00818473,cg00834924,cg00849368,cg00859739,cg00889599,cg00906130,cg00906319,cg0…	GSM878663	0.0854
4.43	0.000161	Fetal_Kidney_Right	Fetal Kidney	UW.Fetal_Kidney_Right.ChromatinAccessibility.H-23758.DS17144.twopass.merge150.wgt10.zgt2.wig	cg00000165,cg00012397,cg00022558,cg00057393,cg00057569,cg00063703,cg00067606,cg00069314,cg00096104,cg00104570,cg00155485,cg00265863,cg00312921,cg00316222,cg00321703,cg00380860,cg00443645,cg00481457,cg00554442,cg00560547,cg00589006,cg00622654,cg00626110,cg00628211,cg00778858,cg00797152,cg00811771,cg00814065,cg00818473,cg00834924,cg00848480,cg00849368,cg00859739,cg00889599,cg00906130,cg00906319,cg0…	GSM817163	0.0893
4.393	0.00019	Fetal_Renal_Cortex	Fetal Renal Cortex	UW.Fetal_Renal_Cortex.ChromatinAccessibility.H-24493.DS20568.twopass.merge150.wgt10.zgt2.wig	cg00000165,cg00009088,cg00012397,cg00022558,cg00057393,cg00057569,cg00063703,cg00067606,cg00069314,cg00096104,cg00104570,cg00155485,cg00265863,cg00312921,cg00316222,cg00321703,cg00443645,cg00444740,cg00481457,cg00554442,cg00589006,cg00622654,cg00626110,cg00628211,cg00686339,cg00778858,cg00793227,cg00797152,cg00810208,cg00811771,cg00814065,cg00818473,cg00834924,cg00848480,cg00849368,cg00859739,cg0…	GSM878667	0.0893
3.864	0.000754	H1	ES Cell	UW.H1.ChromatinAccessibility.DS18873.twopass.merge150.wgt10.zgt2.wig	cg00000165,cg00012397,cg00022558,cg00057393,cg00057569,cg00063703,cg00067606,cg00069314,cg00096104,cg00104570,cg00155485,cg00265863,cg00312921,cg00316222,cg00321703,cg00469814,cg00481457,cg00554442,cg00560547,cg00589006,cg00622654,cg00699569,cg00726151,cg00760067,cg00778858,cg00795616,cg00811771,cg00814065,cg00818473,cg00834924,cg00849368,cg00859739,cg00906130,cg00906319,cg00927294,cg00932007,cg0…	GSM878616	0.106
3.988	0.000708	Neuronal_Progenitor_Cultured_Cells	ES Cell	UW.H1_Derived_Neuronal_Progenitor_Cultured_Cells.ChromatinAccessibility.DS18739.twopass.merge150.wgt10.zgt2.wig	cg00000165,cg00012397,cg00022558,cg00057393,cg00057569,cg00063703,cg00067606,cg00069314,cg00096104,cg00104570,cg00155485,cg00265863,cg00312921,cg00316222,cg00321703,cg00380860,cg00469814,cg00481457,cg00554442,cg00560547,cg00563352,cg00589006,cg00622654,cg00626110,cg00628211,cg00686339,cg00778858,cg00795616,cg00811771,cg00814065,cg00818473,cg00849368,cg00859739,cg00889599,cg00906130,cg00906319,cg0…	GSM878615	0.106
4.133	0.000287	Fetal_Brain	Fetal Brain	UW.Fetal_Brain.ChromatinAccessibility.H-23399.DS15453.twopass.merge150.wgt10.zgt2.wig	cg00000165,cg00009088,cg00012397,cg00017271,cg00057569,cg00063703,cg00067606,cg00069314,cg00096104,cg00104570,cg00155485,cg00265863,cg00298921,cg00312921,cg00316222,cg00321703,cg00380860,cg00469814,cg00481457,cg00554442,cg00554973,cg00589006,cg00622654,cg00778858,cg00793227,cg00811771,cg00814065,cg00849368,cg00859739,cg00889599,cg00906130,cg00906319,cg00927294,cg00932007,cg00939106,cg00991297,cg0…	GSM665804	0.106
4.045	0.000748	Fetal_Renal_Cortex_Left	Fetal Renal Cortex	UW.Fetal_Renal_Cortex_Left.ChromatinAccessibility.H-24169.DS18931.twopass.merge150.wgt10.zgt2.wig	cg00000165,cg00009088,cg00012397,cg00022558,cg00057393,cg00057569,cg00063703,cg00067606,cg00069314,cg00096104,cg00104570,cg00155485,cg00265863,cg00312921,cg00316222,cg00321703,cg00380860,cg00481457,cg00554442,cg00589006,cg00622654,cg00628211,cg00686339,cg00778858,cg00793227,cg00811771,cg00814065,cg00818473,cg00834924,cg00848480,cg00849368,cg00859739,cg00906130,cg00906319,cg00927294,cg00932007,cg0…	GSM817203	0.106
4.137	0.00042	Fetal_Renal_Cortex_Right	Fetal Renal Cortex	UW.Fetal_Renal_Cortex_Right.ChromatinAccessibility.H-24232.DS19254.twopass.merge150.wgt10.zgt2.wig	cg00000165,cg00009088,cg00012397,cg00022558,cg00057393,cg00057569,cg00063703,cg00067606,cg00069314,cg00096104,cg00104570,cg00155485,cg00265863,cg00312921,cg00316222,cg00321703,cg00380860,cg00444740,cg00481457,cg00554442,cg00560547,cg00563352,cg00589006,cg00622654,cg00626110,cg00628211,cg00778858,cg00793227,cg00811771,cg00814065,cg00818473,cg00848480,cg00849368,cg00859739,cg00906130,cg00906319,cg0…	GSM817210	0.106
3.788	0.000903	Fetal_Renal_Cortex	Fetal Renal Cortex	UW.Fetal_Renal_Cortex.ChromatinAccessibility.H-23769.DS17307.twopass.merge150.wgt10.zgt2.wig	cg00000165,cg00009088,cg00012397,cg00022558,cg00057393,cg00057569,cg00063703,cg00067606,cg00069314,cg00096104,cg00104570,cg00155485,cg00265863,cg00312921,cg00316222,cg00321703,cg00380860,cg00443645,cg00481457,cg00554442,cg00560547,cg00589006,cg00622654,cg00626110,cg00778858,cg00793227,cg00811771,cg00814065,cg00818473,cg00834924,cg00848480,cg00849368,cg00859739,cg00906130,cg00906319,cg00917642,cg0…	GSM701494	0.106
3.779	0.000811	Fetal_Renal_Cortex	Fetal Renal Cortex	UW.Fetal_Renal_Cortex.ChromatinAccessibility.H-24078.DS18428.twopass.merge150.wgt10.zgt2.wig	cg00000165,cg00012397,cg00017271,cg00022558,cg00057393,cg00057569,cg00063703,cg00067606,cg00069314,cg00096104,cg00104570,cg00155485,cg00265863,cg00312921,cg00316222,cg00321703,cg00380860,cg00443645,cg00469814,cg00481457,cg00554442,cg00560547,cg00589006,cg00622654,cg00686339,cg00778858,cg00793227,cg00811771,cg00814065,cg00818473,cg00834924,cg00848480,cg00849368,cg00859739,cg00889599,cg00906130,cg0…	GSM817176	0.106
4.051	0.000574	Fetal_Renal_Cortex	Fetal Renal Cortex	UW.Fetal_Renal_Cortex.ChromatinAccessibility.H-24259.DS19388.twopass.merge150.wgt10.zgt2.wig	cg00000165,cg00009088,cg00012397,cg00022558,cg00057393,cg00057569,cg00063703,cg00067606,cg00069314,cg00096104,cg00104570,cg00155485,cg00265863,cg00312921,cg00316222,cg00321703,cg00481457,cg00554442,cg00560547,cg00622654,cg00626110,cg00628211,cg00686339,cg00778858,cg00793227,cg00810208,cg00811771,cg00814065,cg00818473,cg00834924,cg00848480,cg00849368,cg00859739,cg00906130,cg00906319,cg00927294,cg0…	GSM878629	0.106
3.913	0.000899	Fetal_Renal_Pelvis	Fetal Renal Pelvis	UW.Fetal_Renal_Pelvis.ChromatinAccessibility.H-24477.DS20448.twopass.merge150.wgt10.zgt2.wig	cg00000165,cg00009088,cg00012397,cg00022558,cg00057393,cg00057569,cg00063703,cg00067606,cg00069314,cg00096104,cg00104570,cg00155485,cg00265863,cg00312921,cg00316222,cg00321703,cg00380860,cg00443645,cg00444740,cg00481457,cg00554442,cg00560547,cg00563352,cg00589006,cg00622654,cg00626110,cg00628211,cg00686339,cg00778858,cg00793227,cg00797152,cg00810208,cg00811771,cg00814065,cg00818473,cg00834924,cg0…	GSM878662	0.106
3.992	0.000532	Fetal_Spinal_Cord	Fetal Spinal Cord	UW.Fetal_Spinal_Cord.ChromatinAccessibility.H-24409.DS20351.twopass.merge150.wgt10.zgt2.wig	cg00000165,cg00012397,cg00017271,cg00057393,cg00057569,cg00063703,cg00067606,cg00069314,cg00096104,cg00104570,cg00155485,cg00265863,cg00312921,cg00316222,cg00321703,cg00380860,cg00469814,cg00481457,cg00554442,cg00589006,cg00622654,cg00626110,cg00699569,cg00726151,cg00778858,cg00811771,cg00814065,cg00818473,cg00834924,cg00849368,cg00859739,cg00889599,cg00906130,cg00906319,cg00927294,cg00932007,cg0…	GSM878661	0.106
4.047	0.000479	iPS_DF_6.9	IPS cell	UW.iPS_DF_6.9.ChromatinAccessibility.DS15164.twopass.merge150.wgt10.zgt2.wig	cg00000165,cg00012397,cg00022558,cg00057393,cg00057569,cg00063703,cg00069314,cg00096104,cg00104570,cg00155485,cg00265863,cg00312921,cg00316222,cg00321703,cg00469814,cg00481457,cg00554442,cg00560547,cg00589006,cg00599914,cg00622654,cg00699569,cg00726151,cg00778858,cg00810208,cg00811771,cg00814065,cg00818473,cg00834924,cg00849368,cg00859739,cg00906130,cg00906319,cg00927294,cg00932007,cg00939106,cg0…	GSM665802	0.106
4.077	0.000522	iPS_DF_19.11	IPS cell	UW.iPS_DF_19.11.ChromatinAccessibility.DS15153.twopass.merge150.wgt10.zgt2.wig	cg00000165,cg00022558,cg00057393,cg00057569,cg00063703,cg00067606,cg00096104,cg00104570,cg00155485,cg00265863,cg00312921,cg00316222,cg00404788,cg00449384,cg00469814,cg00481457,cg00554442,cg00560547,cg00589006,cg00622654,cg00699569,cg00721062,cg00778858,cg00795616,cg00811771,cg00814065,cg00834924,cg00849368,cg00859739,cg00906130,cg00906319,cg00927294,cg00932007,cg00939106,cg00984146,cg00991297,cg0…	GSM665801	0.106
3.862	0.00106	Fetal_Kidney_Left	Fetal Kidney	UW.Fetal_Kidney_Left.ChromatinAccessibility.H-23758.DS17140.twopass.merge150.wgt10.zgt2.wig	cg00000165,cg00012397,cg00022558,cg00057393,cg00057569,cg00063703,cg00067606,cg00069314,cg00096104,cg00104570,cg00155485,cg00265863,cg00312921,cg00316222,cg00321703,cg00380860,cg00469814,cg00481457,cg00554442,cg00560547,cg00589006,cg00622654,cg00626110,cg00778858,cg00793227,cg00797152,cg00811771,cg00814065,cg00818473,cg00834924,cg00848480,cg00849368,cg00859739,cg00906130,cg00906319,cg00927294,cg0…	GSM774209	0.117
3.707	0.00113	H9	ES Cell	UW.H9.ChromatinAccessibility.DS18517.twopass.merge150.wgt10.zgt2.wig	cg00000165,cg00012397,cg00022558,cg00057393,cg00057569,cg00063703,cg00067606,cg00069314,cg00096104,cg00104570,cg00155485,cg00244854,cg00265863,cg00312921,cg00316222,cg00321703,cg00380860,cg00469814,cg00481457,cg00554442,cg00560547,cg00589006,cg00622654,cg00699569,cg00760067,cg00778858,cg00795616,cg00811771,cg00814065,cg00818473,cg00849368,cg00859739,cg00906130,cg00906319,cg00927294,cg00932007,cg0…	GSM878612	0.118
3.569	0.00126	Fetal_Brain	Fetal Brain	UW.Fetal_Brain.ChromatinAccessibility.H-22510.DS11872.twopass.merge150.wgt10.zgt2.wig	cg00000165,cg00017271,cg00057569,cg00063703,cg00069314,cg00104570,cg00155485,cg00265863,cg00321703,cg00469814,cg00481457,cg00554442,cg00589006,cg00622654,cg00626110,cg00699569,cg00814065,cg00818473,cg00849368,cg00859739,cg00889599,cg00906130,cg00927294,cg00932007,cg00939106,cg00991297,cg01038750,cg01068006,cg01086446,cg01087832,cg01100203,cg01114937,cg01122302,cg01157404,cg01217180,cg01337508,cg0…	GSM530651	0.124
3.612	0.00148	Fetal_Renal_Pelvis_Left	Fetal Renal Pelvis	UW.Fetal_Renal_Pelvis_Left.ChromatinAccessibility.H-24232.DS19238.twopass.merge150.wgt10.zgt2.wig	cg00012397,cg00022558,cg00057393,cg00057569,cg00063703,cg00067606,cg00069314,cg00096104,cg00104570,cg00155485,cg00265863,cg00312921,cg00316222,cg00321703,cg00443645,cg00444740,cg00481457,cg00554442,cg00560547,cg00589006,cg00622654,cg00778858,cg00793227,cg00810208,cg00811771,cg00814065,cg00818473,cg00834924,cg00848480,cg00849368,cg00859739,cg00906130,cg00906319,cg00927294,cg00932007,cg00939106,cg0…	GSM817209	0.132
3.452	0.00144	Fetal_Spinal_Cord	Fetal Spinal Cord	UW.Fetal_Spinal_Cord.ChromatinAccessibility.H-24111.DS18501.twopass.merge150.wgt10.zgt2.wig	cg00000165,cg00017271,cg00057393,cg00057569,cg00063703,cg00067606,cg00069314,cg00096104,cg00104570,cg00155485,cg00265863,cg00312921,cg00316222,cg00321703,cg00380860,cg00444740,cg00469814,cg00481457,cg00554442,cg00560547,cg00563352,cg00589006,cg00622654,cg00626110,cg00726151,cg00778858,cg00811771,cg00814065,cg00818473,cg00834924,cg00849368,cg00859739,cg00889599,cg00906130,cg00906319,cg00927294,cg0…	GSM817189	0.132
3.653	0.00186	Fetal_Brain	Fetal Brain	UW.Fetal_Brain.ChromatinAccessibility.H-24381.DS20231.twopass.merge150.wgt10.zgt2.wig	cg00000165,cg00012397,cg00017271,cg00057393,cg00057569,cg00063703,cg00067606,cg00069314,cg00096104,cg00104570,cg00155485,cg00265863,cg00312921,cg00316222,cg00321703,cg00380860,cg00481457,cg00493389,cg00554442,cg00589006,cg00726151,cg00793227,cg00811771,cg00814065,cg00818473,cg00849368,cg00859739,cg00889599,cg00906130,cg00927294,cg00932007,cg00939106,cg00984146,cg00991297,cg01038750,cg01068006,cg0…	GSM878652	0.135
3.605	0.00187	Fetal_Kidney_Left	Fetal Kidney	UW.Fetal_Kidney_Left.ChromatinAccessibility.H-23604.DS16579.twopass.merge150.wgt10.zgt2.wig	cg00000165,cg00009088,cg00022558,cg00057393,cg00057569,cg00063703,cg00067606,cg00069314,cg00096104,cg00104570,cg00155485,cg00265863,cg00312921,cg00316222,cg00321703,cg00380860,cg00469814,cg00481457,cg00554442,cg00554973,cg00563352,cg00589006,cg00622654,cg00778858,cg00793227,cg00811771,cg00814065,cg00818473,cg00834924,cg00848480,cg00849368,cg00859739,cg00889599,cg00906130,cg00906319,cg00927294,cg0…	GSM665829	0.135
3.589	0.00172	Fetal_Renal_Cortex	Fetal Renal Cortex	UW.Fetal_Renal_Cortex.ChromatinAccessibility.H-23941.DS17804.twopass.merge150.wgt10.zgt2.wig	cg00012397,cg00022558,cg00057393,cg00057569,cg00063703,cg00067606,cg00069314,cg00096104,cg00104570,cg00155485,cg00265863,cg00316222,cg00321703,cg00443645,cg00444740,cg00469814,cg00481457,cg00554442,cg00560547,cg00589006,cg00622654,cg00628211,cg00778858,cg00793227,cg00811771,cg00814065,cg00818473,cg00834924,cg00848480,cg00849368,cg00859739,cg00906130,cg00906319,cg00927294,cg00932007,cg00939106,cg0…	GSM701532	0.135
3.641	0.00178	Fetal_Renal_Pelvis	Fetal Renal Pelvis	UW.Fetal_Renal_Pelvis.ChromatinAccessibility.H-23914.DS17760.twopass.merge150.wgt10.zgt2.wig	cg00000165,cg00009088,cg00012397,cg00022558,cg00057393,cg00057569,cg00063703,cg00069314,cg00096104,cg00104570,cg00155485,cg00265863,cg00312921,cg00316222,cg00321703,cg00380860,cg00443645,cg00481457,cg00554442,cg00560547,cg00577364,cg00589006,cg00622654,cg00626110,cg00686339,cg00778858,cg00797152,cg00810208,cg00811771,cg00814065,cg00818473,cg00834924,cg00848480,cg00849368,cg00859739,cg00906130,cg0…	GSM774222	0.135
3.648	0.00162	iPS_DF_19.7	IPS cell	UW.iPS_DF_19.7.ChromatinAccessibility.DS15148.twopass.merge150.wgt10.zgt2.wig	cg00009088,cg00012397,cg00022558,cg00057393,cg00057569,cg00096104,cg00104570,cg00265863,cg00312921,cg00316222,cg00469814,cg00481457,cg00554442,cg00560547,cg00622654,cg00699569,cg00778858,cg00811771,cg00834924,cg00849368,cg00859739,cg00906130,cg00927294,cg00932007,cg00939106,cg00984146,cg00991297,cg00992385,cg01038750,cg01044961,cg01068006,cg01077846,cg01086446,cg01087832,cg01100203,cg01114937,cg0…	GSM665800	0.135
3.387	0.00266	H1	ES Cell	UW.H1.ChromatinAccessibility.DS19100.twopass.merge150.wgt10.zgt2.wig	cg00012397,cg00057393,cg00057569,cg00063703,cg00067606,cg00104570,cg00265863,cg00312921,cg00316222,cg00469814,cg00481457,cg00554442,cg00560547,cg00589006,cg00622654,cg00699569,cg00778858,cg00795616,cg00810208,cg00814065,cg00849368,cg00859739,cg00906130,cg00906319,cg00927294,cg00932007,cg00939106,cg00991297,cg00992385,cg01038750,cg01044961,cg01068006,cg01077846,cg01086446,cg01087832,cg01100203,cg0…	GSM878621	0.151
3.484	0.00222	Mesendoderm_Cultured_Cells	ES Cell	UW.H1_BMP4_Derived_Mesendoderm_Cultured_Cells.ChromatinAccessibility.DS19310.twopass.merge150.wgt10.zgt2.wig	cg00000165,cg00022558,cg00057569,cg00063703,cg00069314,cg00104570,cg00155485,cg00265863,cg00312921,cg00316222,cg00469814,cg00481457,cg00554442,cg00589006,cg00622654,cg00626110,cg00778858,cg00811771,cg00814065,cg00834924,cg00849368,cg00859739,cg00906130,cg00906319,cg00927294,cg00932007,cg00939106,cg00984146,cg00991297,cg01038750,cg01044961,cg01068006,cg01086446,cg01087832,cg01100203,cg01114937,cg0…	GSM817215	0.151
3.481	0.00233	Fetal_Brain	Fetal Brain	UW.Fetal_Brain.ChromatinAccessibility.H-24279.DS20221.twopass.merge150.wgt10.zgt2.wig	cg00000165,cg00012397,cg00017271,cg00057393,cg00057569,cg00063703,cg00069314,cg00096104,cg00104570,cg00155485,cg00265863,cg00298921,cg00316222,cg00321703,cg00380860,cg00469814,cg00481457,cg00554442,cg00560547,cg00563352,cg00589006,cg00622654,cg00686339,cg00699569,cg00726151,cg00778858,cg00793227,cg00811771,cg00814065,cg00818473,cg00849368,cg00859739,cg00889599,cg00906130,cg00906319,cg00927294,cg0…	GSM878650	0.151
3.372	0.00254	Fetal_Brain	Fetal Brain	UW.Fetal_Brain.ChromatinAccessibility.H-24297.DS20226.twopass.merge150.wgt10.zgt2.wig	cg00000165,cg00012397,cg00017271,cg00057569,cg00063703,cg00067606,cg00069314,cg00096104,cg00104570,cg00155485,cg00265863,cg00298921,cg00312921,cg00316222,cg00321703,cg00469814,cg00481457,cg00554442,cg00589006,cg00622654,cg00726151,cg00778858,cg00814065,cg00818473,cg00849368,cg00859739,cg00889599,cg00906130,cg00906319,cg00927294,cg00932007,cg00939106,cg00991297,cg01038750,cg01068006,cg01077846,cg0…	GSM878651	0.151
3.395	0.00249	Fetal_Kidney_Right	Fetal Kidney	UW.Fetal_Kidney_Right.ChromatinAccessibility.H-23640.DS16801.twopass.merge150.wgt10.zgt2.wig	cg00000165,cg00012397,cg00022558,cg00057393,cg00057569,cg00063703,cg00069314,cg00096104,cg00104570,cg00155485,cg00265863,cg00312921,cg00316222,cg00321703,cg00380860,cg00443645,cg00469814,cg00481457,cg00554442,cg00560547,cg00589006,cg00622654,cg00626110,cg00628211,cg00778858,cg00793227,cg00811771,cg00814065,cg00818473,cg00834924,cg00848480,cg00849368,cg00859739,cg00906130,cg00906319,cg00927294,cg0…	GSM665833	0.151
3.356	0.00248	Fetal_Renal_Pelvis	Fetal Renal Pelvis	UW.Fetal_Renal_Pelvis.ChromatinAccessibility.H-24078.DS18431.twopass.merge150.wgt10.zgt2.wig	cg00000165,cg00009088,cg00012397,cg00057393,cg00057569,cg00063703,cg00067606,cg00069314,cg00096104,cg00104570,cg00155485,cg00265863,cg00316222,cg00321703,cg00449384,cg00481457,cg00554442,cg00560547,cg00563352,cg00589006,cg00622654,cg00626110,cg00628211,cg00778858,cg00793227,cg00811771,cg00814065,cg00818473,cg00834924,cg00848480,cg00849368,cg00859739,cg00906130,cg00906319,cg00927294,cg00932007,cg0…	GSM817177	0.151
3.586	0.00259	Fetal_Stomach	Fetal Stomach	UW.Fetal_Stomach.ChromatinAccessibility.H-23758.DS17172.twopass.merge150.wgt10.zgt2.wig	cg00000165,cg00009088,cg00012397,cg00057393,cg00057569,cg00063703,cg00067606,cg00069314,cg00096104,cg00104570,cg00155485,cg00265863,cg00312921,cg00316222,cg00321703,cg00380860,cg00443645,cg00481457,cg00554442,cg00554973,cg00560547,cg00589006,cg00622654,cg00626110,cg00778858,cg00811771,cg00814065,cg00818473,cg00834924,cg00848480,cg00849368,cg00859739,cg00889599,cg00906130,cg00906319,cg00927294,cg0…	GSM774212	0.151
3.407	0.00284	Fetal_Kidney	Fetal Kidney	UW.Fetal_Kidney.ChromatinAccessibility.H-23524.DS16139.twopass.merge150.wgt10.zgt2.wig	cg00000165,cg00009088,cg00012397,cg00022558,cg00057393,cg00057569,cg00063703,cg00069314,cg00096104,cg00104570,cg00155485,cg00265863,cg00316222,cg00321703,cg00444740,cg00481457,cg00554442,cg00622654,cg00626110,cg00686339,cg00778858,cg00810208,cg00811771,cg00814065,cg00818473,cg00848480,cg00849368,cg00859739,cg00906130,cg00906319,cg00927294,cg00932007,cg00939106,cg00984146,cg00991297,cg00992385,cg0…	GSM665816	0.157
3.247	0.00323	Fetal_Brain	Fetal Brain	UW.Fetal_Brain.ChromatinAccessibility.H-23284.DS14803.twopass.merge150.wgt10.zgt2.wig	cg00000165,cg00017271,cg00057569,cg00063703,cg00067606,cg00069314,cg00096104,cg00104570,cg00155485,cg00265863,cg00312921,cg00469814,cg00481457,cg00554442,cg00622654,cg00726151,cg00778858,cg00795616,cg00814065,cg00849368,cg00859739,cg00889599,cg00906130,cg00906319,cg00927294,cg00932007,cg00939106,cg00991297,cg01068006,cg01086446,cg01087832,cg01100203,cg01114937,cg01122302,cg01157404,cg01217180,cg0…	GSM595926	0.168
3.2	0.00313	Fetal_Brain	Fetal Brain	UW.Fetal_Brain.ChromatinAccessibility.H-23284.DS14815.twopass.merge150.wgt10.zgt2.wig	cg00000165,cg00017271,cg00057569,cg00063703,cg00067606,cg00069314,cg00096104,cg00104570,cg00155485,cg00265863,cg00380860,cg00469814,cg00481457,cg00554442,cg00589006,cg00778858,cg00795616,cg00834924,cg00849368,cg00859739,cg00889599,cg00906130,cg00927294,cg00932007,cg00939106,cg00991297,cg01038750,cg01068006,cg01086446,cg01087832,cg01100203,cg01114937,cg01122302,cg01157404,cg01182865,cg01217180,cg0…	GSM595928	0.168
3.32	0.00349	Fetal_Renal_Pelvis_Left	Fetal Renal Pelvis	UW.Fetal_Renal_Pelvis_Left.ChromatinAccessibility.H-24111.DS18666.twopass.merge150.wgt10.zgt2.wig	cg00000165,cg00009088,cg00012397,cg00022558,cg00057393,cg00057569,cg00063703,cg00067606,cg00069314,cg00096104,cg00104570,cg00155485,cg00265863,cg00298921,cg00321703,cg00481457,cg00554442,cg00560547,cg00563352,cg00589006,cg00622654,cg00628211,cg00778858,cg00793227,cg00811771,cg00814065,cg00818473,cg00834924,cg00848480,cg00849368,cg00859739,cg00906130,cg00906319,cg00927294,cg00932007,cg00939106,cg0…	GSM817193	0.174
3.338	0.00353	Fetal_Renal_Pelvis_Right	Fetal Renal Pelvis	UW.Fetal_Renal_Pelvis_Right.ChromatinAccessibility.H-24232.DS19235.twopass.merge150.wgt10.zgt2.wig	cg00000165,cg00009088,cg00012397,cg00057393,cg00057569,cg00063703,cg00067606,cg00069314,cg00096104,cg00104570,cg00155485,cg00238427,cg00265863,cg00316222,cg00321703,cg00443645,cg00444740,cg00481457,cg00554442,cg00560547,cg00589006,cg00622654,cg00628211,cg00686339,cg00778858,cg00811771,cg00814065,cg00818473,cg00834924,cg00848480,cg00849368,cg00859739,cg00906130,cg00906319,cg00927294,cg00932007,cg0…	GSM817208	0.174
3.53	0.00414	CD34_Mobilised	Blood	UW.Mobilized_CD34_Primary_Cells.ChromatinAccessibility.RO_01701.DS17112.twopass.merge150.wgt10.zgt2.wig	cg00000165,cg00009088,cg00012397,cg00022558,cg00057393,cg00057569,cg00063703,cg00067606,cg00069314,cg00096104,cg00104570,cg00155485,cg00265863,cg00312921,cg00316222,cg00321703,cg00443645,cg00444740,cg00481457,cg00554442,cg00560547,cg00622654,cg00686339,cg00699569,cg00726151,cg00760067,cg00778858,cg00811771,cg00814065,cg00818473,cg00834924,cg00849368,cg00859739,cg00906130,cg00906319,cg00927294,cg0…	GSM774208	0.192
3.064	0.00399	Mesendoderm_Cultured_Cells	ES Cell	UW.H1_BMP4_Derived_Mesendoderm_Cultured_Cells.ChromatinAccessibility.DS18732.twopass.merge150.wgt10.zgt2.wig	cg00022558,cg00057569,cg00063703,cg00069314,cg00104570,cg00155485,cg00265863,cg00312921,cg00316222,cg00469814,cg00554442,cg00622654,cg00760067,cg00778858,cg00814065,cg00818473,cg00834924,cg00849368,cg00859739,cg00906130,cg00906319,cg00927294,cg00932007,cg00939106,cg00984146,cg00991297,cg01038750,cg01044961,cg01068006,cg01086446,cg01087832,cg01100203,cg01114937,cg01157404,cg01182865,cg01217180,cg0…	GSM817198	0.192
3.255	0.00419	Fetal_Renal_Pelvis	Fetal Renal Pelvis	UW.Fetal_Renal_Pelvis.ChromatinAccessibility.H-24259.DS19386.twopass.merge150.wgt10.zgt2.wig	cg00000165,cg00009088,cg00012397,cg00022558,cg00057393,cg00057569,cg00063703,cg00069314,cg00096104,cg00104570,cg00155485,cg00265863,cg00312921,cg00316222,cg00321703,cg00380860,cg00443645,cg00469814,cg00481457,cg00554442,cg00560547,cg00589006,cg00622654,cg00626110,cg00628211,cg00726151,cg00778858,cg00793227,cg00810208,cg00811771,cg00814065,cg00818473,cg00834924,cg00848480,cg00849368,cg00859739,cg0…	GSM817218	0.192
3.203	0.00473	Fetal_Renal_Cortex_Left	Fetal Renal Cortex	UW.Fetal_Renal_Cortex_Left.ChromatinAccessibility.H-23871.DS17550.twopass.merge150.wgt10.zgt2.wig	cg00000165,cg00009088,cg00012397,cg00022558,cg00057393,cg00057569,cg00063703,cg00067606,cg00069314,cg00096104,cg00104570,cg00155485,cg00265863,cg00312921,cg00316222,cg00321703,cg00380860,cg00443645,cg00481457,cg00554442,cg00560547,cg00589006,cg00622654,cg00686339,cg00760067,cg00778858,cg00793227,cg00810208,cg00811771,cg00814065,cg00818473,cg00834924,cg00848480,cg00849368,cg00859739,cg00906130,cg0…	GSM701519	0.208
3.323	0.00476	Fetal_Renal_Pelvis	Fetal Renal Pelvis	UW.Fetal_Renal_Pelvis.ChromatinAccessibility.H-24005.DS18088.twopass.merge150.wgt10.zgt2.wig	cg00012397,cg00022558,cg00057393,cg00057569,cg00063703,cg00067606,cg00069314,cg00096104,cg00104570,cg00155485,cg00265863,cg00312921,cg00321703,cg00481457,cg00554442,cg00560547,cg00589006,cg00622654,cg00778858,cg00793227,cg00797152,cg00810208,cg00811771,cg00814065,cg00818473,cg00848480,cg00849368,cg00859739,cg00906130,cg00906319,cg00927294,cg00932007,cg00939106,cg00984146,cg00991297,cg01038750,cg0…	GSM774236	0.208
3.384	0.00548	CD34_Mobilised	Blood	UW.Mobilized_CD34_Primary_Cells.ChromatinAccessibility.RO_01549.DS12734.twopass.merge150.wgt10.zgt2.wig	cg00009088,cg00012397,cg00022558,cg00057569,cg00063703,cg00067606,cg00069314,cg00096104,cg00104570,cg00155485,cg00265863,cg00312921,cg00321703,cg00443645,cg00481457,cg00554442,cg00599914,cg00622654,cg00686339,cg00699569,cg00760067,cg00778858,cg00811771,cg00814065,cg00818473,cg00834924,cg00849368,cg00859739,cg00906130,cg00906319,cg00927294,cg00932007,cg00939106,cg00991297,cg00992385,cg01038750,cg0…	GSM530657	0.212
3.156	0.00524	H9	ES Cell	UW.H9.ChromatinAccessibility.DS18522.twopass.merge150.wgt10.zgt2.wig	cg00000165,cg00022558,cg00057569,cg00063703,cg00067606,cg00069314,cg00096104,cg00104570,cg00155485,cg00244854,cg00265863,cg00312921,cg00316222,cg00321703,cg00380860,cg00469814,cg00481457,cg00554442,cg00560547,cg00589006,cg00622654,cg00778858,cg00795616,cg00811771,cg00814065,cg00818473,cg00834924,cg00849368,cg00859739,cg00906130,cg00906319,cg00927294,cg00932007,cg00939106,cg00984146,cg00991297,cg0…	GSM878613	0.212
2.995	0.00564	Fetal_Brain	Fetal Brain	UW.Fetal_Brain.ChromatinAccessibility.H-22911.DS14464.twopass.merge150.wgt10.zgt2.wig	cg00000165,cg00017271,cg00057569,cg00063703,cg00067606,cg00069314,cg00096104,cg00104570,cg00155485,cg00265863,cg00298921,cg00312921,cg00469814,cg00481457,cg00554442,cg00589006,cg00626110,cg00778858,cg00811771,cg00814065,cg00849368,cg00859739,cg00889599,cg00906130,cg00906319,cg00927294,cg00932007,cg00939106,cg00991297,cg01038750,cg01068006,cg01087832,cg01100203,cg01114937,cg01122302,cg01157404,cg0…	GSM595920	0.212
2.975	0.00561	Fetal_Brain	Fetal Brain	UW.Fetal_Brain.ChromatinAccessibility.H-23266.DS14718.twopass.merge150.wgt10.zgt2.wig	cg00000165,cg00009088,cg00017271,cg00057393,cg00057569,cg00063703,cg00067606,cg00069314,cg00096104,cg00104570,cg00155485,cg00265863,cg00298921,cg00316222,cg00380860,cg00481457,cg00554442,cg00560547,cg00563352,cg00622654,cg00726151,cg00778858,cg00811771,cg00814065,cg00849368,cg00859739,cg00889599,cg00906130,cg00906319,cg00927294,cg00932007,cg00939106,cg00991297,cg01038750,cg01068006,cg01086446,cg0…	GSM595923	0.212
3.14	0.00511	Fetal_Kidney_Left	Fetal Kidney	UW.Fetal_Kidney_Left.ChromatinAccessibility.H-24089.DS18466.twopass.merge150.wgt10.zgt2.wig	cg00000165,cg00009088,cg00012397,cg00022558,cg00057393,cg00057569,cg00063703,cg00069314,cg00096104,cg00104570,cg00155485,cg00265863,cg00312921,cg00316222,cg00321703,cg00380860,cg00444740,cg00469814,cg00481457,cg00554442,cg00560547,cg00563352,cg00589006,cg00622654,cg00626110,cg00760067,cg00778858,cg00811771,cg00814065,cg00818473,cg00834924,cg00848480,cg00849368,cg00859739,cg00889599,cg00906130,cg0…	GSM817181	0.212
3.14	0.00546	Fetal_Muscle_Arm	Fetal Muscle	UW.Fetal_Muscle_Arm.ChromatinAccessibility.H-24272.DS19380.twopass.merge150.wgt10.zgt2.wig	cg00000165,cg00009088,cg00012397,cg00022558,cg00057393,cg00057569,cg00063703,cg00067606,cg00069314,cg00096104,cg00104570,cg00155485,cg00265863,cg00312921,cg00316222,cg00321703,cg00380860,cg00481457,cg00554442,cg00560547,cg00563352,cg00589006,cg00622654,cg00626110,cg00686339,cg00778858,cg00793227,cg00811771,cg00814065,cg00818473,cg00834924,cg00848480,cg00849368,cg00859739,cg00889599,cg00906130,cg0…	GSM817216	0.212
3.13	0.00562	Fetal_Testes	Fetal Testes	UW.Fetal_Testes.ChromatinAccessibility.H24198_H23640_H24042.DS18942.twopass.merge150.wgt10.zgt2.wig	cg00012397,cg00057393,cg00057569,cg00063703,cg00069314,cg00096104,cg00104570,cg00155485,cg00265863,cg00321703,cg00444740,cg00481457,cg00554442,cg00622654,cg00626110,cg00699569,cg00778858,cg00793227,cg00811771,cg00814065,cg00818473,cg00834924,cg00848480,cg00849368,cg00859739,cg00906130,cg00906319,cg00927294,cg00932007,cg00939106,cg00984146,cg00991297,cg00992385,cg01038750,cg01044961,cg01068006,cg0…	GSM878617	0.212
3.134	0.00589	Fetal_Lung_Left	Fetal Lung	UW.Fetal_Lung_Left.ChromatinAccessibility.H-23744.DS17105.twopass.merge150.wgt10.zgt2.wig	cg00000165,cg00009088,cg00012397,cg00057393,cg00057569,cg00063703,cg00067606,cg00069314,cg00096104,cg00104570,cg00155485,cg00265863,cg00312921,cg00316222,cg00321703,cg00380860,cg00443645,cg00469814,cg00481457,cg00554442,cg00560547,cg00563352,cg00589006,cg00622654,cg00686339,cg00726151,cg00778858,cg00793227,cg00811771,cg00814065,cg00818473,cg00848480,cg00849368,cg00859739,cg00889599,cg00906130,cg0…	GSM774207	0.217
3.085	0.00604	Fetal_Renal_Cortex_Right	Fetal Renal Cortex	UW.Fetal_Renal_Cortex_Right.ChromatinAccessibility.H-23871.DS17545.twopass.merge150.wgt10.zgt2.wig	cg00000165,cg00022558,cg00057393,cg00057569,cg00063703,cg00069314,cg00096104,cg00104570,cg00155485,cg00265863,cg00312921,cg00316222,cg00321703,cg00380860,cg00469814,cg00481457,cg00554442,cg00563352,cg00622654,cg00628211,cg00676269,cg00686339,cg00726151,cg00778858,cg00793227,cg00811771,cg00814065,cg00818473,cg00848480,cg00849368,cg00859739,cg00906130,cg00906319,cg00927294,cg00932007,cg00939106,cg0…	GSM701517	0.218
3.153	0.00619	Fetal_Renal_Cortex_Left	Fetal Renal Cortex	UW.Fetal_Renal_Cortex_Left.ChromatinAccessibility.H-24232.DS19257.twopass.merge150.wgt10.zgt2.wig	cg00000165,cg00009088,cg00012397,cg00022558,cg00057393,cg00057569,cg00063703,cg00067606,cg00069314,cg00096104,cg00104570,cg00155485,cg00265863,cg00312921,cg00316222,cg00321703,cg00380860,cg00443645,cg00469814,cg00481457,cg00554442,cg00560547,cg00563352,cg00589006,cg00622654,cg00778858,cg00793227,cg00810208,cg00811771,cg00814065,cg00818473,cg00834924,cg00848480,cg00849368,cg00859739,cg00906130,cg0…	GSM817211	0.219
3.26	0.00647	Fetal_Stomach	Fetal Stomach	UW.Fetal_Stomach.ChromatinAccessibility.H-24078.DS18389.twopass.merge150.wgt10.zgt2.wig	cg00000165,cg00009088,cg00012397,cg00057393,cg00057569,cg00063703,cg00067606,cg00069314,cg00096104,cg00104570,cg00155485,cg00265863,cg00316222,cg00321703,cg00428296,cg00443645,cg00449384,cg00481457,cg00554442,cg00554973,cg00560547,cg00589006,cg00622654,cg00626110,cg00686339,cg00778858,cg00793227,cg00811771,cg00814065,cg00818473,cg00834924,cg00849368,cg00859739,cg00889599,cg00906130,cg00906319,cg0…	GSM817173	0.225
3.099	0.00661	Fetal_Muscle_Back	Fetal Muscle	UW.Fetal_Muscle_Back.ChromatinAccessibility.H-24005.DS18083.twopass.merge150.wgt10.zgt2.wig	cg00000165,cg00009088,cg00012397,cg00017271,cg00022558,cg00057393,cg00057569,cg00063703,cg00069314,cg00096104,cg00104570,cg00155485,cg00265863,cg00312921,cg00316222,cg00321703,cg00380860,cg00443645,cg00481457,cg00554442,cg00560547,cg00563352,cg00589006,cg00622654,cg00626110,cg00686339,cg00699569,cg00778858,cg00793227,cg00795616,cg00811771,cg00814065,cg00818473,cg00834924,cg00848480,cg00849368,cg0…	GSM774235	0.226
2.921	0.0076	Fetal_Muscle_Back	Fetal Muscle	UW.Fetal_Muscle_Back.ChromatinAccessibility.H-23914.DS17767.twopass.merge150.wgt10.zgt2.wig	cg00000165,cg00009088,cg00012397,cg00017271,cg00022558,cg00057393,cg00057569,cg00063703,cg00067606,cg00069314,cg00096104,cg00104570,cg00155485,cg00265863,cg00312921,cg00316222,cg00321703,cg00380860,cg00443645,cg00444740,cg00481457,cg00554442,cg00560547,cg00589006,cg00622654,cg00760067,cg00778858,cg00793227,cg00811771,cg00814065,cg00818473,cg00834924,cg00848480,cg00849368,cg00859739,cg00889599,cg0…	GSM774224	0.255
2.874	0.00781	Fetal_Muscle_Back	Fetal Muscle	UW.Fetal_Muscle_Back.ChromatinAccessibility.H-24111.DS18468.twopass.merge150.wgt10.zgt2.wig	cg00000165,cg00009088,cg00017271,cg00057393,cg00057569,cg00063703,cg00069314,cg00096104,cg00104570,cg00155485,cg00265863,cg00312921,cg00316222,cg00321703,cg00380860,cg00444740,cg00469814,cg00481457,cg00554442,cg00560547,cg00589006,cg00622654,cg00778858,cg00793227,cg00811771,cg00814065,cg00818473,cg00834924,cg00849368,cg00859739,cg00906130,cg00906319,cg00917642,cg00927294,cg00932007,cg00939106,cg0…	GSM817182	0.257
2.986	0.00823	Fetal_Renal_Cortex_Right	Fetal Renal Cortex	UW.Fetal_Renal_Cortex_Right.ChromatinAccessibility.H-24169.DS18928.twopass.merge150.wgt10.zgt2.wig	cg00000165,cg00012397,cg00022558,cg00057393,cg00057569,cg00063703,cg00069314,cg00096104,cg00104570,cg00155485,cg00265863,cg00312921,cg00321703,cg00380860,cg00443645,cg00444740,cg00481457,cg00554442,cg00560547,cg00589006,cg00622654,cg00626110,cg00628211,cg00778858,cg00793227,cg00811771,cg00814065,cg00818473,cg00848480,cg00849368,cg00859739,cg00906130,cg00906319,cg00927294,cg00932007,cg00939106,cg0…	GSM817202	0.264
3.004	0.00831	Fetal_Renal_Pelvis	Fetal Renal Pelvis	UW.Fetal_Renal_Pelvis.ChromatinAccessibility.H-23790.DS17381.twopass.merge150.wgt10.zgt2.wig	cg00000165,cg00009088,cg00012397,cg00022558,cg00057393,cg00057569,cg00063703,cg00069314,cg00096104,cg00104570,cg00155485,cg00265863,cg00312921,cg00316222,cg00321703,cg00443645,cg00469814,cg00481457,cg00554442,cg00560547,cg00563352,cg00589006,cg00622654,cg00626110,cg00628211,cg00686339,cg00778858,cg00793227,cg00810208,cg00811771,cg00814065,cg00818473,cg00834924,cg00848480,cg00849368,cg00859739,cg0…	GSM701501	0.264
2.731	0.0098	Fetal_Brain	Fetal Brain	UW.Fetal_Brain.ChromatinAccessibility.H-23266.DS14717.twopass.merge150.wgt10.zgt2.wig	cg00000165,cg00017271,cg00057569,cg00063703,cg00067606,cg00069314,cg00096104,cg00104570,cg00155485,cg00265863,cg00298921,cg00316222,cg00380860,cg00469814,cg00481457,cg00554442,cg00563352,cg00589006,cg00699569,cg00778858,cg00814065,cg00849368,cg00859739,cg00889599,cg00906130,cg00906319,cg00927294,cg00932007,cg00939106,cg00984146,cg00991297,cg01038750,cg01044961,cg01068006,cg01086446,cg01087832,cg0…	GSM595922	0.307
2.812	0.0101	Fetal_Kidney_Left	Fetal Kidney	UW.Fetal_Kidney_Left.ChromatinAccessibility.H-23589.DS16446.twopass.merge150.wgt10.zgt2.wig	cg00000165,cg00009088,cg00012397,cg00057393,cg00057569,cg00063703,cg00069314,cg00096104,cg00104570,cg00155485,cg00265863,cg00312921,cg00316222,cg00321703,cg00380860,cg00443645,cg00481457,cg00554442,cg00563352,cg00589006,cg00622654,cg00626110,cg00778858,cg00793227,cg00814065,cg00818473,cg00834924,cg00849368,cg00859739,cg00889599,cg00906130,cg00906319,cg00927294,cg00932007,cg00939106,cg00984146,cg0…	GSM665822	0.311
2.855	0.0115	Fetal_Lung_Right	Fetal Lung	UW.Fetal_Lung_Right.ChromatinAccessibility.H-23744.DS17101.twopass.merge150.wgt10.zgt2.wig	cg00000165,cg00012397,cg00057393,cg00057569,cg00063703,cg00067606,cg00069314,cg00096104,cg00104570,cg00155485,cg00265863,cg00312921,cg00316222,cg00321703,cg00380860,cg00469814,cg00481457,cg00554442,cg00560547,cg00563352,cg00589006,cg00622654,cg00699569,cg00760067,cg00778858,cg00793227,cg00810208,cg00811771,cg00814065,cg00818473,cg00834924,cg00849368,cg00859739,cg00906130,cg00906319,cg00927294,cg0…	GSM774206	0.337
2.868	0.0114	Fetal_Renal_Pelvis_Right	Fetal Renal Pelvis	UW.Fetal_Renal_Pelvis_Right.ChromatinAccessibility.H-24169.DS18961.twopass.merge150.wgt10.zgt2.wig	cg00000165,cg00009088,cg00012397,cg00022558,cg00057393,cg00057569,cg00063703,cg00067606,cg00069314,cg00096104,cg00104570,cg00155485,cg00265863,cg00316222,cg00321703,cg00481457,cg00554442,cg00560547,cg00589006,cg00622654,cg00626110,cg00628211,cg00686339,cg00760067,cg00778858,cg00793227,cg00811771,cg00814065,cg00818473,cg00834924,cg00848480,cg00849368,cg00859739,cg00906130,cg00906319,cg00927294,cg0…	GSM817204	0.337
2.844	0.0114	Fetal_Renal_Pelvis	Fetal Renal Pelvis	UW.Fetal_Renal_Pelvis.ChromatinAccessibility.H-23833.DS17451.twopass.merge150.wgt10.zgt2.wig	cg00000165,cg00009088,cg00012397,cg00022558,cg00057393,cg00057569,cg00063703,cg00067606,cg00069314,cg00096104,cg00104570,cg00155485,cg00265863,cg00316222,cg00321703,cg00380860,cg00481457,cg00554442,cg00560547,cg00589006,cg00622654,cg00626110,cg00778858,cg00810208,cg00811771,cg00814065,cg00818473,cg00834924,cg00848480,cg00849368,cg00859739,cg00906130,cg00906319,cg00927294,cg00932007,cg00939106,cg0…	GSM701510	0.337
3.001	0.0124	CD34_Mobilised	Blood	UW.Mobilized_CD34_Primary_Cells.ChromatinAccessibility.RO_01480.DS12771.twopass.merge150.wgt10.zgt2.wig	cg00000165,cg00009088,cg00012397,cg00022558,cg00057569,cg00063703,cg00069314,cg00096104,cg00104570,cg00155485,cg00265863,cg00312921,cg00316222,cg00321703,cg00481457,cg00554442,cg00622654,cg00626110,cg00686339,cg00699569,cg00760067,cg00778858,cg00811771,cg00814065,cg00818473,cg00834924,cg00849368,cg00859739,cg00906130,cg00906319,cg00927294,cg00932007,cg00939106,cg00991297,cg00992385,cg01044961,cg0…	GSM530658	0.347
2.869	0.0122	Fetal_Kidney	Fetal Kidney	UW.Fetal_Kidney.ChromatinAccessibility.H-22676.DS12635.twopass.merge150.wgt10.zgt2.wig	cg00000165,cg00012397,cg00022558,cg00057393,cg00057569,cg00063703,cg00069314,cg00096104,cg00104570,cg00155485,cg00265863,cg00321703,cg00443645,cg00481457,cg00554442,cg00560547,cg00589006,cg00622654,cg00628211,cg00778858,cg00811771,cg00814065,cg00818473,cg00834924,cg00848480,cg00849368,cg00859739,cg00906130,cg00906319,cg00927294,cg00932007,cg00939106,cg00984146,cg00991297,cg01038750,cg01068006,cg0…	GSM530655	0.347
2.78	0.0124	Fetal_Muscle_Leg	Fetal Muscle	UW.Fetal_Muscle_Leg.ChromatinAccessibility.H-24089.DS18456.twopass.merge150.wgt10.zgt2.wig	cg00000165,cg00012397,cg00017271,cg00057393,cg00057569,cg00063703,cg00067606,cg00069314,cg00096104,cg00104570,cg00155485,cg00265863,cg00312921,cg00316222,cg00321703,cg00443645,cg00481457,cg00554442,cg00560547,cg00589006,cg00622654,cg00778858,cg00811771,cg00814065,cg00818473,cg00848480,cg00849368,cg00859739,cg00906130,cg00906319,cg00917642,cg00927294,cg00932007,cg00939106,cg00984146,cg00991297,cg0…	GSM817179	0.347
2.845	0.0129	Fetal_Kidney	Fetal Kidney	UW.Fetal_Kidney.ChromatinAccessibility.H-23663.DS16837.twopass.merge150.wgt10.zgt2.wig	cg00000165,cg00012397,cg00057393,cg00057569,cg00063703,cg00069314,cg00096104,cg00104570,cg00155485,cg00265863,cg00312921,cg00316222,cg00321703,cg00380860,cg00443645,cg00469814,cg00481457,cg00554442,cg00589006,cg00622654,cg00628211,cg00686339,cg00778858,cg00793227,cg00797152,cg00811771,cg00814065,cg00818473,cg00834924,cg00848480,cg00849368,cg00859739,cg00906130,cg00906319,cg00927294,cg00932007,cg0…	GSM817159	0.355
2.764	0.0146	Fetal_Kidney_Left	Fetal Kidney	UW.Fetal_Kidney_Left.ChromatinAccessibility.H-23640.DS16805.twopass.merge150.wgt10.zgt2.wig	cg00000165,cg00009088,cg00012397,cg00022558,cg00057393,cg00057569,cg00063703,cg00069314,cg00096104,cg00104570,cg00155485,cg00265863,cg00321703,cg00443645,cg00444740,cg00481457,cg00554442,cg00560547,cg00589006,cg00622654,cg00626110,cg00628211,cg00686339,cg00778858,cg00793227,cg00797152,cg00811771,cg00814065,cg00818473,cg00834924,cg00848480,cg00849368,cg00859739,cg00906130,cg00906319,cg00927294,cg0…	GSM665834	0.392
2.736	0.0146	Fetal_Renal_Pelvis_Left	Fetal Renal Pelvis	UW.Fetal_Renal_Pelvis_Left.ChromatinAccessibility.H-24169.DS18964.twopass.merge150.wgt10.zgt2.wig	cg00000165,cg00012397,cg00057393,cg00057569,cg00063703,cg00067606,cg00069314,cg00096104,cg00104570,cg00155485,cg00265863,cg00316222,cg00321703,cg00380860,cg00443645,cg00481457,cg00554442,cg00560547,cg00563352,cg00589006,cg00622654,cg00626110,cg00628211,cg00778858,cg00793227,cg00810208,cg00811771,cg00814065,cg00818473,cg00834924,cg00848480,cg00849368,cg00859739,cg00906130,cg00906319,cg00927294,cg0…	GSM817205	0.392
2.687	0.0152	Fetal_Lung	Fetal Lung	UW.Fetal_Lung.ChromatinAccessibility.H-23247.DS14666.twopass.merge150.wgt10.zgt2.wig	cg00000165,cg00012397,cg00057393,cg00057569,cg00063703,cg00069314,cg00096104,cg00104570,cg00155485,cg00265863,cg00316222,cg00321703,cg00380860,cg00481457,cg00554442,cg00560547,cg00563352,cg00589006,cg00622654,cg00778858,cg00811771,cg00814065,cg00818473,cg00834924,cg00849368,cg00859739,cg00906130,cg00906319,cg00927294,cg00932007,cg00939106,cg00991297,cg01038750,cg01068006,cg01077846,cg01086446,cg0…	GSM595921	0.401
2.579	0.016	Fetal_Kidney_Right	Fetal Kidney	UW.Fetal_Kidney_Right.ChromatinAccessibility.H-23589.DS16441.twopass.merge150.wgt10.zgt2.wig	cg00000165,cg00009088,cg00012397,cg00057393,cg00057569,cg00063703,cg00067606,cg00069314,cg00096104,cg00104570,cg00155485,cg00265863,cg00312921,cg00316222,cg00321703,cg00380860,cg00443645,cg00481457,cg00554442,cg00560547,cg00589006,cg00622654,cg00626110,cg00628211,cg00778858,cg00793227,cg00810208,cg00811771,cg00814065,cg00818473,cg00834924,cg00848480,cg00849368,cg00859739,cg00906130,cg00906319,cg0…	GSM665821	0.416
2.796	0.0166	Fetal_Kidney	Fetal Kidney	UW.Fetal_Kidney.ChromatinAccessibility.H-23914.DS17753.twopass.merge150.wgt10.zgt2.wig	cg00000165,cg00009088,cg00012397,cg00022558,cg00057393,cg00057569,cg00063703,cg00067606,cg00069314,cg00096104,cg00104570,cg00155485,cg00265863,cg00316222,cg00321703,cg00444740,cg00481457,cg00554442,cg00560547,cg00577364,cg00589006,cg00622654,cg00626110,cg00628211,cg00686339,cg00778858,cg00793227,cg00810208,cg00811771,cg00814065,cg00818473,cg00834924,cg00848480,cg00849368,cg00859739,cg00906130,cg0…	GSM774221	0.428
2.794	0.0177	CD34_Mobilised	Blood	UW.Mobilized_CD34_Primary_Cells.ChromatinAccessibility.RO_01492.DS12774.twopass.merge150.wgt10.zgt2.wig	cg00000165,cg00009088,cg00012397,cg00022558,cg00057393,cg00057569,cg00063703,cg00069314,cg00096104,cg00104570,cg00155485,cg00265863,cg00312921,cg00316222,cg00321703,cg00481457,cg00554442,cg00589006,cg00622654,cg00699569,cg00778858,cg00811771,cg00814065,cg00818473,cg00834924,cg00849368,cg00859739,cg00906130,cg00906319,cg00927294,cg00932007,cg00939106,cg00991297,cg00992385,cg01044961,cg01068006,cg0…	GSM530659	0.439
2.701	0.0175	Fetal_Lung_Right	Fetal Lung	UW.Fetal_Lung_Right.ChromatinAccessibility.H-24005.DS17954.twopass.merge150.wgt10.zgt2.wig	cg00000165,cg00009088,cg00012397,cg00022558,cg00057393,cg00057569,cg00063703,cg00069314,cg00096104,cg00104570,cg00155485,cg00265863,cg00312921,cg00316222,cg00321703,cg00443645,cg00469814,cg00481457,cg00554442,cg00560547,cg00563352,cg00589006,cg00622654,cg00686339,cg00699569,cg00760067,cg00778858,cg00793227,cg00810208,cg00811771,cg00814065,cg00818473,cg00834924,cg00848480,cg00849368,cg00859739,cg0…	GSM774231	0.439
2.659	0.0178	Fetal_Renal_Cortex	Fetal Renal Cortex	UW.Fetal_Renal_Cortex.ChromatinAccessibility.H-23914.DS17756.twopass.merge150.wgt10.zgt2.wig	cg00012397,cg00022558,cg00057393,cg00057569,cg00063703,cg00067606,cg00069314,cg00104570,cg00155485,cg00265863,cg00321703,cg00554442,cg00622654,cg00628211,cg00778858,cg00793227,cg00811771,cg00814065,cg00818473,cg00834924,cg00848480,cg00849368,cg00859739,cg00906130,cg00906319,cg00927294,cg00932007,cg00939106,cg00984146,cg00991297,cg01038750,cg01044961,cg01068006,cg01072968,cg01087832,cg01100203,cg0…	GSM701529	0.439
2.44	0.0182	Fetal_Brain	Fetal Brain	UW.Fetal_Brain.ChromatinAccessibility.H-22510.DS11877.twopass.merge150.wgt10.zgt2.wig	cg00000165,cg00017271,cg00057569,cg00063703,cg00067606,cg00069314,cg00096104,cg00104570,cg00155485,cg00265863,cg00469814,cg00554442,cg00589006,cg00699569,cg00811771,cg00849368,cg00859739,cg00889599,cg00906130,cg00932007,cg00939106,cg00991297,cg01068006,cg01087832,cg01100203,cg01114937,cg01122302,cg01157404,cg01217180,cg01288184,cg01337508,cg01370122,cg01377006,cg01398050,cg01435574,cg01498883,cg0…	GSM595913	0.444
2.597	0.0193	Fetal_Muscle_Back	Fetal Muscle	UW.Fetal_Muscle_Back.ChromatinAccessibility.H-24279.DS19441.twopass.merge150.wgt10.zgt2.wig	cg00000165,cg00009088,cg00012397,cg00017271,cg00022558,cg00057393,cg00057569,cg00063703,cg00067606,cg00069314,cg00096104,cg00104570,cg00155485,cg00265863,cg00316222,cg00321703,cg00380860,cg00444740,cg00554442,cg00560547,cg00589006,cg00622654,cg00778858,cg00793227,cg00811771,cg00814065,cg00818473,cg00834924,cg00848480,cg00849368,cg00859739,cg00906130,cg00906319,cg00927294,cg00932007,cg00939106,cg0…	GSM878632	0.449
2.641	0.0194	Fetal_Muscle_Upper_Trunk	Fetal Muscle	UW.Fetal_Muscle_Upper_Trunk.ChromatinAccessibility.H-23887.DS17664.twopass.merge150.wgt10.zgt2.wig	cg00000165,cg00009088,cg00012397,cg00017271,cg00057393,cg00057569,cg00063703,cg00069314,cg00096104,cg00104570,cg00155485,cg00244854,cg00265863,cg00312921,cg00316222,cg00321703,cg00469814,cg00481457,cg00554442,cg00554973,cg00563352,cg00589006,cg00622654,cg00699569,cg00778858,cg00793227,cg00811771,cg00814065,cg00818473,cg00834924,cg00849368,cg00859739,cg00906130,cg00906319,cg00917642,cg00927294,cg0…	GSM774218	0.449
2.556	0.0192	Fetal_Renal_Pelvis_Right	Fetal Renal Pelvis	UW.Fetal_Renal_Pelvis_Right.ChromatinAccessibility.H-23871.DS17548.twopass.merge150.wgt10.zgt2.wig	cg00000165,cg00012397,cg00022558,cg00057393,cg00057569,cg00063703,cg00067606,cg00069314,cg00096104,cg00104570,cg00155485,cg00265863,cg00312921,cg00316222,cg00321703,cg00380860,cg00428296,cg00444740,cg00481457,cg00554442,cg00560547,cg00589006,cg00622654,cg00626110,cg00778858,cg00811771,cg00814065,cg00818473,cg00834924,cg00848480,cg00849368,cg00859739,cg00889599,cg00906130,cg00906319,cg00917642,cg0…	GSM701518	0.449
2.543	0.019	Fetal_Stomach	Fetal Stomach	UW.Fetal_Stomach.ChromatinAccessibility.H-24125.DS18821.twopass.merge150.wgt10.zgt2.wig	cg00009088,cg00057393,cg00057569,cg00063703,cg00067606,cg00069314,cg00096104,cg00104570,cg00155485,cg00265863,cg00312921,cg00316222,cg00321703,cg00380860,cg00481457,cg00554442,cg00554973,cg00560547,cg00563352,cg00589006,cg00622654,cg00626110,cg00704734,cg00778858,cg00811771,cg00814065,cg00818473,cg00834924,cg00849368,cg00859739,cg00906130,cg00906319,cg00917642,cg00927294,cg00932007,cg00939106,cg0…	GSM817199	0.449
2.521	0.0208	Fetal_Kidney_Right	Fetal Kidney	UW.Fetal_Kidney_Right.ChromatinAccessibility.H-24089.DS18463.twopass.merge150.wgt10.zgt2.wig	cg00000165,cg00009088,cg00012397,cg00022558,cg00057393,cg00057569,cg00063703,cg00067606,cg00069314,cg00096104,cg00104570,cg00155485,cg00265863,cg00312921,cg00316222,cg00321703,cg00380860,cg00481457,cg00554442,cg00560547,cg00589006,cg00622654,cg00686339,cg00778858,cg00811771,cg00814065,cg00818473,cg00834924,cg00848480,cg00849368,cg00859739,cg00889599,cg00906130,cg00906319,cg00927294,cg00932007,cg0…	GSM817180	0.459
2.687	0.021	Fetal_Lung_Right	Fetal Lung	UW.Fetal_Lung_Right.ChromatinAccessibility.H-23758.DS17162.twopass.merge150.wgt10.zgt2.wig	cg00000165,cg00009088,cg00012397,cg00057393,cg00057569,cg00063703,cg00069314,cg00096104,cg00104570,cg00155485,cg00265863,cg00316222,cg00321703,cg00380860,cg00469814,cg00481457,cg00554442,cg00563352,cg00589006,cg00622654,cg00686339,cg00778858,cg00793227,cg00811771,cg00814065,cg00818473,cg00834924,cg00848480,cg00849368,cg00859739,cg00889599,cg00906130,cg00906319,cg00927294,cg00932007,cg00939106,cg0…	GSM817164	0.459
2.489	0.0211	Fetal_Muscle_Arm	Fetal Muscle	UW.Fetal_Muscle_Arm.ChromatinAccessibility.H-24198.DS19051.twopass.merge150.wgt10.zgt2.wig	cg00000165,cg00012397,cg00057393,cg00057569,cg00063703,cg00069314,cg00096104,cg00104570,cg00155485,cg00265863,cg00312921,cg00316222,cg00321703,cg00380860,cg00481457,cg00554442,cg00622654,cg00626110,cg00686339,cg00760067,cg00778858,cg00793227,cg00811771,cg00814065,cg00818473,cg00834924,cg00849368,cg00859739,cg00889599,cg00906130,cg00906319,cg00917642,cg00927294,cg00932007,cg00939106,cg00984146,cg0…	GSM878619	0.459
2.544	0.0206	Fetal_Muscle_Back	Fetal Muscle	UW.Fetal_Muscle_Back.ChromatinAccessibility.H-24272.DS19384.twopass.merge150.wgt10.zgt2.wig	cg00000165,cg00012397,cg00017271,cg00022558,cg00057393,cg00057569,cg00063703,cg00067606,cg00069314,cg00096104,cg00104570,cg00155485,cg00265863,cg00312921,cg00316222,cg00321703,cg00444740,cg00481457,cg00554442,cg00560547,cg00563352,cg00622654,cg00760067,cg00778858,cg00793227,cg00810208,cg00811771,cg00814065,cg00818473,cg00848480,cg00849368,cg00859739,cg00906130,cg00906319,cg00917642,cg00927294,cg0…	GSM817217	0.459
2.489	0.0212	Fetal_Renal_Pelvis_Right	Fetal Renal Pelvis	UW.Fetal_Renal_Pelvis_Right.ChromatinAccessibility.H-24111.DS18663.twopass.merge150.wgt10.zgt2.wig	cg00000165,cg00009088,cg00012397,cg00022558,cg00057393,cg00057569,cg00063703,cg00069314,cg00096104,cg00104570,cg00155485,cg00265863,cg00312921,cg00316222,cg00321703,cg00380860,cg00469814,cg00481457,cg00554442,cg00589006,cg00622654,cg00626110,cg00628211,cg00778858,cg00793227,cg00811771,cg00814065,cg00818473,cg00834924,cg00848480,cg00849368,cg00859739,cg00906130,cg00906319,cg00917642,cg00927294,cg0…	GSM817192	0.459
2.531	0.0213	Fetal_Stomach	Fetal Stomach	UW.Fetal_Stomach.ChromatinAccessibility.H-24005.DS17963.twopass.merge150.wgt10.zgt2.wig	cg00000165,cg00012397,cg00022558,cg00057393,cg00057569,cg00063703,cg00067606,cg00069314,cg00096104,cg00104570,cg00155485,cg00265863,cg00316222,cg00321703,cg00380860,cg00481457,cg00554442,cg00554973,cg00560547,cg00589006,cg00622654,cg00626110,cg00686339,cg00778858,cg00793227,cg00811771,cg00814065,cg00818473,cg00834924,cg00848480,cg00849368,cg00859739,cg00889599,cg00906130,cg00906319,cg00927294,cg0…	GSM774232	0.459
2.516	0.0223	Fetal_Muscle_Back	Fetal Muscle	UW.Fetal_Muscle_Back.ChromatinAccessibility.H-24409.DS20244.twopass.merge150.wgt10.zgt2.wig	cg00012397,cg00017271,cg00022558,cg00057393,cg00057569,cg00063703,cg00067606,cg00069314,cg00096104,cg00104570,cg00155485,cg00265863,cg00316222,cg00321703,cg00443645,cg00481457,cg00554442,cg00589006,cg00622654,cg00778858,cg00793227,cg00795616,cg00811771,cg00814065,cg00818473,cg00848480,cg00849368,cg00859739,cg00889599,cg00906130,cg00906319,cg00917642,cg00927294,cg00932007,cg00939106,cg00991297,cg0…	GSM878655	0.476
2.506	0.023	Fetal_Renal_Cortex	Fetal Renal Cortex	UW.Fetal_Renal_Cortex.ChromatinAccessibility.H-23833.DS17455.twopass.merge150.wgt10.zgt2.wig	cg00009088,cg00012397,cg00022558,cg00057393,cg00057569,cg00063703,cg00067606,cg00069314,cg00096104,cg00104570,cg00155485,cg00265863,cg00312921,cg00316222,cg00321703,cg00481457,cg00554442,cg00560547,cg00563352,cg00589006,cg00622654,cg00626110,cg00628211,cg00686339,cg00778858,cg00793227,cg00811771,cg00814065,cg00818473,cg00834924,cg00848480,cg00849368,cg00859739,cg00906130,cg00906319,cg00927294,cg0…	GSM701511	0.485
2.529	0.0234	Fetal_Stomach	Fetal Stomach	UW.Fetal_Stomach.ChromatinAccessibility.H-24507.DS20546.twopass.merge150.wgt10.zgt2.wig	cg00000165,cg00009088,cg00012397,cg00057393,cg00057569,cg00063703,cg00069314,cg00096104,cg00104570,cg00155485,cg00265863,cg00316222,cg00321703,cg00481457,cg00554442,cg00560547,cg00589006,cg00622654,cg00626110,cg00686339,cg00760067,cg00778858,cg00795616,cg00811771,cg00814065,cg00818473,cg00834924,cg00848480,cg00849368,cg00859739,cg00906130,cg00906319,cg00927294,cg00932007,cg00939106,cg00991297,cg0…	GSM878665	0.488
2.477	0.0242	Fetal_Muscle_Arm	Fetal Muscle	UW.Fetal_Muscle_Arm.ChromatinAccessibility.H-24244.DS19270.twopass.merge150.wgt10.zgt2.wig	cg00000165,cg00009088,cg00012397,cg00017271,cg00057393,cg00057569,cg00063703,cg00067606,cg00069314,cg00096104,cg00104570,cg00155485,cg00265863,cg00312921,cg00321703,cg00443645,cg00444740,cg00554442,cg00560547,cg00589006,cg00622654,cg00686339,cg00699569,cg00778858,cg00793227,cg00811771,cg00814065,cg00818473,cg00834924,cg00848480,cg00849368,cg00859739,cg00889599,cg00906130,cg00906319,cg00917642,cg0…	GSM878625	0.495
2.584	0.0243	Fetal_Stomach	Fetal Stomach	UW.Fetal_Stomach.ChromatinAccessibility.H-23589.DS16530.twopass.merge150.wgt10.zgt2.wig	cg00000165,cg00009088,cg00012397,cg00057393,cg00057569,cg00063703,cg00067606,cg00069314,cg00096104,cg00104570,cg00155485,cg00265863,cg00316222,cg00321703,cg00380860,cg00443645,cg00481457,cg00554442,cg00560547,cg00589006,cg00622654,cg00686339,cg00778858,cg00811771,cg00814065,cg00818473,cg00834924,cg00848480,cg00849368,cg00859739,cg00906130,cg00906319,cg00917642,cg00927294,cg00932007,cg00939106,cg0…	GSM774202	0.495
2.63	0.025	CD34_Mobilised	Blood	UW.Mobilized_CD34_Primary_Cells.ChromatinAccessibility.RO_01520.DS12785.twopass.merge150.wgt10.zgt2.wig	cg00000165,cg00009088,cg00012397,cg00022558,cg00057393,cg00057569,cg00063703,cg00069314,cg00096104,cg00104570,cg00155485,cg00265863,cg00312921,cg00316222,cg00321703,cg00481457,cg00554442,cg00589006,cg00622654,cg00626110,cg00686339,cg00699569,cg00778858,cg00811771,cg00814065,cg00818473,cg00834924,cg00849368,cg00859739,cg00906130,cg00906319,cg00927294,cg00932007,cg00939106,cg00991297,cg00992385,cg0…	GSM530660	0.502
2.454	0.0251	Fetal_Muscle_Trunk	Fetal Muscle	UW.Fetal_Muscle_Trunk.ChromatinAccessibility.H-24409.DS20242.twopass.merge150.wgt10.zgt2.wig	cg00009088,cg00012397,cg00017271,cg00057393,cg00057569,cg00063703,cg00069314,cg00096104,cg00104570,cg00155485,cg00244854,cg00265863,cg00312921,cg00316222,cg00321703,cg00443645,cg00449384,cg00481457,cg00554442,cg00589006,cg00622654,cg00686339,cg00778858,cg00793227,cg00795616,cg00811771,cg00814065,cg00818473,cg00834924,cg00848480,cg00849368,cg00859739,cg00889599,cg00906130,cg00906319,cg00917642,cg0…	GSM878654	0.502
2.424	0.0258	Fetal_Muscle_Back	Fetal Muscle	UW.Fetal_Muscle_Back.ChromatinAccessibility.H-24244.DS19283.twopass.merge150.wgt10.zgt2.wig	cg00000165,cg00012397,cg00017271,cg00057393,cg00057569,cg00063703,cg00067606,cg00069314,cg00096104,cg00104570,cg00155485,cg00265863,cg00321703,cg00444740,cg00481457,cg00554442,cg00622654,cg00686339,cg00778858,cg00793227,cg00811771,cg00814065,cg00818473,cg00834924,cg00848480,cg00849368,cg00859739,cg00906130,cg00906319,cg00927294,cg00932007,cg00939106,cg00991297,cg01038750,cg01044961,cg01068006,cg0…	GSM817212	0.509
2.397	0.0284	Fetal_Muscle_Leg	Fetal Muscle	UW.Fetal_Muscle_Leg.ChromatinAccessibility.H-24279.DS19436.twopass.merge150.wgt10.zgt2.wig	cg00009088,cg00012397,cg00017271,cg00057393,cg00057569,cg00063703,cg00069314,cg00096104,cg00104570,cg00155485,cg00265863,cg00321703,cg00443645,cg00444740,cg00481457,cg00554442,cg00560547,cg00563352,cg00589006,cg00622654,cg00686339,cg00699569,cg00778858,cg00793227,cg00811771,cg00814065,cg00818473,cg00834924,cg00848480,cg00849368,cg00859739,cg00906130,cg00906319,cg00917642,cg00927294,cg00932007,cg0…	GSM878631	0.556
2.301	0.0323	Fetal_Renal_Cortex_Left	Fetal Renal Cortex	UW.Fetal_Renal_Cortex_Left.ChromatinAccessibility.H-24111.DS18542.twopass.merge150.wgt10.zgt2.wig	cg00000165,cg00021978,cg00057393,cg00057569,cg00063703,cg00067606,cg00069314,cg00096104,cg00104570,cg00155485,cg00265863,cg00312921,cg00316222,cg00321703,cg00380860,cg00444740,cg00481457,cg00554442,cg00589006,cg00622654,cg00778858,cg00793227,cg00811771,cg00814065,cg00818473,cg00848480,cg00849368,cg00859739,cg00906130,cg00906319,cg00927294,cg00932007,cg00939106,cg00984146,cg00991297,cg00992385,cg0…	GSM817190	0.626
2.263	0.033	Fetal_Kidney_Right	Fetal Kidney	UW.Fetal_Kidney_Right.ChromatinAccessibility.H-23435.DS15651.twopass.merge150.wgt10.zgt2.wig	cg00000165,cg00009088,cg00012397,cg00057393,cg00057569,cg00063703,cg00067606,cg00069314,cg00096104,cg00104570,cg00155485,cg00265863,cg00312921,cg00316222,cg00321703,cg00380860,cg00443645,cg00481457,cg00554442,cg00560547,cg00589006,cg00622654,cg00626110,cg00628211,cg00778858,cg00793227,cg00811771,cg00814065,cg00818473,cg00834924,cg00848480,cg00849368,cg00859739,cg00906130,cg00906319,cg00917642,cg0…	GSM665810	0.632
2.21	0.0362	iPS_DF_4.7	IPS cell	UW.iPS_DF_4.7.ChromatinAccessibility.DS15169.twopass.merge150.wgt10.zgt2.wig	cg00000165,cg00022558,cg00057393,cg00057569,cg00063703,cg00067606,cg00096104,cg00104570,cg00155485,cg00265863,cg00312921,cg00316222,cg00469814,cg00481457,cg00554442,cg00560547,cg00622654,cg00626110,cg00699569,cg00778858,cg00814065,cg00834924,cg00849368,cg00859739,cg00906130,cg00927294,cg00932007,cg00939106,cg00984146,cg00991297,cg00992385,cg01038750,cg01044961,cg01068006,cg01086446,cg01087832,cg0…	GSM665803	0.687
2.287	0.0371	Fetal_Renal_Cortex	Fetal Renal Cortex	UW.Fetal_Renal_Cortex.ChromatinAccessibility.H-23790.DS17387.twopass.merge150.wgt10.zgt2.wig	cg00000165,cg00012397,cg00022558,cg00057393,cg00057569,cg00063703,cg00067606,cg00069314,cg00096104,cg00104570,cg00155485,cg00265863,cg00312921,cg00316222,cg00321703,cg00443645,cg00481457,cg00554442,cg00560547,cg00589006,cg00622654,cg00626110,cg00686339,cg00778858,cg00793227,cg00810208,cg00811771,cg00814065,cg00818473,cg00834924,cg00848480,cg00849368,cg00859739,cg00906130,cg00906319,cg00927294,cg0…	GSM701502	0.697
2.155	0.0379	Fetal_Brain	Fetal Brain	UW.Fetal_Brain.ChromatinAccessibility.H-23548.DS16302.twopass.merge150.wgt10.zgt2.wig	cg00009088,cg00012397,cg00017271,cg00057393,cg00057569,cg00063703,cg00069314,cg00104570,cg00155485,cg00265863,cg00312921,cg00316222,cg00321703,cg00380860,cg00469814,cg00481457,cg00554442,cg00589006,cg00622654,cg00811771,cg00814065,cg00834924,cg00849368,cg00859739,cg00889599,cg00906130,cg00906319,cg00927294,cg00932007,cg00939106,cg00984146,cg00991297,cg01038750,cg01068006,cg01077846,cg01086446,cg0…	GSM665819	0.704
2.223	0.0409	Fetal_Adrenal_Gland	Fetal Adrenal	UW.Fetal_Adrenal_Gland.ChromatinAccessibility.H-23769.DS17319.twopass.merge150.wgt10.zgt2.wig	cg00012397,cg00057393,cg00057569,cg00063703,cg00069314,cg00096104,cg00104570,cg00155485,cg00265863,cg00316222,cg00321703,cg00481457,cg00554442,cg00554973,cg00589006,cg00622654,cg00656420,cg00676269,cg00686339,cg00778858,cg00811771,cg00814065,cg00818473,cg00834924,cg00849368,cg00859739,cg00906130,cg00906319,cg00927294,cg00932007,cg00939106,cg00991297,cg01038750,cg01068006,cg01077846,cg01087832,cg0…	GSM817165	0.739
2.138	0.0413	Fetal_Muscle_Arm	Fetal Muscle	UW.Fetal_Muscle_Arm.ChromatinAccessibility.H-24259.DS19295.twopass.merge150.wgt10.zgt2.wig	cg00012397,cg00017271,cg00057393,cg00057569,cg00063703,cg00069314,cg00096104,cg00104570,cg00155485,cg00265863,cg00316222,cg00321703,cg00469814,cg00481457,cg00554442,cg00560547,cg00563352,cg00622654,cg00778858,cg00793227,cg00795616,cg00811771,cg00814065,cg00818473,cg00834924,cg00848480,cg00849368,cg00859739,cg00906130,cg00906319,cg00917642,cg00927294,cg00932007,cg00939106,cg00984146,cg00991297,cg0…	GSM817214	0.739
2.216	0.0408	Fetal_Muscle_Trunk	Fetal Muscle	UW.Fetal_Muscle_Trunk.ChromatinAccessibility.H-24507.DS20544.twopass.merge150.wgt10.zgt2.wig	cg00000165,cg00012397,cg00017271,cg00022558,cg00057393,cg00057569,cg00063703,cg00069314,cg00096104,cg00104570,cg00155485,cg00265863,cg00312921,cg00321703,cg00443645,cg00444740,cg00481457,cg00554442,cg00589006,cg00622654,cg00778858,cg00793227,cg00811771,cg00814065,cg00818473,cg00834924,cg00848480,cg00849368,cg00859739,cg00906130,cg00906319,cg00917642,cg00927294,cg00932007,cg00939106,cg00984146,cg0…	GSM878664	0.739
2.161	0.0412	Fetal_Renal_Pelvis_Left	Fetal Renal Pelvis	UW.Fetal_Renal_Pelvis_Left.ChromatinAccessibility.H-23871.DS17553.twopass.merge150.wgt10.zgt2.wig	cg00000165,cg00009088,cg00012397,cg00022558,cg00057393,cg00057569,cg00063703,cg00067606,cg00069314,cg00096104,cg00104570,cg00155485,cg00265863,cg00312921,cg00316222,cg00321703,cg00380860,cg00481457,cg00554442,cg00589006,cg00622654,cg00760067,cg00778858,cg00793227,cg00811771,cg00814065,cg00818473,cg00834924,cg00848480,cg00849368,cg00859739,cg00889599,cg00906130,cg00906319,cg00917642,cg00927294,cg0…	GSM701520	0.739
2.226	0.0421	Fetal_Intestine_Small	Fetal Intestine, Small	UW.Fetal_Intestine_Small.ChromatinAccessibility.H-23724.DS16975.twopass.merge150.wgt10.zgt2.wig	cg00000165,cg00009088,cg00012397,cg00017271,cg00057393,cg00057569,cg00063703,cg00069314,cg00096104,cg00104570,cg00155485,cg00265863,cg00316222,cg00321703,cg00443645,cg00444740,cg00481457,cg00554442,cg00560547,cg00589006,cg00622654,cg00626110,cg00686339,cg00778858,cg00793227,cg00810208,cg00814065,cg00818473,cg00848480,cg00849368,cg00859739,cg00906130,cg00906319,cg00927294,cg00932007,cg00939106,cg0…	GSM817161	0.745
2.073	0.0431	Fetal_Muscle_Back	Fetal Muscle	UW.Fetal_Muscle_Back.ChromatinAccessibility.H-24078.DS18377.twopass.merge150.wgt10.zgt2.wig	cg00000165,cg00009088,cg00012397,cg00017271,cg00057393,cg00057569,cg00063703,cg00069314,cg00096104,cg00104570,cg00155485,cg00265863,cg00312921,cg00321703,cg00380860,cg00449384,cg00481457,cg00554442,cg00589006,cg00622654,cg00778858,cg00811771,cg00814065,cg00818473,cg00848480,cg00849368,cg00859739,cg00889599,cg00906130,cg00906319,cg00917642,cg00927294,cg00932007,cg00939106,cg00984146,cg00991297,cg0…	GSM817171	0.756
2.119	0.0443	Fetal_Lung_Left	Fetal Lung	UW.Fetal_Lung_Left.ChromatinAccessibility.H-23604.DS16570.twopass.merge150.wgt10.zgt2.wig	cg00000165,cg00009088,cg00012397,cg00057393,cg00057569,cg00063703,cg00069314,cg00096104,cg00104570,cg00155485,cg00265863,cg00312921,cg00321703,cg00380860,cg00469814,cg00481457,cg00554442,cg00554973,cg00563352,cg00589006,cg00622654,cg00699569,cg00778858,cg00811771,cg00814065,cg00818473,cg00834924,cg00849368,cg00859739,cg00889599,cg00906130,cg00906319,cg00927294,cg00932007,cg00939106,cg00984146,cg0…	GSM665828	0.77
2.182	0.046	Fetal_Lung_Right	Fetal Lung	UW.Fetal_Lung_Right.ChromatinAccessibility.H-23435.DS15632.twopass.merge150.wgt10.zgt2.wig	cg00000165,cg00009088,cg00012397,cg00057393,cg00057569,cg00063703,cg00069314,cg00096104,cg00104570,cg00155485,cg00265863,cg00316222,cg00321703,cg00481457,cg00554442,cg00560547,cg00589006,cg00622654,cg00778858,cg00811771,cg00814065,cg00818473,cg00834924,cg00849368,cg00859739,cg00906130,cg00906319,cg00927294,cg00932007,cg00939106,cg00991297,cg01038750,cg01044961,cg01068006,cg01077846,cg01086446,cg0…	GSM665807	0.793
2.076	0.0479	Fetal_Lung	Fetal Lung	UW.Fetal_Lung.ChromatinAccessibility.H-23399.DS15461.twopass.merge150.wgt10.zgt2.wig	cg00000165,cg00012397,cg00057393,cg00057569,cg00063703,cg00069314,cg00096104,cg00104570,cg00155485,cg00265863,cg00312921,cg00316222,cg00321703,cg00380860,cg00469814,cg00481457,cg00554442,cg00554973,cg00589006,cg00622654,cg00686339,cg00778858,cg00793227,cg00811771,cg00814065,cg00818473,cg00834924,cg00849368,cg00859739,cg00906130,cg00906319,cg00927294,cg00932007,cg00939106,cg00991297,cg00992385,cg0…	GSM665805	0.809
2.075	0.0478	Fetal_Muscle_Arm	Fetal Muscle	UW.Fetal_Muscle_Arm.ChromatinAccessibility.H-24005.DS18080.twopass.merge150.wgt10.zgt2.wig	cg00000165,cg00009088,cg00012397,cg00017271,cg00022558,cg00057393,cg00057569,cg00063703,cg00067606,cg00069314,cg00096104,cg00104570,cg00155485,cg00265863,cg00312921,cg00316222,cg00321703,cg00380860,cg00481457,cg00554442,cg00560547,cg00563352,cg00589006,cg00622654,cg00778858,cg00793227,cg00811771,cg00814065,cg00818473,cg00834924,cg00848480,cg00849368,cg00859739,cg00906130,cg00906319,cg00917642,cg0…	GSM774234	0.809
2.022	0.0523	Fetal_Lung	Fetal Lung	UW.Fetal_Lung.ChromatinAccessibility.H-23284.DS14820.twopass.merge150.wgt10.zgt2.wig	cg00057393,cg00057569,cg00063703,cg00069314,cg00096104,cg00104570,cg00155485,cg00265863,cg00312921,cg00316222,cg00321703,cg00469814,cg00481457,cg00554442,cg00563352,cg00622654,cg00699569,cg00778858,cg00811771,cg00814065,cg00818473,cg00834924,cg00849368,cg00859739,cg00906130,cg00927294,cg00932007,cg00939106,cg00991297,cg01038750,cg01068006,cg01077846,cg01087832,cg01100203,cg01114937,cg01157404,cg0…	GSM595929	0.876
2.114	0.0535	Fetal_Intestine_Large	Fetal Intestine, Large	UW.Fetal_Intestine_Large.ChromatinAccessibility.H-23914.DS17748.twopass.merge150.wgt10.zgt2.wig	cg00012397,cg00057393,cg00057569,cg00063703,cg00067606,cg00069314,cg00096104,cg00104570,cg00155485,cg00265863,cg00312921,cg00316222,cg00321703,cg00481457,cg00554442,cg00560547,cg00589006,cg00599914,cg00622654,cg00778858,cg00793227,cg00814065,cg00818473,cg00834924,cg00848480,cg00849368,cg00859739,cg00889599,cg00906130,cg00906319,cg00927294,cg00932007,cg00939106,cg00991297,cg01038750,cg01044961,cg0…	GSM774220	0.889
2.024	0.0553	Fetal_Muscle_Lower_Limb_Skeletal	Fetal Muscle	UW.Fetal_Muscle_Lower_Limb_Skeletal.ChromatinAccessibility.H-24042.DS18174.twopass.merge150.wgt10.zgt2.wig	cg00000165,cg00012397,cg00017271,cg00022558,cg00057393,cg00057569,cg00063703,cg00067606,cg00069314,cg00096104,cg00104570,cg00155485,cg00265863,cg00321703,cg00443645,cg00481457,cg00554442,cg00560547,cg00589006,cg00622654,cg00626110,cg00686339,cg00699569,cg00760067,cg00778858,cg00793227,cg00810208,cg00811771,cg00814065,cg00818473,cg00834924,cg00848480,cg00849368,cg00859739,cg00889599,cg00906130,cg0…	GSM774238	0.911
1.976	0.0586	Fetal_Adrenal_Gland	Fetal Adrenal	UW.Fetal_Adrenal_Gland.ChromatinAccessibility.H-24409.DS20343.twopass.merge150.wgt10.zgt2.wig	cg00009088,cg00012397,cg00057393,cg00057569,cg00063703,cg00069314,cg00104570,cg00155485,cg00265863,cg00321703,cg00380860,cg00481457,cg00554442,cg00563352,cg00589006,cg00626110,cg00676269,cg00778858,cg00811771,cg00814065,cg00818473,cg00834924,cg00849368,cg00859739,cg00906130,cg00906319,cg00927294,cg00932007,cg00939106,cg00991297,cg01038750,cg01068006,cg01087832,cg01100203,cg01114937,cg01217180,cg0…	GSM878658	0.957
1.855	0.0606	Fetal_Muscle_Back	Fetal Muscle	UW.Fetal_Muscle_Back.ChromatinAccessibility.H-24297.DS19648.twopass.merge150.wgt10.zgt2.wig	cg00009088,cg00012397,cg00017271,cg00057393,cg00057569,cg00063703,cg00069314,cg00104570,cg00155485,cg00244854,cg00265863,cg00312921,cg00321703,cg00380860,cg00444740,cg00554442,cg00563352,cg00589006,cg00622654,cg00778858,cg00793227,cg00811771,cg00814065,cg00818473,cg00834924,cg00848480,cg00849368,cg00859739,cg00906130,cg00906319,cg00917642,cg00927294,cg00932007,cg00939106,cg00991297,cg00992385,cg0…	GSM878639	0.981
-2.708	0.991	CD3	Blood	UW.CD3_Primary_Cells.ChromatinAccessibility.CB1_1-3-2011.DS17702.twopass.merge150.wgt10.zgt2.wig	cg00009088,cg00057569,cg00069314,cg00096104,cg00104570,cg00155485,cg00265863,cg00312921,cg00321703,cg00554442,cg00589006,cg00814065,cg00834924,cg00848480,cg00849368,cg00859739,cg00906130,cg00932007,cg00939106,cg00991297,cg01068006,cg01087832,cg01100203,cg01122302,cg01217180,cg01288184,cg01337508,cg01394138,cg01428378,cg01498883,cg01512840,cg01520571,cg01537486,cg01538066,cg01539474,cg01656394,cg0…	GSM701525	1
-3.46	0.999	CD3	Blood	UW.CD3_Primary_Cells.ChromatinAccessibility.CB6_1-4-2011.DS17706.twopass.merge150.wgt10.zgt2.wig	cg00009088,cg00057569,cg00069314,cg00096104,cg00104570,cg00155485,cg00265863,cg00298921,cg00312921,cg00316222,cg00321703,cg00554442,cg00699569,cg00811771,cg00814065,cg00834924,cg00849368,cg00859739,cg00906130,cg00932007,cg00939106,cg00991297,cg00992385,cg01068006,cg01077846,cg01087832,cg01100203,cg01122302,cg01191774,cg01217180,cg01288184,cg01337508,cg01370122,cg01377006,cg01394138,cg01398050,cg0…	GSM701526	1
-3.176	0.997	CD3	Blood	UW.CD3_Primary_Cells.ChromatinAccessibility.RO_01679.DS17198.twopass.merge150.wgt10.zgt2.wig	cg00009088,cg00057569,cg00069314,cg00096104,cg00104570,cg00155485,cg00265863,cg00321703,cg00443645,cg00481457,cg00554442,cg00554973,cg00589006,cg00726151,cg00814065,cg00834924,cg00849368,cg00859739,cg00906130,cg00932007,cg00939106,cg00991297,cg01068006,cg01077846,cg01087832,cg01100203,cg01122302,cg01217180,cg01288184,cg01337508,cg01394138,cg01398050,cg01428378,cg01436771,cg01498883,cg01512840,cg0…	GSM665837	1
-3.868	1	CD3	Blood	UW.CD3_Primary_Cells.ChromatinAccessibility.RO_01701.DS17534.twopass.merge150.wgt10.zgt2.wig	cg00000165,cg00009088,cg00057569,cg00067606,cg00069314,cg00096104,cg00104570,cg00155485,cg00265863,cg00316222,cg00321703,cg00481457,cg00554442,cg00589006,cg00811771,cg00814065,cg00834924,cg00849368,cg00859739,cg00906130,cg00932007,cg00939106,cg00991297,cg00992385,cg01068006,cg01077846,cg01087832,cg01100203,cg01122302,cg01199928,cg01217180,cg01288184,cg01320920,cg01337508,cg01394138,cg01428378,cg0…	GSM701516	1
-3.295	0.998	CD4_Mobilised	Blood	UW.Mobilized_CD4_Primary_Cells.ChromatinAccessibility.RO_01679.DS16955.twopass.merge150.wgt10.zgt2.wig	cg00009088,cg00057569,cg00069314,cg00096104,cg00104570,cg00155485,cg00265863,cg00316222,cg00321703,cg00444740,cg00481457,cg00554442,cg00589006,cg00628211,cg00704734,cg00811771,cg00814065,cg00818473,cg00834924,cg00849368,cg00859739,cg00906130,cg00932007,cg00939106,cg00991297,cg00992385,cg01038750,cg01068006,cg01077846,cg01087832,cg01100203,cg01122302,cg01217180,cg01288184,cg01337508,cg01377006,cg0…	GSM701489	1
-3.934	1	CD4_Mobilised	Blood	UW.Mobilized_CD4_Primary_Cells.ChromatinAccessibility.RO_01701.DS17175.twopass.merge150.wgt10.zgt2.wig	cg00009088,cg00057569,cg00069314,cg00104570,cg00155485,cg00265863,cg00316222,cg00321703,cg00444740,cg00481457,cg00554442,cg00686339,cg00797152,cg00811771,cg00814065,cg00834924,cg00849368,cg00859739,cg00906130,cg00932007,cg00939106,cg00991297,cg00992385,cg01068006,cg01077846,cg01087832,cg01100203,cg01122302,cg01199928,cg01217180,cg01288184,cg01337508,cg01394138,cg01428378,cg01498883,cg01520571,cg0…	GSM701491	1
-2.743	0.991	CD4	Blood	UW.CD4_Primary_Cells.ChromatinAccessibility.RO_01549.DS15947.twopass.merge150.wgt10.zgt2.wig	cg00000165,cg00009088,cg00057569,cg00069314,cg00096104,cg00104570,cg00155485,cg00238427,cg00265863,cg00316222,cg00321703,cg00443645,cg00444740,cg00481457,cg00554442,cg00589006,cg00814065,cg00834924,cg00849368,cg00859739,cg00906130,cg00932007,cg00939106,cg00991297,cg01038750,cg01068006,cg01077846,cg01087832,cg01100203,cg01122302,cg01217180,cg01288184,cg01337508,cg01394138,cg01428378,cg01436771,cg0…	GSM665812	1
-3.167	0.997	CD4	Blood	UW.CD4_Primary_Cells.ChromatinAccessibility.RO_01679.DS17212.twopass.merge150.wgt10.zgt2.wig	cg00000165,cg00009088,cg00057569,cg00069314,cg00096104,cg00104570,cg00155485,cg00265863,cg00312921,cg00321703,cg00393992,cg00443645,cg00444740,cg00481457,cg00554442,cg00686339,cg00811771,cg00814065,cg00834924,cg00849368,cg00859739,cg00906130,cg00932007,cg00939106,cg00991297,cg00992385,cg01038750,cg01068006,cg01077846,cg01087832,cg01100203,cg01122302,cg01217180,cg01288184,cg01337508,cg01377006,cg0…	GSM665839	1
-2.8	0.994	CD4	Blood	UW.CD4_Primary_Cells.ChromatinAccessibility.RO_01689.DS17329.twopass.merge150.wgt10.zgt2.wig	cg00000165,cg00009088,cg00057569,cg00069314,cg00096104,cg00104570,cg00155485,cg00265863,cg00312921,cg00316222,cg00321703,cg00443645,cg00481457,cg00554442,cg00560547,cg00589006,cg00704734,cg00726151,cg00760067,cg00811771,cg00814065,cg00818473,cg00834924,cg00849368,cg00859739,cg00906130,cg00932007,cg00939106,cg00991297,cg00992385,cg01068006,cg01077846,cg01087832,cg01100203,cg01122302,cg01199928,cg0…	GSM817166	1
-2.766	0.993	CD4	Blood	UW.CD4_Primary_Cells.ChromatinAccessibility.RO_01701.DS17881.twopass.merge150.wgt10.zgt2.wig	cg00009088,cg00057569,cg00069314,cg00096104,cg00104570,cg00155485,cg00265863,cg00321703,cg00443645,cg00444740,cg00554442,cg00560547,cg00577364,cg00589006,cg00760067,cg00810208,cg00811771,cg00814065,cg00834924,cg00849368,cg00859739,cg00906130,cg00932007,cg00939106,cg00991297,cg00992385,cg01068006,cg01077846,cg01087832,cg01100203,cg01122302,cg01217180,cg01288184,cg01337508,cg01370122,cg01394138,cg0…	GSM701539	1
-2.913	0.994	CD8_Mobilised	Blood	UW.Mobilized_CD8_Primary_Cells.ChromatinAccessibility.RO_01679.DS16962.twopass.merge150.wgt10.zgt2.wig	cg00009088,cg00057569,cg00063703,cg00069314,cg00096104,cg00104570,cg00155485,cg00265863,cg00316222,cg00321703,cg00443645,cg00481457,cg00554442,cg00589006,cg00599914,cg00656420,cg00778858,cg00814065,cg00818473,cg00834924,cg00849368,cg00859739,cg00906130,cg00932007,cg00939106,cg00991297,cg00992385,cg01038750,cg01068006,cg01077846,cg01087832,cg01100203,cg01122302,cg01217180,cg01288184,cg01337508,cg0…	GSM817160	1
-3.964	1	CD8	Blood	UW.CD8_Primary_Cells.ChromatinAccessibility.RO_01549.DS16012.twopass.merge150.wgt10.zgt2.wig	cg00009088,cg00057569,cg00069314,cg00104570,cg00155485,cg00265863,cg00312921,cg00321703,cg00481457,cg00554442,cg00589006,cg00628211,cg00686339,cg00811771,cg00814065,cg00834924,cg00849368,cg00859739,cg00906130,cg00932007,cg00939106,cg00991297,cg01068006,cg01077846,cg01087832,cg01100203,cg01122302,cg01217180,cg01288184,cg01320920,cg01337508,cg01394138,cg01428378,cg01436771,cg01498883,cg01512840,cg0…	GSM665813	1
-3.671	0.999	CD8	Blood	UW.CD8_Primary_Cells.ChromatinAccessibility.RO_01679.DS17203.twopass.merge150.wgt10.zgt2.wig	cg00009088,cg00057569,cg00069314,cg00096104,cg00104570,cg00155485,cg00265863,cg00316222,cg00321703,cg00481457,cg00554442,cg00589006,cg00760067,cg00811771,cg00814065,cg00834924,cg00849368,cg00859739,cg00906130,cg00932007,cg00939106,cg00991297,cg00992385,cg01068006,cg01077846,cg01087832,cg01100203,cg01122302,cg01217180,cg01288184,cg01337508,cg01394138,cg01398050,cg01428378,cg01436771,cg01469887,cg0…	GSM665838	1
-3.9	1	CD8	Blood	UW.CD8_Primary_Cells.ChromatinAccessibility.RO_01689.DS17332.twopass.merge150.wgt10.zgt2.wig	cg00057569,cg00069314,cg00104570,cg00155485,cg00265863,cg00316222,cg00321703,cg00481457,cg00554442,cg00589006,cg00676269,cg00721062,cg00811771,cg00814065,cg00834924,cg00849368,cg00859739,cg00906130,cg00932007,cg00939106,cg00992385,cg01044961,cg01068006,cg01077846,cg01087832,cg01100203,cg01122302,cg01217180,cg01288184,cg01337508,cg01394138,cg01428378,cg01436771,cg01469887,cg01493563,cg01498883,cg0…	GSM701499	1
-3.421	0.998	CD8	Blood	UW.CD8_Primary_Cells.ChromatinAccessibility.RO_01701.DS17885.twopass.merge150.wgt10.zgt2.wig	cg00009088,cg00057569,cg00069314,cg00096104,cg00104570,cg00155485,cg00265863,cg00321703,cg00443645,cg00554442,cg00589006,cg00628211,cg00686339,cg00814065,cg00834924,cg00849368,cg00859739,cg00906130,cg00932007,cg00939106,cg00984146,cg00991297,cg00992385,cg01068006,cg01077846,cg01087832,cg01100203,cg01122302,cg01217180,cg01288184,cg01337508,cg01394138,cg01428378,cg01436771,cg01469887,cg01498883,cg0…	GSM701540	1
-2.846	0.993	CD14	Blood	UW.CD14_Primary_Cells.ChromatinAccessibility.RO_01689.DS17391.twopass.merge150.wgt10.zgt2.wig	cg00009088,cg00057569,cg00069314,cg00104570,cg00155485,cg00265863,cg00312921,cg00321703,cg00443645,cg00444740,cg00554442,cg00797152,cg00811771,cg00814065,cg00834924,cg00848480,cg00849368,cg00859739,cg00906130,cg00932007,cg00939106,cg00991297,cg00992385,cg01068006,cg01077846,cg01087832,cg01100203,cg01122302,cg01157404,cg01217180,cg01288184,cg01320920,cg01337508,cg01377006,cg01394138,cg01398050,cg0…	GSM701503	1
-2.676	0.992	CD14	Blood	UW.CD14_Primary_Cells.ChromatinAccessibility.RO_01701.DS17889.twopass.merge150.wgt10.zgt2.wig	cg00009088,cg00057569,cg00069314,cg00104570,cg00444740,cg00554442,cg00814065,cg00834924,cg00849368,cg00859739,cg00906130,cg00932007,cg00939106,cg00991297,cg00992385,cg01068006,cg01087832,cg01100203,cg01217180,cg01288184,cg01336858,cg01337508,cg01394138,cg01436771,cg01498883,cg01537486,cg01538066,cg01547494,cg01656394,cg01675814,cg01689892,cg01701415,cg01722695,cg01753796,cg01774159,cg01846065,cg0…	GSM701541	1
-2.106	0.964	CD19	Blood	UW.CD19_Primary_Cells.ChromatinAccessibility.RO_01679.DS17186.twopass.merge150.wgt10.zgt2.wig	cg00000165,cg00009088,cg00057569,cg00069314,cg00096104,cg00104570,cg00155485,cg00265863,cg00312921,cg00316222,cg00321703,cg00449384,cg00554442,cg00560547,cg00577364,cg00589006,cg00686339,cg00699569,cg00811771,cg00814065,cg00818473,cg00834924,cg00849368,cg00859739,cg00906130,cg00932007,cg00939106,cg00991297,cg00992385,cg01068006,cg01077846,cg01087832,cg01100203,cg01122302,cg01182865,cg01217180,cg0…	GSM701492	1
-1.45	0.901	CD19	Blood	UW.CD19_Primary_Cells.ChromatinAccessibility.RO_01689.DS17281.twopass.merge150.wgt10.zgt2.wig	cg00009088,cg00057569,cg00069314,cg00096104,cg00104570,cg00155485,cg00265863,cg00312921,cg00316222,cg00321703,cg00443645,cg00449384,cg00481457,cg00554442,cg00589006,cg00599914,cg00699569,cg00760067,cg00814065,cg00818473,cg00834924,cg00849368,cg00859739,cg00906130,cg00932007,cg00939106,cg00991297,cg00992385,cg01068006,cg01077846,cg01087832,cg01100203,cg01122302,cg01182865,cg01217180,cg01288184,cg0…	GSM701493	1
-3.633	0.999	CD19	Blood	UW.CD19_Primary_Cells.ChromatinAccessibility.RO_01701.DS17440.twopass.merge150.wgt10.zgt2.wig	cg00009088,cg00057569,cg00069314,cg00104570,cg00155485,cg00265863,cg00312921,cg00316222,cg00554442,cg00577364,cg00589006,cg00686339,cg00699569,cg00760067,cg00811771,cg00814065,cg00818473,cg00834924,cg00849368,cg00859739,cg00906130,cg00932007,cg00939106,cg00991297,cg00992385,cg01068006,cg01077846,cg01087832,cg01100203,cg01217180,cg01288184,cg01320920,cg01337508,cg01394138,cg01398050,cg01428378,cg0…	GSM701507	1
-0.243	0.604	CD20	Blood	UW.CD20_Primary_Cells.ChromatinAccessibility.RO_01778.DS17371.twopass.merge150.wgt10.zgt2.wig	cg00009088,cg00057393,cg00057569,cg00063703,cg00069314,cg00096104,cg00104570,cg00155485,cg00265863,cg00312921,cg00481457,cg00554442,cg00622654,cg00760067,cg00778858,cg00814065,cg00818473,cg00834924,cg00848480,cg00849368,cg00859739,cg00889599,cg00906130,cg00906319,cg00927294,cg00932007,cg00939106,cg00991297,cg01038750,cg01044961,cg01068006,cg01077846,cg01087832,cg01100203,cg01114937,cg01122302,cg0…	GSM701500	1
0.205	0.457	CD34_Mobilised	Blood	UW.Mobilized_CD34_Primary_Cells.ChromatinAccessibility.RO_00738.DS13199.twopass.merge150.wgt10.zgt2.wig	cg00009088,cg00022558,cg00057569,cg00063703,cg00067606,cg00104570,cg00155485,cg00265863,cg00316222,cg00321703,cg00481457,cg00554442,cg00622654,cg00626110,cg00656420,cg00699569,cg00726151,cg00814065,cg00834924,cg00849368,cg00859739,cg00906130,cg00927294,cg00932007,cg00939106,cg00991297,cg00992385,cg01068006,cg01077846,cg01087832,cg01100203,cg01122302,cg01217180,cg01277542,cg01288184,cg01337508,cg0…	GSM530664	1
1.4	0.151	CD34_Mobilised	Blood	UW.Mobilized_CD34_Primary_Cells.ChromatinAccessibility.RO_01492.DS14206.twopass.merge150.wgt10.zgt2.wig	cg00000165,cg00009088,cg00022558,cg00057569,cg00063703,cg00069314,cg00096104,cg00104570,cg00155485,cg00265863,cg00312921,cg00316222,cg00321703,cg00481457,cg00554442,cg00589006,cg00622654,cg00699569,cg00778858,cg00811771,cg00814065,cg00818473,cg00834924,cg00849368,cg00859739,cg00906130,cg00906319,cg00927294,cg00932007,cg00939106,cg00991297,cg00992385,cg01044961,cg01068006,cg01077846,cg01087832,cg0…	GSM595919	1
0.306	0.421	CD34_Mobilised	Blood	UW.Mobilized_CD34_Primary_Cells.ChromatinAccessibility.RO_01508.DS11202.twopass.merge150.wgt10.zgt2.wig	cg00009088,cg00022558,cg00057569,cg00063703,cg00067606,cg00104570,cg00155485,cg00265863,cg00316222,cg00481457,cg00554442,cg00589006,cg00622654,cg00686339,cg00699569,cg00810208,cg00814065,cg00818473,cg00834924,cg00849368,cg00859739,cg00906130,cg00927294,cg00932007,cg00939106,cg00991297,cg00992385,cg01068006,cg01077846,cg01087832,cg01100203,cg01122302,cg01217180,cg01288184,cg01337508,cg01370122,cg0…	GSM493386	1
-0.658	0.731	CD34_Mobilised	Blood	UW.Mobilized_CD34_Primary_Cells.ChromatinAccessibility.RO_01517.DS14129.twopass.merge150.wgt10.zgt2.wig	cg00009088,cg00057569,cg00063703,cg00069314,cg00104570,cg00155485,cg00265863,cg00312921,cg00316222,cg00444740,cg00481457,cg00554442,cg00699569,cg00811771,cg00814065,cg00834924,cg00849368,cg00859739,cg00906130,cg00932007,cg00939106,cg00992385,cg01068006,cg01077846,cg01087832,cg01100203,cg01217180,cg01288184,cg01323148,cg01337508,cg01370122,cg01377006,cg01394138,cg01398050,cg01428378,cg01498883,cg0…	GSM595917	1
0.852	0.257	CD34_Mobilised	Blood	UW.Mobilized_CD34_Primary_Cells.ChromatinAccessibility.RO_01527.DS11666.twopass.merge150.wgt10.zgt2.wig	cg00009088,cg00022558,cg00057569,cg00063703,cg00069314,cg00096104,cg00104570,cg00155485,cg00265863,cg00312921,cg00316222,cg00554442,cg00622654,cg00699569,cg00811771,cg00814065,cg00834924,cg00849368,cg00859739,cg00906130,cg00906319,cg00927294,cg00932007,cg00939106,cg00991297,cg00992385,cg01068006,cg01077846,cg01087832,cg01100203,cg01122302,cg01182865,cg01217180,cg01288184,cg01337508,cg01370122,cg0…	GSM493387	1
1.917	0.0736	CD34_Mobilised	Blood	UW.Mobilized_CD34_Primary_Cells.ChromatinAccessibility.RO_01535.DS12274.twopass.merge150.wgt10.zgt2.wig	cg00009088,cg00012397,cg00022558,cg00057393,cg00057569,cg00063703,cg00069314,cg00096104,cg00104570,cg00155485,cg00265863,cg00316222,cg00321703,cg00443645,cg00481457,cg00554442,cg00622654,cg00626110,cg00699569,cg00778858,cg00811771,cg00814065,cg00818473,cg00834924,cg00849368,cg00859739,cg00906130,cg00906319,cg00927294,cg00932007,cg00939106,cg00991297,cg00992385,cg01044961,cg01068006,cg01077846,cg0…	GSM493384	1
0.269	0.435	CD34_Mobilised	Blood	UW.Mobilized_CD34_Primary_Cells.ChromatinAccessibility.RO_01535.DS14197.twopass.merge150.wgt10.zgt2.wig	cg00000165,cg00009088,cg00022558,cg00057569,cg00063703,cg00069314,cg00096104,cg00104570,cg00155485,cg00265863,cg00321703,cg00481457,cg00554442,cg00699569,cg00811771,cg00814065,cg00834924,cg00849368,cg00859739,cg00906130,cg00906319,cg00932007,cg00939106,cg00991297,cg00992385,cg01068006,cg01077846,cg01087832,cg01100203,cg01114937,cg01122302,cg01217180,cg01288184,cg01323148,cg01337508,cg01370122,cg0…	GSM595918	1
0.246	0.443	CD34_Mobilised	Blood	UW.Mobilized_CD34_Primary_Cells.ChromatinAccessibility.RO_01536.DS12339.twopass.merge150.wgt10.zgt2.wig	cg00000165,cg00009088,cg00022558,cg00057569,cg00063703,cg00069314,cg00096104,cg00104570,cg00155485,cg00265863,cg00312921,cg00321703,cg00554442,cg00589006,cg00599914,cg00622654,cg00699569,cg00811771,cg00814065,cg00818473,cg00834924,cg00849368,cg00859739,cg00906130,cg00927294,cg00932007,cg00939106,cg00991297,cg00992385,cg01068006,cg01077846,cg01087832,cg01100203,cg01122302,cg01217180,cg01277542,cg0…	GSM530652	1
1.269	0.168	CD34_Mobilised	Blood	UW.Mobilized_CD34_Primary_Cells.ChromatinAccessibility.RO_01562.DS13196.twopass.merge150.wgt10.zgt2.wig	cg00000165,cg00009088,cg00012397,cg00022558,cg00057393,cg00057569,cg00063703,cg00067606,cg00069314,cg00096104,cg00104570,cg00155485,cg00265863,cg00316222,cg00321703,cg00554442,cg00554973,cg00622654,cg00628211,cg00699569,cg00811771,cg00814065,cg00834924,cg00849368,cg00859739,cg00906130,cg00906319,cg00927294,cg00932007,cg00939106,cg00991297,cg00992385,cg01044961,cg01068006,cg01077846,cg01087832,cg0…	GSM530663	1
-1.9	0.954	CD56_Mobilised	Blood	UW.Mobilized_CD56_Primary_Cells.ChromatinAccessibility.RO_01689.DS16376.twopass.merge150.wgt10.zgt2.wig	cg00000165,cg00009088,cg00057569,cg00067606,cg00069314,cg00104570,cg00155485,cg00265863,cg00312921,cg00316222,cg00321703,cg00481457,cg00554442,cg00589006,cg00676269,cg00726151,cg00811771,cg00814065,cg00834924,cg00849368,cg00859739,cg00906130,cg00917642,cg00932007,cg00939106,cg00991297,cg01068006,cg01077846,cg01087832,cg01100203,cg01114937,cg01117213,cg01122302,cg01199928,cg01217180,cg01288184,cg0…	GSM665820	1
-3.171	0.996	CD56	Blood	UW.CD56_Primary_Cells.ChromatinAccessibility.RO_01679.DS17189.twopass.merge150.wgt10.zgt2.wig	cg00009088,cg00057569,cg00069314,cg00096104,cg00104570,cg00155485,cg00265863,cg00321703,cg00444740,cg00554442,cg00814065,cg00834924,cg00849368,cg00859739,cg00906130,cg00932007,cg00939106,cg00991297,cg00992385,cg01068006,cg01077846,cg01087832,cg01100203,cg01122302,cg01217180,cg01288184,cg01337508,cg01377006,cg01394138,cg01428378,cg01498883,cg01520571,cg01537486,cg01538066,cg01547494,cg01675814,cg0…	GSM665836	1
-2.91	0.995	CD56	Blood	UW.CD56_Primary_Cells.ChromatinAccessibility.RO_01701.DS17443.twopass.merge150.wgt10.zgt2.wig	cg00009088,cg00057569,cg00069314,cg00104570,cg00155485,cg00265863,cg00321703,cg00554442,cg00554973,cg00628211,cg00811771,cg00814065,cg00834924,cg00849368,cg00859739,cg00906130,cg00932007,cg00939106,cg00991297,cg00992385,cg01068006,cg01077846,cg01087832,cg01100203,cg01217180,cg01288184,cg01320920,cg01337508,cg01394138,cg01428378,cg01498883,cg01512840,cg01520571,cg01537486,cg01538066,cg01539474,cg0…	GSM701508	1
-0.963	0.808	Breast_vHMEC	Breast	UW.Breast_vHMEC.ChromatinAccessibility.RM035.DS18406.twopass.merge150.wgt10.zgt2.wig	cg00057393,cg00057569,cg00069314,cg00096104,cg00104570,cg00155485,cg00265863,cg00444740,cg00481457,cg00554442,cg00554973,cg00686339,cg00704734,cg00778858,cg00814065,cg00818473,cg00834924,cg00849368,cg00859739,cg00906130,cg00927294,cg00932007,cg00939106,cg00991297,cg01038750,cg01068006,cg01087832,cg01100203,cg01114937,cg01122302,cg01157404,cg01217180,cg01337508,cg01375445,cg01377006,cg01394138,cg0…	GSM753973	1
-0.104	0.556	Breast_vHMEC	Breast	UW.Breast_vHMEC.ChromatinAccessibility.RM035.DS18438.twopass.merge150.wgt10.zgt2.wig	cg00057393,cg00057569,cg00069314,cg00104570,cg00155485,cg00265863,cg00321703,cg00444740,cg00481457,cg00554442,cg00589006,cg00778858,cg00814065,cg00818473,cg00834924,cg00849368,cg00859739,cg00906130,cg00927294,cg00929493,cg00932007,cg00939106,cg00991297,cg01038750,cg01068006,cg01087832,cg01100203,cg01114937,cg01122302,cg01217180,cg01239708,cg01277542,cg01337508,cg01394138,cg01428378,cg01436771,cg0…	GSM753974	1
-0.044	0.537	Mesenchymal_Stem_Cells	ES Cell	UW.H1_Derived_Mesenchymal_Stem_Cells.ChromatinAccessibility.DS20671.twopass.merge150.wgt10.zgt2.wig	cg00012397,cg00057393,cg00057569,cg00063703,cg00069314,cg00104570,cg00155485,cg00244854,cg00265863,cg00554442,cg00563352,cg00622654,cg00778858,cg00811771,cg00814065,cg00818473,cg00834924,cg00849368,cg00859739,cg00906130,cg00906319,cg00927294,cg00932007,cg00939106,cg00991297,cg01038750,cg01068006,cg01087832,cg01100203,cg01114937,cg01182865,cg01217180,cg01239708,cg01288184,cg01336858,cg01337508,cg0…	GSM906380	1
-0.342	0.635	Mesenchymal_Stem_Cells	ES Cell	UW.H1_Derived_Mesenchymal_Stem_Cells.ChromatinAccessibility.DS21042.twopass.merge150.wgt10.zgt2.wig	cg00012397,cg00057393,cg00057569,cg00063703,cg00067606,cg00069314,cg00104570,cg00155485,cg00265863,cg00321703,cg00444740,cg00481457,cg00554442,cg00563352,cg00622654,cg00686339,cg00778858,cg00811771,cg00814065,cg00818473,cg00834924,cg00849368,cg00859739,cg00889599,cg00906130,cg00906319,cg00927294,cg00932007,cg00939106,cg00991297,cg01038750,cg01068006,cg01077846,cg01087832,cg01100203,cg01114937,cg0…	GSM906381	1
0.349	0.4	Trophoblast_Cultured_Cells	ES Cell	UW.H1_BMP4_Derived_Trophoblast_Cultured_Cells.ChromatinAccessibility.DS18736.twopass.merge150.wgt10.zgt2.wig	cg00000165,cg00057569,cg00063703,cg00069314,cg00104570,cg00265863,cg00316222,cg00393992,cg00554442,cg00589006,cg00622654,cg00726151,cg00760067,cg00811771,cg00814065,cg00818473,cg00834924,cg00849368,cg00859739,cg00906130,cg00906319,cg00927294,cg00932007,cg00939106,cg00991297,cg01038750,cg01068006,cg01086446,cg01087832,cg01100203,cg01114937,cg01217180,cg01277542,cg01288184,cg01336858,cg01337508,cg0…	GSM878614	1
-0.86	0.786	Trophoblast_Cultured_Cells	ES Cell	UW.H1_BMP4_Derived_Trophoblast_Cultured_Cells.ChromatinAccessibility.DS19317.twopass.merge150.wgt10.zgt2.wig	cg00057393,cg00057569,cg00063703,cg00069314,cg00104570,cg00155485,cg00265863,cg00469814,cg00554442,cg00563352,cg00577364,cg00589006,cg00622654,cg00726151,cg00760067,cg00814065,cg00834924,cg00849368,cg00859739,cg00906130,cg00927294,cg00932007,cg00939106,cg00991297,cg01038750,cg01044961,cg01068006,cg01086446,cg01087832,cg01100203,cg01114937,cg01217180,cg01288184,cg01336858,cg01337508,cg01394138,cg0…	GSM878628	1
0.669	0.314	Fetal_Adrenal_Gland	Fetal Adrenal	UW.Fetal_Adrenal_Gland.ChromatinAccessibility.H-22662.DS12528.twopass.merge150.wgt10.zgt2.wig	cg00012397,cg00057393,cg00057569,cg00063703,cg00069314,cg00104570,cg00155485,cg00265863,cg00481457,cg00554442,cg00589006,cg00622654,cg00676269,cg00778858,cg00811771,cg00814065,cg00818473,cg00834924,cg00849368,cg00859739,cg00906130,cg00906319,cg00927294,cg00932007,cg00939106,cg00991297,cg00992385,cg01038750,cg01068006,cg01077846,cg01086446,cg01087832,cg01100203,cg01114937,cg01122302,cg01157404,cg0…	GSM530653	1
0.331	0.415	Fetal_Heart	Fetal Heart	UW.Fetal_Heart.ChromatinAccessibility.H-22662.DS12531.twopass.merge150.wgt10.zgt2.wig	cg00000165,cg00012397,cg00057393,cg00057569,cg00063703,cg00069314,cg00104570,cg00155485,cg00265863,cg00321703,cg00481457,cg00554442,cg00563352,cg00589006,cg00622654,cg00626110,cg00778858,cg00811771,cg00814065,cg00818473,cg00834924,cg00848480,cg00849368,cg00859739,cg00906130,cg00906319,cg00927294,cg00932007,cg00939106,cg00991297,cg01038750,cg01068006,cg01087832,cg01100203,cg01114937,cg01157404,cg0…	GSM530654	1
0.738	0.288	Fetal_Heart	Fetal Heart	UW.Fetal_Heart.ChromatinAccessibility.H-22727.DS12810.twopass.merge150.wgt10.zgt2.wig	cg00012397,cg00057393,cg00057569,cg00063703,cg00069314,cg00104570,cg00155485,cg00265863,cg00321703,cg00380860,cg00481457,cg00554442,cg00563352,cg00589006,cg00622654,cg00778858,cg00811771,cg00814065,cg00818473,cg00834924,cg00848480,cg00849368,cg00859739,cg00889599,cg00906130,cg00906319,cg00927294,cg00932007,cg00939106,cg00991297,cg01038750,cg01068006,cg01086446,cg01087832,cg01100203,cg01114937,cg0…	GSM530661	1
1.02	0.214	Fetal_Heart	Fetal Heart	UW.Fetal_Heart.ChromatinAccessibility.H-23468.DS15839.twopass.merge150.wgt10.zgt2.wig	cg00000165,cg00012397,cg00057393,cg00057569,cg00063703,cg00069314,cg00096104,cg00104570,cg00155485,cg00265863,cg00312921,cg00316222,cg00321703,cg00481457,cg00554442,cg00589006,cg00622654,cg00778858,cg00811771,cg00814065,cg00818473,cg00834924,cg00848480,cg00849368,cg00859739,cg00889599,cg00906130,cg00906319,cg00927294,cg00929493,cg00932007,cg00939106,cg00991297,cg01038750,cg01044961,cg01068006,cg0…	GSM665811	1
-0.155	0.577	Fetal_Heart	Fetal Heart	UW.Fetal_Heart.ChromatinAccessibility.H-23500.DS16018.twopass.merge150.wgt10.zgt2.wig	cg00000165,cg00057393,cg00057569,cg00063703,cg00069314,cg00096104,cg00104570,cg00155485,cg00265863,cg00312921,cg00316222,cg00321703,cg00380860,cg00481457,cg00554442,cg00589006,cg00622654,cg00778858,cg00811771,cg00814065,cg00818473,cg00834924,cg00849368,cg00859739,cg00889599,cg00906130,cg00906319,cg00927294,cg00932007,cg00939106,cg00991297,cg01038750,cg01068006,cg01077846,cg01086446,cg01087832,cg0…	GSM665814	1
0.609	0.324	Fetal_Heart	Fetal Heart	UW.Fetal_Heart.ChromatinAccessibility.H-23524.DS16146.twopass.merge150.wgt10.zgt2.wig	cg00000165,cg00012397,cg00057393,cg00057569,cg00063703,cg00069314,cg00096104,cg00104570,cg00155485,cg00265863,cg00312921,cg00316222,cg00321703,cg00380860,cg00469814,cg00481457,cg00554442,cg00563352,cg00589006,cg00622654,cg00778858,cg00811771,cg00814065,cg00818473,cg00834924,cg00848480,cg00849368,cg00859739,cg00889599,cg00906130,cg00906319,cg00927294,cg00932007,cg00939106,cg00991297,cg01038750,cg0…	GSM665817	1
0.114	0.485	Fetal_Heart	Fetal Heart	UW.Fetal_Heart.ChromatinAccessibility.H-23589.DS16500.twopass.merge150.wgt10.zgt2.wig	cg00000165,cg00057569,cg00063703,cg00069314,cg00096104,cg00104570,cg00155485,cg00265863,cg00312921,cg00316222,cg00321703,cg00481457,cg00554442,cg00589006,cg00622654,cg00626110,cg00778858,cg00811771,cg00814065,cg00818473,cg00834924,cg00849368,cg00859739,cg00889599,cg00906130,cg00906319,cg00927294,cg00932007,cg00939106,cg00991297,cg01038750,cg01068006,cg01087832,cg01100203,cg01114937,cg01157404,cg0…	GSM665824	1
1.548	0.109	Fetal_Heart	Fetal Heart	UW.Fetal_Heart.ChromatinAccessibility.H-23604.DS16582.twopass.merge150.wgt10.zgt2.wig	cg00000165,cg00012397,cg00057393,cg00057569,cg00063703,cg00069314,cg00096104,cg00104570,cg00155485,cg00265863,cg00312921,cg00316222,cg00321703,cg00380860,cg00481457,cg00554442,cg00560547,cg00589006,cg00622654,cg00626110,cg00760067,cg00778858,cg00811771,cg00814065,cg00818473,cg00834924,cg00848480,cg00849368,cg00859739,cg00889599,cg00906130,cg00906319,cg00927294,cg00932007,cg00939106,cg00984146,cg0…	GSM665830	1
1.095	0.197	Fetal_Heart	Fetal Heart	UW.Fetal_Heart.ChromatinAccessibility.H-23617.DS16621.twopass.merge150.wgt10.zgt2.wig	cg00000165,cg00009088,cg00012397,cg00057393,cg00057569,cg00063703,cg00069314,cg00096104,cg00104570,cg00155485,cg00265863,cg00312921,cg00316222,cg00321703,cg00380860,cg00481457,cg00554442,cg00589006,cg00622654,cg00626110,cg00778858,cg00811771,cg00814065,cg00818473,cg00834924,cg00848480,cg00849368,cg00859739,cg00889599,cg00906130,cg00906319,cg00927294,cg00932007,cg00939106,cg00991297,cg01038750,cg0…	GSM665831	1
1.273	0.157	Fetal_Heart	Fetal Heart	UW.Fetal_Heart.ChromatinAccessibility.H-23663.DS16819.twopass.merge150.wgt10.zgt2.wig	cg00000165,cg00012397,cg00022558,cg00057393,cg00057569,cg00063703,cg00067606,cg00069314,cg00096104,cg00104570,cg00155485,cg00265863,cg00321703,cg00443645,cg00481457,cg00554442,cg00560547,cg00563352,cg00589006,cg00622654,cg00626110,cg00686339,cg00778858,cg00810208,cg00811771,cg00814065,cg00818473,cg00834924,cg00848480,cg00849368,cg00859739,cg00889599,cg00906130,cg00906319,cg00927294,cg00932007,cg0…	GSM774203	1
1.422	0.127	Fetal_Heart	Fetal Heart	UW.Fetal_Heart.ChromatinAccessibility.H-23744.DS19431.twopass.merge150.wgt10.zgt2.wig	cg00000165,cg00012397,cg00022558,cg00057393,cg00057569,cg00063703,cg00069314,cg00096104,cg00104570,cg00155485,cg00265863,cg00312921,cg00316222,cg00321703,cg00481457,cg00554442,cg00560547,cg00589006,cg00622654,cg00626110,cg00686339,cg00778858,cg00811771,cg00814065,cg00818473,cg00834924,cg00848480,cg00849368,cg00859739,cg00889599,cg00906130,cg00906319,cg00927294,cg00932007,cg00939106,cg00991297,cg0…	GSM817220	1
1.222	0.168	Fetal_Heart	Fetal Heart	UW.Fetal_Heart.ChromatinAccessibility.H-24042.DS19427.twopass.merge150.wgt10.zgt2.wig	cg00012397,cg00057393,cg00057569,cg00063703,cg00069314,cg00096104,cg00104570,cg00155485,cg00265863,cg00321703,cg00481457,cg00554442,cg00589006,cg00622654,cg00778858,cg00811771,cg00814065,cg00818473,cg00834924,cg00848480,cg00849368,cg00859739,cg00889599,cg00906130,cg00906319,cg00927294,cg00932007,cg00939106,cg00991297,cg00992385,cg01038750,cg01068006,cg01077846,cg01086446,cg01087832,cg01100203,cg0…	GSM878630	1
1.217	0.176	Fetal_Intestine_Large	Fetal Intestine, Large	UW.Fetal_Intestine_Large.ChromatinAccessibility.H-23500.DS16027.twopass.merge150.wgt10.zgt2.wig	cg00009088,cg00012397,cg00057393,cg00057569,cg00063703,cg00067606,cg00069314,cg00096104,cg00104570,cg00155485,cg00265863,cg00321703,cg00554442,cg00589006,cg00622654,cg00626110,cg00778858,cg00811771,cg00814065,cg00818473,cg00834924,cg00848480,cg00849368,cg00859739,cg00906130,cg00906319,cg00927294,cg00932007,cg00939106,cg00984146,cg00991297,cg01038750,cg01044961,cg01068006,cg01077846,cg01087832,cg0…	GSM665815	1
0.095	0.495	Fetal_Intestine_Large	Fetal Intestine, Large	UW.Fetal_Intestine_Large.ChromatinAccessibility.H-23524.DS16164.twopass.merge150.wgt10.zgt2.wig	cg00000165,cg00009088,cg00012397,cg00057393,cg00057569,cg00063703,cg00069314,cg00096104,cg00104570,cg00155485,cg00265863,cg00321703,cg00481457,cg00554442,cg00560547,cg00577364,cg00589006,cg00622654,cg00699569,cg00760067,cg00778858,cg00811771,cg00814065,cg00818473,cg00834924,cg00848480,cg00849368,cg00859739,cg00889599,cg00906130,cg00906319,cg00927294,cg00932007,cg00939106,cg00991297,cg00992385,cg0…	GSM665818	1
-1.189	0.859	Fetal_Intestine_Large	Fetal Intestine, Large	UW.Fetal_Intestine_Large.ChromatinAccessibility.H-23604.DS16563.twopass.merge150.wgt10.zgt2.wig	cg00000165,cg00009088,cg00057393,cg00057569,cg00063703,cg00067606,cg00069314,cg00104570,cg00155485,cg00265863,cg00321703,cg00481457,cg00554442,cg00589006,cg00622654,cg00778858,cg00793227,cg00797152,cg00814065,cg00818473,cg00834924,cg00848480,cg00849368,cg00859739,cg00906130,cg00906319,cg00927294,cg00932007,cg00939106,cg00991297,cg01038750,cg01044961,cg01068006,cg01077846,cg01087832,cg01100203,cg0…	GSM665826	1
1.3	0.154	Fetal_Intestine_Large	Fetal Intestine, Large	UW.Fetal_Intestine_Large.ChromatinAccessibility.H-23744.DS17094.twopass.merge150.wgt10.zgt2.wig	cg00009088,cg00012397,cg00057393,cg00057569,cg00063703,cg00067606,cg00069314,cg00096104,cg00104570,cg00155485,cg00265863,cg00312921,cg00321703,cg00481457,cg00554442,cg00589006,cg00622654,cg00686339,cg00760067,cg00778858,cg00793227,cg00811771,cg00814065,cg00818473,cg00834924,cg00848480,cg00849368,cg00859739,cg00906130,cg00906319,cg00927294,cg00932007,cg00939106,cg00984146,cg00991297,cg01038750,cg0…	GSM817162	1
-0.853	0.786	Fetal_Intestine_Large	Fetal Intestine, Large	UW.Fetal_Intestine_Large.ChromatinAccessibility.H-23758.DS17157.twopass.merge150.wgt10.zgt2.wig	cg00009088,cg00012397,cg00057393,cg00057569,cg00063703,cg00069314,cg00096104,cg00104570,cg00155485,cg00265863,cg00554442,cg00589006,cg00778858,cg00814065,cg00818473,cg00834924,cg00848480,cg00849368,cg00859739,cg00906130,cg00906319,cg00927294,cg00932007,cg00939106,cg00991297,cg01038750,cg01068006,cg01087832,cg01100203,cg01114937,cg01122302,cg01217180,cg01236751,cg01288184,cg01337508,cg01370122,cg0…	GSM701490	1
-0.912	0.792	Fetal_Intestine_Large	Fetal Intestine, Large	UW.Fetal_Intestine_Large.ChromatinAccessibility.H-23769.DS17313.twopass.merge150.wgt10.zgt2.wig	cg00057393,cg00057569,cg00063703,cg00069314,cg00096104,cg00104570,cg00155485,cg00265863,cg00312921,cg00316222,cg00321703,cg00481457,cg00554442,cg00560547,cg00589006,cg00622654,cg00778858,cg00814065,cg00818473,cg00834924,cg00848480,cg00849368,cg00859739,cg00889599,cg00906130,cg00906319,cg00927294,cg00932007,cg00939106,cg00991297,cg01038750,cg01044961,cg01068006,cg01077846,cg01087832,cg01100203,cg0…	GSM701495	1
1.253	0.177	Fetal_Intestine_Large	Fetal Intestine, Large	UW.Fetal_Intestine_Large.ChromatinAccessibility.H-23808.DS17422.twopass.merge150.wgt10.zgt2.wig	cg00012397,cg00057393,cg00057569,cg00063703,cg00069314,cg00096104,cg00104570,cg00155485,cg00265863,cg00316222,cg00321703,cg00481457,cg00554442,cg00560547,cg00589006,cg00622654,cg00686339,cg00778858,cg00811771,cg00814065,cg00818473,cg00848480,cg00849368,cg00859739,cg00906130,cg00906319,cg00927294,cg00932007,cg00939106,cg00984146,cg00991297,cg00992385,cg01038750,cg01044961,cg01068006,cg01077846,cg0…	GSM774213	1
0.59	0.334	Fetal_Intestine_Large	Fetal Intestine, Large	UW.Fetal_Intestine_Large.ChromatinAccessibility.H-23833.DS17462.twopass.merge150.wgt10.zgt2.wig	cg00009088,cg00012397,cg00057393,cg00057569,cg00063703,cg00069314,cg00096104,cg00104570,cg00155485,cg00265863,cg00312921,cg00321703,cg00481457,cg00554442,cg00563352,cg00589006,cg00622654,cg00778858,cg00811771,cg00814065,cg00818473,cg00834924,cg00848480,cg00849368,cg00859739,cg00906130,cg00906319,cg00927294,cg00932007,cg00939106,cg00991297,cg01038750,cg01044961,cg01068006,cg01077846,cg01087832,cg0…	GSM774214	1
-1.215	0.867	Fetal_Intestine_Large	Fetal Intestine, Large	UW.Fetal_Intestine_Large.ChromatinAccessibility.H-23855.DS17502.twopass.merge150.wgt10.zgt2.wig	cg00009088,cg00057569,cg00069314,cg00096104,cg00104570,cg00155485,cg00265863,cg00321703,cg00481457,cg00554442,cg00577364,cg00589006,cg00811771,cg00814065,cg00834924,cg00849368,cg00859739,cg00906130,cg00906319,cg00932007,cg00939106,cg00991297,cg01038750,cg01068006,cg01077846,cg01087832,cg01100203,cg01122302,cg01217180,cg01288184,cg01320920,cg01337508,cg01428378,cg01436771,cg01469887,cg01498883,cg0…	GSM701514	1
0.238	0.449	Fetal_Intestine_Large	Fetal Intestine, Large	UW.Fetal_Intestine_Large.ChromatinAccessibility.H-23887.DS17647.twopass.merge150.wgt10.zgt2.wig	cg00000165,cg00009088,cg00012397,cg00057393,cg00057569,cg00063703,cg00067606,cg00069314,cg00096104,cg00104570,cg00155485,cg00265863,cg00321703,cg00449384,cg00481457,cg00554442,cg00554973,cg00560547,cg00589006,cg00622654,cg00778858,cg00811771,cg00814065,cg00818473,cg00834924,cg00848480,cg00849368,cg00859739,cg00906130,cg00906319,cg00927294,cg00932007,cg00939106,cg00991297,cg00992385,cg01038750,cg0…	GSM774217	1
-1.215	0.87	Fetal_Intestine_Large	Fetal Intestine, Large	UW.Fetal_Intestine_Large.ChromatinAccessibility.H-23941.DS17785.twopass.merge150.wgt10.zgt2.wig	cg00057569,cg00063703,cg00069314,cg00096104,cg00104570,cg00155485,cg00265863,cg00554442,cg00589006,cg00760067,cg00778858,cg00811771,cg00814065,cg00818473,cg00834924,cg00848480,cg00849368,cg00859739,cg00906130,cg00906319,cg00927294,cg00932007,cg00939106,cg00991297,cg00992385,cg01038750,cg01044961,cg01068006,cg01077846,cg01087832,cg01100203,cg01114937,cg01122302,cg01157404,cg01217180,cg01288184,cg0…	GSM701531	1
0.751	0.295	Fetal_Intestine_Large	Fetal Intestine, Large	UW.Fetal_Intestine_Large.ChromatinAccessibility.H-23964.DS17841.twopass.merge150.wgt10.zgt2.wig	cg00009088,cg00012397,cg00017271,cg00057393,cg00057569,cg00063703,cg00067606,cg00069314,cg00096104,cg00104570,cg00155485,cg00265863,cg00316222,cg00321703,cg00443645,cg00481457,cg00554442,cg00560547,cg00577364,cg00589006,cg00622654,cg00686339,cg00760067,cg00778858,cg00793227,cg00797152,cg00811771,cg00814065,cg00818473,cg00834924,cg00848480,cg00849368,cg00859739,cg00906130,cg00906319,cg00927294,cg0…	GSM774228	1
0.56	0.348	Fetal_Intestine_Large	Fetal Intestine, Large	UW.Fetal_Intestine_Large.ChromatinAccessibility.H-24005.DS17990.twopass.merge150.wgt10.zgt2.wig	cg00009088,cg00012397,cg00057393,cg00057569,cg00063703,cg00069314,cg00096104,cg00104570,cg00155485,cg00265863,cg00321703,cg00380860,cg00481457,cg00554442,cg00560547,cg00589006,cg00622654,cg00656420,cg00686339,cg00778858,cg00811771,cg00814065,cg00818473,cg00834924,cg00848480,cg00849368,cg00859739,cg00906130,cg00906319,cg00927294,cg00932007,cg00939106,cg00984146,cg00991297,cg00992385,cg01038750,cg0…	GSM774233	1
0.903	0.242	Fetal_Intestine_Large	Fetal Intestine, Large	UW.Fetal_Intestine_Large.ChromatinAccessibility.H-24111.DS18499.twopass.merge150.wgt10.zgt2.wig	cg00009088,cg00057393,cg00057569,cg00063703,cg00069314,cg00096104,cg00104570,cg00155485,cg00265863,cg00321703,cg00481457,cg00554442,cg00560547,cg00589006,cg00622654,cg00778858,cg00814065,cg00818473,cg00834924,cg00848480,cg00849368,cg00859739,cg00889599,cg00906130,cg00906319,cg00927294,cg00932007,cg00939106,cg00991297,cg01038750,cg01044961,cg01068006,cg01077846,cg01087832,cg01100203,cg01114937,cg0…	GSM817188	1
0.324	0.422	Fetal_Intestine_Small	Fetal Intestine, Small	UW.Fetal_Intestine_Small.ChromatinAccessibility.H-23604.DS16559.twopass.merge150.wgt10.zgt2.wig	cg00009088,cg00012397,cg00017271,cg00057393,cg00057569,cg00063703,cg00067606,cg00069314,cg00096104,cg00104570,cg00155485,cg00265863,cg00312921,cg00316222,cg00481457,cg00554442,cg00589006,cg00622654,cg00626110,cg00778858,cg00793227,cg00797152,cg00811771,cg00814065,cg00818473,cg00834924,cg00848480,cg00849368,cg00859739,cg00906130,cg00906319,cg00927294,cg00932007,cg00939106,cg00991297,cg01038750,cg0…	GSM665825	1
1.261	0.165	Fetal_Intestine_Small	Fetal Intestine, Small	UW.Fetal_Intestine_Small.ChromatinAccessibility.H-23640.DS16712.twopass.merge150.wgt10.zgt2.wig	cg00000165,cg00009088,cg00012397,cg00057393,cg00057569,cg00063703,cg00069314,cg00104570,cg00155485,cg00265863,cg00312921,cg00321703,cg00443645,cg00481457,cg00554442,cg00560547,cg00589006,cg00622654,cg00778858,cg00810208,cg00811771,cg00814065,cg00818473,cg00834924,cg00848480,cg00849368,cg00859739,cg00906130,cg00906319,cg00927294,cg00932007,cg00939106,cg00991297,cg00992385,cg01038750,cg01044961,cg0…	GSM701487	1
0.249	0.445	Fetal_Intestine_Small	Fetal Intestine, Small	UW.Fetal_Intestine_Small.ChromatinAccessibility.H-23663.DS16822.twopass.merge150.wgt10.zgt2.wig	cg00009088,cg00012397,cg00057393,cg00057569,cg00063703,cg00069314,cg00096104,cg00104570,cg00155485,cg00265863,cg00316222,cg00321703,cg00481457,cg00554442,cg00589006,cg00622654,cg00686339,cg00778858,cg00811771,cg00814065,cg00818473,cg00834924,cg00848480,cg00849368,cg00859739,cg00906130,cg00906319,cg00927294,cg00932007,cg00939106,cg00991297,cg00992385,cg01038750,cg01044961,cg01068006,cg01072968,cg0…	GSM665835	1
1.795	0.0868	Fetal_Intestine_Small	Fetal Intestine, Small	UW.Fetal_Intestine_Small.ChromatinAccessibility.H-23744.DS17092.twopass.merge150.wgt10.zgt2.wig	cg00000165,cg00009088,cg00012397,cg00057393,cg00057569,cg00063703,cg00069314,cg00096104,cg00104570,cg00155485,cg00265863,cg00321703,cg00393992,cg00443645,cg00481457,cg00554442,cg00560547,cg00589006,cg00622654,cg00686339,cg00760067,cg00778858,cg00811771,cg00814065,cg00818473,cg00834924,cg00848480,cg00849368,cg00859739,cg00889599,cg00906130,cg00906319,cg00927294,cg00932007,cg00939106,cg00991297,cg0…	GSM774205	1
0.085	0.499	Fetal_Intestine_Small	Fetal Intestine, Small	UW.Fetal_Intestine_Small.ChromatinAccessibility.H-23758.DS17150.twopass.merge150.wgt10.zgt2.wig	cg00009088,cg00012397,cg00057393,cg00057569,cg00063703,cg00069314,cg00096104,cg00104570,cg00155485,cg00265863,cg00316222,cg00321703,cg00380860,cg00481457,cg00554442,cg00560547,cg00589006,cg00622654,cg00626110,cg00778858,cg00811771,cg00814065,cg00818473,cg00834924,cg00848480,cg00849368,cg00859739,cg00906130,cg00906319,cg00927294,cg00932007,cg00939106,cg00991297,cg01038750,cg01044961,cg01068006,cg0…	GSM774210	1
-0.395	0.65	Fetal_Intestine_Small	Fetal Intestine, Small	UW.Fetal_Intestine_Small.ChromatinAccessibility.H-23769.DS17317.twopass.merge150.wgt10.zgt2.wig	cg00012397,cg00057393,cg00057569,cg00063703,cg00069314,cg00104570,cg00155485,cg00265863,cg00316222,cg00481457,cg00554442,cg00554973,cg00589006,cg00622654,cg00626110,cg00778858,cg00793227,cg00814065,cg00818473,cg00834924,cg00848480,cg00849368,cg00859739,cg00906130,cg00906319,cg00927294,cg00932007,cg00939106,cg00991297,cg01038750,cg01044961,cg01068006,cg01077846,cg01087832,cg01100203,cg01114937,cg0…	GSM701496	1
-2.586	0.99	Fetal_Intestine_Small	Fetal Intestine, Small	UW.Fetal_Intestine_Small.ChromatinAccessibility.H-23808.DS17425.twopass.merge150.wgt10.zgt2.wig	cg00009088,cg00022558,cg00057569,cg00069314,cg00104570,cg00155485,cg00265863,cg00321703,cg00481457,cg00554442,cg00589006,cg00656420,cg00778858,cg00811771,cg00814065,cg00818473,cg00834924,cg00849368,cg00859739,cg00906130,cg00906319,cg00932007,cg00939106,cg00991297,cg00992385,cg01038750,cg01068006,cg01077846,cg01087832,cg01100203,cg01122302,cg01191774,cg01199928,cg01217180,cg01288184,cg01320920,cg0…	GSM701504	1
0.594	0.34	Fetal_Intestine_Small	Fetal Intestine, Small	UW.Fetal_Intestine_Small.ChromatinAccessibility.H-23864.DS17844.twopass.merge150.wgt10.zgt2.wig	cg00000165,cg00012397,cg00057393,cg00057569,cg00063703,cg00069314,cg00104570,cg00155485,cg00265863,cg00316222,cg00321703,cg00449384,cg00481457,cg00554442,cg00560547,cg00589006,cg00622654,cg00686339,cg00778858,cg00810208,cg00811771,cg00814065,cg00818473,cg00834924,cg00848480,cg00849368,cg00859739,cg00906130,cg00906319,cg00927294,cg00932007,cg00939106,cg00984146,cg00991297,cg00992385,cg01038750,cg0…	GSM774229	1
-0.185	0.588	Fetal_Intestine_Small	Fetal Intestine, Small	UW.Fetal_Intestine_Small.ChromatinAccessibility.H-23887.DS17643.twopass.merge150.wgt10.zgt2.wig	cg00009088,cg00012397,cg00057393,cg00057569,cg00063703,cg00069314,cg00096104,cg00104570,cg00155485,cg00265863,cg00481457,cg00554442,cg00560547,cg00589006,cg00622654,cg00686339,cg00778858,cg00793227,cg00814065,cg00818473,cg00834924,cg00848480,cg00849368,cg00859739,cg00906130,cg00906319,cg00927294,cg00932007,cg00939106,cg00991297,cg00992385,cg01038750,cg01044961,cg01068006,cg01077846,cg01086446,cg0…	GSM774216	1
0.858	0.261	Fetal_Intestine_Small	Fetal Intestine, Small	UW.Fetal_Intestine_Small.ChromatinAccessibility.H-23914.DS17763.twopass.merge150.wgt10.zgt2.wig	cg00009088,cg00012397,cg00057393,cg00057569,cg00063703,cg00069314,cg00104570,cg00155485,cg00265863,cg00316222,cg00321703,cg00380860,cg00481457,cg00554442,cg00560547,cg00589006,cg00622654,cg00686339,cg00778858,cg00814065,cg00818473,cg00834924,cg00848480,cg00849368,cg00859739,cg00906130,cg00906319,cg00927294,cg00932007,cg00939106,cg00991297,cg00992385,cg01038750,cg01044961,cg01068006,cg01077846,cg0…	GSM701530	1
0.46	0.374	Fetal_Intestine_Small	Fetal Intestine, Small	UW.Fetal_Intestine_Small.ChromatinAccessibility.H-23941.DS17808.twopass.merge150.wgt10.zgt2.wig	cg00012397,cg00057393,cg00057569,cg00063703,cg00069314,cg00096104,cg00104570,cg00155485,cg00265863,cg00316222,cg00321703,cg00481457,cg00554442,cg00560547,cg00589006,cg00622654,cg00778858,cg00811771,cg00814065,cg00818473,cg00834924,cg00848480,cg00849368,cg00859739,cg00906130,cg00906319,cg00927294,cg00932007,cg00939106,cg00991297,cg00992385,cg01038750,cg01044961,cg01068006,cg01077846,cg01086446,cg0…	GSM774225	1
-0.082	0.551	Fetal_Intestine_Small	Fetal Intestine, Small	UW.Fetal_Intestine_Small.ChromatinAccessibility.H-24111.DS18495.twopass.merge150.wgt10.zgt2.wig	cg00000165,cg00057569,cg00063703,cg00069314,cg00104570,cg00155485,cg00265863,cg00316222,cg00481457,cg00554442,cg00589006,cg00778858,cg00814065,cg00818473,cg00834924,cg00848480,cg00849368,cg00859739,cg00906130,cg00906319,cg00927294,cg00932007,cg00939106,cg00991297,cg01038750,cg01044961,cg01068006,cg01077846,cg01087832,cg01100203,cg01114937,cg01157404,cg01217180,cg01288184,cg01323148,cg01337508,cg0…	GSM817187	1
0.459	0.372	Fetal_Kidney	Fetal Kidney	UW.Fetal_Kidney.ChromatinAccessibility.H-22337.DS10986.twopass.merge150.wgt10.zgt2.wig	cg00012397,cg00022558,cg00057393,cg00057569,cg00063703,cg00069314,cg00104570,cg00155485,cg00265863,cg00321703,cg00380860,cg00444740,cg00554442,cg00563352,cg00589006,cg00622654,cg00626110,cg00778858,cg00795616,cg00814065,cg00818473,cg00834924,cg00848480,cg00849368,cg00859739,cg00889599,cg00906130,cg00906319,cg00917642,cg00927294,cg00932007,cg00939106,cg00991297,cg01038750,cg01068006,cg01077846,cg0…	GSM493385	1
1.501	0.112	Fetal_Kidney	Fetal Kidney	UW.Fetal_Kidney.ChromatinAccessibility.H-23855.DS17522.twopass.merge150.wgt10.zgt2.wig	cg00000165,cg00009088,cg00012397,cg00057393,cg00057569,cg00063703,cg00067606,cg00069314,cg00096104,cg00104570,cg00155485,cg00265863,cg00312921,cg00316222,cg00321703,cg00380860,cg00469814,cg00481457,cg00554442,cg00778858,cg00793227,cg00811771,cg00814065,cg00818473,cg00834924,cg00848480,cg00849368,cg00859739,cg00906130,cg00906319,cg00927294,cg00932007,cg00939106,cg00984146,cg00991297,cg00992385,cg0…	GSM701515	1
1.632	0.0973	Fetal_Kidney	Fetal Kidney	UW.Fetal_Kidney.ChromatinAccessibility.H-24507.DS20564.twopass.merge150.wgt10.zgt2.wig	cg00012397,cg00022558,cg00057393,cg00057569,cg00063703,cg00069314,cg00096104,cg00104570,cg00155485,cg00265863,cg00321703,cg00443645,cg00481457,cg00554442,cg00560547,cg00589006,cg00622654,cg00626110,cg00778858,cg00793227,cg00814065,cg00818473,cg00834924,cg00848480,cg00849368,cg00859739,cg00906130,cg00906319,cg00927294,cg00932007,cg00939106,cg00984146,cg00991297,cg00992385,cg01038750,cg01068006,cg0…	GSM878666	1
0.532	0.349	Fetal_Lung_Left	Fetal Lung	UW.Fetal_Lung_Left.ChromatinAccessibility.H-23435.DS15637.twopass.merge150.wgt10.zgt2.wig	cg00000165,cg00057393,cg00057569,cg00063703,cg00069314,cg00096104,cg00104570,cg00155485,cg00265863,cg00321703,cg00469814,cg00481457,cg00554442,cg00554973,cg00589006,cg00622654,cg00778858,cg00811771,cg00814065,cg00818473,cg00834924,cg00849368,cg00859739,cg00889599,cg00906130,cg00906319,cg00927294,cg00932007,cg00939106,cg00991297,cg01038750,cg01068006,cg01087832,cg01100203,cg01114937,cg01157404,cg0…	GSM665808	1
1.888	0.0755	Fetal_Lung_Left	Fetal Lung	UW.Fetal_Lung_Left.ChromatinAccessibility.H-23640.DS18170.twopass.merge150.wgt10.zgt2.wig	cg00000165,cg00009088,cg00012397,cg00022558,cg00057393,cg00057569,cg00063703,cg00069314,cg00096104,cg00104570,cg00155485,cg00265863,cg00312921,cg00316222,cg00321703,cg00380860,cg00443645,cg00481457,cg00554442,cg00560547,cg00563352,cg00589006,cg00622654,cg00686339,cg00699569,cg00760067,cg00778858,cg00810208,cg00811771,cg00814065,cg00818473,cg00834924,cg00848480,cg00849368,cg00859739,cg00906130,cg0…	GSM774237	1
1.866	0.0765	Fetal_Lung_Left	Fetal Lung	UW.Fetal_Lung_Left.ChromatinAccessibility.H-23758.DS17154.twopass.merge150.wgt10.zgt2.wig	cg00000165,cg00012397,cg00057393,cg00057569,cg00063703,cg00067606,cg00069314,cg00096104,cg00104570,cg00155485,cg00265863,cg00312921,cg00316222,cg00321703,cg00380860,cg00443645,cg00469814,cg00481457,cg00554442,cg00560547,cg00563352,cg00589006,cg00622654,cg00626110,cg00778858,cg00793227,cg00811771,cg00814065,cg00818473,cg00834924,cg00848480,cg00849368,cg00859739,cg00906130,cg00906319,cg00927294,cg0…	GSM774211	1
1.079	0.208	Fetal_Lung_Left	Fetal Lung	UW.Fetal_Lung_Left.ChromatinAccessibility.H-23833.DS17464.twopass.merge150.wgt10.zgt2.wig	cg00009088,cg00012397,cg00057393,cg00057569,cg00063703,cg00069314,cg00096104,cg00104570,cg00155485,cg00265863,cg00321703,cg00469814,cg00481457,cg00554442,cg00577364,cg00589006,cg00622654,cg00760067,cg00778858,cg00811771,cg00814065,cg00818473,cg00834924,cg00849368,cg00859739,cg00906130,cg00906319,cg00927294,cg00932007,cg00939106,cg00991297,cg00992385,cg01038750,cg01044961,cg01068006,cg01077846,cg0…	GSM701512	1
1.329	0.15	Fetal_Lung_Left	Fetal Lung	UW.Fetal_Lung_Left.ChromatinAccessibility.H-23887.DS17674.twopass.merge150.wgt10.zgt2.wig	cg00012397,cg00057393,cg00057569,cg00063703,cg00069314,cg00096104,cg00104570,cg00155485,cg00265863,cg00321703,cg00481457,cg00554442,cg00622654,cg00760067,cg00778858,cg00793227,cg00811771,cg00814065,cg00818473,cg00834924,cg00849368,cg00859739,cg00906130,cg00906319,cg00927294,cg00932007,cg00939106,cg00991297,cg00992385,cg01038750,cg01068006,cg01077846,cg01086446,cg01087832,cg01100203,cg01114937,cg0…	GSM701524	1
0.587	0.344	Fetal_Lung_Left	Fetal Lung	UW.Fetal_Lung_Left.ChromatinAccessibility.H-23914.DS17739.twopass.merge150.wgt10.zgt2.wig	cg00012397,cg00057393,cg00057569,cg00063703,cg00069314,cg00096104,cg00104570,cg00155485,cg00265863,cg00321703,cg00380860,cg00481457,cg00554442,cg00560547,cg00563352,cg00589006,cg00622654,cg00628211,cg00778858,cg00793227,cg00814065,cg00818473,cg00834924,cg00849368,cg00859739,cg00906130,cg00906319,cg00927294,cg00932007,cg00939106,cg00984146,cg00991297,cg01038750,cg01044961,cg01068006,cg01086446,cg0…	GSM701527	1
0.799	0.258	Fetal_Lung_Left	Fetal Lung	UW.Fetal_Lung_Left.ChromatinAccessibility.H-23964.DS17835.twopass.merge150.wgt10.zgt2.wig	cg00009088,cg00057393,cg00057569,cg00096104,cg00104570,cg00155485,cg00265863,cg00312921,cg00481457,cg00554442,cg00622654,cg00778858,cg00811771,cg00834924,cg00849368,cg00859739,cg00906130,cg00906319,cg00927294,cg00932007,cg00939106,cg00991297,cg00992385,cg01038750,cg01068006,cg01087832,cg01100203,cg01114937,cg01217180,cg01236751,cg01288184,cg01337508,cg01370122,cg01428378,cg01498883,cg01538066,cg0…	GSM701534	1
1.23	0.174	Fetal_Lung_Left	Fetal Lung	UW.Fetal_Lung_Left.ChromatinAccessibility.H-24005.DS17959.twopass.merge150.wgt10.zgt2.wig	cg00000165,cg00012397,cg00057393,cg00057569,cg00063703,cg00069314,cg00096104,cg00104570,cg00155485,cg00265863,cg00312921,cg00321703,cg00380860,cg00481457,cg00554442,cg00589006,cg00622654,cg00778858,cg00811771,cg00814065,cg00818473,cg00834924,cg00849368,cg00859739,cg00906130,cg00906319,cg00927294,cg00932007,cg00939106,cg00991297,cg01038750,cg01044961,cg01068006,cg01077846,cg01087832,cg01100203,cg0…	GSM817168	1
1.853	0.0712	Fetal_Lung_Left	Fetal Lung	UW.Fetal_Lung_Left.ChromatinAccessibility.H-24089.DS18421.twopass.merge150.wgt10.zgt2.wig	cg00000165,cg00012397,cg00057393,cg00057569,cg00063703,cg00069314,cg00096104,cg00104570,cg00155485,cg00265863,cg00312921,cg00316222,cg00321703,cg00393992,cg00469814,cg00481457,cg00554442,cg00563352,cg00589006,cg00622654,cg00686339,cg00778858,cg00811771,cg00814065,cg00818473,cg00834924,cg00848480,cg00849368,cg00859739,cg00906130,cg00906319,cg00927294,cg00932007,cg00939106,cg00984146,cg00991297,cg0…	GSM817175	1
1.288	0.148	Fetal_Lung_Left	Fetal Lung	UW.Fetal_Lung_Left.ChromatinAccessibility.H-24111.DS18487.twopass.merge150.wgt10.zgt2.wig	cg00000165,cg00012397,cg00057393,cg00057569,cg00063703,cg00069314,cg00096104,cg00104570,cg00155485,cg00265863,cg00316222,cg00321703,cg00380860,cg00469814,cg00481457,cg00554442,cg00563352,cg00589006,cg00622654,cg00778858,cg00811771,cg00814065,cg00818473,cg00834924,cg00849368,cg00859739,cg00889599,cg00906130,cg00906319,cg00927294,cg00932007,cg00939106,cg00991297,cg01038750,cg01044961,cg01068006,cg0…	GSM817185	1
1.799	0.076	Fetal_Lung_Right	Fetal Lung	UW.Fetal_Lung_Right.ChromatinAccessibility.H-23604.DS16566.twopass.merge150.wgt10.zgt2.wig	cg00000165,cg00009088,cg00012397,cg00057393,cg00057569,cg00063703,cg00067606,cg00069314,cg00096104,cg00104570,cg00155485,cg00265863,cg00316222,cg00321703,cg00469814,cg00481457,cg00554442,cg00589006,cg00622654,cg00626110,cg00778858,cg00811771,cg00814065,cg00818473,cg00834924,cg00849368,cg00859739,cg00906130,cg00906319,cg00927294,cg00932007,cg00939106,cg00991297,cg01038750,cg01044961,cg01068006,cg0…	GSM665827	1
-0.308	0.628	Fetal_Lung_Right	Fetal Lung	UW.Fetal_Lung_Right.ChromatinAccessibility.H-23640.DS16790.twopass.merge150.wgt10.zgt2.wig	cg00057393,cg00057569,cg00063703,cg00069314,cg00096104,cg00104570,cg00155485,cg00265863,cg00316222,cg00321703,cg00380860,cg00469814,cg00481457,cg00554442,cg00589006,cg00622654,cg00760067,cg00778858,cg00811771,cg00814065,cg00818473,cg00834924,cg00848480,cg00849368,cg00859739,cg00906130,cg00906319,cg00927294,cg00932007,cg00939106,cg00991297,cg00992385,cg01038750,cg01068006,cg01077846,cg01086446,cg0…	GSM665832	1
0.462	0.371	Fetal_Lung_Right	Fetal Lung	UW.Fetal_Lung_Right.ChromatinAccessibility.H-23887.DS17670.twopass.merge150.wgt10.zgt2.wig	cg00012397,cg00057393,cg00057569,cg00063703,cg00069314,cg00096104,cg00104570,cg00155485,cg00265863,cg00321703,cg00481457,cg00554442,cg00563352,cg00589006,cg00622654,cg00778858,cg00811771,cg00814065,cg00818473,cg00834924,cg00849368,cg00859739,cg00906130,cg00906319,cg00927294,cg00932007,cg00939106,cg00991297,cg01038750,cg01044961,cg01068006,cg01077846,cg01086446,cg01087832,cg01100203,cg01114937,cg0…	GSM701523	1
1.247	0.17	Fetal_Lung_Right	Fetal Lung	UW.Fetal_Lung_Right.ChromatinAccessibility.H-23964.DS17831.twopass.merge150.wgt10.zgt2.wig	cg00000165,cg00009088,cg00012397,cg00057393,cg00057569,cg00063703,cg00069314,cg00096104,cg00104570,cg00155485,cg00265863,cg00312921,cg00316222,cg00321703,cg00380860,cg00469814,cg00481457,cg00554442,cg00560547,cg00563352,cg00589006,cg00622654,cg00686339,cg00778858,cg00811771,cg00814065,cg00818473,cg00834924,cg00848480,cg00849368,cg00859739,cg00889599,cg00906130,cg00906319,cg00917642,cg00927294,cg0…	GSM774227	1
0.741	0.288	Fetal_Lung_Right	Fetal Lung	UW.Fetal_Lung_Right.ChromatinAccessibility.H-24089.DS18418.twopass.merge150.wgt10.zgt2.wig	cg00000165,cg00057393,cg00057569,cg00063703,cg00069314,cg00096104,cg00104570,cg00155485,cg00265863,cg00316222,cg00321703,cg00469814,cg00481457,cg00554442,cg00563352,cg00589006,cg00622654,cg00778858,cg00811771,cg00814065,cg00818473,cg00834924,cg00849368,cg00859739,cg00889599,cg00906130,cg00906319,cg00927294,cg00932007,cg00939106,cg00984146,cg00991297,cg01038750,cg01044961,cg01068006,cg01077846,cg0…	GSM817174	1
1.293	0.151	Fetal_Lung_Right	Fetal Lung	UW.Fetal_Lung_Right.ChromatinAccessibility.H-24111.DS18492.twopass.merge150.wgt10.zgt2.wig	cg00000165,cg00017271,cg00057393,cg00057569,cg00063703,cg00069314,cg00096104,cg00104570,cg00155485,cg00265863,cg00316222,cg00321703,cg00380860,cg00469814,cg00481457,cg00554442,cg00563352,cg00589006,cg00622654,cg00760067,cg00778858,cg00811771,cg00814065,cg00818473,cg00834924,cg00849368,cg00859739,cg00889599,cg00906130,cg00906319,cg00927294,cg00932007,cg00939106,cg00991297,cg00992385,cg01038750,cg0…	GSM817186	1
0.246	0.441	Fetal_Lung	Fetal Lung	UW.Fetal_Lung.ChromatinAccessibility.H-22676.DS12646.twopass.merge150.wgt10.zgt2.wig	cg00009088,cg00012397,cg00057393,cg00057569,cg00063703,cg00069314,cg00096104,cg00104570,cg00155485,cg00265863,cg00321703,cg00481457,cg00554442,cg00563352,cg00622654,cg00686339,cg00699569,cg00778858,cg00814065,cg00818473,cg00834924,cg00849368,cg00859739,cg00906130,cg00917642,cg00927294,cg00932007,cg00939106,cg00991297,cg01038750,cg01068006,cg01077846,cg01087832,cg01100203,cg01114937,cg01122302,cg0…	GSM530656	1
1.672	0.0978	Fetal_Lung	Fetal Lung	UW.Fetal_Lung.ChromatinAccessibility.H-22727.DS12817.twopass.merge150.wgt10.zgt2.wig	cg00000165,cg00009088,cg00012397,cg00022558,cg00057393,cg00057569,cg00063703,cg00069314,cg00096104,cg00104570,cg00155485,cg00265863,cg00321703,cg00469814,cg00481457,cg00554442,cg00560547,cg00563352,cg00589006,cg00622654,cg00778858,cg00795616,cg00811771,cg00814065,cg00818473,cg00834924,cg00848480,cg00849368,cg00859739,cg00906130,cg00906319,cg00927294,cg00932007,cg00939106,cg00991297,cg01038750,cg0…	GSM530662	1
1.551	0.113	Fetal_Lung	Fetal Lung	UW.Fetal_Lung.ChromatinAccessibility.H-22934B.DS13507.twopass.merge150.wgt10.zgt2.wig	cg00000165,cg00009088,cg00012397,cg00057393,cg00057569,cg00063703,cg00069314,cg00096104,cg00104570,cg00155485,cg00265863,cg00312921,cg00321703,cg00380860,cg00481457,cg00554442,cg00554973,cg00560547,cg00563352,cg00589006,cg00622654,cg00778858,cg00811771,cg00814065,cg00818473,cg00834924,cg00849368,cg00859739,cg00889599,cg00906130,cg00906319,cg00927294,cg00932007,cg00939106,cg00984146,cg00991297,cg0…	GSM595915	1
0.931	0.223	Fetal_Lung	Fetal Lung	UW.Fetal_Lung.ChromatinAccessibility.H-23090.DS13985.twopass.merge150.wgt10.zgt2.wig	cg00000165,cg00057393,cg00057569,cg00063703,cg00069314,cg00096104,cg00104570,cg00155485,cg00265863,cg00312921,cg00380860,cg00481457,cg00554442,cg00563352,cg00589006,cg00699569,cg00778858,cg00811771,cg00814065,cg00818473,cg00834924,cg00849368,cg00859739,cg00889599,cg00906130,cg00906319,cg00927294,cg00932007,cg00939106,cg00991297,cg01038750,cg01068006,cg01087832,cg01100203,cg01114937,cg01157404,cg0…	GSM595916	1
1.895	0.0651	Fetal_Lung	Fetal Lung	UW.Fetal_Lung.ChromatinAccessibility.H-23266.DS14724.twopass.merge150.wgt10.zgt2.wig	cg00000165,cg00009088,cg00012397,cg00057393,cg00057569,cg00063703,cg00069314,cg00096104,cg00104570,cg00155485,cg00265863,cg00321703,cg00481457,cg00554442,cg00560547,cg00563352,cg00589006,cg00622654,cg00699569,cg00778858,cg00811771,cg00814065,cg00818473,cg00834924,cg00849368,cg00859739,cg00906130,cg00906319,cg00927294,cg00932007,cg00939106,cg00991297,cg00992385,cg01038750,cg01068006,cg01086446,cg0…	GSM595924	1
1.315	0.137	Fetal_Lung	Fetal Lung	UW.Fetal_Lung.ChromatinAccessibility.H-23266.DS14751.twopass.merge150.wgt10.zgt2.wig	cg00057393,cg00057569,cg00063703,cg00069314,cg00096104,cg00104570,cg00155485,cg00265863,cg00312921,cg00321703,cg00380860,cg00469814,cg00481457,cg00554442,cg00554973,cg00563352,cg00589006,cg00622654,cg00699569,cg00778858,cg00811771,cg00814065,cg00818473,cg00849368,cg00859739,cg00889599,cg00906130,cg00906319,cg00927294,cg00932007,cg00939106,cg00991297,cg01038750,cg01068006,cg01086446,cg01087832,cg0…	GSM595925	1
1.186	0.18	Fetal_Lung	Fetal Lung	UW.Fetal_Lung.ChromatinAccessibility.H-23284.DS14809.twopass.merge150.wgt10.zgt2.wig	cg00012397,cg00057393,cg00057569,cg00063703,cg00069314,cg00096104,cg00104570,cg00155485,cg00265863,cg00321703,cg00554442,cg00563352,cg00622654,cg00699569,cg00760067,cg00778858,cg00811771,cg00814065,cg00818473,cg00849368,cg00859739,cg00906130,cg00906319,cg00927294,cg00932007,cg00939106,cg00984146,cg00991297,cg01038750,cg01044961,cg01068006,cg01077846,cg01087832,cg01100203,cg01114937,cg01157404,cg0…	GSM595927	1
1.128	0.191	Fetal_Lung	Fetal Lung	UW.Fetal_Lung.ChromatinAccessibility.H-23365.DS15227.twopass.merge150.wgt10.zgt2.wig	cg00000165,cg00012397,cg00057393,cg00057569,cg00063703,cg00067606,cg00069314,cg00096104,cg00104570,cg00155485,cg00265863,cg00312921,cg00316222,cg00321703,cg00380860,cg00449384,cg00481457,cg00554442,cg00622654,cg00778858,cg00814065,cg00818473,cg00834924,cg00848480,cg00849368,cg00859739,cg00889599,cg00906130,cg00906319,cg00927294,cg00932007,cg00939106,cg00991297,cg00992385,cg01038750,cg01044961,cg0…	GSM595930	1
1.12	0.186	Fetal_Lung	Fetal Lung	UW.Fetal_Lung.ChromatinAccessibility.H-23419.DS15573.twopass.merge150.wgt10.zgt2.wig	cg00000165,cg00057393,cg00057569,cg00063703,cg00069314,cg00096104,cg00104570,cg00155485,cg00265863,cg00316222,cg00321703,cg00380860,cg00469814,cg00481457,cg00554442,cg00563352,cg00589006,cg00622654,cg00760067,cg00778858,cg00811771,cg00814065,cg00818473,cg00849368,cg00859739,cg00906130,cg00906319,cg00927294,cg00932007,cg00939106,cg00991297,cg01038750,cg01044961,cg01068006,cg01086446,cg01087832,cg0…	GSM665806	1
0.895	0.24	Fetal_Muscle_Arm	Fetal Muscle	UW.Fetal_Muscle_Arm.ChromatinAccessibility.H-23808.DS17432.twopass.merge150.wgt10.zgt2.wig	cg00009088,cg00012397,cg00057393,cg00057569,cg00063703,cg00069314,cg00104570,cg00155485,cg00265863,cg00316222,cg00481457,cg00554442,cg00563352,cg00589006,cg00622654,cg00626110,cg00793227,cg00814065,cg00818473,cg00834924,cg00848480,cg00849368,cg00859739,cg00906130,cg00906319,cg00917642,cg00927294,cg00932007,cg00939106,cg00991297,cg01038750,cg01068006,cg01087832,cg01100203,cg01114937,cg01217180,cg0…	GSM701506	1
1.716	0.0856	Fetal_Muscle_Arm	Fetal Muscle	UW.Fetal_Muscle_Arm.ChromatinAccessibility.H-23914.DS17765.twopass.merge150.wgt10.zgt2.wig	cg00000165,cg00012397,cg00017271,cg00022558,cg00057393,cg00057569,cg00063703,cg00067606,cg00069314,cg00096104,cg00104570,cg00155485,cg00265863,cg00321703,cg00380860,cg00443645,cg00481457,cg00554442,cg00554973,cg00560547,cg00563352,cg00589006,cg00622654,cg00626110,cg00686339,cg00778858,cg00793227,cg00811771,cg00814065,cg00818473,cg00834924,cg00848480,cg00849368,cg00859739,cg00906130,cg00906319,cg0…	GSM774223	1
1.515	0.119	Fetal_Muscle_Arm	Fetal Muscle	UW.Fetal_Muscle_Arm.ChromatinAccessibility.H-23941.DS17825.twopass.merge150.wgt10.zgt2.wig	cg00012397,cg00022558,cg00057393,cg00057569,cg00063703,cg00069314,cg00096104,cg00104570,cg00155485,cg00265863,cg00316222,cg00321703,cg00380860,cg00444740,cg00554442,cg00560547,cg00563352,cg00589006,cg00599914,cg00622654,cg00686339,cg00778858,cg00793227,cg00811771,cg00814065,cg00818473,cg00834924,cg00848480,cg00849368,cg00859739,cg00906130,cg00906319,cg00927294,cg00932007,cg00939106,cg00984146,cg0…	GSM774226	1
0.221	0.45	Fetal_Muscle_Arm	Fetal Muscle	UW.Fetal_Muscle_Arm.ChromatinAccessibility.H-23964.DS17848.twopass.merge150.wgt10.zgt2.wig	cg00009088,cg00012397,cg00057393,cg00057569,cg00063703,cg00069314,cg00104570,cg00155485,cg00265863,cg00312921,cg00321703,cg00380860,cg00444740,cg00554442,cg00560547,cg00563352,cg00589006,cg00622654,cg00778858,cg00793227,cg00811771,cg00814065,cg00818473,cg00834924,cg00848480,cg00849368,cg00859739,cg00889599,cg00906130,cg00906319,cg00927294,cg00932007,cg00939106,cg00991297,cg00992385,cg01038750,cg0…	GSM701535	1
1.085	0.199	Fetal_Muscle_Arm	Fetal Muscle	UW.Fetal_Muscle_Arm.ChromatinAccessibility.H-24042.DS18176.twopass.merge150.wgt10.zgt2.wig	cg00000165,cg00012397,cg00017271,cg00057393,cg00057569,cg00063703,cg00069314,cg00096104,cg00104570,cg00155485,cg00265863,cg00312921,cg00321703,cg00481457,cg00554442,cg00560547,cg00589006,cg00622654,cg00686339,cg00699569,cg00778858,cg00811771,cg00814065,cg00818473,cg00834924,cg00848480,cg00849368,cg00859739,cg00889599,cg00906130,cg00906319,cg00917642,cg00927294,cg00932007,cg00939106,cg00991297,cg0…	GSM774239	1
0.248	0.44	Fetal_Muscle_Arm	Fetal Muscle	UW.Fetal_Muscle_Arm.ChromatinAccessibility.H-24078.DS18379.twopass.merge150.wgt10.zgt2.wig	cg00000165,cg00012397,cg00017271,cg00057393,cg00057569,cg00063703,cg00069314,cg00104570,cg00155485,cg00265863,cg00321703,cg00481457,cg00554442,cg00589006,cg00622654,cg00778858,cg00793227,cg00811771,cg00814065,cg00818473,cg00834924,cg00849368,cg00859739,cg00906130,cg00906319,cg00917642,cg00927294,cg00932007,cg00939106,cg00984146,cg00991297,cg01038750,cg01044961,cg01068006,cg01087832,cg01100203,cg0…	GSM878610	1
1.619	0.0916	Fetal_Muscle_Arm	Fetal Muscle	UW.Fetal_Muscle_Arm.ChromatinAccessibility.H-24089.DS18452.twopass.merge150.wgt10.zgt2.wig	cg00000165,cg00009088,cg00012397,cg00057393,cg00057569,cg00063703,cg00067606,cg00069314,cg00096104,cg00104570,cg00155485,cg00265863,cg00312921,cg00316222,cg00321703,cg00380860,cg00481457,cg00554442,cg00563352,cg00589006,cg00622654,cg00686339,cg00778858,cg00793227,cg00811771,cg00814065,cg00818473,cg00834924,cg00849368,cg00859739,cg00906130,cg00906319,cg00917642,cg00927294,cg00932007,cg00939106,cg0…	GSM817178	1
0.663	0.307	Fetal_Muscle_Arm	Fetal Muscle	UW.Fetal_Muscle_Arm.ChromatinAccessibility.H-24111.DS18473.twopass.merge150.wgt10.zgt2.wig	cg00000165,cg00057393,cg00057569,cg00063703,cg00069314,cg00096104,cg00104570,cg00155485,cg00265863,cg00316222,cg00321703,cg00380860,cg00481457,cg00554442,cg00560547,cg00622654,cg00778858,cg00793227,cg00811771,cg00814065,cg00818473,cg00834924,cg00848480,cg00849368,cg00859739,cg00906130,cg00906319,cg00917642,cg00927294,cg00932007,cg00939106,cg00991297,cg00992385,cg01038750,cg01044961,cg01068006,cg0…	GSM817184	1
0.799	0.271	Fetal_Muscle_Arm	Fetal Muscle	UW.Fetal_Muscle_Arm.ChromatinAccessibility.H-24125.DS18559.twopass.merge150.wgt10.zgt2.wig	cg00009088,cg00012397,cg00057393,cg00057569,cg00063703,cg00069314,cg00104570,cg00155485,cg00265863,cg00321703,cg00554442,cg00560547,cg00563352,cg00589006,cg00622654,cg00778858,cg00811771,cg00814065,cg00818473,cg00834924,cg00848480,cg00849368,cg00859739,cg00906130,cg00906319,cg00927294,cg00932007,cg00939106,cg00991297,cg00992385,cg01038750,cg01044961,cg01068006,cg01077846,cg01087832,cg01100203,cg0…	GSM817191	1
1.323	0.139	Fetal_Muscle_Arm	Fetal Muscle	UW.Fetal_Muscle_Arm.ChromatinAccessibility.H-24143.DS18992.twopass.merge150.wgt10.zgt2.wig	cg00000165,cg00012397,cg00057393,cg00057569,cg00063703,cg00069314,cg00096104,cg00104570,cg00155485,cg00265863,cg00312921,cg00316222,cg00321703,cg00443645,cg00481457,cg00554442,cg00622654,cg00778858,cg00793227,cg00811771,cg00814065,cg00818473,cg00834924,cg00849368,cg00859739,cg00889599,cg00906130,cg00906319,cg00927294,cg00932007,cg00939106,cg00991297,cg01038750,cg01044961,cg01068006,cg01077846,cg0…	GSM878618	1
1.56	0.106	Fetal_Muscle_Arm	Fetal Muscle	UW.Fetal_Muscle_Arm.ChromatinAccessibility.H-24218.DS19053.twopass.merge150.wgt10.zgt2.wig	cg00000165,cg00012397,cg00022558,cg00057393,cg00057569,cg00063703,cg00069314,cg00096104,cg00104570,cg00155485,cg00265863,cg00312921,cg00321703,cg00380860,cg00443645,cg00481457,cg00554442,cg00560547,cg00589006,cg00622654,cg00686339,cg00778858,cg00793227,cg00811771,cg00814065,cg00818473,cg00834924,cg00848480,cg00849368,cg00859739,cg00906130,cg00906319,cg00917642,cg00927294,cg00932007,cg00939106,cg0…	GSM878620	1
0.914	0.244	Fetal_Muscle_Arm	Fetal Muscle	UW.Fetal_Muscle_Arm.ChromatinAccessibility.H-24297.DS19646.twopass.merge150.wgt10.zgt2.wig	cg00000165,cg00012397,cg00057393,cg00057569,cg00063703,cg00069314,cg00096104,cg00104570,cg00155485,cg00265863,cg00316222,cg00321703,cg00386940,cg00554442,cg00563352,cg00589006,cg00622654,cg00626110,cg00778858,cg00793227,cg00811771,cg00814065,cg00818473,cg00834924,cg00848480,cg00849368,cg00859739,cg00889599,cg00906130,cg00906319,cg00917642,cg00927294,cg00932007,cg00939106,cg00991297,cg01038750,cg0…	GSM878638	1
0.65	0.314	Fetal_Muscle_Back	Fetal Muscle	UW.Fetal_Muscle_Back.ChromatinAccessibility.H-23964.DS17850.twopass.merge150.wgt10.zgt2.wig	cg00012397,cg00017271,cg00057393,cg00057569,cg00063703,cg00069314,cg00104570,cg00155485,cg00265863,cg00316222,cg00321703,cg00380860,cg00443645,cg00444740,cg00481457,cg00554442,cg00563352,cg00589006,cg00622654,cg00686339,cg00778858,cg00793227,cg00811771,cg00814065,cg00818473,cg00834924,cg00848480,cg00849368,cg00859739,cg00906130,cg00906319,cg00917642,cg00927294,cg00932007,cg00939106,cg00991297,cg0…	GSM701536	1
1.746	0.0803	Fetal_Muscle_Back	Fetal Muscle	UW.Fetal_Muscle_Back.ChromatinAccessibility.H-24089.DS18454.twopass.merge150.wgt10.zgt2.wig	cg00000165,cg00012397,cg00017271,cg00057393,cg00057569,cg00063703,cg00067606,cg00069314,cg00096104,cg00104570,cg00155485,cg00265863,cg00312921,cg00316222,cg00321703,cg00380860,cg00554442,cg00560547,cg00589006,cg00622654,cg00778858,cg00793227,cg00814065,cg00818473,cg00834924,cg00848480,cg00849368,cg00859739,cg00906130,cg00906319,cg00917642,cg00927294,cg00932007,cg00939106,cg00991297,cg00992385,cg0…	GSM878611	1
0.146	0.475	Fetal_Muscle_Back	Fetal Muscle	UW.Fetal_Muscle_Back.ChromatinAccessibility.H-24143.DS18842.twopass.merge150.wgt10.zgt2.wig	cg00000165,cg00009088,cg00057393,cg00057569,cg00063703,cg00069314,cg00104570,cg00155485,cg00265863,cg00312921,cg00321703,cg00444740,cg00481457,cg00554442,cg00563352,cg00589006,cg00622654,cg00778858,cg00793227,cg00814065,cg00818473,cg00834924,cg00849368,cg00859739,cg00906130,cg00906319,cg00917642,cg00927294,cg00932007,cg00939106,cg00984146,cg00991297,cg00992385,cg01038750,cg01044961,cg01068006,cg0…	GSM817200	1
1.788	0.0782	Fetal_Muscle_Back	Fetal Muscle	UW.Fetal_Muscle_Back.ChromatinAccessibility.H-24218.DS19117.twopass.merge150.wgt10.zgt2.wig	cg00000165,cg00012397,cg00017271,cg00057393,cg00057569,cg00063703,cg00069314,cg00096104,cg00104570,cg00155485,cg00265863,cg00312921,cg00321703,cg00443645,cg00554442,cg00589006,cg00622654,cg00686339,cg00778858,cg00793227,cg00811771,cg00814065,cg00818473,cg00834924,cg00848480,cg00849368,cg00859739,cg00889599,cg00906130,cg00906319,cg00917642,cg00927294,cg00932007,cg00939106,cg00984146,cg00991297,cg0…	GSM817207	1
0.008	0.52	Fetal_Muscle_Leg	Fetal Muscle	UW.Fetal_Muscle_Leg.ChromatinAccessibility.H-23808.DS17429.twopass.merge150.wgt10.zgt2.wig	cg00000165,cg00017271,cg00057393,cg00057569,cg00063703,cg00069314,cg00096104,cg00104570,cg00155485,cg00265863,cg00312921,cg00316222,cg00321703,cg00380860,cg00444740,cg00481457,cg00554442,cg00563352,cg00589006,cg00778858,cg00793227,cg00814065,cg00818473,cg00834924,cg00849368,cg00859739,cg00906130,cg00906319,cg00927294,cg00932007,cg00939106,cg00991297,cg01038750,cg01068006,cg01087832,cg01100203,cg0…	GSM701505	1
0.319	0.423	Fetal_Muscle_Leg	Fetal Muscle	UW.Fetal_Muscle_Leg.ChromatinAccessibility.H-24078.DS18386.twopass.merge150.wgt10.zgt2.wig	cg00000165,cg00012397,cg00057393,cg00057569,cg00063703,cg00067606,cg00069314,cg00104570,cg00155485,cg00244854,cg00265863,cg00321703,cg00444740,cg00554442,cg00563352,cg00589006,cg00622654,cg00699569,cg00760067,cg00778858,cg00793227,cg00811771,cg00814065,cg00818473,cg00834924,cg00848480,cg00849368,cg00859739,cg00906130,cg00906319,cg00917642,cg00927294,cg00932007,cg00939106,cg00991297,cg01038750,cg0…	GSM774242	1
0.922	0.23	Fetal_Muscle_Leg	Fetal Muscle	UW.Fetal_Muscle_Leg.ChromatinAccessibility.H-24111.DS18471.twopass.merge150.wgt10.zgt2.wig	cg00000165,cg00009088,cg00017271,cg00057393,cg00057569,cg00063703,cg00069314,cg00096104,cg00104570,cg00155485,cg00265863,cg00312921,cg00321703,cg00380860,cg00481457,cg00554442,cg00589006,cg00622654,cg00778858,cg00793227,cg00811771,cg00814065,cg00818473,cg00848480,cg00849368,cg00859739,cg00889599,cg00906130,cg00906319,cg00917642,cg00927294,cg00932007,cg00939106,cg00984146,cg00991297,cg01038750,cg0…	GSM817183	1
0.186	0.458	Fetal_Muscle_Leg	Fetal Muscle	UW.Fetal_Muscle_Leg.ChromatinAccessibility.H-24143.DS18844.twopass.merge150.wgt10.zgt2.wig	cg00017271,cg00057393,cg00057569,cg00063703,cg00069314,cg00096104,cg00104570,cg00155485,cg00265863,cg00321703,cg00444740,cg00554442,cg00778858,cg00814065,cg00818473,cg00834924,cg00848480,cg00849368,cg00859739,cg00906130,cg00906319,cg00917642,cg00927294,cg00932007,cg00939106,cg00984146,cg00991297,cg01038750,cg01068006,cg01087832,cg01100203,cg01114937,cg01217180,cg01236751,cg01239708,cg01288184,cg0…	GSM817201	1
1.397	0.129	Fetal_Muscle_Leg	Fetal Muscle	UW.Fetal_Muscle_Leg.ChromatinAccessibility.H-24198.DS19158.twopass.merge150.wgt10.zgt2.wig	cg00000165,cg00009088,cg00017271,cg00057393,cg00057569,cg00063703,cg00069314,cg00096104,cg00104570,cg00155485,cg00265863,cg00312921,cg00316222,cg00321703,cg00380860,cg00481457,cg00554442,cg00563352,cg00589006,cg00622654,cg00778858,cg00793227,cg00811771,cg00814065,cg00818473,cg00834924,cg00849368,cg00859739,cg00906130,cg00906319,cg00917642,cg00927294,cg00932007,cg00939106,cg00984146,cg00991297,cg0…	GSM878622	1
1.082	0.202	Fetal_Muscle_Leg	Fetal Muscle	UW.Fetal_Muscle_Leg.ChromatinAccessibility.H-24218.DS19115.twopass.merge150.wgt10.zgt2.wig	cg00000165,cg00009088,cg00012397,cg00057393,cg00057569,cg00063703,cg00069314,cg00104570,cg00155485,cg00265863,cg00312921,cg00316222,cg00321703,cg00380860,cg00481457,cg00554442,cg00622654,cg00699569,cg00778858,cg00793227,cg00811771,cg00814065,cg00818473,cg00834924,cg00848480,cg00849368,cg00859739,cg00906130,cg00906319,cg00917642,cg00927294,cg00932007,cg00939106,cg00991297,cg00992385,cg01038750,cg0…	GSM817206	1
1.896	0.0732	Fetal_Muscle_Leg	Fetal Muscle	UW.Fetal_Muscle_Leg.ChromatinAccessibility.H-24244.DS19272.twopass.merge150.wgt10.zgt2.wig	cg00000165,cg00012397,cg00017271,cg00022558,cg00057393,cg00057569,cg00063703,cg00067606,cg00069314,cg00096104,cg00104570,cg00155485,cg00265863,cg00321703,cg00380860,cg00443645,cg00444740,cg00481457,cg00554442,cg00560547,cg00563352,cg00589006,cg00622654,cg00626110,cg00778858,cg00793227,cg00811771,cg00814065,cg00818473,cg00834924,cg00848480,cg00849368,cg00859739,cg00906130,cg00906319,cg00917642,cg0…	GSM878626	1
0.889	0.245	Fetal_Muscle_Leg	Fetal Muscle	UW.Fetal_Muscle_Leg.ChromatinAccessibility.H-24259.DS19291.twopass.merge150.wgt10.zgt2.wig	cg00009088,cg00012397,cg00017271,cg00057393,cg00057569,cg00063703,cg00069314,cg00104570,cg00155485,cg00265863,cg00321703,cg00444740,cg00554442,cg00563352,cg00622654,cg00626110,cg00778858,cg00814065,cg00818473,cg00834924,cg00848480,cg00849368,cg00859739,cg00906130,cg00906319,cg00917642,cg00927294,cg00932007,cg00939106,cg00991297,cg01038750,cg01044961,cg01068006,cg01087832,cg01100203,cg01114937,cg0…	GSM817213	1
0.793	0.273	Fetal_Muscle_Leg	Fetal Muscle	UW.Fetal_Muscle_Leg.ChromatinAccessibility.H-24297.DS19643.twopass.merge150.wgt10.zgt2.wig	cg00000165,cg00009088,cg00012397,cg00017271,cg00057393,cg00057569,cg00063703,cg00069314,cg00096104,cg00104570,cg00155485,cg00265863,cg00321703,cg00554442,cg00589006,cg00778858,cg00793227,cg00811771,cg00814065,cg00818473,cg00834924,cg00848480,cg00849368,cg00859739,cg00906130,cg00906319,cg00917642,cg00927294,cg00932007,cg00939106,cg00991297,cg00992385,cg01038750,cg01068006,cg01087832,cg01100203,cg0…	GSM878637	1
1.109	0.195	Fetal_Muscle_Leg	Fetal Muscle	UW.Fetal_Muscle_Leg.ChromatinAccessibility.H-24409.DS20239.twopass.merge150.wgt10.zgt2.wig	cg00009088,cg00012397,cg00022558,cg00057393,cg00057569,cg00063703,cg00069314,cg00096104,cg00104570,cg00155485,cg00265863,cg00321703,cg00444740,cg00481457,cg00554442,cg00589006,cg00622654,cg00760067,cg00778858,cg00793227,cg00811771,cg00814065,cg00818473,cg00834924,cg00848480,cg00849368,cg00859739,cg00906130,cg00906319,cg00917642,cg00927294,cg00932007,cg00939106,cg00984146,cg00991297,cg00992385,cg0…	GSM878653	1
0.632	0.32	Fetal_Muscle_Trunk	Fetal Muscle	UW.Fetal_Muscle_Trunk.ChromatinAccessibility.H-23941.DS17827.twopass.merge150.wgt10.zgt2.wig	cg00009088,cg00012397,cg00017271,cg00057393,cg00057569,cg00063703,cg00069314,cg00104570,cg00155485,cg00265863,cg00321703,cg00444740,cg00554442,cg00589006,cg00622654,cg00686339,cg00778858,cg00793227,cg00814065,cg00818473,cg00834924,cg00848480,cg00849368,cg00859739,cg00906130,cg00906319,cg00917642,cg00927294,cg00932007,cg00939106,cg00991297,cg00992385,cg01038750,cg01044961,cg01068006,cg01077846,cg0…	GSM701533	1
0.826	0.262	Fetal_Muscle_Upper_Limb_Skeletal	Fetal Muscle	UW.Fetal_Muscle_Upper_Limb_Skeletal.ChromatinAccessibility.H-23887.DS17661.twopass.merge150.wgt10.zgt2.wig	cg00012397,cg00057393,cg00057569,cg00063703,cg00069314,cg00096104,cg00104570,cg00155485,cg00265863,cg00321703,cg00444740,cg00554442,cg00563352,cg00622654,cg00699569,cg00778858,cg00793227,cg00814065,cg00818473,cg00834924,cg00849368,cg00859739,cg00906130,cg00906319,cg00927294,cg00932007,cg00939106,cg00991297,cg00992385,cg01038750,cg01068006,cg01072968,cg01077846,cg01087832,cg01100203,cg01114937,cg0…	GSM701522	1
-1.254	0.871	Fetal_Placenta	Fetal Placenta	UW.Fetal_Placenta.ChromatinAccessibility.H-23887.DS17639.twopass.merge150.wgt10.zgt2.wig	cg00009088,cg00012397,cg00057393,cg00057569,cg00063703,cg00069314,cg00104570,cg00155485,cg00265863,cg00321703,cg00380860,cg00444740,cg00481457,cg00554442,cg00589006,cg00599914,cg00622654,cg00628211,cg00686339,cg00721062,cg00778858,cg00811771,cg00814065,cg00818473,cg00834924,cg00848480,cg00849368,cg00859739,cg00906130,cg00906319,cg00917642,cg00927294,cg00932007,cg00939106,cg00991297,cg00992385,cg0…	GSM774215	1
-1.294	0.874	Fetal_Placenta	Fetal Placenta	UW.Fetal_Placenta.ChromatinAccessibility.H-23914.DS17744.twopass.merge150.wgt10.zgt2.wig	cg00009088,cg00012397,cg00057393,cg00057569,cg00063703,cg00069314,cg00104570,cg00155485,cg00265863,cg00321703,cg00444740,cg00481457,cg00554442,cg00589006,cg00599914,cg00622654,cg00778858,cg00811771,cg00814065,cg00818473,cg00834924,cg00849368,cg00859739,cg00906130,cg00906319,cg00927294,cg00932007,cg00939106,cg00991297,cg00992385,cg01038750,cg01068006,cg01077846,cg01087832,cg01100203,cg01114937,cg0…	GSM774219	1
-1.017	0.813	Fetal_Placenta	Fetal Placenta	UW.Fetal_Placenta.ChromatinAccessibility.H-24272.DS19391.twopass.merge150.wgt10.zgt2.wig	cg00009088,cg00012397,cg00057393,cg00057569,cg00063703,cg00069314,cg00104570,cg00155485,cg00265863,cg00321703,cg00481457,cg00554442,cg00589006,cg00599914,cg00622654,cg00686339,cg00778858,cg00795616,cg00797152,cg00814065,cg00818473,cg00834924,cg00848480,cg00849368,cg00859739,cg00906130,cg00906319,cg00927294,cg00932007,cg00939106,cg00991297,cg00992385,cg01038750,cg01044961,cg01068006,cg01077846,cg0…	GSM817219	1
-0.012	0.529	Fetal_Placenta	Fetal Placenta	UW.Fetal_Placenta.ChromatinAccessibility.H-24409.DS20346.twopass.merge150.wgt10.zgt2.wig	cg00009088,cg00012397,cg00057393,cg00057569,cg00063703,cg00069314,cg00096104,cg00104570,cg00155485,cg00265863,cg00312921,cg00321703,cg00380860,cg00481457,cg00554442,cg00589006,cg00599914,cg00622654,cg00686339,cg00760067,cg00778858,cg00814065,cg00834924,cg00848480,cg00849368,cg00859739,cg00906130,cg00906319,cg00927294,cg00932007,cg00939106,cg00991297,cg00992385,cg01038750,cg01044961,cg01068006,cg0…	GSM878659	1
-0.18	0.585	Fetal_Skin	Fetal Skin	UW.Fetal_Skin.ChromatinAccessibility.H-22337.DS10987.twopass.merge150.wgt10.zgt2.wig	cg00012397,cg00057393,cg00057569,cg00063703,cg00069314,cg00104570,cg00155485,cg00265863,cg00554442,cg00589006,cg00811771,cg00814065,cg00834924,cg00848480,cg00849368,cg00859739,cg00906130,cg00927294,cg00932007,cg00939106,cg00991297,cg01038750,cg01068006,cg01086446,cg01087832,cg01100203,cg01114937,cg01217180,cg01236751,cg01239708,cg01323148,cg01337508,cg01370122,cg01428378,cg01498883,cg01537486,cg0…	GSM817158	1
-1.842	0.95	Fetal_Spleen	Fetal Spleen	UW.Fetal_Spleen.ChromatinAccessibility.H-23399.DS17448.twopass.merge150.wgt10.zgt2.wig	cg00009088,cg00057569,cg00063703,cg00069314,cg00096104,cg00104570,cg00155485,cg00265863,cg00321703,cg00481457,cg00554442,cg00589006,cg00699569,cg00811771,cg00814065,cg00834924,cg00849368,cg00859739,cg00906130,cg00906319,cg00927294,cg00932007,cg00939106,cg00991297,cg00992385,cg01038750,cg01068006,cg01077846,cg01086446,cg01087832,cg01100203,cg01114937,cg01157404,cg01217180,cg01236751,cg01288184,cg0…	GSM701509	1
1.816	0.088	Fetal_Stomach	Fetal Stomach	UW.Fetal_Stomach.ChromatinAccessibility.H-23769.DS17325.twopass.merge150.wgt10.zgt2.wig	cg00000165,cg00009088,cg00012397,cg00022558,cg00057393,cg00057569,cg00063703,cg00069314,cg00096104,cg00104570,cg00155485,cg00265863,cg00316222,cg00321703,cg00481457,cg00554442,cg00560547,cg00577364,cg00589006,cg00622654,cg00626110,cg00778858,cg00814065,cg00818473,cg00848480,cg00849368,cg00859739,cg00906130,cg00906319,cg00917642,cg00927294,cg00932007,cg00939106,cg00984146,cg00991297,cg01038750,cg0…	GSM701498	1
0.738	0.287	Fetal_Stomach	Fetal Stomach	UW.Fetal_Stomach.ChromatinAccessibility.H-23887.DS17659.twopass.merge150.wgt10.zgt2.wig	cg00012397,cg00057393,cg00057569,cg00063703,cg00069314,cg00096104,cg00104570,cg00155485,cg00265863,cg00321703,cg00443645,cg00481457,cg00554442,cg00622654,cg00686339,cg00760067,cg00778858,cg00793227,cg00797152,cg00814065,cg00818473,cg00834924,cg00849368,cg00859739,cg00906130,cg00906319,cg00927294,cg00932007,cg00939106,cg00991297,cg00992385,cg01038750,cg01068006,cg01086446,cg01087832,cg01100203,cg0…	GSM701521	1
-0.525	0.693	Fetal_Stomach	Fetal Stomach	UW.Fetal_Stomach.ChromatinAccessibility.H-23914.DS17750.twopass.merge150.wgt10.zgt2.wig	cg00009088,cg00012397,cg00057393,cg00057569,cg00063703,cg00069314,cg00104570,cg00155485,cg00265863,cg00380860,cg00443645,cg00444740,cg00481457,cg00554442,cg00622654,cg00778858,cg00810208,cg00814065,cg00818473,cg00834924,cg00849368,cg00859739,cg00906130,cg00927294,cg00932007,cg00939106,cg00991297,cg01038750,cg01068006,cg01086446,cg01087832,cg01100203,cg01114937,cg01217180,cg01236751,cg01288184,cg0…	GSM701528	1
1.865	0.0706	Fetal_Stomach	Fetal Stomach	UW.Fetal_Stomach.ChromatinAccessibility.H-23964.DS17878.twopass.merge150.wgt10.zgt2.wig	cg00009088,cg00012397,cg00057393,cg00057569,cg00063703,cg00067606,cg00069314,cg00096104,cg00104570,cg00155485,cg00265863,cg00321703,cg00380860,cg00443645,cg00481457,cg00554442,cg00560547,cg00563352,cg00577364,cg00589006,cg00622654,cg00626110,cg00686339,cg00778858,cg00811771,cg00814065,cg00818473,cg00834924,cg00849368,cg00859739,cg00906130,cg00906319,cg00917642,cg00927294,cg00932007,cg00939106,cg0…	GSM701538	1
1.621	0.111	Fetal_Stomach	Fetal Stomach	UW.Fetal_Stomach.ChromatinAccessibility.H-24401.DS20349.twopass.merge150.wgt10.zgt2.wig	cg00000165,cg00009088,cg00012397,cg00057393,cg00057569,cg00063703,cg00067606,cg00069314,cg00096104,cg00104570,cg00155485,cg00265863,cg00316222,cg00321703,cg00380860,cg00481457,cg00554442,cg00589006,cg00622654,cg00626110,cg00699569,cg00778858,cg00793227,cg00814065,cg00818473,cg00834924,cg00848480,cg00849368,cg00859739,cg00906130,cg00906319,cg00927294,cg00932007,cg00939106,cg00991297,cg00992385,cg0…	GSM878660	1
-1.943	0.96	Fetal_Thymus	Fetal Thymus	UW.Fetal_Thymus.ChromatinAccessibility.H-23589.DS16490.twopass.merge150.wgt10.zgt2.wig	cg00009088,cg00057569,cg00069314,cg00096104,cg00104570,cg00155485,cg00265863,cg00312921,cg00316222,cg00321703,cg00481457,cg00554442,cg00554973,cg00589006,cg00814065,cg00818473,cg00834924,cg00849368,cg00859739,cg00906130,cg00906319,cg00932007,cg00939106,cg00991297,cg00992385,cg01038750,cg01068006,cg01077846,cg01086446,cg01087832,cg01100203,cg01114937,cg01122302,cg01217180,cg01288184,cg01337508,cg0…	GSM665823	1
0.752	0.291	Fetal_Thymus	Fetal Thymus	UW.Fetal_Thymus.ChromatinAccessibility.H-23663.DS16841.twopass.merge150.wgt10.zgt2.wig	cg00009088,cg00057393,cg00057569,cg00063703,cg00069314,cg00096104,cg00104570,cg00155485,cg00265863,cg00312921,cg00316222,cg00321703,cg00449384,cg00481457,cg00554442,cg00560547,cg00589006,cg00622654,cg00626110,cg00686339,cg00778858,cg00811771,cg00814065,cg00818473,cg00834924,cg00848480,cg00849368,cg00859739,cg00906130,cg00906319,cg00927294,cg00932007,cg00939106,cg00991297,cg01038750,cg01044961,cg0…	GSM774204	1
-1.379	0.889	Fetal_Thymus	Fetal Thymus	UW.Fetal_Thymus.ChromatinAccessibility.H-23769.DS17323.twopass.merge150.wgt10.zgt2.wig	cg00009088,cg00057569,cg00063703,cg00069314,cg00096104,cg00104570,cg00155485,cg00265863,cg00312921,cg00321703,cg00481457,cg00554442,cg00589006,cg00811771,cg00814065,cg00834924,cg00849368,cg00859739,cg00906130,cg00906319,cg00932007,cg00939106,cg00991297,cg01038750,cg01068006,cg01077846,cg01087832,cg01100203,cg01114937,cg01217180,cg01288184,cg01337508,cg01370122,cg01377006,cg01394138,cg01398050,cg0…	GSM701497	1
-0.149	0.574	Fetal_Thymus	Fetal Thymus	UW.Fetal_Thymus.ChromatinAccessibility.H-23833.DS17474.twopass.merge150.wgt10.zgt2.wig	cg00009088,cg00012397,cg00057393,cg00057569,cg00063703,cg00069314,cg00096104,cg00104570,cg00155485,cg00265863,cg00312921,cg00321703,cg00481457,cg00554442,cg00589006,cg00622654,cg00686339,cg00699569,cg00760067,cg00778858,cg00811771,cg00814065,cg00818473,cg00834924,cg00849368,cg00859739,cg00906130,cg00906319,cg00917642,cg00932007,cg00939106,cg00991297,cg01038750,cg01044961,cg01068006,cg01077846,cg0…	GSM701513	1
-0.671	0.736	Fetal_Thymus	Fetal Thymus	UW.Fetal_Thymus.ChromatinAccessibility.H-23964.DS17875.twopass.merge150.wgt10.zgt2.wig	cg00000165,cg00009088,cg00057569,cg00063703,cg00069314,cg00104570,cg00155485,cg00265863,cg00321703,cg00481457,cg00554442,cg00554973,cg00797152,cg00811771,cg00814065,cg00834924,cg00849368,cg00859739,cg00906130,cg00906319,cg00932007,cg00939106,cg00991297,cg00992385,cg01038750,cg01068006,cg01072968,cg01077846,cg01087832,cg01100203,cg01114937,cg01122302,cg01157404,cg01217180,cg01288184,cg01337508,cg0…	GSM701537	1
0.788	0.277	Fetal_Thymus	Fetal Thymus	UW.Fetal_Thymus.ChromatinAccessibility.H-23964.DS17876.twopass.merge150.wgt10.zgt2.wig	cg00009088,cg00012397,cg00057569,cg00063703,cg00069314,cg00096104,cg00104570,cg00155485,cg00244854,cg00265863,cg00312921,cg00316222,cg00321703,cg00481457,cg00554442,cg00577364,cg00589006,cg00622654,cg00686339,cg00778858,cg00811771,cg00814065,cg00818473,cg00834924,cg00849368,cg00859739,cg00906130,cg00906319,cg00927294,cg00932007,cg00939106,cg00991297,cg00992385,cg01038750,cg01044961,cg01068006,cg0…	GSM774230	1
1.884	0.0727	Fetal_Thymus	Fetal Thymus	UW.Fetal_Thymus.ChromatinAccessibility.H-24078.DS18382.twopass.merge150.wgt10.zgt2.wig	cg00009088,cg00012397,cg00022558,cg00057393,cg00057569,cg00063703,cg00069314,cg00096104,cg00104570,cg00155485,cg00244854,cg00265863,cg00316222,cg00321703,cg00481457,cg00554442,cg00554973,cg00560547,cg00577364,cg00589006,cg00622654,cg00628211,cg00686339,cg00726151,cg00778858,cg00797152,cg00811771,cg00814065,cg00818473,cg00834924,cg00849368,cg00859739,cg00906130,cg00906319,cg00917642,cg00929493,cg0…	GSM817172	1
1.626	0.0908	Fetal_Thymus	Fetal Thymus	UW.Fetal_Thymus.ChromatinAccessibility.H-24259.DS19287.twopass.merge150.wgt10.zgt2.wig	cg00000165,cg00012397,cg00017271,cg00022558,cg00057393,cg00057569,cg00063703,cg00069314,cg00104570,cg00155485,cg00265863,cg00316222,cg00321703,cg00554442,cg00589006,cg00622654,cg00778858,cg00793227,cg00811771,cg00814065,cg00818473,cg00834924,cg00848480,cg00849368,cg00859739,cg00906130,cg00906319,cg00917642,cg00927294,cg00932007,cg00939106,cg00991297,cg01038750,cg01044961,cg01068006,cg01087832,cg0…	GSM878627	1
-0.213	0.592	Fetal_Thymus	Fetal Thymus	UW.Fetal_Thymus.ChromatinAccessibility.H-24401.DS20335.twopass.merge150.wgt10.zgt2.wig	cg00009088,cg00057569,cg00063703,cg00069314,cg00104570,cg00155485,cg00265863,cg00312921,cg00321703,cg00481457,cg00554442,cg00589006,cg00622654,cg00686339,cg00778858,cg00811771,cg00814065,cg00818473,cg00834924,cg00849368,cg00859739,cg00906130,cg00906319,cg00927294,cg00932007,cg00939106,cg00991297,cg01038750,cg01068006,cg01072968,cg01077846,cg01086446,cg01087832,cg01100203,cg01114937,cg01217180,cg0…	GSM878656	1
-0.485	0.674	Fetal_Thymus	Fetal Thymus	UW.Fetal_Thymus.ChromatinAccessibility.H-24409.DS20341.twopass.merge150.wgt10.zgt2.wig	cg00009088,cg00022558,cg00057569,cg00069314,cg00096104,cg00104570,cg00155485,cg00265863,cg00316222,cg00321703,cg00443645,cg00481457,cg00554442,cg00589006,cg00622654,cg00686339,cg00760067,cg00778858,cg00811771,cg00814065,cg00818473,cg00834924,cg00849368,cg00859739,cg00906130,cg00906319,cg00927294,cg00932007,cg00939106,cg00991297,cg00992385,cg01038750,cg01044961,cg01068006,cg01077846,cg01086446,cg0…	GSM878657	1
-0.589	0.715	Fibroblasts_Fetal_Skin_Abdomen	Fibroblast	UW.Fibroblasts_Fetal_Skin_Abdomen.ChromatinAccessibility.H-24259.DS19558.twopass.merge150.wgt10.zgt2.wig	cg00057393,cg00057569,cg00063703,cg00104570,cg00155485,cg00265863,cg00321703,cg00554442,cg00554973,cg00563352,cg00577364,cg00622654,cg00814065,cg00818473,cg00834924,cg00849368,cg00859739,cg00927294,cg00932007,cg00939106,cg00991297,cg01038750,cg01068006,cg01087832,cg01100203,cg01114937,cg01217180,cg01236751,cg01239708,cg01288184,cg01337508,cg01370122,cg01394138,cg01428378,cg01436771,cg01498883,cg0…	GSM878635	1
-0.905	0.802	Fibroblasts_Fetal_Skin_Abdomen	Fibroblast	UW.Fibroblasts_Fetal_Skin_Abdomen.ChromatinAccessibility.H-24259.DS19561.twopass.merge150.wgt10.zgt2.wig	cg00012397,cg00057393,cg00057569,cg00063703,cg00069314,cg00104570,cg00155485,cg00265863,cg00321703,cg00554442,cg00563352,cg00622654,cg00760067,cg00814065,cg00818473,cg00834924,cg00849368,cg00859739,cg00889599,cg00927294,cg00932007,cg00939106,cg00991297,cg01038750,cg01068006,cg01087832,cg01100203,cg01114937,cg01217180,cg01236751,cg01239708,cg01288184,cg01323148,cg01336858,cg01337508,cg01370122,cg0…	GSM878636	1
-1.756	0.946	Fibroblasts_Fetal_Skin_Back	Fibroblast	UW.Fibroblasts_Fetal_Skin_Back.ChromatinAccessibility.H-24218.DS19233.twopass.merge150.wgt10.zgt2.wig	cg00057393,cg00057569,cg00063703,cg00104570,cg00155485,cg00244854,cg00265863,cg00321703,cg00554442,cg00563352,cg00622654,cg00814065,cg00818473,cg00834924,cg00849368,cg00859739,cg00927294,cg00932007,cg00939106,cg00991297,cg01038750,cg01068006,cg01087832,cg01100203,cg01114937,cg01217180,cg01236751,cg01239708,cg01288184,cg01337508,cg01370122,cg01394138,cg01498883,cg01538066,cg01547494,cg01656394,cg0…	GSM878624	1
-0.129	0.567	Fibroblasts_Fetal_Skin_Biceps_Left	Fibroblast	UW.Fibroblasts_Fetal_Skin_Biceps_Left.ChromatinAccessibility.H-24259.DS19857.twopass.merge150.wgt10.zgt2.wig	cg00057393,cg00057569,cg00063703,cg00104570,cg00155485,cg00265863,cg00321703,cg00554442,cg00563352,cg00622654,cg00814065,cg00818473,cg00834924,cg00849368,cg00859739,cg00889599,cg00927294,cg00932007,cg00939106,cg00991297,cg01038750,cg01068006,cg01087832,cg01100203,cg01114937,cg01217180,cg01236751,cg01239708,cg01288184,cg01337508,cg01377006,cg01394138,cg01498883,cg01538066,cg01547494,cg01656394,cg0…	GSM878644	1
-1.357	0.891	Fibroblasts_Fetal_Skin_Biceps_Left	Fibroblast	UW.Fibroblasts_Fetal_Skin_Biceps_Left.ChromatinAccessibility.H-24259.DS19867.twopass.merge150.wgt10.zgt2.wig	cg00057393,cg00057569,cg00063703,cg00104570,cg00155485,cg00265863,cg00554442,cg00563352,cg00622654,cg00814065,cg00818473,cg00834924,cg00849368,cg00859739,cg00889599,cg00906130,cg00906319,cg00927294,cg00932007,cg00939106,cg00991297,cg01038750,cg01068006,cg01087832,cg01100203,cg01114937,cg01217180,cg01236751,cg01239708,cg01288184,cg01323148,cg01337508,cg01370122,cg01498883,cg01537486,cg01538066,cg0…	GSM878645	1
-1.256	0.873	Fibroblasts_Fetal_Skin_Biceps_Right	Fibroblast	UW.Fibroblasts_Fetal_Skin_Biceps_Right.ChromatinAccessibility.H-24259.DS19745.twopass.merge150.wgt10.zgt2.wig	cg00057393,cg00057569,cg00063703,cg00104570,cg00155485,cg00265863,cg00444740,cg00554442,cg00563352,cg00622654,cg00814065,cg00818473,cg00834924,cg00849368,cg00859739,cg00932007,cg00939106,cg00991297,cg01038750,cg01068006,cg01087832,cg01100203,cg01114937,cg01217180,cg01236751,cg01239708,cg01288184,cg01337508,cg01498883,cg01538066,cg01547494,cg01656394,cg01675814,cg01689892,cg01701415,cg01722695,cg0…	GSM878642	1
-1.078	0.837	Fibroblasts_Fetal_Skin_Biceps_Right	Fibroblast	UW.Fibroblasts_Fetal_Skin_Biceps_Right.ChromatinAccessibility.H-24259.DS19761.twopass.merge150.wgt10.zgt2.wig	cg00057393,cg00057569,cg00063703,cg00069314,cg00104570,cg00155485,cg00244854,cg00265863,cg00321703,cg00554442,cg00563352,cg00814065,cg00818473,cg00834924,cg00849368,cg00859739,cg00906130,cg00932007,cg00939106,cg00991297,cg01038750,cg01068006,cg01087832,cg01100203,cg01114937,cg01217180,cg01236751,cg01239708,cg01288184,cg01336858,cg01337508,cg01370122,cg01498883,cg01512840,cg01538066,cg01656394,cg0…	GSM878643	1
0.184	0.459	Fibroblasts_Fetal_Skin_Quadriceps_Left	Fibroblast	UW.Fibroblasts_Fetal_Skin_Quadriceps_Left.ChromatinAccessibility.H-24259.DS20046.twopass.merge150.wgt10.zgt2.wig	cg00057393,cg00057569,cg00063703,cg00069314,cg00104570,cg00155485,cg00265863,cg00321703,cg00554442,cg00563352,cg00622654,cg00814065,cg00818473,cg00834924,cg00849368,cg00859739,cg00889599,cg00927294,cg00932007,cg00939106,cg00991297,cg01038750,cg01068006,cg01087832,cg01100203,cg01114937,cg01217180,cg01236751,cg01239708,cg01288184,cg01337508,cg01370122,cg01377006,cg01394138,cg01428378,cg01498883,cg0…	GSM878648	1
0.012	0.518	Fibroblasts_Fetal_Skin_Quadriceps_Left	Fibroblast	UW.Fibroblasts_Fetal_Skin_Quadriceps_Left.ChromatinAccessibility.H-24259.DS20056.twopass.merge150.wgt10.zgt2.wig	cg00012397,cg00057393,cg00057569,cg00063703,cg00069314,cg00104570,cg00155485,cg00265863,cg00321703,cg00554442,cg00563352,cg00622654,cg00814065,cg00818473,cg00834924,cg00849368,cg00859739,cg00889599,cg00927294,cg00932007,cg00939106,cg00991297,cg01038750,cg01068006,cg01087832,cg01100203,cg01114937,cg01217180,cg01236751,cg01239708,cg01288184,cg01323148,cg01337508,cg01370122,cg01394138,cg01498883,cg0…	GSM878649	1
0.007	0.519	Fibroblasts_Fetal_Skin_Quadriceps_Right	Fibroblast	UW.Fibroblasts_Fetal_Skin_Quadriceps_Right.ChromatinAccessibility.H-24259.DS19943.twopass.merge150.wgt10.zgt2.wig	cg00057569,cg00063703,cg00069314,cg00104570,cg00155485,cg00265863,cg00444740,cg00554442,cg00563352,cg00760067,cg00814065,cg00818473,cg00834924,cg00849368,cg00859739,cg00927294,cg00932007,cg00939106,cg00991297,cg01038750,cg01068006,cg01087832,cg01100203,cg01114937,cg01217180,cg01236751,cg01239708,cg01288184,cg01323148,cg01337508,cg01370122,cg01377006,cg01394138,cg01498883,cg01538066,cg01656394,cg0…	GSM878646	1
-1.056	0.826	Fibroblasts_Fetal_Skin_Quadriceps_Right	Fibroblast	UW.Fibroblasts_Fetal_Skin_Quadriceps_Right.ChromatinAccessibility.H-24259.DS19948.twopass.merge150.wgt10.zgt2.wig	cg00057393,cg00057569,cg00063703,cg00069314,cg00104570,cg00155485,cg00265863,cg00321703,cg00554442,cg00563352,cg00622654,cg00811771,cg00814065,cg00818473,cg00834924,cg00849368,cg00859739,cg00906130,cg00927294,cg00932007,cg00939106,cg00991297,cg01038750,cg01068006,cg01087832,cg01100203,cg01114937,cg01217180,cg01236751,cg01239708,cg01288184,cg01323148,cg01337508,cg01370122,cg01394138,cg01498883,cg0…	GSM878647	1
-1.025	0.823	Fibroblasts_Fetal_Skin_Scalp	Fibroblast	UW.Fibroblasts_Fetal_Skin_Scalp.ChromatinAccessibility.H-24259.DS19444.twopass.merge150.wgt10.zgt2.wig	cg00057393,cg00057569,cg00063703,cg00104570,cg00155485,cg00244854,cg00265863,cg00321703,cg00444740,cg00554442,cg00563352,cg00589006,cg00814065,cg00818473,cg00834924,cg00849368,cg00859739,cg00906319,cg00927294,cg00932007,cg00939106,cg00991297,cg01038750,cg01068006,cg01087832,cg01100203,cg01114937,cg01217180,cg01239708,cg01288184,cg01337508,cg01370122,cg01394138,cg01436771,cg01498883,cg01512840,cg0…	GSM878633	1
-0.959	0.811	Fibroblasts_Fetal_Skin_Scalp	Fibroblast	UW.Fibroblasts_Fetal_Skin_Scalp.ChromatinAccessibility.H-24259.DS19449.twopass.merge150.wgt10.zgt2.wig	cg00057393,cg00057569,cg00063703,cg00104570,cg00155485,cg00265863,cg00321703,cg00554442,cg00563352,cg00622654,cg00811771,cg00814065,cg00818473,cg00834924,cg00849368,cg00859739,cg00927294,cg00932007,cg00939106,cg00991297,cg01038750,cg01068006,cg01087832,cg01100203,cg01114937,cg01217180,cg01239708,cg01288184,cg01337508,cg01370122,cg01498883,cg01538066,cg01547494,cg01656394,cg01675814,cg01689892,cg0…	GSM878634	1
-0.695	0.746	Fibroblasts_Fetal_Skin_Upper_Back	Fibroblast	UW.Fibroblasts_Fetal_Skin_Upper_Back.ChromatinAccessibility.H-24259.DS19696.twopass.merge150.wgt10.zgt2.wig	cg00057393,cg00057569,cg00063703,cg00069314,cg00104570,cg00155485,cg00265863,cg00444740,cg00554442,cg00563352,cg00814065,cg00818473,cg00834924,cg00849368,cg00859739,cg00927294,cg00932007,cg00939106,cg00991297,cg01038750,cg01068006,cg01087832,cg01100203,cg01114937,cg01217180,cg01236751,cg01239708,cg01288184,cg01337508,cg01370122,cg01469887,cg01498883,cg01538066,cg01656394,cg01675814,cg01689892,cg0…	GSM878640	1
-1.529	0.917	Fibroblasts_Fetal_Skin_Upper_Back	Fibroblast	UW.Fibroblasts_Fetal_Skin_Upper_Back.ChromatinAccessibility.H-24259.DS19706.twopass.merge150.wgt10.zgt2.wig	cg00057393,cg00057569,cg00063703,cg00104570,cg00155485,cg00244854,cg00265863,cg00444740,cg00554442,cg00563352,cg00622654,cg00814065,cg00834924,cg00849368,cg00859739,cg00906130,cg00927294,cg00932007,cg00939106,cg00991297,cg01038750,cg01068006,cg01087832,cg01100203,cg01114937,cg01217180,cg01236751,cg01239708,cg01288184,cg01337508,cg01370122,cg01469887,cg01498883,cg01537486,cg01538066,cg01547494,cg0…	GSM878641	1
0.195	0.462	Penis_Foreskin_Fibroblast	Fibroblast	UW.Penis_Foreskin_Fibroblast_Primary_Cells.ChromatinAccessibility.skin01.DS18224.twopass.merge150.wgt10.zgt2.wig	cg00012397,cg00057393,cg00057569,cg00063703,cg00069314,cg00096104,cg00104570,cg00155485,cg00244854,cg00265863,cg00312921,cg00316222,cg00321703,cg00443645,cg00481457,cg00554442,cg00563352,cg00622654,cg00626110,cg00686339,cg00778858,cg00811771,cg00814065,cg00818473,cg00834924,cg00849368,cg00859739,cg00906130,cg00906319,cg00917642,cg00927294,cg00932007,cg00939106,cg00991297,cg01038750,cg01068006,cg0…	GSM774240	1
0.105	0.49	Penis_Foreskin_Fibroblast	Fibroblast	UW.Penis_Foreskin_Fibroblast_Primary_Cells.ChromatinAccessibility.skin01.DS18229.twopass.merge150.wgt10.zgt2.wig	cg00012397,cg00022558,cg00057393,cg00057569,cg00063703,cg00067606,cg00069314,cg00096104,cg00104570,cg00155485,cg00244854,cg00265863,cg00312921,cg00316222,cg00321703,cg00443645,cg00481457,cg00554442,cg00560547,cg00563352,cg00622654,cg00626110,cg00686339,cg00778858,cg00811771,cg00814065,cg00818473,cg00834924,cg00849368,cg00859739,cg00906130,cg00906319,cg00917642,cg00927294,cg00932007,cg00939106,cg0…	GSM774241	1
-1.089	0.843	Penis_Foreskin_Fibroblast	Fibroblast	UW.Penis_Foreskin_Fibroblast_Primary_Cells.ChromatinAccessibility.skin02.DS18252.twopass.merge150.wgt10.zgt2.wig	cg00012397,cg00057393,cg00057569,cg00063703,cg00069314,cg00104570,cg00155485,cg00244854,cg00265863,cg00321703,cg00554442,cg00563352,cg00589006,cg00622654,cg00686339,cg00704734,cg00811771,cg00814065,cg00818473,cg00834924,cg00849368,cg00859739,cg00906319,cg00927294,cg00932007,cg00939106,cg00991297,cg01038750,cg01068006,cg01087832,cg01100203,cg01114937,cg01217180,cg01239708,cg01288184,cg01337508,cg0…	GSM817169	1
-0.726	0.747	Penis_Foreskin_Fibroblast	Fibroblast	UW.Penis_Foreskin_Fibroblast_Primary_Cells.ChromatinAccessibility.skin02.DS18256.twopass.merge150.wgt10.zgt2.wig	cg00012397,cg00057393,cg00057569,cg00063703,cg00067606,cg00096104,cg00104570,cg00155485,cg00244854,cg00265863,cg00321703,cg00443645,cg00554442,cg00563352,cg00589006,cg00622654,cg00626110,cg00686339,cg00814065,cg00818473,cg00834924,cg00849368,cg00859739,cg00906319,cg00927294,cg00932007,cg00939106,cg00991297,cg01038750,cg01068006,cg01077846,cg01087832,cg01100203,cg01114937,cg01217180,cg01239708,cg0…	GSM817170	1
-2.002	0.967	IMR90	Lung	UW.IMR90.ChromatinAccessibility.DS11759.twopass.merge150.wgt10.zgt2.wig	cg00012397,cg00057393,cg00057569,cg00104570,cg00155485,cg00244854,cg00265863,cg00554442,cg00563352,cg00577364,cg00814065,cg00834924,cg00849368,cg00859739,cg00927294,cg00932007,cg00939106,cg00991297,cg01038750,cg01068006,cg01087832,cg01100203,cg01114937,cg01217180,cg01239708,cg01288184,cg01337508,cg01370122,cg01498883,cg01537486,cg01538066,cg01547494,cg01656394,cg01675814,cg01689892,cg01701415,cg0…	GSM468792	1
-1.255	0.877	IMR90	Lung	UW.IMR90.ChromatinAccessibility.DS11764.twopass.merge150.wgt10.zgt2.wig	cg00057393,cg00057569,cg00063703,cg00104570,cg00155485,cg00244854,cg00265863,cg00554442,cg00563352,cg00811771,cg00814065,cg00818473,cg00834924,cg00849368,cg00859739,cg00932007,cg00939106,cg00991297,cg01038750,cg01068006,cg01087832,cg01100203,cg01114937,cg01217180,cg01239708,cg01288184,cg01337508,cg01370122,cg01498883,cg01538066,cg01547494,cg01656394,cg01675814,cg01689892,cg01701415,cg01722695,cg0…	GSM468801	1
-1.068	0.831	IMR90	Lung	UW.IMR90.ChromatinAccessibility.DS13219.twopass.merge150.wgt10.zgt2.wig	cg00012397,cg00057393,cg00057569,cg00063703,cg00069314,cg00104570,cg00155485,cg00244854,cg00265863,cg00321703,cg00554442,cg00563352,cg00599914,cg00622654,cg00760067,cg00811771,cg00814065,cg00818473,cg00834924,cg00849368,cg00859739,cg00906319,cg00927294,cg00932007,cg00939106,cg00991297,cg01038750,cg01068006,cg01087832,cg01100203,cg01114937,cg01122302,cg01217180,cg01239708,cg01288184,cg01323148,cg0…	GSM530665	1
-0.838	0.782	IMR90	Lung	UW.IMR90.ChromatinAccessibility.DS13229.twopass.merge150.wgt10.zgt2.wig	cg00057393,cg00057569,cg00069314,cg00104570,cg00155485,cg00244854,cg00265863,cg00321703,cg00554442,cg00563352,cg00622654,cg00628211,cg00686339,cg00811771,cg00814065,cg00818473,cg00834924,cg00849368,cg00859739,cg00906319,cg00932007,cg00939106,cg00991297,cg01038750,cg01068006,cg01087832,cg01100203,cg01114937,cg01217180,cg01239708,cg01288184,cg01337508,cg01370122,cg01394138,cg01436771,cg01498883,cg0…	GSM530666	1
-0.462	0.675	Penis_Foreskin_Keratinocyte	Skin	UW.Penis_Foreskin_Keratinocyte_Primary_Cells.ChromatinAccessibility.skin01.DS18692.twopass.merge150.wgt10.zgt2.wig	cg00057393,cg00057569,cg00069314,cg00096104,cg00104570,cg00155485,cg00265863,cg00312921,cg00316222,cg00481457,cg00554442,cg00589006,cg00778858,cg00797152,cg00814065,cg00834924,cg00849368,cg00859739,cg00906130,cg00906319,cg00927294,cg00932007,cg00939106,cg00991297,cg01038750,cg01068006,cg01087832,cg01100203,cg01114937,cg01157404,cg01217180,cg01239708,cg01277542,cg01288184,cg01337508,cg01375445,cg0…	GSM817194	1
-0.679	0.743	Penis_Foreskin_Keratinocyte	Skin	UW.Penis_Foreskin_Keratinocyte_Primary_Cells.ChromatinAccessibility.skin01.DS18695.twopass.merge150.wgt10.zgt2.wig	cg00057393,cg00057569,cg00069314,cg00104570,cg00155485,cg00265863,cg00481457,cg00554442,cg00589006,cg00778858,cg00814065,cg00834924,cg00849368,cg00859739,cg00906130,cg00906319,cg00927294,cg00932007,cg00939106,cg00991297,cg01038750,cg01068006,cg01087832,cg01100203,cg01114937,cg01217180,cg01239708,cg01277542,cg01288184,cg01337508,cg01375445,cg01377006,cg01394138,cg01428378,cg01498883,cg01537486,cg0…	GSM817195	1
-0.123	0.565	Penis_Foreskin_Keratinocyte	Skin	UW.Penis_Foreskin_Keratinocyte_Primary_Cells.ChromatinAccessibility.skin02.DS18714.twopass.merge150.wgt10.zgt2.wig	cg00057393,cg00057569,cg00069314,cg00104570,cg00155485,cg00265863,cg00481457,cg00554442,cg00760067,cg00797152,cg00814065,cg00834924,cg00849368,cg00859739,cg00889599,cg00906130,cg00906319,cg00927294,cg00932007,cg00939106,cg00991297,cg01038750,cg01044961,cg01068006,cg01087832,cg01100203,cg01114937,cg01217180,cg01239708,cg01277542,cg01288184,cg01337508,cg01370122,cg01377006,cg01394138,cg01428378,cg0…	GSM817196	1
0.469	0.365	Penis_Foreskin_Keratinocyte	Skin	UW.Penis_Foreskin_Keratinocyte_Primary_Cells.ChromatinAccessibility.skin02.DS18718.twopass.merge150.wgt10.zgt2.wig	cg00057393,cg00057569,cg00069314,cg00104570,cg00155485,cg00265863,cg00444740,cg00481457,cg00554442,cg00589006,cg00622654,cg00811771,cg00814065,cg00834924,cg00849368,cg00859739,cg00906130,cg00906319,cg00927294,cg00932007,cg00939106,cg00991297,cg01038750,cg01068006,cg01087832,cg01100203,cg01114937,cg01157404,cg01217180,cg01239708,cg01277542,cg01288184,cg01337508,cg01375445,cg01377006,cg01394138,cg0…	GSM817197	1
-0.571	0.71	Penis_Foreskin_Melanocyte	Skin	UW.Penis_Foreskin_Melanocyte_Primary_Cells.ChromatinAccessibility.skin01.DS18590.twopass.merge150.wgt10.zgt2.wig	cg00057393,cg00057569,cg00063703,cg00069314,cg00104570,cg00155485,cg00265863,cg00312921,cg00481457,cg00554442,cg00554973,cg00622654,cg00811771,cg00814065,cg00818473,cg00834924,cg00849368,cg00859739,cg00906130,cg00906319,cg00927294,cg00932007,cg00939106,cg00991297,cg01038750,cg01044961,cg01068006,cg01077846,cg01087832,cg01100203,cg01114937,cg01157404,cg01217180,cg01288184,cg01323148,cg01337508,cg0…	GSM774243	1
-0.526	0.697	Penis_Foreskin_Melanocyte	Skin	UW.Penis_Foreskin_Melanocyte_Primary_Cells.ChromatinAccessibility.skin01.DS18601.twopass.merge150.wgt10.zgt2.wig	cg00000165,cg00057393,cg00057569,cg00063703,cg00069314,cg00096104,cg00104570,cg00155485,cg00265863,cg00321703,cg00481457,cg00554442,cg00589006,cg00622654,cg00811771,cg00814065,cg00818473,cg00834924,cg00849368,cg00859739,cg00906130,cg00906319,cg00927294,cg00932007,cg00939106,cg00991297,cg01038750,cg01044961,cg01068006,cg01077846,cg01086446,cg01087832,cg01100203,cg01114937,cg01157404,cg01217180,cg0…	GSM774244	1

## Sheet: Depletion Test
Supplementary Data 6: Depletion test statistics for sites with significant age by genome interaction among DNAse I hypersensitive sites in 299 cellular samples from the Epigenomic Roadmap consortium
Zscore	Pvalue	Cell	Tissue	File	Probe	Accession	Qvalue
-4.042	0.000347	CD3	Blood	UW.CD3_Primary_Cells.ChromatinAccessibility.RO_01701.DS17534.twopass.merge150.wgt10.zgt2.wig	cg00000165,cg00009088,cg00057569,cg00067606,cg00069314,cg00096104,cg00104570,cg00155485,cg00265863,cg00316222,cg00321703,cg00481457,cg00554442,cg00589006,cg00811771,cg00814065,cg00834924,cg00849368,cg00859739,cg00906130,cg00932007,cg00939106,cg00991297,cg00992385,cg01068006,cg01077846,cg01087832,cg01100203,cg01122302,cg01199928,cg01217180,cg01288184,cg01320920,cg01337508,cg01394138,cg01428378,cg0…	GSM701516	0.231
-3.838	0.000492	CD4_Mobilised	Blood	UW.Mobilized_CD4_Primary_Cells.ChromatinAccessibility.RO_01701.DS17175.twopass.merge150.wgt10.zgt2.wig	cg00009088,cg00057569,cg00069314,cg00104570,cg00155485,cg00265863,cg00316222,cg00321703,cg00444740,cg00481457,cg00554442,cg00686339,cg00797152,cg00811771,cg00814065,cg00834924,cg00849368,cg00859739,cg00906130,cg00932007,cg00939106,cg00991297,cg00992385,cg01068006,cg01077846,cg01087832,cg01100203,cg01122302,cg01199928,cg01217180,cg01288184,cg01337508,cg01394138,cg01428378,cg01498883,cg01520571,cg0…	GSM701491	0.231
-4.008	0.00028	CD8	Blood	UW.CD8_Primary_Cells.ChromatinAccessibility.RO_01549.DS16012.twopass.merge150.wgt10.zgt2.wig	cg00009088,cg00057569,cg00069314,cg00104570,cg00155485,cg00265863,cg00312921,cg00321703,cg00481457,cg00554442,cg00589006,cg00628211,cg00686339,cg00811771,cg00814065,cg00834924,cg00849368,cg00859739,cg00906130,cg00932007,cg00939106,cg00991297,cg01068006,cg01077846,cg01087832,cg01100203,cg01122302,cg01217180,cg01288184,cg01320920,cg01337508,cg01394138,cg01428378,cg01436771,cg01498883,cg01512840,cg0…	GSM665813	0.231
-3.833	0.000449	CD8	Blood	UW.CD8_Primary_Cells.ChromatinAccessibility.RO_01689.DS17332.twopass.merge150.wgt10.zgt2.wig	cg00057569,cg00069314,cg00104570,cg00155485,cg00265863,cg00316222,cg00321703,cg00481457,cg00554442,cg00589006,cg00676269,cg00721062,cg00811771,cg00814065,cg00834924,cg00849368,cg00859739,cg00906130,cg00932007,cg00939106,cg00992385,cg01044961,cg01068006,cg01077846,cg01087832,cg01100203,cg01122302,cg01217180,cg01288184,cg01337508,cg01394138,cg01428378,cg01436771,cg01469887,cg01493563,cg01498883,cg0…	GSM701499	0.231
-3.679	0.00094	CD8	Blood	UW.CD8_Primary_Cells.ChromatinAccessibility.RO_01679.DS17203.twopass.merge150.wgt10.zgt2.wig	cg00009088,cg00057569,cg00069314,cg00096104,cg00104570,cg00155485,cg00265863,cg00316222,cg00321703,cg00481457,cg00554442,cg00589006,cg00760067,cg00811771,cg00814065,cg00834924,cg00849368,cg00859739,cg00906130,cg00932007,cg00939106,cg00991297,cg00992385,cg01068006,cg01077846,cg01087832,cg01100203,cg01122302,cg01217180,cg01288184,cg01337508,cg01394138,cg01398050,cg01428378,cg01436771,cg01469887,cg0…	GSM665838	0.297
-3.508	0.00095	CD19	Blood	UW.CD19_Primary_Cells.ChromatinAccessibility.RO_01701.DS17440.twopass.merge150.wgt10.zgt2.wig	cg00009088,cg00057569,cg00069314,cg00104570,cg00155485,cg00265863,cg00312921,cg00316222,cg00554442,cg00577364,cg00589006,cg00686339,cg00699569,cg00760067,cg00811771,cg00814065,cg00818473,cg00834924,cg00849368,cg00859739,cg00906130,cg00932007,cg00939106,cg00991297,cg00992385,cg01068006,cg01077846,cg01087832,cg01100203,cg01217180,cg01288184,cg01320920,cg01337508,cg01394138,cg01398050,cg01428378,cg0…	GSM701507	0.297
-3.53	0.00146	CD3	Blood	UW.CD3_Primary_Cells.ChromatinAccessibility.CB6_1-4-2011.DS17706.twopass.merge150.wgt10.zgt2.wig	cg00009088,cg00057569,cg00069314,cg00096104,cg00104570,cg00155485,cg00265863,cg00298921,cg00312921,cg00316222,cg00321703,cg00554442,cg00699569,cg00811771,cg00814065,cg00834924,cg00849368,cg00859739,cg00906130,cg00932007,cg00939106,cg00991297,cg00992385,cg01068006,cg01077846,cg01087832,cg01100203,cg01122302,cg01191774,cg01217180,cg01288184,cg01337508,cg01370122,cg01377006,cg01394138,cg01398050,cg0…	GSM701526	0.392
-3.42	0.00193	CD8	Blood	UW.CD8_Primary_Cells.ChromatinAccessibility.RO_01701.DS17885.twopass.merge150.wgt10.zgt2.wig	cg00009088,cg00057569,cg00069314,cg00096104,cg00104570,cg00155485,cg00265863,cg00321703,cg00443645,cg00554442,cg00589006,cg00628211,cg00686339,cg00814065,cg00834924,cg00849368,cg00859739,cg00906130,cg00932007,cg00939106,cg00984146,cg00991297,cg00992385,cg01068006,cg01077846,cg01087832,cg01100203,cg01122302,cg01217180,cg01288184,cg01337508,cg01394138,cg01428378,cg01436771,cg01469887,cg01498883,cg0…	GSM701540	0.452
-3.283	0.00281	CD4_Mobilised	Blood	UW.Mobilized_CD4_Primary_Cells.ChromatinAccessibility.RO_01679.DS16955.twopass.merge150.wgt10.zgt2.wig	cg00009088,cg00057569,cg00069314,cg00096104,cg00104570,cg00155485,cg00265863,cg00316222,cg00321703,cg00444740,cg00481457,cg00554442,cg00589006,cg00628211,cg00704734,cg00811771,cg00814065,cg00818473,cg00834924,cg00849368,cg00859739,cg00906130,cg00932007,cg00939106,cg00991297,cg00992385,cg01038750,cg01068006,cg01077846,cg01087832,cg01100203,cg01122302,cg01217180,cg01288184,cg01337508,cg01377006,cg0…	GSM701489	0.587
-3.104	0.00398	CD3	Blood	UW.CD3_Primary_Cells.ChromatinAccessibility.RO_01679.DS17198.twopass.merge150.wgt10.zgt2.wig	cg00009088,cg00057569,cg00069314,cg00096104,cg00104570,cg00155485,cg00265863,cg00321703,cg00443645,cg00481457,cg00554442,cg00554973,cg00589006,cg00726151,cg00814065,cg00834924,cg00849368,cg00859739,cg00906130,cg00932007,cg00939106,cg00991297,cg01068006,cg01077846,cg01087832,cg01100203,cg01122302,cg01217180,cg01288184,cg01337508,cg01394138,cg01398050,cg01428378,cg01436771,cg01498883,cg01512840,cg0…	GSM665837	0.68
-3.116	0.00366	CD4	Blood	UW.CD4_Primary_Cells.ChromatinAccessibility.RO_01679.DS17212.twopass.merge150.wgt10.zgt2.wig	cg00000165,cg00009088,cg00057569,cg00069314,cg00096104,cg00104570,cg00155485,cg00265863,cg00312921,cg00321703,cg00393992,cg00443645,cg00444740,cg00481457,cg00554442,cg00686339,cg00811771,cg00814065,cg00834924,cg00849368,cg00859739,cg00906130,cg00932007,cg00939106,cg00991297,cg00992385,cg01038750,cg01068006,cg01077846,cg01087832,cg01100203,cg01122302,cg01217180,cg01288184,cg01337508,cg01377006,cg0…	GSM665839	0.68
-3.092	0.00465	CD56	Blood	UW.CD56_Primary_Cells.ChromatinAccessibility.RO_01679.DS17189.twopass.merge150.wgt10.zgt2.wig	cg00009088,cg00057569,cg00069314,cg00096104,cg00104570,cg00155485,cg00265863,cg00321703,cg00444740,cg00554442,cg00814065,cg00834924,cg00849368,cg00859739,cg00906130,cg00932007,cg00939106,cg00991297,cg00992385,cg01068006,cg01077846,cg01087832,cg01100203,cg01122302,cg01217180,cg01288184,cg01337508,cg01377006,cg01394138,cg01428378,cg01498883,cg01520571,cg01537486,cg01538066,cg01547494,cg01675814,cg0…	GSM665836	0.727
-2.96	0.00701	CD4	Blood	UW.CD4_Primary_Cells.ChromatinAccessibility.RO_01689.DS17329.twopass.merge150.wgt10.zgt2.wig	cg00000165,cg00009088,cg00057569,cg00069314,cg00096104,cg00104570,cg00155485,cg00265863,cg00312921,cg00316222,cg00321703,cg00443645,cg00481457,cg00554442,cg00560547,cg00589006,cg00704734,cg00726151,cg00760067,cg00811771,cg00814065,cg00818473,cg00834924,cg00849368,cg00859739,cg00906130,cg00932007,cg00939106,cg00991297,cg00992385,cg01068006,cg01077846,cg01087832,cg01100203,cg01122302,cg01199928,cg0…	GSM817166	0.873
-2.844	0.00755	CD4	Blood	UW.CD4_Primary_Cells.ChromatinAccessibility.RO_01701.DS17881.twopass.merge150.wgt10.zgt2.wig	cg00009088,cg00057569,cg00069314,cg00096104,cg00104570,cg00155485,cg00265863,cg00321703,cg00443645,cg00444740,cg00554442,cg00560547,cg00577364,cg00589006,cg00760067,cg00810208,cg00811771,cg00814065,cg00834924,cg00849368,cg00859739,cg00906130,cg00932007,cg00939106,cg00991297,cg00992385,cg01068006,cg01077846,cg01087832,cg01100203,cg01122302,cg01217180,cg01288184,cg01337508,cg01370122,cg01394138,cg0…	GSM701539	0.873
-2.937	0.00687	CD8_Mobilised	Blood	UW.Mobilized_CD8_Primary_Cells.ChromatinAccessibility.RO_01679.DS16962.twopass.merge150.wgt10.zgt2.wig	cg00009088,cg00057569,cg00063703,cg00069314,cg00096104,cg00104570,cg00155485,cg00265863,cg00316222,cg00321703,cg00443645,cg00481457,cg00554442,cg00589006,cg00599914,cg00656420,cg00778858,cg00814065,cg00818473,cg00834924,cg00849368,cg00859739,cg00906130,cg00932007,cg00939106,cg00991297,cg00992385,cg01038750,cg01068006,cg01077846,cg01087832,cg01100203,cg01122302,cg01217180,cg01288184,cg01337508,cg0…	GSM817160	0.873
-2.713	0.00837	CD14	Blood	UW.CD14_Primary_Cells.ChromatinAccessibility.RO_01689.DS17391.twopass.merge150.wgt10.zgt2.wig	cg00009088,cg00057569,cg00069314,cg00104570,cg00155485,cg00265863,cg00312921,cg00321703,cg00443645,cg00444740,cg00554442,cg00797152,cg00811771,cg00814065,cg00834924,cg00848480,cg00849368,cg00859739,cg00906130,cg00932007,cg00939106,cg00991297,cg00992385,cg01068006,cg01077846,cg01087832,cg01100203,cg01122302,cg01157404,cg01217180,cg01288184,cg01320920,cg01337508,cg01377006,cg01394138,cg01398050,cg0…	GSM701503	0.873
-2.829	0.00823	CD14	Blood	UW.CD14_Primary_Cells.ChromatinAccessibility.RO_01701.DS17889.twopass.merge150.wgt10.zgt2.wig	cg00009088,cg00057569,cg00069314,cg00104570,cg00444740,cg00554442,cg00814065,cg00834924,cg00849368,cg00859739,cg00906130,cg00932007,cg00939106,cg00991297,cg00992385,cg01068006,cg01087832,cg01100203,cg01217180,cg01288184,cg01336858,cg01337508,cg01394138,cg01436771,cg01498883,cg01537486,cg01538066,cg01547494,cg01656394,cg01675814,cg01689892,cg01701415,cg01722695,cg01753796,cg01774159,cg01846065,cg0…	GSM701541	0.873
-3.059	0.00656	CD56	Blood	UW.CD56_Primary_Cells.ChromatinAccessibility.RO_01701.DS17443.twopass.merge150.wgt10.zgt2.wig	cg00009088,cg00057569,cg00069314,cg00104570,cg00155485,cg00265863,cg00321703,cg00554442,cg00554973,cg00628211,cg00811771,cg00814065,cg00834924,cg00849368,cg00859739,cg00906130,cg00932007,cg00939106,cg00991297,cg00992385,cg01068006,cg01077846,cg01087832,cg01100203,cg01217180,cg01288184,cg01320920,cg01337508,cg01394138,cg01428378,cg01498883,cg01512840,cg01520571,cg01537486,cg01538066,cg01539474,cg0…	GSM701508	0.873
-2.789	0.00976	CD4	Blood	UW.CD4_Primary_Cells.ChromatinAccessibility.RO_01549.DS15947.twopass.merge150.wgt10.zgt2.wig	cg00000165,cg00009088,cg00057569,cg00069314,cg00096104,cg00104570,cg00155485,cg00238427,cg00265863,cg00316222,cg00321703,cg00443645,cg00444740,cg00481457,cg00554442,cg00589006,cg00814065,cg00834924,cg00849368,cg00859739,cg00906130,cg00932007,cg00939106,cg00991297,cg01038750,cg01068006,cg01077846,cg01087832,cg01100203,cg01122302,cg01217180,cg01288184,cg01337508,cg01394138,cg01428378,cg01436771,cg0…	GSM665812	0.964
-2.63	0.0114	CD3	Blood	UW.CD3_Primary_Cells.ChromatinAccessibility.CB1_1-3-2011.DS17702.twopass.merge150.wgt10.zgt2.wig	cg00009088,cg00057569,cg00069314,cg00096104,cg00104570,cg00155485,cg00265863,cg00312921,cg00321703,cg00554442,cg00589006,cg00814065,cg00834924,cg00848480,cg00849368,cg00859739,cg00906130,cg00932007,cg00939106,cg00991297,cg01068006,cg01087832,cg01100203,cg01122302,cg01217180,cg01288184,cg01337508,cg01394138,cg01428378,cg01498883,cg01512840,cg01520571,cg01537486,cg01538066,cg01539474,cg01656394,cg0…	GSM701525	1
-2.023	0.0414	CD19	Blood	UW.CD19_Primary_Cells.ChromatinAccessibility.RO_01679.DS17186.twopass.merge150.wgt10.zgt2.wig	cg00000165,cg00009088,cg00057569,cg00069314,cg00096104,cg00104570,cg00155485,cg00265863,cg00312921,cg00316222,cg00321703,cg00449384,cg00554442,cg00560547,cg00577364,cg00589006,cg00686339,cg00699569,cg00811771,cg00814065,cg00818473,cg00834924,cg00849368,cg00859739,cg00906130,cg00932007,cg00939106,cg00991297,cg00992385,cg01068006,cg01077846,cg01087832,cg01100203,cg01122302,cg01182865,cg01217180,cg0…	GSM701492	1
-1.446	0.109	CD19	Blood	UW.CD19_Primary_Cells.ChromatinAccessibility.RO_01689.DS17281.twopass.merge150.wgt10.zgt2.wig	cg00009088,cg00057569,cg00069314,cg00096104,cg00104570,cg00155485,cg00265863,cg00312921,cg00316222,cg00321703,cg00443645,cg00449384,cg00481457,cg00554442,cg00589006,cg00599914,cg00699569,cg00760067,cg00814065,cg00818473,cg00834924,cg00849368,cg00859739,cg00906130,cg00932007,cg00939106,cg00991297,cg00992385,cg01068006,cg01077846,cg01087832,cg01100203,cg01122302,cg01182865,cg01217180,cg01288184,cg0…	GSM701493	1
-0.175	0.443	CD20	Blood	UW.CD20_Primary_Cells.ChromatinAccessibility.RO_01778.DS17371.twopass.merge150.wgt10.zgt2.wig	cg00009088,cg00057393,cg00057569,cg00063703,cg00069314,cg00096104,cg00104570,cg00155485,cg00265863,cg00312921,cg00481457,cg00554442,cg00622654,cg00760067,cg00778858,cg00814065,cg00818473,cg00834924,cg00848480,cg00849368,cg00859739,cg00889599,cg00906130,cg00906319,cg00927294,cg00932007,cg00939106,cg00991297,cg01038750,cg01044961,cg01068006,cg01077846,cg01087832,cg01100203,cg01114937,cg01122302,cg0…	GSM701500	1
0.246	0.582	CD34_Mobilised	Blood	UW.Mobilized_CD34_Primary_Cells.ChromatinAccessibility.RO_00738.DS13199.twopass.merge150.wgt10.zgt2.wig	cg00009088,cg00022558,cg00057569,cg00063703,cg00067606,cg00104570,cg00155485,cg00265863,cg00316222,cg00321703,cg00481457,cg00554442,cg00622654,cg00626110,cg00656420,cg00699569,cg00726151,cg00814065,cg00834924,cg00849368,cg00859739,cg00906130,cg00927294,cg00932007,cg00939106,cg00991297,cg00992385,cg01068006,cg01077846,cg01087832,cg01100203,cg01122302,cg01217180,cg01277542,cg01288184,cg01337508,cg0…	GSM530664	1
2.817	0.988	CD34_Mobilised	Blood	UW.Mobilized_CD34_Primary_Cells.ChromatinAccessibility.RO_01480.DS12771.twopass.merge150.wgt10.zgt2.wig	cg00000165,cg00009088,cg00012397,cg00022558,cg00057569,cg00063703,cg00069314,cg00096104,cg00104570,cg00155485,cg00265863,cg00312921,cg00316222,cg00321703,cg00481457,cg00554442,cg00622654,cg00626110,cg00686339,cg00699569,cg00760067,cg00778858,cg00811771,cg00814065,cg00818473,cg00834924,cg00849368,cg00859739,cg00906130,cg00906319,cg00927294,cg00932007,cg00939106,cg00991297,cg00992385,cg01044961,cg0…	GSM530658	1
2.788	0.984	CD34_Mobilised	Blood	UW.Mobilized_CD34_Primary_Cells.ChromatinAccessibility.RO_01492.DS12774.twopass.merge150.wgt10.zgt2.wig	cg00000165,cg00009088,cg00012397,cg00022558,cg00057393,cg00057569,cg00063703,cg00069314,cg00096104,cg00104570,cg00155485,cg00265863,cg00312921,cg00316222,cg00321703,cg00481457,cg00554442,cg00589006,cg00622654,cg00699569,cg00778858,cg00811771,cg00814065,cg00818473,cg00834924,cg00849368,cg00859739,cg00906130,cg00906319,cg00927294,cg00932007,cg00939106,cg00991297,cg00992385,cg01044961,cg01068006,cg0…	GSM530659	1
1.361	0.87	CD34_Mobilised	Blood	UW.Mobilized_CD34_Primary_Cells.ChromatinAccessibility.RO_01492.DS14206.twopass.merge150.wgt10.zgt2.wig	cg00000165,cg00009088,cg00022558,cg00057569,cg00063703,cg00069314,cg00096104,cg00104570,cg00155485,cg00265863,cg00312921,cg00316222,cg00321703,cg00481457,cg00554442,cg00589006,cg00622654,cg00699569,cg00778858,cg00811771,cg00814065,cg00818473,cg00834924,cg00849368,cg00859739,cg00906130,cg00906319,cg00927294,cg00932007,cg00939106,cg00991297,cg00992385,cg01044961,cg01068006,cg01077846,cg01087832,cg0…	GSM595919	1
0.312	0.605	CD34_Mobilised	Blood	UW.Mobilized_CD34_Primary_Cells.ChromatinAccessibility.RO_01508.DS11202.twopass.merge150.wgt10.zgt2.wig	cg00009088,cg00022558,cg00057569,cg00063703,cg00067606,cg00104570,cg00155485,cg00265863,cg00316222,cg00481457,cg00554442,cg00589006,cg00622654,cg00686339,cg00699569,cg00810208,cg00814065,cg00818473,cg00834924,cg00849368,cg00859739,cg00906130,cg00927294,cg00932007,cg00939106,cg00991297,cg00992385,cg01068006,cg01077846,cg01087832,cg01100203,cg01122302,cg01217180,cg01288184,cg01337508,cg01370122,cg0…	GSM493386	1
-0.647	0.3	CD34_Mobilised	Blood	UW.Mobilized_CD34_Primary_Cells.ChromatinAccessibility.RO_01517.DS14129.twopass.merge150.wgt10.zgt2.wig	cg00009088,cg00057569,cg00063703,cg00069314,cg00104570,cg00155485,cg00265863,cg00312921,cg00316222,cg00444740,cg00481457,cg00554442,cg00699569,cg00811771,cg00814065,cg00834924,cg00849368,cg00859739,cg00906130,cg00932007,cg00939106,cg00992385,cg01068006,cg01077846,cg01087832,cg01100203,cg01217180,cg01288184,cg01323148,cg01337508,cg01370122,cg01377006,cg01394138,cg01398050,cg01428378,cg01498883,cg0…	GSM595917	1
2.569	0.978	CD34_Mobilised	Blood	UW.Mobilized_CD34_Primary_Cells.ChromatinAccessibility.RO_01520.DS12785.twopass.merge150.wgt10.zgt2.wig	cg00000165,cg00009088,cg00012397,cg00022558,cg00057393,cg00057569,cg00063703,cg00069314,cg00096104,cg00104570,cg00155485,cg00265863,cg00312921,cg00316222,cg00321703,cg00481457,cg00554442,cg00589006,cg00622654,cg00626110,cg00686339,cg00699569,cg00778858,cg00811771,cg00814065,cg00818473,cg00834924,cg00849368,cg00859739,cg00906130,cg00906319,cg00927294,cg00932007,cg00939106,cg00991297,cg00992385,cg0…	GSM530660	1
0.842	0.763	CD34_Mobilised	Blood	UW.Mobilized_CD34_Primary_Cells.ChromatinAccessibility.RO_01527.DS11666.twopass.merge150.wgt10.zgt2.wig	cg00009088,cg00022558,cg00057569,cg00063703,cg00069314,cg00096104,cg00104570,cg00155485,cg00265863,cg00312921,cg00316222,cg00554442,cg00622654,cg00699569,cg00811771,cg00814065,cg00834924,cg00849368,cg00859739,cg00906130,cg00906319,cg00927294,cg00932007,cg00939106,cg00991297,cg00992385,cg01068006,cg01077846,cg01087832,cg01100203,cg01122302,cg01182865,cg01217180,cg01288184,cg01337508,cg01370122,cg0…	GSM493387	1
1.984	0.938	CD34_Mobilised	Blood	UW.Mobilized_CD34_Primary_Cells.ChromatinAccessibility.RO_01535.DS12274.twopass.merge150.wgt10.zgt2.wig	cg00009088,cg00012397,cg00022558,cg00057393,cg00057569,cg00063703,cg00069314,cg00096104,cg00104570,cg00155485,cg00265863,cg00316222,cg00321703,cg00443645,cg00481457,cg00554442,cg00622654,cg00626110,cg00699569,cg00778858,cg00811771,cg00814065,cg00818473,cg00834924,cg00849368,cg00859739,cg00906130,cg00906319,cg00927294,cg00932007,cg00939106,cg00991297,cg00992385,cg01044961,cg01068006,cg01077846,cg0…	GSM493384	1
0.341	0.613	CD34_Mobilised	Blood	UW.Mobilized_CD34_Primary_Cells.ChromatinAccessibility.RO_01535.DS14197.twopass.merge150.wgt10.zgt2.wig	cg00000165,cg00009088,cg00022558,cg00057569,cg00063703,cg00069314,cg00096104,cg00104570,cg00155485,cg00265863,cg00321703,cg00481457,cg00554442,cg00699569,cg00811771,cg00814065,cg00834924,cg00849368,cg00859739,cg00906130,cg00906319,cg00932007,cg00939106,cg00991297,cg00992385,cg01068006,cg01077846,cg01087832,cg01100203,cg01114937,cg01122302,cg01217180,cg01288184,cg01323148,cg01337508,cg01370122,cg0…	GSM595918	1
0.329	0.607	CD34_Mobilised	Blood	UW.Mobilized_CD34_Primary_Cells.ChromatinAccessibility.RO_01536.DS12339.twopass.merge150.wgt10.zgt2.wig	cg00000165,cg00009088,cg00022558,cg00057569,cg00063703,cg00069314,cg00096104,cg00104570,cg00155485,cg00265863,cg00312921,cg00321703,cg00554442,cg00589006,cg00599914,cg00622654,cg00699569,cg00811771,cg00814065,cg00818473,cg00834924,cg00849368,cg00859739,cg00906130,cg00927294,cg00932007,cg00939106,cg00991297,cg00992385,cg01068006,cg01077846,cg01087832,cg01100203,cg01122302,cg01217180,cg01277542,cg0…	GSM530652	1
3.303	0.995	CD34_Mobilised	Blood	UW.Mobilized_CD34_Primary_Cells.ChromatinAccessibility.RO_01549.DS12734.twopass.merge150.wgt10.zgt2.wig	cg00009088,cg00012397,cg00022558,cg00057569,cg00063703,cg00067606,cg00069314,cg00096104,cg00104570,cg00155485,cg00265863,cg00312921,cg00321703,cg00443645,cg00481457,cg00554442,cg00599914,cg00622654,cg00686339,cg00699569,cg00760067,cg00778858,cg00811771,cg00814065,cg00818473,cg00834924,cg00849368,cg00859739,cg00906130,cg00906319,cg00927294,cg00932007,cg00939106,cg00991297,cg00992385,cg01038750,cg0…	GSM530657	1
1.223	0.844	CD34_Mobilised	Blood	UW.Mobilized_CD34_Primary_Cells.ChromatinAccessibility.RO_01562.DS13196.twopass.merge150.wgt10.zgt2.wig	cg00000165,cg00009088,cg00012397,cg00022558,cg00057393,cg00057569,cg00063703,cg00067606,cg00069314,cg00096104,cg00104570,cg00155485,cg00265863,cg00316222,cg00321703,cg00554442,cg00554973,cg00622654,cg00628211,cg00699569,cg00811771,cg00814065,cg00834924,cg00849368,cg00859739,cg00906130,cg00906319,cg00927294,cg00932007,cg00939106,cg00991297,cg00992385,cg01044961,cg01068006,cg01077846,cg01087832,cg0…	GSM530663	1
3.391	0.996	CD34_Mobilised	Blood	UW.Mobilized_CD34_Primary_Cells.ChromatinAccessibility.RO_01701.DS17112.twopass.merge150.wgt10.zgt2.wig	cg00000165,cg00009088,cg00012397,cg00022558,cg00057393,cg00057569,cg00063703,cg00067606,cg00069314,cg00096104,cg00104570,cg00155485,cg00265863,cg00312921,cg00316222,cg00321703,cg00443645,cg00444740,cg00481457,cg00554442,cg00560547,cg00622654,cg00686339,cg00699569,cg00726151,cg00760067,cg00778858,cg00811771,cg00814065,cg00818473,cg00834924,cg00849368,cg00859739,cg00906130,cg00906319,cg00927294,cg0…	GSM774208	1
-1.9	0.054	CD56_Mobilised	Blood	UW.Mobilized_CD56_Primary_Cells.ChromatinAccessibility.RO_01689.DS16376.twopass.merge150.wgt10.zgt2.wig	cg00000165,cg00009088,cg00057569,cg00067606,cg00069314,cg00104570,cg00155485,cg00265863,cg00312921,cg00316222,cg00321703,cg00481457,cg00554442,cg00589006,cg00676269,cg00726151,cg00811771,cg00814065,cg00834924,cg00849368,cg00859739,cg00906130,cg00917642,cg00932007,cg00939106,cg00991297,cg01068006,cg01077846,cg01087832,cg01100203,cg01114937,cg01117213,cg01122302,cg01199928,cg01217180,cg01288184,cg0…	GSM665820	1
-1.012	0.2	Breast_vHMEC	Breast	UW.Breast_vHMEC.ChromatinAccessibility.RM035.DS18406.twopass.merge150.wgt10.zgt2.wig	cg00057393,cg00057569,cg00069314,cg00096104,cg00104570,cg00155485,cg00265863,cg00444740,cg00481457,cg00554442,cg00554973,cg00686339,cg00704734,cg00778858,cg00814065,cg00818473,cg00834924,cg00849368,cg00859739,cg00906130,cg00927294,cg00932007,cg00939106,cg00991297,cg01038750,cg01068006,cg01087832,cg01100203,cg01114937,cg01122302,cg01157404,cg01217180,cg01337508,cg01375445,cg01377006,cg01394138,cg0…	GSM753973	1
-0.085	0.476	Breast_vHMEC	Breast	UW.Breast_vHMEC.ChromatinAccessibility.RM035.DS18438.twopass.merge150.wgt10.zgt2.wig	cg00057393,cg00057569,cg00069314,cg00104570,cg00155485,cg00265863,cg00321703,cg00444740,cg00481457,cg00554442,cg00589006,cg00778858,cg00814065,cg00818473,cg00834924,cg00849368,cg00859739,cg00906130,cg00927294,cg00929493,cg00932007,cg00939106,cg00991297,cg01038750,cg01068006,cg01087832,cg01100203,cg01114937,cg01122302,cg01217180,cg01239708,cg01277542,cg01337508,cg01394138,cg01428378,cg01436771,cg0…	GSM753974	1
3.848	0.999	H1	ES Cell	UW.H1.ChromatinAccessibility.DS18873.twopass.merge150.wgt10.zgt2.wig	cg00000165,cg00012397,cg00022558,cg00057393,cg00057569,cg00063703,cg00067606,cg00069314,cg00096104,cg00104570,cg00155485,cg00265863,cg00312921,cg00316222,cg00321703,cg00469814,cg00481457,cg00554442,cg00560547,cg00589006,cg00622654,cg00699569,cg00726151,cg00760067,cg00778858,cg00795616,cg00811771,cg00814065,cg00818473,cg00834924,cg00849368,cg00859739,cg00906130,cg00906319,cg00927294,cg00932007,cg0…	GSM878616	1
3.353	0.997	H1	ES Cell	UW.H1.ChromatinAccessibility.DS19100.twopass.merge150.wgt10.zgt2.wig	cg00012397,cg00057393,cg00057569,cg00063703,cg00067606,cg00104570,cg00265863,cg00312921,cg00316222,cg00469814,cg00481457,cg00554442,cg00560547,cg00589006,cg00622654,cg00699569,cg00778858,cg00795616,cg00810208,cg00814065,cg00849368,cg00859739,cg00906130,cg00906319,cg00927294,cg00932007,cg00939106,cg00991297,cg00992385,cg01038750,cg01044961,cg01068006,cg01077846,cg01086446,cg01087832,cg01100203,cg0…	GSM878621	1
3.726	0.999	H9	ES Cell	UW.H9.ChromatinAccessibility.DS18517.twopass.merge150.wgt10.zgt2.wig	cg00000165,cg00012397,cg00022558,cg00057393,cg00057569,cg00063703,cg00067606,cg00069314,cg00096104,cg00104570,cg00155485,cg00244854,cg00265863,cg00312921,cg00316222,cg00321703,cg00380860,cg00469814,cg00481457,cg00554442,cg00560547,cg00589006,cg00622654,cg00699569,cg00760067,cg00778858,cg00795616,cg00811771,cg00814065,cg00818473,cg00849368,cg00859739,cg00906130,cg00906319,cg00927294,cg00932007,cg0…	GSM878612	1
3.214	0.995	H9	ES Cell	UW.H9.ChromatinAccessibility.DS18522.twopass.merge150.wgt10.zgt2.wig	cg00000165,cg00022558,cg00057569,cg00063703,cg00067606,cg00069314,cg00096104,cg00104570,cg00155485,cg00244854,cg00265863,cg00312921,cg00316222,cg00321703,cg00380860,cg00469814,cg00481457,cg00554442,cg00560547,cg00589006,cg00622654,cg00778858,cg00795616,cg00811771,cg00814065,cg00818473,cg00834924,cg00849368,cg00859739,cg00906130,cg00906319,cg00927294,cg00932007,cg00939106,cg00984146,cg00991297,cg0…	GSM878613	1
-0.032	0.492	Mesenchymal_Stem_Cells	ES Cell	UW.H1_Derived_Mesenchymal_Stem_Cells.ChromatinAccessibility.DS20671.twopass.merge150.wgt10.zgt2.wig	cg00012397,cg00057393,cg00057569,cg00063703,cg00069314,cg00104570,cg00155485,cg00244854,cg00265863,cg00554442,cg00563352,cg00622654,cg00778858,cg00811771,cg00814065,cg00818473,cg00834924,cg00849368,cg00859739,cg00906130,cg00906319,cg00927294,cg00932007,cg00939106,cg00991297,cg01038750,cg01068006,cg01087832,cg01100203,cg01114937,cg01182865,cg01217180,cg01239708,cg01288184,cg01336858,cg01337508,cg0…	GSM906380	1
-0.359	0.384	Mesenchymal_Stem_Cells	ES Cell	UW.H1_Derived_Mesenchymal_Stem_Cells.ChromatinAccessibility.DS21042.twopass.merge150.wgt10.zgt2.wig	cg00012397,cg00057393,cg00057569,cg00063703,cg00067606,cg00069314,cg00104570,cg00155485,cg00265863,cg00321703,cg00444740,cg00481457,cg00554442,cg00563352,cg00622654,cg00686339,cg00778858,cg00811771,cg00814065,cg00818473,cg00834924,cg00849368,cg00859739,cg00889599,cg00906130,cg00906319,cg00927294,cg00932007,cg00939106,cg00991297,cg01038750,cg01068006,cg01077846,cg01087832,cg01100203,cg01114937,cg0…	GSM906381	1
3.163	0.997	Mesendoderm_Cultured_Cells	ES Cell	UW.H1_BMP4_Derived_Mesendoderm_Cultured_Cells.ChromatinAccessibility.DS18732.twopass.merge150.wgt10.zgt2.wig	cg00022558,cg00057569,cg00063703,cg00069314,cg00104570,cg00155485,cg00265863,cg00312921,cg00316222,cg00469814,cg00554442,cg00622654,cg00760067,cg00778858,cg00814065,cg00818473,cg00834924,cg00849368,cg00859739,cg00906130,cg00906319,cg00927294,cg00932007,cg00939106,cg00984146,cg00991297,cg01038750,cg01044961,cg01068006,cg01086446,cg01087832,cg01100203,cg01114937,cg01157404,cg01182865,cg01217180,cg0…	GSM817198	1
3.462	0.998	Mesendoderm_Cultured_Cells	ES Cell	UW.H1_BMP4_Derived_Mesendoderm_Cultured_Cells.ChromatinAccessibility.DS19310.twopass.merge150.wgt10.zgt2.wig	cg00000165,cg00022558,cg00057569,cg00063703,cg00069314,cg00104570,cg00155485,cg00265863,cg00312921,cg00316222,cg00469814,cg00481457,cg00554442,cg00589006,cg00622654,cg00626110,cg00778858,cg00811771,cg00814065,cg00834924,cg00849368,cg00859739,cg00906130,cg00906319,cg00927294,cg00932007,cg00939106,cg00984146,cg00991297,cg01038750,cg01044961,cg01068006,cg01086446,cg01087832,cg01100203,cg01114937,cg0…	GSM817215	1
4.177	0.999	Neuronal_Progenitor_Cultured_Cells	ES Cell	UW.H1_Derived_Neuronal_Progenitor_Cultured_Cells.ChromatinAccessibility.DS18739.twopass.merge150.wgt10.zgt2.wig	cg00000165,cg00012397,cg00022558,cg00057393,cg00057569,cg00063703,cg00067606,cg00069314,cg00096104,cg00104570,cg00155485,cg00265863,cg00312921,cg00316222,cg00321703,cg00380860,cg00469814,cg00481457,cg00554442,cg00560547,cg00563352,cg00589006,cg00622654,cg00626110,cg00628211,cg00686339,cg00778858,cg00795616,cg00811771,cg00814065,cg00818473,cg00849368,cg00859739,cg00889599,cg00906130,cg00906319,cg0…	GSM878615	1
5.412	1	Neuronal_Progenitor_Cultured_Cells	ES Cell	UW.H1_Derived_Neuronal_Progenitor_Cultured_Cells.ChromatinAccessibility.DS20153.twopass.merge150.wgt10.zgt2.wig	cg00000165,cg00012397,cg00022558,cg00057393,cg00057569,cg00063703,cg00067606,cg00069314,cg00096104,cg00104570,cg00155485,cg00265863,cg00312921,cg00316222,cg00321703,cg00443645,cg00469814,cg00481457,cg00554442,cg00560547,cg00589006,cg00622654,cg00626110,cg00686339,cg00721062,cg00778858,cg00795616,cg00810208,cg00811771,cg00814065,cg00818473,cg00834924,cg00849368,cg00859739,cg00889599,cg00906130,cg0…	GSM906379	1
0.394	0.642	Trophoblast_Cultured_Cells	ES Cell	UW.H1_BMP4_Derived_Trophoblast_Cultured_Cells.ChromatinAccessibility.DS18736.twopass.merge150.wgt10.zgt2.wig	cg00000165,cg00057569,cg00063703,cg00069314,cg00104570,cg00265863,cg00316222,cg00393992,cg00554442,cg00589006,cg00622654,cg00726151,cg00760067,cg00811771,cg00814065,cg00818473,cg00834924,cg00849368,cg00859739,cg00906130,cg00906319,cg00927294,cg00932007,cg00939106,cg00991297,cg01038750,cg01068006,cg01086446,cg01087832,cg01100203,cg01114937,cg01217180,cg01277542,cg01288184,cg01336858,cg01337508,cg0…	GSM878614	1
-0.9	0.222	Trophoblast_Cultured_Cells	ES Cell	UW.H1_BMP4_Derived_Trophoblast_Cultured_Cells.ChromatinAccessibility.DS19317.twopass.merge150.wgt10.zgt2.wig	cg00057393,cg00057569,cg00063703,cg00069314,cg00104570,cg00155485,cg00265863,cg00469814,cg00554442,cg00563352,cg00577364,cg00589006,cg00622654,cg00726151,cg00760067,cg00814065,cg00834924,cg00849368,cg00859739,cg00906130,cg00927294,cg00932007,cg00939106,cg00991297,cg01038750,cg01044961,cg01068006,cg01086446,cg01087832,cg01100203,cg01114937,cg01217180,cg01288184,cg01336858,cg01337508,cg01394138,cg0…	GSM878628	1
0.665	0.707	Fetal_Adrenal_Gland	Fetal Adrenal	UW.Fetal_Adrenal_Gland.ChromatinAccessibility.H-22662.DS12528.twopass.merge150.wgt10.zgt2.wig	cg00012397,cg00057393,cg00057569,cg00063703,cg00069314,cg00104570,cg00155485,cg00265863,cg00481457,cg00554442,cg00589006,cg00622654,cg00676269,cg00778858,cg00811771,cg00814065,cg00818473,cg00834924,cg00849368,cg00859739,cg00906130,cg00906319,cg00927294,cg00932007,cg00939106,cg00991297,cg00992385,cg01038750,cg01068006,cg01077846,cg01086446,cg01087832,cg01100203,cg01114937,cg01122302,cg01157404,cg0…	GSM530653	1
2.28	0.967	Fetal_Adrenal_Gland	Fetal Adrenal	UW.Fetal_Adrenal_Gland.ChromatinAccessibility.H-23769.DS17319.twopass.merge150.wgt10.zgt2.wig	cg00012397,cg00057393,cg00057569,cg00063703,cg00069314,cg00096104,cg00104570,cg00155485,cg00265863,cg00316222,cg00321703,cg00481457,cg00554442,cg00554973,cg00589006,cg00622654,cg00656420,cg00676269,cg00686339,cg00778858,cg00811771,cg00814065,cg00818473,cg00834924,cg00849368,cg00859739,cg00906130,cg00906319,cg00927294,cg00932007,cg00939106,cg00991297,cg01038750,cg01068006,cg01077846,cg01087832,cg0…	GSM817165	1
2.008	0.95	Fetal_Adrenal_Gland	Fetal Adrenal	UW.Fetal_Adrenal_Gland.ChromatinAccessibility.H-24409.DS20343.twopass.merge150.wgt10.zgt2.wig	cg00009088,cg00012397,cg00057393,cg00057569,cg00063703,cg00069314,cg00104570,cg00155485,cg00265863,cg00321703,cg00380860,cg00481457,cg00554442,cg00563352,cg00589006,cg00626110,cg00676269,cg00778858,cg00811771,cg00814065,cg00818473,cg00834924,cg00849368,cg00859739,cg00906130,cg00906319,cg00927294,cg00932007,cg00939106,cg00991297,cg01038750,cg01068006,cg01087832,cg01100203,cg01114937,cg01217180,cg0…	GSM878658	1
3.815	0.999	Fetal_Brain	Fetal Brain	UW.Fetal_Brain.ChromatinAccessibility.H-22510.DS11872.twopass.merge150.wgt10.zgt2.wig	cg00000165,cg00017271,cg00057569,cg00063703,cg00069314,cg00104570,cg00155485,cg00265863,cg00321703,cg00469814,cg00481457,cg00554442,cg00589006,cg00622654,cg00626110,cg00699569,cg00814065,cg00818473,cg00849368,cg00859739,cg00889599,cg00906130,cg00927294,cg00932007,cg00939106,cg00991297,cg01038750,cg01068006,cg01086446,cg01087832,cg01100203,cg01114937,cg01122302,cg01157404,cg01217180,cg01337508,cg0…	GSM530651	1
2.544	0.985	Fetal_Brain	Fetal Brain	UW.Fetal_Brain.ChromatinAccessibility.H-22510.DS11877.twopass.merge150.wgt10.zgt2.wig	cg00000165,cg00017271,cg00057569,cg00063703,cg00067606,cg00069314,cg00096104,cg00104570,cg00155485,cg00265863,cg00469814,cg00554442,cg00589006,cg00699569,cg00811771,cg00849368,cg00859739,cg00889599,cg00906130,cg00932007,cg00939106,cg00991297,cg01068006,cg01087832,cg01100203,cg01114937,cg01122302,cg01157404,cg01217180,cg01288184,cg01337508,cg01370122,cg01377006,cg01398050,cg01435574,cg01498883,cg0…	GSM595913	1
3.173	0.995	Fetal_Brain	Fetal Brain	UW.Fetal_Brain.ChromatinAccessibility.H-22911.DS14464.twopass.merge150.wgt10.zgt2.wig	cg00000165,cg00017271,cg00057569,cg00063703,cg00067606,cg00069314,cg00096104,cg00104570,cg00155485,cg00265863,cg00298921,cg00312921,cg00469814,cg00481457,cg00554442,cg00589006,cg00626110,cg00778858,cg00811771,cg00814065,cg00849368,cg00859739,cg00889599,cg00906130,cg00906319,cg00927294,cg00932007,cg00939106,cg00991297,cg01038750,cg01068006,cg01087832,cg01100203,cg01114937,cg01122302,cg01157404,cg0…	GSM595920	1
2.817	0.992	Fetal_Brain	Fetal Brain	UW.Fetal_Brain.ChromatinAccessibility.H-23266.DS14717.twopass.merge150.wgt10.zgt2.wig	cg00000165,cg00017271,cg00057569,cg00063703,cg00067606,cg00069314,cg00096104,cg00104570,cg00155485,cg00265863,cg00298921,cg00316222,cg00380860,cg00469814,cg00481457,cg00554442,cg00563352,cg00589006,cg00699569,cg00778858,cg00814065,cg00849368,cg00859739,cg00889599,cg00906130,cg00906319,cg00927294,cg00932007,cg00939106,cg00984146,cg00991297,cg01038750,cg01044961,cg01068006,cg01086446,cg01087832,cg0…	GSM595922	1
3.151	0.995	Fetal_Brain	Fetal Brain	UW.Fetal_Brain.ChromatinAccessibility.H-23266.DS14718.twopass.merge150.wgt10.zgt2.wig	cg00000165,cg00009088,cg00017271,cg00057393,cg00057569,cg00063703,cg00067606,cg00069314,cg00096104,cg00104570,cg00155485,cg00265863,cg00298921,cg00316222,cg00380860,cg00481457,cg00554442,cg00560547,cg00563352,cg00622654,cg00726151,cg00778858,cg00811771,cg00814065,cg00849368,cg00859739,cg00889599,cg00906130,cg00906319,cg00927294,cg00932007,cg00939106,cg00991297,cg01038750,cg01068006,cg01086446,cg0…	GSM595923	1
3.357	0.998	Fetal_Brain	Fetal Brain	UW.Fetal_Brain.ChromatinAccessibility.H-23284.DS14803.twopass.merge150.wgt10.zgt2.wig	cg00000165,cg00017271,cg00057569,cg00063703,cg00067606,cg00069314,cg00096104,cg00104570,cg00155485,cg00265863,cg00312921,cg00469814,cg00481457,cg00554442,cg00622654,cg00726151,cg00778858,cg00795616,cg00814065,cg00849368,cg00859739,cg00889599,cg00906130,cg00906319,cg00927294,cg00932007,cg00939106,cg00991297,cg01068006,cg01086446,cg01087832,cg01100203,cg01114937,cg01122302,cg01157404,cg01217180,cg0…	GSM595926	1
3.462	0.998	Fetal_Brain	Fetal Brain	UW.Fetal_Brain.ChromatinAccessibility.H-23284.DS14815.twopass.merge150.wgt10.zgt2.wig	cg00000165,cg00017271,cg00057569,cg00063703,cg00067606,cg00069314,cg00096104,cg00104570,cg00155485,cg00265863,cg00380860,cg00469814,cg00481457,cg00554442,cg00589006,cg00778858,cg00795616,cg00834924,cg00849368,cg00859739,cg00889599,cg00906130,cg00927294,cg00932007,cg00939106,cg00991297,cg01038750,cg01068006,cg01086446,cg01087832,cg01100203,cg01114937,cg01122302,cg01157404,cg01182865,cg01217180,cg0…	GSM595928	1
4.361	1	Fetal_Brain	Fetal Brain	UW.Fetal_Brain.ChromatinAccessibility.H-23399.DS15453.twopass.merge150.wgt10.zgt2.wig	cg00000165,cg00009088,cg00012397,cg00017271,cg00057569,cg00063703,cg00067606,cg00069314,cg00096104,cg00104570,cg00155485,cg00265863,cg00298921,cg00312921,cg00316222,cg00321703,cg00380860,cg00469814,cg00481457,cg00554442,cg00554973,cg00589006,cg00622654,cg00778858,cg00793227,cg00811771,cg00814065,cg00849368,cg00859739,cg00889599,cg00906130,cg00906319,cg00927294,cg00932007,cg00939106,cg00991297,cg0…	GSM665804	1
2.256	0.968	Fetal_Brain	Fetal Brain	UW.Fetal_Brain.ChromatinAccessibility.H-23548.DS16302.twopass.merge150.wgt10.zgt2.wig	cg00009088,cg00012397,cg00017271,cg00057393,cg00057569,cg00063703,cg00069314,cg00104570,cg00155485,cg00265863,cg00312921,cg00316222,cg00321703,cg00380860,cg00469814,cg00481457,cg00554442,cg00589006,cg00622654,cg00811771,cg00814065,cg00834924,cg00849368,cg00859739,cg00889599,cg00906130,cg00906319,cg00927294,cg00932007,cg00939106,cg00984146,cg00991297,cg01038750,cg01068006,cg01077846,cg01086446,cg0…	GSM665819	1
3.593	0.998	Fetal_Brain	Fetal Brain	UW.Fetal_Brain.ChromatinAccessibility.H-24279.DS20221.twopass.merge150.wgt10.zgt2.wig	cg00000165,cg00012397,cg00017271,cg00057393,cg00057569,cg00063703,cg00069314,cg00096104,cg00104570,cg00155485,cg00265863,cg00298921,cg00316222,cg00321703,cg00380860,cg00469814,cg00481457,cg00554442,cg00560547,cg00563352,cg00589006,cg00622654,cg00686339,cg00699569,cg00726151,cg00778858,cg00793227,cg00811771,cg00814065,cg00818473,cg00849368,cg00859739,cg00889599,cg00906130,cg00906319,cg00927294,cg0…	GSM878650	1
3.701	0.998	Fetal_Brain	Fetal Brain	UW.Fetal_Brain.ChromatinAccessibility.H-24297.DS20226.twopass.merge150.wgt10.zgt2.wig	cg00000165,cg00012397,cg00017271,cg00057569,cg00063703,cg00067606,cg00069314,cg00096104,cg00104570,cg00155485,cg00265863,cg00298921,cg00312921,cg00316222,cg00321703,cg00469814,cg00481457,cg00554442,cg00589006,cg00622654,cg00726151,cg00778858,cg00814065,cg00818473,cg00849368,cg00859739,cg00889599,cg00906130,cg00906319,cg00927294,cg00932007,cg00939106,cg00991297,cg01038750,cg01068006,cg01077846,cg0…	GSM878651	1
3.755	0.999	Fetal_Brain	Fetal Brain	UW.Fetal_Brain.ChromatinAccessibility.H-24381.DS20231.twopass.merge150.wgt10.zgt2.wig	cg00000165,cg00012397,cg00017271,cg00057393,cg00057569,cg00063703,cg00067606,cg00069314,cg00096104,cg00104570,cg00155485,cg00265863,cg00312921,cg00316222,cg00321703,cg00380860,cg00481457,cg00493389,cg00554442,cg00589006,cg00726151,cg00793227,cg00811771,cg00814065,cg00818473,cg00849368,cg00859739,cg00889599,cg00906130,cg00927294,cg00932007,cg00939106,cg00984146,cg00991297,cg01038750,cg01068006,cg0…	GSM878652	1
0.321	0.604	Fetal_Heart	Fetal Heart	UW.Fetal_Heart.ChromatinAccessibility.H-22662.DS12531.twopass.merge150.wgt10.zgt2.wig	cg00000165,cg00012397,cg00057393,cg00057569,cg00063703,cg00069314,cg00104570,cg00155485,cg00265863,cg00321703,cg00481457,cg00554442,cg00563352,cg00589006,cg00622654,cg00626110,cg00778858,cg00811771,cg00814065,cg00818473,cg00834924,cg00848480,cg00849368,cg00859739,cg00906130,cg00906319,cg00927294,cg00932007,cg00939106,cg00991297,cg01038750,cg01068006,cg01087832,cg01100203,cg01114937,cg01157404,cg0…	GSM530654	1
0.74	0.733	Fetal_Heart	Fetal Heart	UW.Fetal_Heart.ChromatinAccessibility.H-22727.DS12810.twopass.merge150.wgt10.zgt2.wig	cg00012397,cg00057393,cg00057569,cg00063703,cg00069314,cg00104570,cg00155485,cg00265863,cg00321703,cg00380860,cg00481457,cg00554442,cg00563352,cg00589006,cg00622654,cg00778858,cg00811771,cg00814065,cg00818473,cg00834924,cg00848480,cg00849368,cg00859739,cg00889599,cg00906130,cg00906319,cg00927294,cg00932007,cg00939106,cg00991297,cg01038750,cg01068006,cg01086446,cg01087832,cg01100203,cg01114937,cg0…	GSM530661	1
1.071	0.814	Fetal_Heart	Fetal Heart	UW.Fetal_Heart.ChromatinAccessibility.H-23468.DS15839.twopass.merge150.wgt10.zgt2.wig	cg00000165,cg00012397,cg00057393,cg00057569,cg00063703,cg00069314,cg00096104,cg00104570,cg00155485,cg00265863,cg00312921,cg00316222,cg00321703,cg00481457,cg00554442,cg00589006,cg00622654,cg00778858,cg00811771,cg00814065,cg00818473,cg00834924,cg00848480,cg00849368,cg00859739,cg00889599,cg00906130,cg00906319,cg00927294,cg00929493,cg00932007,cg00939106,cg00991297,cg01038750,cg01044961,cg01068006,cg0…	GSM665811	1
-0.158	0.447	Fetal_Heart	Fetal Heart	UW.Fetal_Heart.ChromatinAccessibility.H-23500.DS16018.twopass.merge150.wgt10.zgt2.wig	cg00000165,cg00057393,cg00057569,cg00063703,cg00069314,cg00096104,cg00104570,cg00155485,cg00265863,cg00312921,cg00316222,cg00321703,cg00380860,cg00481457,cg00554442,cg00589006,cg00622654,cg00778858,cg00811771,cg00814065,cg00818473,cg00834924,cg00849368,cg00859739,cg00889599,cg00906130,cg00906319,cg00927294,cg00932007,cg00939106,cg00991297,cg01038750,cg01068006,cg01077846,cg01086446,cg01087832,cg0…	GSM665814	1
0.618	0.694	Fetal_Heart	Fetal Heart	UW.Fetal_Heart.ChromatinAccessibility.H-23524.DS16146.twopass.merge150.wgt10.zgt2.wig	cg00000165,cg00012397,cg00057393,cg00057569,cg00063703,cg00069314,cg00096104,cg00104570,cg00155485,cg00265863,cg00312921,cg00316222,cg00321703,cg00380860,cg00469814,cg00481457,cg00554442,cg00563352,cg00589006,cg00622654,cg00778858,cg00811771,cg00814065,cg00818473,cg00834924,cg00848480,cg00849368,cg00859739,cg00889599,cg00906130,cg00906319,cg00927294,cg00932007,cg00939106,cg00991297,cg01038750,cg0…	GSM665817	1
0.171	0.56	Fetal_Heart	Fetal Heart	UW.Fetal_Heart.ChromatinAccessibility.H-23589.DS16500.twopass.merge150.wgt10.zgt2.wig	cg00000165,cg00057569,cg00063703,cg00069314,cg00096104,cg00104570,cg00155485,cg00265863,cg00312921,cg00316222,cg00321703,cg00481457,cg00554442,cg00589006,cg00622654,cg00626110,cg00778858,cg00811771,cg00814065,cg00818473,cg00834924,cg00849368,cg00859739,cg00889599,cg00906130,cg00906319,cg00927294,cg00932007,cg00939106,cg00991297,cg01038750,cg01068006,cg01087832,cg01100203,cg01114937,cg01157404,cg0…	GSM665824	1
1.547	0.903	Fetal_Heart	Fetal Heart	UW.Fetal_Heart.ChromatinAccessibility.H-23604.DS16582.twopass.merge150.wgt10.zgt2.wig	cg00000165,cg00012397,cg00057393,cg00057569,cg00063703,cg00069314,cg00096104,cg00104570,cg00155485,cg00265863,cg00312921,cg00316222,cg00321703,cg00380860,cg00481457,cg00554442,cg00560547,cg00589006,cg00622654,cg00626110,cg00760067,cg00778858,cg00811771,cg00814065,cg00818473,cg00834924,cg00848480,cg00849368,cg00859739,cg00889599,cg00906130,cg00906319,cg00927294,cg00932007,cg00939106,cg00984146,cg0…	GSM665830	1
1.13	0.832	Fetal_Heart	Fetal Heart	UW.Fetal_Heart.ChromatinAccessibility.H-23617.DS16621.twopass.merge150.wgt10.zgt2.wig	cg00000165,cg00009088,cg00012397,cg00057393,cg00057569,cg00063703,cg00069314,cg00096104,cg00104570,cg00155485,cg00265863,cg00312921,cg00316222,cg00321703,cg00380860,cg00481457,cg00554442,cg00589006,cg00622654,cg00626110,cg00778858,cg00811771,cg00814065,cg00818473,cg00834924,cg00848480,cg00849368,cg00859739,cg00889599,cg00906130,cg00906319,cg00927294,cg00932007,cg00939106,cg00991297,cg01038750,cg0…	GSM665831	1
1.254	0.85	Fetal_Heart	Fetal Heart	UW.Fetal_Heart.ChromatinAccessibility.H-23663.DS16819.twopass.merge150.wgt10.zgt2.wig	cg00000165,cg00012397,cg00022558,cg00057393,cg00057569,cg00063703,cg00067606,cg00069314,cg00096104,cg00104570,cg00155485,cg00265863,cg00321703,cg00443645,cg00481457,cg00554442,cg00560547,cg00563352,cg00589006,cg00622654,cg00626110,cg00686339,cg00778858,cg00810208,cg00811771,cg00814065,cg00818473,cg00834924,cg00848480,cg00849368,cg00859739,cg00889599,cg00906130,cg00906319,cg00927294,cg00932007,cg0…	GSM774203	1
1.435	0.881	Fetal_Heart	Fetal Heart	UW.Fetal_Heart.ChromatinAccessibility.H-23744.DS19431.twopass.merge150.wgt10.zgt2.wig	cg00000165,cg00012397,cg00022558,cg00057393,cg00057569,cg00063703,cg00069314,cg00096104,cg00104570,cg00155485,cg00265863,cg00312921,cg00316222,cg00321703,cg00481457,cg00554442,cg00560547,cg00589006,cg00622654,cg00626110,cg00686339,cg00778858,cg00811771,cg00814065,cg00818473,cg00834924,cg00848480,cg00849368,cg00859739,cg00889599,cg00906130,cg00906319,cg00927294,cg00932007,cg00939106,cg00991297,cg0…	GSM817220	1
1.219	0.846	Fetal_Heart	Fetal Heart	UW.Fetal_Heart.ChromatinAccessibility.H-24042.DS19427.twopass.merge150.wgt10.zgt2.wig	cg00012397,cg00057393,cg00057569,cg00063703,cg00069314,cg00096104,cg00104570,cg00155485,cg00265863,cg00321703,cg00481457,cg00554442,cg00589006,cg00622654,cg00778858,cg00811771,cg00814065,cg00818473,cg00834924,cg00848480,cg00849368,cg00859739,cg00889599,cg00906130,cg00906319,cg00927294,cg00932007,cg00939106,cg00991297,cg00992385,cg01038750,cg01068006,cg01077846,cg01086446,cg01087832,cg01100203,cg0…	GSM878630	1
1.177	0.83	Fetal_Intestine_Large	Fetal Intestine, Large	UW.Fetal_Intestine_Large.ChromatinAccessibility.H-23500.DS16027.twopass.merge150.wgt10.zgt2.wig	cg00009088,cg00012397,cg00057393,cg00057569,cg00063703,cg00067606,cg00069314,cg00096104,cg00104570,cg00155485,cg00265863,cg00321703,cg00554442,cg00589006,cg00622654,cg00626110,cg00778858,cg00811771,cg00814065,cg00818473,cg00834924,cg00848480,cg00849368,cg00859739,cg00906130,cg00906319,cg00927294,cg00932007,cg00939106,cg00984146,cg00991297,cg01038750,cg01044961,cg01068006,cg01077846,cg01087832,cg0…	GSM665815	1
0.099	0.53	Fetal_Intestine_Large	Fetal Intestine, Large	UW.Fetal_Intestine_Large.ChromatinAccessibility.H-23524.DS16164.twopass.merge150.wgt10.zgt2.wig	cg00000165,cg00009088,cg00012397,cg00057393,cg00057569,cg00063703,cg00069314,cg00096104,cg00104570,cg00155485,cg00265863,cg00321703,cg00481457,cg00554442,cg00560547,cg00577364,cg00589006,cg00622654,cg00699569,cg00760067,cg00778858,cg00811771,cg00814065,cg00818473,cg00834924,cg00848480,cg00849368,cg00859739,cg00889599,cg00906130,cg00906319,cg00927294,cg00932007,cg00939106,cg00991297,cg00992385,cg0…	GSM665818	1
-1.261	0.153	Fetal_Intestine_Large	Fetal Intestine, Large	UW.Fetal_Intestine_Large.ChromatinAccessibility.H-23604.DS16563.twopass.merge150.wgt10.zgt2.wig	cg00000165,cg00009088,cg00057393,cg00057569,cg00063703,cg00067606,cg00069314,cg00104570,cg00155485,cg00265863,cg00321703,cg00481457,cg00554442,cg00589006,cg00622654,cg00778858,cg00793227,cg00797152,cg00814065,cg00818473,cg00834924,cg00848480,cg00849368,cg00859739,cg00906130,cg00906319,cg00927294,cg00932007,cg00939106,cg00991297,cg01038750,cg01044961,cg01068006,cg01077846,cg01087832,cg01100203,cg0…	GSM665826	1
1.347	0.859	Fetal_Intestine_Large	Fetal Intestine, Large	UW.Fetal_Intestine_Large.ChromatinAccessibility.H-23744.DS17094.twopass.merge150.wgt10.zgt2.wig	cg00009088,cg00012397,cg00057393,cg00057569,cg00063703,cg00067606,cg00069314,cg00096104,cg00104570,cg00155485,cg00265863,cg00312921,cg00321703,cg00481457,cg00554442,cg00589006,cg00622654,cg00686339,cg00760067,cg00778858,cg00793227,cg00811771,cg00814065,cg00818473,cg00834924,cg00848480,cg00849368,cg00859739,cg00906130,cg00906319,cg00927294,cg00932007,cg00939106,cg00984146,cg00991297,cg01038750,cg0…	GSM817162	1
-0.866	0.234	Fetal_Intestine_Large	Fetal Intestine, Large	UW.Fetal_Intestine_Large.ChromatinAccessibility.H-23758.DS17157.twopass.merge150.wgt10.zgt2.wig	cg00009088,cg00012397,cg00057393,cg00057569,cg00063703,cg00069314,cg00096104,cg00104570,cg00155485,cg00265863,cg00554442,cg00589006,cg00778858,cg00814065,cg00818473,cg00834924,cg00848480,cg00849368,cg00859739,cg00906130,cg00906319,cg00927294,cg00932007,cg00939106,cg00991297,cg01038750,cg01068006,cg01087832,cg01100203,cg01114937,cg01122302,cg01217180,cg01236751,cg01288184,cg01337508,cg01370122,cg0…	GSM701490	1
-0.865	0.235	Fetal_Intestine_Large	Fetal Intestine, Large	UW.Fetal_Intestine_Large.ChromatinAccessibility.H-23769.DS17313.twopass.merge150.wgt10.zgt2.wig	cg00057393,cg00057569,cg00063703,cg00069314,cg00096104,cg00104570,cg00155485,cg00265863,cg00312921,cg00316222,cg00321703,cg00481457,cg00554442,cg00560547,cg00589006,cg00622654,cg00778858,cg00814065,cg00818473,cg00834924,cg00848480,cg00849368,cg00859739,cg00889599,cg00906130,cg00906319,cg00927294,cg00932007,cg00939106,cg00991297,cg01038750,cg01044961,cg01068006,cg01077846,cg01087832,cg01100203,cg0…	GSM701495	1
1.211	0.831	Fetal_Intestine_Large	Fetal Intestine, Large	UW.Fetal_Intestine_Large.ChromatinAccessibility.H-23808.DS17422.twopass.merge150.wgt10.zgt2.wig	cg00012397,cg00057393,cg00057569,cg00063703,cg00069314,cg00096104,cg00104570,cg00155485,cg00265863,cg00316222,cg00321703,cg00481457,cg00554442,cg00560547,cg00589006,cg00622654,cg00686339,cg00778858,cg00811771,cg00814065,cg00818473,cg00848480,cg00849368,cg00859739,cg00906130,cg00906319,cg00927294,cg00932007,cg00939106,cg00984146,cg00991297,cg00992385,cg01038750,cg01044961,cg01068006,cg01077846,cg0…	GSM774213	1
0.555	0.681	Fetal_Intestine_Large	Fetal Intestine, Large	UW.Fetal_Intestine_Large.ChromatinAccessibility.H-23833.DS17462.twopass.merge150.wgt10.zgt2.wig	cg00009088,cg00012397,cg00057393,cg00057569,cg00063703,cg00069314,cg00096104,cg00104570,cg00155485,cg00265863,cg00312921,cg00321703,cg00481457,cg00554442,cg00563352,cg00589006,cg00622654,cg00778858,cg00811771,cg00814065,cg00818473,cg00834924,cg00848480,cg00849368,cg00859739,cg00906130,cg00906319,cg00927294,cg00932007,cg00939106,cg00991297,cg01038750,cg01044961,cg01068006,cg01077846,cg01087832,cg0…	GSM774214	1
-1.235	0.147	Fetal_Intestine_Large	Fetal Intestine, Large	UW.Fetal_Intestine_Large.ChromatinAccessibility.H-23855.DS17502.twopass.merge150.wgt10.zgt2.wig	cg00009088,cg00057569,cg00069314,cg00096104,cg00104570,cg00155485,cg00265863,cg00321703,cg00481457,cg00554442,cg00577364,cg00589006,cg00811771,cg00814065,cg00834924,cg00849368,cg00859739,cg00906130,cg00906319,cg00932007,cg00939106,cg00991297,cg01038750,cg01068006,cg01077846,cg01087832,cg01100203,cg01122302,cg01217180,cg01288184,cg01320920,cg01337508,cg01428378,cg01436771,cg01469887,cg01498883,cg0…	GSM701514	1
0.217	0.569	Fetal_Intestine_Large	Fetal Intestine, Large	UW.Fetal_Intestine_Large.ChromatinAccessibility.H-23887.DS17647.twopass.merge150.wgt10.zgt2.wig	cg00000165,cg00009088,cg00012397,cg00057393,cg00057569,cg00063703,cg00067606,cg00069314,cg00096104,cg00104570,cg00155485,cg00265863,cg00321703,cg00449384,cg00481457,cg00554442,cg00554973,cg00560547,cg00589006,cg00622654,cg00778858,cg00811771,cg00814065,cg00818473,cg00834924,cg00848480,cg00849368,cg00859739,cg00906130,cg00906319,cg00927294,cg00932007,cg00939106,cg00991297,cg00992385,cg01038750,cg0…	GSM774217	1
2.177	0.956	Fetal_Intestine_Large	Fetal Intestine, Large	UW.Fetal_Intestine_Large.ChromatinAccessibility.H-23914.DS17748.twopass.merge150.wgt10.zgt2.wig	cg00012397,cg00057393,cg00057569,cg00063703,cg00067606,cg00069314,cg00096104,cg00104570,cg00155485,cg00265863,cg00312921,cg00316222,cg00321703,cg00481457,cg00554442,cg00560547,cg00589006,cg00599914,cg00622654,cg00778858,cg00793227,cg00814065,cg00818473,cg00834924,cg00848480,cg00849368,cg00859739,cg00889599,cg00906130,cg00906319,cg00927294,cg00932007,cg00939106,cg00991297,cg01038750,cg01044961,cg0…	GSM774220	1
-1.285	0.14	Fetal_Intestine_Large	Fetal Intestine, Large	UW.Fetal_Intestine_Large.ChromatinAccessibility.H-23941.DS17785.twopass.merge150.wgt10.zgt2.wig	cg00057569,cg00063703,cg00069314,cg00096104,cg00104570,cg00155485,cg00265863,cg00554442,cg00589006,cg00760067,cg00778858,cg00811771,cg00814065,cg00818473,cg00834924,cg00848480,cg00849368,cg00859739,cg00906130,cg00906319,cg00927294,cg00932007,cg00939106,cg00991297,cg00992385,cg01038750,cg01044961,cg01068006,cg01077846,cg01087832,cg01100203,cg01114937,cg01122302,cg01157404,cg01217180,cg01288184,cg0…	GSM701531	1
0.683	0.71	Fetal_Intestine_Large	Fetal Intestine, Large	UW.Fetal_Intestine_Large.ChromatinAccessibility.H-23964.DS17841.twopass.merge150.wgt10.zgt2.wig	cg00009088,cg00012397,cg00017271,cg00057393,cg00057569,cg00063703,cg00067606,cg00069314,cg00096104,cg00104570,cg00155485,cg00265863,cg00316222,cg00321703,cg00443645,cg00481457,cg00554442,cg00560547,cg00577364,cg00589006,cg00622654,cg00686339,cg00760067,cg00778858,cg00793227,cg00797152,cg00811771,cg00814065,cg00818473,cg00834924,cg00848480,cg00849368,cg00859739,cg00906130,cg00906319,cg00927294,cg0…	GSM774228	1
0.563	0.674	Fetal_Intestine_Large	Fetal Intestine, Large	UW.Fetal_Intestine_Large.ChromatinAccessibility.H-24005.DS17990.twopass.merge150.wgt10.zgt2.wig	cg00009088,cg00012397,cg00057393,cg00057569,cg00063703,cg00069314,cg00096104,cg00104570,cg00155485,cg00265863,cg00321703,cg00380860,cg00481457,cg00554442,cg00560547,cg00589006,cg00622654,cg00656420,cg00686339,cg00778858,cg00811771,cg00814065,cg00818473,cg00834924,cg00848480,cg00849368,cg00859739,cg00906130,cg00906319,cg00927294,cg00932007,cg00939106,cg00984146,cg00991297,cg00992385,cg01038750,cg0…	GSM774233	1
0.911	0.774	Fetal_Intestine_Large	Fetal Intestine, Large	UW.Fetal_Intestine_Large.ChromatinAccessibility.H-24111.DS18499.twopass.merge150.wgt10.zgt2.wig	cg00009088,cg00057393,cg00057569,cg00063703,cg00069314,cg00096104,cg00104570,cg00155485,cg00265863,cg00321703,cg00481457,cg00554442,cg00560547,cg00589006,cg00622654,cg00778858,cg00814065,cg00818473,cg00834924,cg00848480,cg00849368,cg00859739,cg00889599,cg00906130,cg00906319,cg00927294,cg00932007,cg00939106,cg00991297,cg01038750,cg01044961,cg01068006,cg01077846,cg01087832,cg01100203,cg01114937,cg0…	GSM817188	1
0.342	0.61	Fetal_Intestine_Small	Fetal Intestine, Small	UW.Fetal_Intestine_Small.ChromatinAccessibility.H-23604.DS16559.twopass.merge150.wgt10.zgt2.wig	cg00009088,cg00012397,cg00017271,cg00057393,cg00057569,cg00063703,cg00067606,cg00069314,cg00096104,cg00104570,cg00155485,cg00265863,cg00312921,cg00316222,cg00481457,cg00554442,cg00589006,cg00622654,cg00626110,cg00778858,cg00793227,cg00797152,cg00811771,cg00814065,cg00818473,cg00834924,cg00848480,cg00849368,cg00859739,cg00906130,cg00906319,cg00927294,cg00932007,cg00939106,cg00991297,cg01038750,cg0…	GSM665825	1
1.326	0.853	Fetal_Intestine_Small	Fetal Intestine, Small	UW.Fetal_Intestine_Small.ChromatinAccessibility.H-23640.DS16712.twopass.merge150.wgt10.zgt2.wig	cg00000165,cg00009088,cg00012397,cg00057393,cg00057569,cg00063703,cg00069314,cg00104570,cg00155485,cg00265863,cg00312921,cg00321703,cg00443645,cg00481457,cg00554442,cg00560547,cg00589006,cg00622654,cg00778858,cg00810208,cg00811771,cg00814065,cg00818473,cg00834924,cg00848480,cg00849368,cg00859739,cg00906130,cg00906319,cg00927294,cg00932007,cg00939106,cg00991297,cg00992385,cg01038750,cg01044961,cg0…	GSM701487	1
0.246	0.58	Fetal_Intestine_Small	Fetal Intestine, Small	UW.Fetal_Intestine_Small.ChromatinAccessibility.H-23663.DS16822.twopass.merge150.wgt10.zgt2.wig	cg00009088,cg00012397,cg00057393,cg00057569,cg00063703,cg00069314,cg00096104,cg00104570,cg00155485,cg00265863,cg00316222,cg00321703,cg00481457,cg00554442,cg00589006,cg00622654,cg00686339,cg00778858,cg00811771,cg00814065,cg00818473,cg00834924,cg00848480,cg00849368,cg00859739,cg00906130,cg00906319,cg00927294,cg00932007,cg00939106,cg00991297,cg00992385,cg01038750,cg01044961,cg01068006,cg01072968,cg0…	GSM665835	1
2.15	0.961	Fetal_Intestine_Small	Fetal Intestine, Small	UW.Fetal_Intestine_Small.ChromatinAccessibility.H-23724.DS16975.twopass.merge150.wgt10.zgt2.wig	cg00000165,cg00009088,cg00012397,cg00017271,cg00057393,cg00057569,cg00063703,cg00069314,cg00096104,cg00104570,cg00155485,cg00265863,cg00316222,cg00321703,cg00443645,cg00444740,cg00481457,cg00554442,cg00560547,cg00589006,cg00622654,cg00626110,cg00686339,cg00778858,cg00793227,cg00810208,cg00814065,cg00818473,cg00848480,cg00849368,cg00859739,cg00906130,cg00906319,cg00927294,cg00932007,cg00939106,cg0…	GSM817161	1
1.789	0.924	Fetal_Intestine_Small	Fetal Intestine, Small	UW.Fetal_Intestine_Small.ChromatinAccessibility.H-23744.DS17092.twopass.merge150.wgt10.zgt2.wig	cg00000165,cg00009088,cg00012397,cg00057393,cg00057569,cg00063703,cg00069314,cg00096104,cg00104570,cg00155485,cg00265863,cg00321703,cg00393992,cg00443645,cg00481457,cg00554442,cg00560547,cg00589006,cg00622654,cg00686339,cg00760067,cg00778858,cg00811771,cg00814065,cg00818473,cg00834924,cg00848480,cg00849368,cg00859739,cg00889599,cg00906130,cg00906319,cg00927294,cg00932007,cg00939106,cg00991297,cg0…	GSM774205	1
0.156	0.548	Fetal_Intestine_Small	Fetal Intestine, Small	UW.Fetal_Intestine_Small.ChromatinAccessibility.H-23758.DS17150.twopass.merge150.wgt10.zgt2.wig	cg00009088,cg00012397,cg00057393,cg00057569,cg00063703,cg00069314,cg00096104,cg00104570,cg00155485,cg00265863,cg00316222,cg00321703,cg00380860,cg00481457,cg00554442,cg00560547,cg00589006,cg00622654,cg00626110,cg00778858,cg00811771,cg00814065,cg00818473,cg00834924,cg00848480,cg00849368,cg00859739,cg00906130,cg00906319,cg00927294,cg00932007,cg00939106,cg00991297,cg01038750,cg01044961,cg01068006,cg0…	GSM774210	1
-0.375	0.38	Fetal_Intestine_Small	Fetal Intestine, Small	UW.Fetal_Intestine_Small.ChromatinAccessibility.H-23769.DS17317.twopass.merge150.wgt10.zgt2.wig	cg00012397,cg00057393,cg00057569,cg00063703,cg00069314,cg00104570,cg00155485,cg00265863,cg00316222,cg00481457,cg00554442,cg00554973,cg00589006,cg00622654,cg00626110,cg00778858,cg00793227,cg00814065,cg00818473,cg00834924,cg00848480,cg00849368,cg00859739,cg00906130,cg00906319,cg00927294,cg00932007,cg00939106,cg00991297,cg01038750,cg01044961,cg01068006,cg01077846,cg01087832,cg01100203,cg01114937,cg0…	GSM701496	1
-2.611	0.0126	Fetal_Intestine_Small	Fetal Intestine, Small	UW.Fetal_Intestine_Small.ChromatinAccessibility.H-23808.DS17425.twopass.merge150.wgt10.zgt2.wig	cg00009088,cg00022558,cg00057569,cg00069314,cg00104570,cg00155485,cg00265863,cg00321703,cg00481457,cg00554442,cg00589006,cg00656420,cg00778858,cg00811771,cg00814065,cg00818473,cg00834924,cg00849368,cg00859739,cg00906130,cg00906319,cg00932007,cg00939106,cg00991297,cg00992385,cg01038750,cg01068006,cg01077846,cg01087832,cg01100203,cg01122302,cg01191774,cg01199928,cg01217180,cg01288184,cg01320920,cg0…	GSM701504	1
0.576	0.678	Fetal_Intestine_Small	Fetal Intestine, Small	UW.Fetal_Intestine_Small.ChromatinAccessibility.H-23864.DS17844.twopass.merge150.wgt10.zgt2.wig	cg00000165,cg00012397,cg00057393,cg00057569,cg00063703,cg00069314,cg00104570,cg00155485,cg00265863,cg00316222,cg00321703,cg00449384,cg00481457,cg00554442,cg00560547,cg00589006,cg00622654,cg00686339,cg00778858,cg00810208,cg00811771,cg00814065,cg00818473,cg00834924,cg00848480,cg00849368,cg00859739,cg00906130,cg00906319,cg00927294,cg00932007,cg00939106,cg00984146,cg00991297,cg00992385,cg01038750,cg0…	GSM774229	1
-0.185	0.437	Fetal_Intestine_Small	Fetal Intestine, Small	UW.Fetal_Intestine_Small.ChromatinAccessibility.H-23887.DS17643.twopass.merge150.wgt10.zgt2.wig	cg00009088,cg00012397,cg00057393,cg00057569,cg00063703,cg00069314,cg00096104,cg00104570,cg00155485,cg00265863,cg00481457,cg00554442,cg00560547,cg00589006,cg00622654,cg00686339,cg00778858,cg00793227,cg00814065,cg00818473,cg00834924,cg00848480,cg00849368,cg00859739,cg00906130,cg00906319,cg00927294,cg00932007,cg00939106,cg00991297,cg00992385,cg01038750,cg01044961,cg01068006,cg01077846,cg01086446,cg0…	GSM774216	1
0.852	0.759	Fetal_Intestine_Small	Fetal Intestine, Small	UW.Fetal_Intestine_Small.ChromatinAccessibility.H-23914.DS17763.twopass.merge150.wgt10.zgt2.wig	cg00009088,cg00012397,cg00057393,cg00057569,cg00063703,cg00069314,cg00104570,cg00155485,cg00265863,cg00316222,cg00321703,cg00380860,cg00481457,cg00554442,cg00560547,cg00589006,cg00622654,cg00686339,cg00778858,cg00814065,cg00818473,cg00834924,cg00848480,cg00849368,cg00859739,cg00906130,cg00906319,cg00927294,cg00932007,cg00939106,cg00991297,cg00992385,cg01038750,cg01044961,cg01068006,cg01077846,cg0…	GSM701530	1
0.426	0.638	Fetal_Intestine_Small	Fetal Intestine, Small	UW.Fetal_Intestine_Small.ChromatinAccessibility.H-23941.DS17808.twopass.merge150.wgt10.zgt2.wig	cg00012397,cg00057393,cg00057569,cg00063703,cg00069314,cg00096104,cg00104570,cg00155485,cg00265863,cg00316222,cg00321703,cg00481457,cg00554442,cg00560547,cg00589006,cg00622654,cg00778858,cg00811771,cg00814065,cg00818473,cg00834924,cg00848480,cg00849368,cg00859739,cg00906130,cg00906319,cg00927294,cg00932007,cg00939106,cg00991297,cg00992385,cg01038750,cg01044961,cg01068006,cg01077846,cg01086446,cg0…	GSM774225	1
-0.083	0.474	Fetal_Intestine_Small	Fetal Intestine, Small	UW.Fetal_Intestine_Small.ChromatinAccessibility.H-24111.DS18495.twopass.merge150.wgt10.zgt2.wig	cg00000165,cg00057569,cg00063703,cg00069314,cg00104570,cg00155485,cg00265863,cg00316222,cg00481457,cg00554442,cg00589006,cg00778858,cg00814065,cg00818473,cg00834924,cg00848480,cg00849368,cg00859739,cg00906130,cg00906319,cg00927294,cg00932007,cg00939106,cg00991297,cg01038750,cg01044961,cg01068006,cg01077846,cg01087832,cg01100203,cg01114937,cg01157404,cg01217180,cg01288184,cg01323148,cg01337508,cg0…	GSM817187	1
2.945	0.991	Fetal_Kidney_Left	Fetal Kidney	UW.Fetal_Kidney_Left.ChromatinAccessibility.H-23589.DS16446.twopass.merge150.wgt10.zgt2.wig	cg00000165,cg00009088,cg00012397,cg00057393,cg00057569,cg00063703,cg00069314,cg00096104,cg00104570,cg00155485,cg00265863,cg00312921,cg00316222,cg00321703,cg00380860,cg00443645,cg00481457,cg00554442,cg00563352,cg00589006,cg00622654,cg00626110,cg00778858,cg00793227,cg00814065,cg00818473,cg00834924,cg00849368,cg00859739,cg00889599,cg00906130,cg00906319,cg00927294,cg00932007,cg00939106,cg00984146,cg0…	GSM665822	1
3.77	0.999	Fetal_Kidney_Left	Fetal Kidney	UW.Fetal_Kidney_Left.ChromatinAccessibility.H-23604.DS16579.twopass.merge150.wgt10.zgt2.wig	cg00000165,cg00009088,cg00022558,cg00057393,cg00057569,cg00063703,cg00067606,cg00069314,cg00096104,cg00104570,cg00155485,cg00265863,cg00312921,cg00316222,cg00321703,cg00380860,cg00469814,cg00481457,cg00554442,cg00554973,cg00563352,cg00589006,cg00622654,cg00778858,cg00793227,cg00811771,cg00814065,cg00818473,cg00834924,cg00848480,cg00849368,cg00859739,cg00889599,cg00906130,cg00906319,cg00927294,cg0…	GSM665829	1
2.82	0.987	Fetal_Kidney_Left	Fetal Kidney	UW.Fetal_Kidney_Left.ChromatinAccessibility.H-23640.DS16805.twopass.merge150.wgt10.zgt2.wig	cg00000165,cg00009088,cg00012397,cg00022558,cg00057393,cg00057569,cg00063703,cg00069314,cg00096104,cg00104570,cg00155485,cg00265863,cg00321703,cg00443645,cg00444740,cg00481457,cg00554442,cg00560547,cg00589006,cg00622654,cg00626110,cg00628211,cg00686339,cg00778858,cg00793227,cg00797152,cg00811771,cg00814065,cg00818473,cg00834924,cg00848480,cg00849368,cg00859739,cg00906130,cg00906319,cg00927294,cg0…	GSM665834	1
3.888	0.999	Fetal_Kidney_Left	Fetal Kidney	UW.Fetal_Kidney_Left.ChromatinAccessibility.H-23758.DS17140.twopass.merge150.wgt10.zgt2.wig	cg00000165,cg00012397,cg00022558,cg00057393,cg00057569,cg00063703,cg00067606,cg00069314,cg00096104,cg00104570,cg00155485,cg00265863,cg00312921,cg00316222,cg00321703,cg00380860,cg00469814,cg00481457,cg00554442,cg00560547,cg00589006,cg00622654,cg00626110,cg00778858,cg00793227,cg00797152,cg00811771,cg00814065,cg00818473,cg00834924,cg00848480,cg00849368,cg00859739,cg00906130,cg00906319,cg00927294,cg0…	GSM774209	1
3.268	0.996	Fetal_Kidney_Left	Fetal Kidney	UW.Fetal_Kidney_Left.ChromatinAccessibility.H-24089.DS18466.twopass.merge150.wgt10.zgt2.wig	cg00000165,cg00009088,cg00012397,cg00022558,cg00057393,cg00057569,cg00063703,cg00069314,cg00096104,cg00104570,cg00155485,cg00265863,cg00312921,cg00316222,cg00321703,cg00380860,cg00444740,cg00469814,cg00481457,cg00554442,cg00560547,cg00563352,cg00589006,cg00622654,cg00626110,cg00760067,cg00778858,cg00811771,cg00814065,cg00818473,cg00834924,cg00848480,cg00849368,cg00859739,cg00889599,cg00906130,cg0…	GSM817181	1
2.344	0.971	Fetal_Kidney_Right	Fetal Kidney	UW.Fetal_Kidney_Right.ChromatinAccessibility.H-23435.DS15651.twopass.merge150.wgt10.zgt2.wig	cg00000165,cg00009088,cg00012397,cg00057393,cg00057569,cg00063703,cg00067606,cg00069314,cg00096104,cg00104570,cg00155485,cg00265863,cg00312921,cg00316222,cg00321703,cg00380860,cg00443645,cg00481457,cg00554442,cg00560547,cg00589006,cg00622654,cg00626110,cg00628211,cg00778858,cg00793227,cg00811771,cg00814065,cg00818473,cg00834924,cg00848480,cg00849368,cg00859739,cg00906130,cg00906319,cg00917642,cg0…	GSM665810	1
2.576	0.984	Fetal_Kidney_Right	Fetal Kidney	UW.Fetal_Kidney_Right.ChromatinAccessibility.H-23589.DS16441.twopass.merge150.wgt10.zgt2.wig	cg00000165,cg00009088,cg00012397,cg00057393,cg00057569,cg00063703,cg00067606,cg00069314,cg00096104,cg00104570,cg00155485,cg00265863,cg00312921,cg00316222,cg00321703,cg00380860,cg00443645,cg00481457,cg00554442,cg00560547,cg00589006,cg00622654,cg00626110,cg00628211,cg00778858,cg00793227,cg00810208,cg00811771,cg00814065,cg00818473,cg00834924,cg00848480,cg00849368,cg00859739,cg00906130,cg00906319,cg0…	GSM665821	1
3.419	0.998	Fetal_Kidney_Right	Fetal Kidney	UW.Fetal_Kidney_Right.ChromatinAccessibility.H-23640.DS16801.twopass.merge150.wgt10.zgt2.wig	cg00000165,cg00012397,cg00022558,cg00057393,cg00057569,cg00063703,cg00069314,cg00096104,cg00104570,cg00155485,cg00265863,cg00312921,cg00316222,cg00321703,cg00380860,cg00443645,cg00469814,cg00481457,cg00554442,cg00560547,cg00589006,cg00622654,cg00626110,cg00628211,cg00778858,cg00793227,cg00811771,cg00814065,cg00818473,cg00834924,cg00848480,cg00849368,cg00859739,cg00906130,cg00906319,cg00927294,cg0…	GSM665833	1
4.531	1	Fetal_Kidney_Right	Fetal Kidney	UW.Fetal_Kidney_Right.ChromatinAccessibility.H-23758.DS17144.twopass.merge150.wgt10.zgt2.wig	cg00000165,cg00012397,cg00022558,cg00057393,cg00057569,cg00063703,cg00067606,cg00069314,cg00096104,cg00104570,cg00155485,cg00265863,cg00312921,cg00316222,cg00321703,cg00380860,cg00443645,cg00481457,cg00554442,cg00560547,cg00589006,cg00622654,cg00626110,cg00628211,cg00778858,cg00797152,cg00811771,cg00814065,cg00818473,cg00834924,cg00848480,cg00849368,cg00859739,cg00889599,cg00906130,cg00906319,cg0…	GSM817163	1
2.581	0.981	Fetal_Kidney_Right	Fetal Kidney	UW.Fetal_Kidney_Right.ChromatinAccessibility.H-24089.DS18463.twopass.merge150.wgt10.zgt2.wig	cg00000165,cg00009088,cg00012397,cg00022558,cg00057393,cg00057569,cg00063703,cg00067606,cg00069314,cg00096104,cg00104570,cg00155485,cg00265863,cg00312921,cg00316222,cg00321703,cg00380860,cg00481457,cg00554442,cg00560547,cg00589006,cg00622654,cg00686339,cg00778858,cg00811771,cg00814065,cg00818473,cg00834924,cg00848480,cg00849368,cg00859739,cg00889599,cg00906130,cg00906319,cg00927294,cg00932007,cg0…	GSM817180	1
0.485	0.658	Fetal_Kidney	Fetal Kidney	UW.Fetal_Kidney.ChromatinAccessibility.H-22337.DS10986.twopass.merge150.wgt10.zgt2.wig	cg00012397,cg00022558,cg00057393,cg00057569,cg00063703,cg00069314,cg00104570,cg00155485,cg00265863,cg00321703,cg00380860,cg00444740,cg00554442,cg00563352,cg00589006,cg00622654,cg00626110,cg00778858,cg00795616,cg00814065,cg00818473,cg00834924,cg00848480,cg00849368,cg00859739,cg00889599,cg00906130,cg00906319,cg00917642,cg00927294,cg00932007,cg00939106,cg00991297,cg01038750,cg01068006,cg01077846,cg0…	GSM493385	1
2.837	0.99	Fetal_Kidney	Fetal Kidney	UW.Fetal_Kidney.ChromatinAccessibility.H-22676.DS12635.twopass.merge150.wgt10.zgt2.wig	cg00000165,cg00012397,cg00022558,cg00057393,cg00057569,cg00063703,cg00069314,cg00096104,cg00104570,cg00155485,cg00265863,cg00321703,cg00443645,cg00481457,cg00554442,cg00560547,cg00589006,cg00622654,cg00628211,cg00778858,cg00811771,cg00814065,cg00818473,cg00834924,cg00848480,cg00849368,cg00859739,cg00906130,cg00906319,cg00927294,cg00932007,cg00939106,cg00984146,cg00991297,cg01038750,cg01068006,cg0…	GSM530655	1
3.411	0.998	Fetal_Kidney	Fetal Kidney	UW.Fetal_Kidney.ChromatinAccessibility.H-23524.DS16139.twopass.merge150.wgt10.zgt2.wig	cg00000165,cg00009088,cg00012397,cg00022558,cg00057393,cg00057569,cg00063703,cg00069314,cg00096104,cg00104570,cg00155485,cg00265863,cg00316222,cg00321703,cg00444740,cg00481457,cg00554442,cg00622654,cg00626110,cg00686339,cg00778858,cg00810208,cg00811771,cg00814065,cg00818473,cg00848480,cg00849368,cg00859739,cg00906130,cg00906319,cg00927294,cg00932007,cg00939106,cg00984146,cg00991297,cg00992385,cg0…	GSM665816	1
2.827	0.988	Fetal_Kidney	Fetal Kidney	UW.Fetal_Kidney.ChromatinAccessibility.H-23663.DS16837.twopass.merge150.wgt10.zgt2.wig	cg00000165,cg00012397,cg00057393,cg00057569,cg00063703,cg00069314,cg00096104,cg00104570,cg00155485,cg00265863,cg00312921,cg00316222,cg00321703,cg00380860,cg00443645,cg00469814,cg00481457,cg00554442,cg00589006,cg00622654,cg00628211,cg00686339,cg00778858,cg00793227,cg00797152,cg00811771,cg00814065,cg00818473,cg00834924,cg00848480,cg00849368,cg00859739,cg00906130,cg00906319,cg00927294,cg00932007,cg0…	GSM817159	1
1.473	0.897	Fetal_Kidney	Fetal Kidney	UW.Fetal_Kidney.ChromatinAccessibility.H-23855.DS17522.twopass.merge150.wgt10.zgt2.wig	cg00000165,cg00009088,cg00012397,cg00057393,cg00057569,cg00063703,cg00067606,cg00069314,cg00096104,cg00104570,cg00155485,cg00265863,cg00312921,cg00316222,cg00321703,cg00380860,cg00469814,cg00481457,cg00554442,cg00778858,cg00793227,cg00811771,cg00814065,cg00818473,cg00834924,cg00848480,cg00849368,cg00859739,cg00906130,cg00906319,cg00927294,cg00932007,cg00939106,cg00984146,cg00991297,cg00992385,cg0…	GSM701515	1
2.646	0.984	Fetal_Kidney	Fetal Kidney	UW.Fetal_Kidney.ChromatinAccessibility.H-23914.DS17753.twopass.merge150.wgt10.zgt2.wig	cg00000165,cg00009088,cg00012397,cg00022558,cg00057393,cg00057569,cg00063703,cg00067606,cg00069314,cg00096104,cg00104570,cg00155485,cg00265863,cg00316222,cg00321703,cg00444740,cg00481457,cg00554442,cg00560547,cg00577364,cg00589006,cg00622654,cg00626110,cg00628211,cg00686339,cg00778858,cg00793227,cg00810208,cg00811771,cg00814065,cg00818473,cg00834924,cg00848480,cg00849368,cg00859739,cg00906130,cg0…	GSM774221	1
1.653	0.908	Fetal_Kidney	Fetal Kidney	UW.Fetal_Kidney.ChromatinAccessibility.H-24507.DS20564.twopass.merge150.wgt10.zgt2.wig	cg00012397,cg00022558,cg00057393,cg00057569,cg00063703,cg00069314,cg00096104,cg00104570,cg00155485,cg00265863,cg00321703,cg00443645,cg00481457,cg00554442,cg00560547,cg00589006,cg00622654,cg00626110,cg00778858,cg00793227,cg00814065,cg00818473,cg00834924,cg00848480,cg00849368,cg00859739,cg00906130,cg00906319,cg00927294,cg00932007,cg00939106,cg00984146,cg00991297,cg00992385,cg01038750,cg01068006,cg0…	GSM878666	1
0.533	0.671	Fetal_Lung_Left	Fetal Lung	UW.Fetal_Lung_Left.ChromatinAccessibility.H-23435.DS15637.twopass.merge150.wgt10.zgt2.wig	cg00000165,cg00057393,cg00057569,cg00063703,cg00069314,cg00096104,cg00104570,cg00155485,cg00265863,cg00321703,cg00469814,cg00481457,cg00554442,cg00554973,cg00589006,cg00622654,cg00778858,cg00811771,cg00814065,cg00818473,cg00834924,cg00849368,cg00859739,cg00889599,cg00906130,cg00906319,cg00927294,cg00932007,cg00939106,cg00991297,cg01038750,cg01068006,cg01087832,cg01100203,cg01114937,cg01157404,cg0…	GSM665808	1
2.179	0.962	Fetal_Lung_Left	Fetal Lung	UW.Fetal_Lung_Left.ChromatinAccessibility.H-23604.DS16570.twopass.merge150.wgt10.zgt2.wig	cg00000165,cg00009088,cg00012397,cg00057393,cg00057569,cg00063703,cg00069314,cg00096104,cg00104570,cg00155485,cg00265863,cg00312921,cg00321703,cg00380860,cg00469814,cg00481457,cg00554442,cg00554973,cg00563352,cg00589006,cg00622654,cg00699569,cg00778858,cg00811771,cg00814065,cg00818473,cg00834924,cg00849368,cg00859739,cg00889599,cg00906130,cg00906319,cg00927294,cg00932007,cg00939106,cg00984146,cg0…	GSM665828	1
1.823	0.93	Fetal_Lung_Left	Fetal Lung	UW.Fetal_Lung_Left.ChromatinAccessibility.H-23640.DS18170.twopass.merge150.wgt10.zgt2.wig	cg00000165,cg00009088,cg00012397,cg00022558,cg00057393,cg00057569,cg00063703,cg00069314,cg00096104,cg00104570,cg00155485,cg00265863,cg00312921,cg00316222,cg00321703,cg00380860,cg00443645,cg00481457,cg00554442,cg00560547,cg00563352,cg00589006,cg00622654,cg00686339,cg00699569,cg00760067,cg00778858,cg00810208,cg00811771,cg00814065,cg00818473,cg00834924,cg00848480,cg00849368,cg00859739,cg00906130,cg0…	GSM774237	1
3.224	0.995	Fetal_Lung_Left	Fetal Lung	UW.Fetal_Lung_Left.ChromatinAccessibility.H-23744.DS17105.twopass.merge150.wgt10.zgt2.wig	cg00000165,cg00009088,cg00012397,cg00057393,cg00057569,cg00063703,cg00067606,cg00069314,cg00096104,cg00104570,cg00155485,cg00265863,cg00312921,cg00316222,cg00321703,cg00380860,cg00443645,cg00469814,cg00481457,cg00554442,cg00560547,cg00563352,cg00589006,cg00622654,cg00686339,cg00726151,cg00778858,cg00793227,cg00811771,cg00814065,cg00818473,cg00848480,cg00849368,cg00859739,cg00889599,cg00906130,cg0…	GSM774207	1
1.844	0.927	Fetal_Lung_Left	Fetal Lung	UW.Fetal_Lung_Left.ChromatinAccessibility.H-23758.DS17154.twopass.merge150.wgt10.zgt2.wig	cg00000165,cg00012397,cg00057393,cg00057569,cg00063703,cg00067606,cg00069314,cg00096104,cg00104570,cg00155485,cg00265863,cg00312921,cg00316222,cg00321703,cg00380860,cg00443645,cg00469814,cg00481457,cg00554442,cg00560547,cg00563352,cg00589006,cg00622654,cg00626110,cg00778858,cg00793227,cg00811771,cg00814065,cg00818473,cg00834924,cg00848480,cg00849368,cg00859739,cg00906130,cg00906319,cg00927294,cg0…	GSM774211	1
1.033	0.798	Fetal_Lung_Left	Fetal Lung	UW.Fetal_Lung_Left.ChromatinAccessibility.H-23833.DS17464.twopass.merge150.wgt10.zgt2.wig	cg00009088,cg00012397,cg00057393,cg00057569,cg00063703,cg00069314,cg00096104,cg00104570,cg00155485,cg00265863,cg00321703,cg00469814,cg00481457,cg00554442,cg00577364,cg00589006,cg00622654,cg00760067,cg00778858,cg00811771,cg00814065,cg00818473,cg00834924,cg00849368,cg00859739,cg00906130,cg00906319,cg00927294,cg00932007,cg00939106,cg00991297,cg00992385,cg01038750,cg01044961,cg01068006,cg01077846,cg0…	GSM701512	1
1.292	0.859	Fetal_Lung_Left	Fetal Lung	UW.Fetal_Lung_Left.ChromatinAccessibility.H-23887.DS17674.twopass.merge150.wgt10.zgt2.wig	cg00012397,cg00057393,cg00057569,cg00063703,cg00069314,cg00096104,cg00104570,cg00155485,cg00265863,cg00321703,cg00481457,cg00554442,cg00622654,cg00760067,cg00778858,cg00793227,cg00811771,cg00814065,cg00818473,cg00834924,cg00849368,cg00859739,cg00906130,cg00906319,cg00927294,cg00932007,cg00939106,cg00991297,cg00992385,cg01038750,cg01068006,cg01077846,cg01086446,cg01087832,cg01100203,cg01114937,cg0…	GSM701524	1
0.586	0.681	Fetal_Lung_Left	Fetal Lung	UW.Fetal_Lung_Left.ChromatinAccessibility.H-23914.DS17739.twopass.merge150.wgt10.zgt2.wig	cg00012397,cg00057393,cg00057569,cg00063703,cg00069314,cg00096104,cg00104570,cg00155485,cg00265863,cg00321703,cg00380860,cg00481457,cg00554442,cg00560547,cg00563352,cg00589006,cg00622654,cg00628211,cg00778858,cg00793227,cg00814065,cg00818473,cg00834924,cg00849368,cg00859739,cg00906130,cg00906319,cg00927294,cg00932007,cg00939106,cg00984146,cg00991297,cg01038750,cg01044961,cg01068006,cg01086446,cg0…	GSM701527	1
0.821	0.753	Fetal_Lung_Left	Fetal Lung	UW.Fetal_Lung_Left.ChromatinAccessibility.H-23964.DS17835.twopass.merge150.wgt10.zgt2.wig	cg00009088,cg00057393,cg00057569,cg00096104,cg00104570,cg00155485,cg00265863,cg00312921,cg00481457,cg00554442,cg00622654,cg00778858,cg00811771,cg00834924,cg00849368,cg00859739,cg00906130,cg00906319,cg00927294,cg00932007,cg00939106,cg00991297,cg00992385,cg01038750,cg01068006,cg01087832,cg01100203,cg01114937,cg01217180,cg01236751,cg01288184,cg01337508,cg01370122,cg01428378,cg01498883,cg01538066,cg0…	GSM701534	1
1.141	0.832	Fetal_Lung_Left	Fetal Lung	UW.Fetal_Lung_Left.ChromatinAccessibility.H-24005.DS17959.twopass.merge150.wgt10.zgt2.wig	cg00000165,cg00012397,cg00057393,cg00057569,cg00063703,cg00069314,cg00096104,cg00104570,cg00155485,cg00265863,cg00312921,cg00321703,cg00380860,cg00481457,cg00554442,cg00589006,cg00622654,cg00778858,cg00811771,cg00814065,cg00818473,cg00834924,cg00849368,cg00859739,cg00906130,cg00906319,cg00927294,cg00932007,cg00939106,cg00991297,cg01038750,cg01044961,cg01068006,cg01077846,cg01087832,cg01100203,cg0…	GSM817168	1
1.845	0.933	Fetal_Lung_Left	Fetal Lung	UW.Fetal_Lung_Left.ChromatinAccessibility.H-24089.DS18421.twopass.merge150.wgt10.zgt2.wig	cg00000165,cg00012397,cg00057393,cg00057569,cg00063703,cg00069314,cg00096104,cg00104570,cg00155485,cg00265863,cg00312921,cg00316222,cg00321703,cg00393992,cg00469814,cg00481457,cg00554442,cg00563352,cg00589006,cg00622654,cg00686339,cg00778858,cg00811771,cg00814065,cg00818473,cg00834924,cg00848480,cg00849368,cg00859739,cg00906130,cg00906319,cg00927294,cg00932007,cg00939106,cg00984146,cg00991297,cg0…	GSM817175	1
1.318	0.866	Fetal_Lung_Left	Fetal Lung	UW.Fetal_Lung_Left.ChromatinAccessibility.H-24111.DS18487.twopass.merge150.wgt10.zgt2.wig	cg00000165,cg00012397,cg00057393,cg00057569,cg00063703,cg00069314,cg00096104,cg00104570,cg00155485,cg00265863,cg00316222,cg00321703,cg00380860,cg00469814,cg00481457,cg00554442,cg00563352,cg00589006,cg00622654,cg00778858,cg00811771,cg00814065,cg00818473,cg00834924,cg00849368,cg00859739,cg00889599,cg00906130,cg00906319,cg00927294,cg00932007,cg00939106,cg00991297,cg01038750,cg01044961,cg01068006,cg0…	GSM817185	1
2.183	0.961	Fetal_Lung_Right	Fetal Lung	UW.Fetal_Lung_Right.ChromatinAccessibility.H-23435.DS15632.twopass.merge150.wgt10.zgt2.wig	cg00000165,cg00009088,cg00012397,cg00057393,cg00057569,cg00063703,cg00069314,cg00096104,cg00104570,cg00155485,cg00265863,cg00316222,cg00321703,cg00481457,cg00554442,cg00560547,cg00589006,cg00622654,cg00778858,cg00811771,cg00814065,cg00818473,cg00834924,cg00849368,cg00859739,cg00906130,cg00906319,cg00927294,cg00932007,cg00939106,cg00991297,cg01038750,cg01044961,cg01068006,cg01077846,cg01086446,cg0…	GSM665807	1
1.857	0.933	Fetal_Lung_Right	Fetal Lung	UW.Fetal_Lung_Right.ChromatinAccessibility.H-23604.DS16566.twopass.merge150.wgt10.zgt2.wig	cg00000165,cg00009088,cg00012397,cg00057393,cg00057569,cg00063703,cg00067606,cg00069314,cg00096104,cg00104570,cg00155485,cg00265863,cg00316222,cg00321703,cg00469814,cg00481457,cg00554442,cg00589006,cg00622654,cg00626110,cg00778858,cg00811771,cg00814065,cg00818473,cg00834924,cg00849368,cg00859739,cg00906130,cg00906319,cg00927294,cg00932007,cg00939106,cg00991297,cg01038750,cg01044961,cg01068006,cg0…	GSM665827	1
-0.33	0.389	Fetal_Lung_Right	Fetal Lung	UW.Fetal_Lung_Right.ChromatinAccessibility.H-23640.DS16790.twopass.merge150.wgt10.zgt2.wig	cg00057393,cg00057569,cg00063703,cg00069314,cg00096104,cg00104570,cg00155485,cg00265863,cg00316222,cg00321703,cg00380860,cg00469814,cg00481457,cg00554442,cg00589006,cg00622654,cg00760067,cg00778858,cg00811771,cg00814065,cg00818473,cg00834924,cg00848480,cg00849368,cg00859739,cg00906130,cg00906319,cg00927294,cg00932007,cg00939106,cg00991297,cg00992385,cg01038750,cg01068006,cg01077846,cg01086446,cg0…	GSM665832	1
2.894	0.989	Fetal_Lung_Right	Fetal Lung	UW.Fetal_Lung_Right.ChromatinAccessibility.H-23744.DS17101.twopass.merge150.wgt10.zgt2.wig	cg00000165,cg00012397,cg00057393,cg00057569,cg00063703,cg00067606,cg00069314,cg00096104,cg00104570,cg00155485,cg00265863,cg00312921,cg00316222,cg00321703,cg00380860,cg00469814,cg00481457,cg00554442,cg00560547,cg00563352,cg00589006,cg00622654,cg00699569,cg00760067,cg00778858,cg00793227,cg00810208,cg00811771,cg00814065,cg00818473,cg00834924,cg00849368,cg00859739,cg00906130,cg00906319,cg00927294,cg0…	GSM774206	1
2.598	0.981	Fetal_Lung_Right	Fetal Lung	UW.Fetal_Lung_Right.ChromatinAccessibility.H-23758.DS17162.twopass.merge150.wgt10.zgt2.wig	cg00000165,cg00009088,cg00012397,cg00057393,cg00057569,cg00063703,cg00069314,cg00096104,cg00104570,cg00155485,cg00265863,cg00316222,cg00321703,cg00380860,cg00469814,cg00481457,cg00554442,cg00563352,cg00589006,cg00622654,cg00686339,cg00778858,cg00793227,cg00811771,cg00814065,cg00818473,cg00834924,cg00848480,cg00849368,cg00859739,cg00889599,cg00906130,cg00906319,cg00927294,cg00932007,cg00939106,cg0…	GSM817164	1
0.468	0.651	Fetal_Lung_Right	Fetal Lung	UW.Fetal_Lung_Right.ChromatinAccessibility.H-23887.DS17670.twopass.merge150.wgt10.zgt2.wig	cg00012397,cg00057393,cg00057569,cg00063703,cg00069314,cg00096104,cg00104570,cg00155485,cg00265863,cg00321703,cg00481457,cg00554442,cg00563352,cg00589006,cg00622654,cg00778858,cg00811771,cg00814065,cg00818473,cg00834924,cg00849368,cg00859739,cg00906130,cg00906319,cg00927294,cg00932007,cg00939106,cg00991297,cg01038750,cg01044961,cg01068006,cg01077846,cg01086446,cg01087832,cg01100203,cg01114937,cg0…	GSM701523	1
1.17	0.84	Fetal_Lung_Right	Fetal Lung	UW.Fetal_Lung_Right.ChromatinAccessibility.H-23964.DS17831.twopass.merge150.wgt10.zgt2.wig	cg00000165,cg00009088,cg00012397,cg00057393,cg00057569,cg00063703,cg00069314,cg00096104,cg00104570,cg00155485,cg00265863,cg00312921,cg00316222,cg00321703,cg00380860,cg00469814,cg00481457,cg00554442,cg00560547,cg00563352,cg00589006,cg00622654,cg00686339,cg00778858,cg00811771,cg00814065,cg00818473,cg00834924,cg00848480,cg00849368,cg00859739,cg00889599,cg00906130,cg00906319,cg00917642,cg00927294,cg0…	GSM774227	1
2.626	0.985	Fetal_Lung_Right	Fetal Lung	UW.Fetal_Lung_Right.ChromatinAccessibility.H-24005.DS17954.twopass.merge150.wgt10.zgt2.wig	cg00000165,cg00009088,cg00012397,cg00022558,cg00057393,cg00057569,cg00063703,cg00069314,cg00096104,cg00104570,cg00155485,cg00265863,cg00312921,cg00316222,cg00321703,cg00443645,cg00469814,cg00481457,cg00554442,cg00560547,cg00563352,cg00589006,cg00622654,cg00686339,cg00699569,cg00760067,cg00778858,cg00793227,cg00810208,cg00811771,cg00814065,cg00818473,cg00834924,cg00848480,cg00849368,cg00859739,cg0…	GSM774231	1
0.763	0.74	Fetal_Lung_Right	Fetal Lung	UW.Fetal_Lung_Right.ChromatinAccessibility.H-24089.DS18418.twopass.merge150.wgt10.zgt2.wig	cg00000165,cg00057393,cg00057569,cg00063703,cg00069314,cg00096104,cg00104570,cg00155485,cg00265863,cg00316222,cg00321703,cg00469814,cg00481457,cg00554442,cg00563352,cg00589006,cg00622654,cg00778858,cg00811771,cg00814065,cg00818473,cg00834924,cg00849368,cg00859739,cg00889599,cg00906130,cg00906319,cg00927294,cg00932007,cg00939106,cg00984146,cg00991297,cg01038750,cg01044961,cg01068006,cg01077846,cg0…	GSM817174	1
1.262	0.858	Fetal_Lung_Right	Fetal Lung	UW.Fetal_Lung_Right.ChromatinAccessibility.H-24111.DS18492.twopass.merge150.wgt10.zgt2.wig	cg00000165,cg00017271,cg00057393,cg00057569,cg00063703,cg00069314,cg00096104,cg00104570,cg00155485,cg00265863,cg00316222,cg00321703,cg00380860,cg00469814,cg00481457,cg00554442,cg00563352,cg00589006,cg00622654,cg00760067,cg00778858,cg00811771,cg00814065,cg00818473,cg00834924,cg00849368,cg00859739,cg00889599,cg00906130,cg00906319,cg00927294,cg00932007,cg00939106,cg00991297,cg00992385,cg01038750,cg0…	GSM817186	1
0.251	0.585	Fetal_Lung	Fetal Lung	UW.Fetal_Lung.ChromatinAccessibility.H-22676.DS12646.twopass.merge150.wgt10.zgt2.wig	cg00009088,cg00012397,cg00057393,cg00057569,cg00063703,cg00069314,cg00096104,cg00104570,cg00155485,cg00265863,cg00321703,cg00481457,cg00554442,cg00563352,cg00622654,cg00686339,cg00699569,cg00778858,cg00814065,cg00818473,cg00834924,cg00849368,cg00859739,cg00906130,cg00917642,cg00927294,cg00932007,cg00939106,cg00991297,cg01038750,cg01068006,cg01077846,cg01087832,cg01100203,cg01114937,cg01122302,cg0…	GSM530656	1
1.595	0.91	Fetal_Lung	Fetal Lung	UW.Fetal_Lung.ChromatinAccessibility.H-22727.DS12817.twopass.merge150.wgt10.zgt2.wig	cg00000165,cg00009088,cg00012397,cg00022558,cg00057393,cg00057569,cg00063703,cg00069314,cg00096104,cg00104570,cg00155485,cg00265863,cg00321703,cg00469814,cg00481457,cg00554442,cg00560547,cg00563352,cg00589006,cg00622654,cg00778858,cg00795616,cg00811771,cg00814065,cg00818473,cg00834924,cg00848480,cg00849368,cg00859739,cg00906130,cg00906319,cg00927294,cg00932007,cg00939106,cg00991297,cg01038750,cg0…	GSM530662	1
1.538	0.894	Fetal_Lung	Fetal Lung	UW.Fetal_Lung.ChromatinAccessibility.H-22934B.DS13507.twopass.merge150.wgt10.zgt2.wig	cg00000165,cg00009088,cg00012397,cg00057393,cg00057569,cg00063703,cg00069314,cg00096104,cg00104570,cg00155485,cg00265863,cg00312921,cg00321703,cg00380860,cg00481457,cg00554442,cg00554973,cg00560547,cg00563352,cg00589006,cg00622654,cg00778858,cg00811771,cg00814065,cg00818473,cg00834924,cg00849368,cg00859739,cg00889599,cg00906130,cg00906319,cg00927294,cg00932007,cg00939106,cg00984146,cg00991297,cg0…	GSM595915	1
0.903	0.787	Fetal_Lung	Fetal Lung	UW.Fetal_Lung.ChromatinAccessibility.H-23090.DS13985.twopass.merge150.wgt10.zgt2.wig	cg00000165,cg00057393,cg00057569,cg00063703,cg00069314,cg00096104,cg00104570,cg00155485,cg00265863,cg00312921,cg00380860,cg00481457,cg00554442,cg00563352,cg00589006,cg00699569,cg00778858,cg00811771,cg00814065,cg00818473,cg00834924,cg00849368,cg00859739,cg00889599,cg00906130,cg00906319,cg00927294,cg00932007,cg00939106,cg00991297,cg01038750,cg01068006,cg01087832,cg01100203,cg01114937,cg01157404,cg0…	GSM595916	1
2.743	0.988	Fetal_Lung	Fetal Lung	UW.Fetal_Lung.ChromatinAccessibility.H-23247.DS14666.twopass.merge150.wgt10.zgt2.wig	cg00000165,cg00012397,cg00057393,cg00057569,cg00063703,cg00069314,cg00096104,cg00104570,cg00155485,cg00265863,cg00316222,cg00321703,cg00380860,cg00481457,cg00554442,cg00560547,cg00563352,cg00589006,cg00622654,cg00778858,cg00811771,cg00814065,cg00818473,cg00834924,cg00849368,cg00859739,cg00906130,cg00906319,cg00927294,cg00932007,cg00939106,cg00991297,cg01038750,cg01068006,cg01077846,cg01086446,cg0…	GSM595921	1
1.942	0.94	Fetal_Lung	Fetal Lung	UW.Fetal_Lung.ChromatinAccessibility.H-23266.DS14724.twopass.merge150.wgt10.zgt2.wig	cg00000165,cg00009088,cg00012397,cg00057393,cg00057569,cg00063703,cg00069314,cg00096104,cg00104570,cg00155485,cg00265863,cg00321703,cg00481457,cg00554442,cg00560547,cg00563352,cg00589006,cg00622654,cg00699569,cg00778858,cg00811771,cg00814065,cg00818473,cg00834924,cg00849368,cg00859739,cg00906130,cg00906319,cg00927294,cg00932007,cg00939106,cg00991297,cg00992385,cg01038750,cg01068006,cg01086446,cg0…	GSM595924	1
1.332	0.875	Fetal_Lung	Fetal Lung	UW.Fetal_Lung.ChromatinAccessibility.H-23266.DS14751.twopass.merge150.wgt10.zgt2.wig	cg00057393,cg00057569,cg00063703,cg00069314,cg00096104,cg00104570,cg00155485,cg00265863,cg00312921,cg00321703,cg00380860,cg00469814,cg00481457,cg00554442,cg00554973,cg00563352,cg00589006,cg00622654,cg00699569,cg00778858,cg00811771,cg00814065,cg00818473,cg00849368,cg00859739,cg00889599,cg00906130,cg00906319,cg00927294,cg00932007,cg00939106,cg00991297,cg01038750,cg01068006,cg01086446,cg01087832,cg0…	GSM595925	1
1.204	0.833	Fetal_Lung	Fetal Lung	UW.Fetal_Lung.ChromatinAccessibility.H-23284.DS14809.twopass.merge150.wgt10.zgt2.wig	cg00012397,cg00057393,cg00057569,cg00063703,cg00069314,cg00096104,cg00104570,cg00155485,cg00265863,cg00321703,cg00554442,cg00563352,cg00622654,cg00699569,cg00760067,cg00778858,cg00811771,cg00814065,cg00818473,cg00849368,cg00859739,cg00906130,cg00906319,cg00927294,cg00932007,cg00939106,cg00984146,cg00991297,cg01038750,cg01044961,cg01068006,cg01077846,cg01087832,cg01100203,cg01114937,cg01157404,cg0…	GSM595927	1
2.013	0.953	Fetal_Lung	Fetal Lung	UW.Fetal_Lung.ChromatinAccessibility.H-23284.DS14820.twopass.merge150.wgt10.zgt2.wig	cg00057393,cg00057569,cg00063703,cg00069314,cg00096104,cg00104570,cg00155485,cg00265863,cg00312921,cg00316222,cg00321703,cg00469814,cg00481457,cg00554442,cg00563352,cg00622654,cg00699569,cg00778858,cg00811771,cg00814065,cg00818473,cg00834924,cg00849368,cg00859739,cg00906130,cg00927294,cg00932007,cg00939106,cg00991297,cg01038750,cg01068006,cg01077846,cg01087832,cg01100203,cg01114937,cg01157404,cg0…	GSM595929	1
1.114	0.825	Fetal_Lung	Fetal Lung	UW.Fetal_Lung.ChromatinAccessibility.H-23365.DS15227.twopass.merge150.wgt10.zgt2.wig	cg00000165,cg00012397,cg00057393,cg00057569,cg00063703,cg00067606,cg00069314,cg00096104,cg00104570,cg00155485,cg00265863,cg00312921,cg00316222,cg00321703,cg00380860,cg00449384,cg00481457,cg00554442,cg00622654,cg00778858,cg00814065,cg00818473,cg00834924,cg00848480,cg00849368,cg00859739,cg00889599,cg00906130,cg00906319,cg00927294,cg00932007,cg00939106,cg00991297,cg00992385,cg01038750,cg01044961,cg0…	GSM595930	1
2.047	0.957	Fetal_Lung	Fetal Lung	UW.Fetal_Lung.ChromatinAccessibility.H-23399.DS15461.twopass.merge150.wgt10.zgt2.wig	cg00000165,cg00012397,cg00057393,cg00057569,cg00063703,cg00069314,cg00096104,cg00104570,cg00155485,cg00265863,cg00312921,cg00316222,cg00321703,cg00380860,cg00469814,cg00481457,cg00554442,cg00554973,cg00589006,cg00622654,cg00686339,cg00778858,cg00793227,cg00811771,cg00814065,cg00818473,cg00834924,cg00849368,cg00859739,cg00906130,cg00906319,cg00927294,cg00932007,cg00939106,cg00991297,cg00992385,cg0…	GSM665805	1
1.135	0.833	Fetal_Lung	Fetal Lung	UW.Fetal_Lung.ChromatinAccessibility.H-23419.DS15573.twopass.merge150.wgt10.zgt2.wig	cg00000165,cg00057393,cg00057569,cg00063703,cg00069314,cg00096104,cg00104570,cg00155485,cg00265863,cg00316222,cg00321703,cg00380860,cg00469814,cg00481457,cg00554442,cg00563352,cg00589006,cg00622654,cg00760067,cg00778858,cg00811771,cg00814065,cg00818473,cg00849368,cg00859739,cg00906130,cg00906319,cg00927294,cg00932007,cg00939106,cg00991297,cg01038750,cg01044961,cg01068006,cg01086446,cg01087832,cg0…	GSM665806	1
0.868	0.767	Fetal_Muscle_Arm	Fetal Muscle	UW.Fetal_Muscle_Arm.ChromatinAccessibility.H-23808.DS17432.twopass.merge150.wgt10.zgt2.wig	cg00009088,cg00012397,cg00057393,cg00057569,cg00063703,cg00069314,cg00104570,cg00155485,cg00265863,cg00316222,cg00481457,cg00554442,cg00563352,cg00589006,cg00622654,cg00626110,cg00793227,cg00814065,cg00818473,cg00834924,cg00848480,cg00849368,cg00859739,cg00906130,cg00906319,cg00917642,cg00927294,cg00932007,cg00939106,cg00991297,cg01038750,cg01068006,cg01087832,cg01100203,cg01114937,cg01217180,cg0…	GSM701506	1
1.662	0.92	Fetal_Muscle_Arm	Fetal Muscle	UW.Fetal_Muscle_Arm.ChromatinAccessibility.H-23914.DS17765.twopass.merge150.wgt10.zgt2.wig	cg00000165,cg00012397,cg00017271,cg00022558,cg00057393,cg00057569,cg00063703,cg00067606,cg00069314,cg00096104,cg00104570,cg00155485,cg00265863,cg00321703,cg00380860,cg00443645,cg00481457,cg00554442,cg00554973,cg00560547,cg00563352,cg00589006,cg00622654,cg00626110,cg00686339,cg00778858,cg00793227,cg00811771,cg00814065,cg00818473,cg00834924,cg00848480,cg00849368,cg00859739,cg00906130,cg00906319,cg0…	GSM774223	1
1.446	0.883	Fetal_Muscle_Arm	Fetal Muscle	UW.Fetal_Muscle_Arm.ChromatinAccessibility.H-23941.DS17825.twopass.merge150.wgt10.zgt2.wig	cg00012397,cg00022558,cg00057393,cg00057569,cg00063703,cg00069314,cg00096104,cg00104570,cg00155485,cg00265863,cg00316222,cg00321703,cg00380860,cg00444740,cg00554442,cg00560547,cg00563352,cg00589006,cg00599914,cg00622654,cg00686339,cg00778858,cg00793227,cg00811771,cg00814065,cg00818473,cg00834924,cg00848480,cg00849368,cg00859739,cg00906130,cg00906319,cg00927294,cg00932007,cg00939106,cg00984146,cg0…	GSM774226	1
0.191	0.563	Fetal_Muscle_Arm	Fetal Muscle	UW.Fetal_Muscle_Arm.ChromatinAccessibility.H-23964.DS17848.twopass.merge150.wgt10.zgt2.wig	cg00009088,cg00012397,cg00057393,cg00057569,cg00063703,cg00069314,cg00104570,cg00155485,cg00265863,cg00312921,cg00321703,cg00380860,cg00444740,cg00554442,cg00560547,cg00563352,cg00589006,cg00622654,cg00778858,cg00793227,cg00811771,cg00814065,cg00818473,cg00834924,cg00848480,cg00849368,cg00859739,cg00889599,cg00906130,cg00906319,cg00927294,cg00932007,cg00939106,cg00991297,cg00992385,cg01038750,cg0…	GSM701535	1
2.032	0.954	Fetal_Muscle_Arm	Fetal Muscle	UW.Fetal_Muscle_Arm.ChromatinAccessibility.H-24005.DS18080.twopass.merge150.wgt10.zgt2.wig	cg00000165,cg00009088,cg00012397,cg00017271,cg00022558,cg00057393,cg00057569,cg00063703,cg00067606,cg00069314,cg00096104,cg00104570,cg00155485,cg00265863,cg00312921,cg00316222,cg00321703,cg00380860,cg00481457,cg00554442,cg00560547,cg00563352,cg00589006,cg00622654,cg00778858,cg00793227,cg00811771,cg00814065,cg00818473,cg00834924,cg00848480,cg00849368,cg00859739,cg00906130,cg00906319,cg00917642,cg0…	GSM774234	1
1.111	0.82	Fetal_Muscle_Arm	Fetal Muscle	UW.Fetal_Muscle_Arm.ChromatinAccessibility.H-24042.DS18176.twopass.merge150.wgt10.zgt2.wig	cg00000165,cg00012397,cg00017271,cg00057393,cg00057569,cg00063703,cg00069314,cg00096104,cg00104570,cg00155485,cg00265863,cg00312921,cg00321703,cg00481457,cg00554442,cg00560547,cg00589006,cg00622654,cg00686339,cg00699569,cg00778858,cg00811771,cg00814065,cg00818473,cg00834924,cg00848480,cg00849368,cg00859739,cg00889599,cg00906130,cg00906319,cg00917642,cg00927294,cg00932007,cg00939106,cg00991297,cg0…	GSM774239	1
0.265	0.589	Fetal_Muscle_Arm	Fetal Muscle	UW.Fetal_Muscle_Arm.ChromatinAccessibility.H-24078.DS18379.twopass.merge150.wgt10.zgt2.wig	cg00000165,cg00012397,cg00017271,cg00057393,cg00057569,cg00063703,cg00069314,cg00104570,cg00155485,cg00265863,cg00321703,cg00481457,cg00554442,cg00589006,cg00622654,cg00778858,cg00793227,cg00811771,cg00814065,cg00818473,cg00834924,cg00849368,cg00859739,cg00906130,cg00906319,cg00917642,cg00927294,cg00932007,cg00939106,cg00984146,cg00991297,cg01038750,cg01044961,cg01068006,cg01087832,cg01100203,cg0…	GSM878610	1
1.677	0.917	Fetal_Muscle_Arm	Fetal Muscle	UW.Fetal_Muscle_Arm.ChromatinAccessibility.H-24089.DS18452.twopass.merge150.wgt10.zgt2.wig	cg00000165,cg00009088,cg00012397,cg00057393,cg00057569,cg00063703,cg00067606,cg00069314,cg00096104,cg00104570,cg00155485,cg00265863,cg00312921,cg00316222,cg00321703,cg00380860,cg00481457,cg00554442,cg00563352,cg00589006,cg00622654,cg00686339,cg00778858,cg00793227,cg00811771,cg00814065,cg00818473,cg00834924,cg00849368,cg00859739,cg00906130,cg00906319,cg00917642,cg00927294,cg00932007,cg00939106,cg0…	GSM817178	1
0.701	0.72	Fetal_Muscle_Arm	Fetal Muscle	UW.Fetal_Muscle_Arm.ChromatinAccessibility.H-24111.DS18473.twopass.merge150.wgt10.zgt2.wig	cg00000165,cg00057393,cg00057569,cg00063703,cg00069314,cg00096104,cg00104570,cg00155485,cg00265863,cg00316222,cg00321703,cg00380860,cg00481457,cg00554442,cg00560547,cg00622654,cg00778858,cg00793227,cg00811771,cg00814065,cg00818473,cg00834924,cg00848480,cg00849368,cg00859739,cg00906130,cg00906319,cg00917642,cg00927294,cg00932007,cg00939106,cg00991297,cg00992385,cg01038750,cg01044961,cg01068006,cg0…	GSM817184	1
0.783	0.745	Fetal_Muscle_Arm	Fetal Muscle	UW.Fetal_Muscle_Arm.ChromatinAccessibility.H-24125.DS18559.twopass.merge150.wgt10.zgt2.wig	cg00009088,cg00012397,cg00057393,cg00057569,cg00063703,cg00069314,cg00104570,cg00155485,cg00265863,cg00321703,cg00554442,cg00560547,cg00563352,cg00589006,cg00622654,cg00778858,cg00811771,cg00814065,cg00818473,cg00834924,cg00848480,cg00849368,cg00859739,cg00906130,cg00906319,cg00927294,cg00932007,cg00939106,cg00991297,cg00992385,cg01038750,cg01044961,cg01068006,cg01077846,cg01087832,cg01100203,cg0…	GSM817191	1
1.37	0.87	Fetal_Muscle_Arm	Fetal Muscle	UW.Fetal_Muscle_Arm.ChromatinAccessibility.H-24143.DS18992.twopass.merge150.wgt10.zgt2.wig	cg00000165,cg00012397,cg00057393,cg00057569,cg00063703,cg00069314,cg00096104,cg00104570,cg00155485,cg00265863,cg00312921,cg00316222,cg00321703,cg00443645,cg00481457,cg00554442,cg00622654,cg00778858,cg00793227,cg00811771,cg00814065,cg00818473,cg00834924,cg00849368,cg00859739,cg00889599,cg00906130,cg00906319,cg00927294,cg00932007,cg00939106,cg00991297,cg01038750,cg01044961,cg01068006,cg01077846,cg0…	GSM878618	1
2.637	0.984	Fetal_Muscle_Arm	Fetal Muscle	UW.Fetal_Muscle_Arm.ChromatinAccessibility.H-24198.DS19051.twopass.merge150.wgt10.zgt2.wig	cg00000165,cg00012397,cg00057393,cg00057569,cg00063703,cg00069314,cg00096104,cg00104570,cg00155485,cg00265863,cg00312921,cg00316222,cg00321703,cg00380860,cg00481457,cg00554442,cg00622654,cg00626110,cg00686339,cg00760067,cg00778858,cg00793227,cg00811771,cg00814065,cg00818473,cg00834924,cg00849368,cg00859739,cg00889599,cg00906130,cg00906319,cg00917642,cg00927294,cg00932007,cg00939106,cg00984146,cg0…	GSM878619	1
1.593	0.904	Fetal_Muscle_Arm	Fetal Muscle	UW.Fetal_Muscle_Arm.ChromatinAccessibility.H-24218.DS19053.twopass.merge150.wgt10.zgt2.wig	cg00000165,cg00012397,cg00022558,cg00057393,cg00057569,cg00063703,cg00069314,cg00096104,cg00104570,cg00155485,cg00265863,cg00312921,cg00321703,cg00380860,cg00443645,cg00481457,cg00554442,cg00560547,cg00589006,cg00622654,cg00686339,cg00778858,cg00793227,cg00811771,cg00814065,cg00818473,cg00834924,cg00848480,cg00849368,cg00859739,cg00906130,cg00906319,cg00917642,cg00927294,cg00932007,cg00939106,cg0…	GSM878620	1
2.462	0.977	Fetal_Muscle_Arm	Fetal Muscle	UW.Fetal_Muscle_Arm.ChromatinAccessibility.H-24244.DS19270.twopass.merge150.wgt10.zgt2.wig	cg00000165,cg00009088,cg00012397,cg00017271,cg00057393,cg00057569,cg00063703,cg00067606,cg00069314,cg00096104,cg00104570,cg00155485,cg00265863,cg00312921,cg00321703,cg00443645,cg00444740,cg00554442,cg00560547,cg00589006,cg00622654,cg00686339,cg00699569,cg00778858,cg00793227,cg00811771,cg00814065,cg00818473,cg00834924,cg00848480,cg00849368,cg00859739,cg00889599,cg00906130,cg00906319,cg00917642,cg0…	GSM878625	1
2.083	0.962	Fetal_Muscle_Arm	Fetal Muscle	UW.Fetal_Muscle_Arm.ChromatinAccessibility.H-24259.DS19295.twopass.merge150.wgt10.zgt2.wig	cg00012397,cg00017271,cg00057393,cg00057569,cg00063703,cg00069314,cg00096104,cg00104570,cg00155485,cg00265863,cg00316222,cg00321703,cg00469814,cg00481457,cg00554442,cg00560547,cg00563352,cg00622654,cg00778858,cg00793227,cg00795616,cg00811771,cg00814065,cg00818473,cg00834924,cg00848480,cg00849368,cg00859739,cg00906130,cg00906319,cg00917642,cg00927294,cg00932007,cg00939106,cg00984146,cg00991297,cg0…	GSM817214	1
3.111	0.995	Fetal_Muscle_Arm	Fetal Muscle	UW.Fetal_Muscle_Arm.ChromatinAccessibility.H-24272.DS19380.twopass.merge150.wgt10.zgt2.wig	cg00000165,cg00009088,cg00012397,cg00022558,cg00057393,cg00057569,cg00063703,cg00067606,cg00069314,cg00096104,cg00104570,cg00155485,cg00265863,cg00312921,cg00316222,cg00321703,cg00380860,cg00481457,cg00554442,cg00560547,cg00563352,cg00589006,cg00622654,cg00626110,cg00686339,cg00778858,cg00793227,cg00811771,cg00814065,cg00818473,cg00834924,cg00848480,cg00849368,cg00859739,cg00889599,cg00906130,cg0…	GSM817216	1
0.889	0.766	Fetal_Muscle_Arm	Fetal Muscle	UW.Fetal_Muscle_Arm.ChromatinAccessibility.H-24297.DS19646.twopass.merge150.wgt10.zgt2.wig	cg00000165,cg00012397,cg00057393,cg00057569,cg00063703,cg00069314,cg00096104,cg00104570,cg00155485,cg00265863,cg00316222,cg00321703,cg00386940,cg00554442,cg00563352,cg00589006,cg00622654,cg00626110,cg00778858,cg00793227,cg00811771,cg00814065,cg00818473,cg00834924,cg00848480,cg00849368,cg00859739,cg00889599,cg00906130,cg00906319,cg00917642,cg00927294,cg00932007,cg00939106,cg00991297,cg01038750,cg0…	GSM878638	1
2.95	0.993	Fetal_Muscle_Back	Fetal Muscle	UW.Fetal_Muscle_Back.ChromatinAccessibility.H-23914.DS17767.twopass.merge150.wgt10.zgt2.wig	cg00000165,cg00009088,cg00012397,cg00017271,cg00022558,cg00057393,cg00057569,cg00063703,cg00067606,cg00069314,cg00096104,cg00104570,cg00155485,cg00265863,cg00312921,cg00316222,cg00321703,cg00380860,cg00443645,cg00444740,cg00481457,cg00554442,cg00560547,cg00589006,cg00622654,cg00760067,cg00778858,cg00793227,cg00811771,cg00814065,cg00818473,cg00834924,cg00848480,cg00849368,cg00859739,cg00889599,cg0…	GSM774224	1
0.641	0.704	Fetal_Muscle_Back	Fetal Muscle	UW.Fetal_Muscle_Back.ChromatinAccessibility.H-23964.DS17850.twopass.merge150.wgt10.zgt2.wig	cg00012397,cg00017271,cg00057393,cg00057569,cg00063703,cg00069314,cg00104570,cg00155485,cg00265863,cg00316222,cg00321703,cg00380860,cg00443645,cg00444740,cg00481457,cg00554442,cg00563352,cg00589006,cg00622654,cg00686339,cg00778858,cg00793227,cg00811771,cg00814065,cg00818473,cg00834924,cg00848480,cg00849368,cg00859739,cg00906130,cg00906319,cg00917642,cg00927294,cg00932007,cg00939106,cg00991297,cg0…	GSM701536	1
3.036	0.994	Fetal_Muscle_Back	Fetal Muscle	UW.Fetal_Muscle_Back.ChromatinAccessibility.H-24005.DS18083.twopass.merge150.wgt10.zgt2.wig	cg00000165,cg00009088,cg00012397,cg00017271,cg00022558,cg00057393,cg00057569,cg00063703,cg00069314,cg00096104,cg00104570,cg00155485,cg00265863,cg00312921,cg00316222,cg00321703,cg00380860,cg00443645,cg00481457,cg00554442,cg00560547,cg00563352,cg00589006,cg00622654,cg00626110,cg00686339,cg00699569,cg00778858,cg00793227,cg00795616,cg00811771,cg00814065,cg00818473,cg00834924,cg00848480,cg00849368,cg0…	GSM774235	1
2.1	0.96	Fetal_Muscle_Back	Fetal Muscle	UW.Fetal_Muscle_Back.ChromatinAccessibility.H-24078.DS18377.twopass.merge150.wgt10.zgt2.wig	cg00000165,cg00009088,cg00012397,cg00017271,cg00057393,cg00057569,cg00063703,cg00069314,cg00096104,cg00104570,cg00155485,cg00265863,cg00312921,cg00321703,cg00380860,cg00449384,cg00481457,cg00554442,cg00589006,cg00622654,cg00778858,cg00811771,cg00814065,cg00818473,cg00848480,cg00849368,cg00859739,cg00889599,cg00906130,cg00906319,cg00917642,cg00927294,cg00932007,cg00939106,cg00984146,cg00991297,cg0…	GSM817171	1
1.768	0.927	Fetal_Muscle_Back	Fetal Muscle	UW.Fetal_Muscle_Back.ChromatinAccessibility.H-24089.DS18454.twopass.merge150.wgt10.zgt2.wig	cg00000165,cg00012397,cg00017271,cg00057393,cg00057569,cg00063703,cg00067606,cg00069314,cg00096104,cg00104570,cg00155485,cg00265863,cg00312921,cg00316222,cg00321703,cg00380860,cg00554442,cg00560547,cg00589006,cg00622654,cg00778858,cg00793227,cg00814065,cg00818473,cg00834924,cg00848480,cg00849368,cg00859739,cg00906130,cg00906319,cg00917642,cg00927294,cg00932007,cg00939106,cg00991297,cg00992385,cg0…	GSM878611	1
2.983	0.993	Fetal_Muscle_Back	Fetal Muscle	UW.Fetal_Muscle_Back.ChromatinAccessibility.H-24111.DS18468.twopass.merge150.wgt10.zgt2.wig	cg00000165,cg00009088,cg00017271,cg00057393,cg00057569,cg00063703,cg00069314,cg00096104,cg00104570,cg00155485,cg00265863,cg00312921,cg00316222,cg00321703,cg00380860,cg00444740,cg00469814,cg00481457,cg00554442,cg00560547,cg00589006,cg00622654,cg00778858,cg00793227,cg00811771,cg00814065,cg00818473,cg00834924,cg00849368,cg00859739,cg00906130,cg00906319,cg00917642,cg00927294,cg00932007,cg00939106,cg0…	GSM817182	1
0.175	0.561	Fetal_Muscle_Back	Fetal Muscle	UW.Fetal_Muscle_Back.ChromatinAccessibility.H-24143.DS18842.twopass.merge150.wgt10.zgt2.wig	cg00000165,cg00009088,cg00057393,cg00057569,cg00063703,cg00069314,cg00104570,cg00155485,cg00265863,cg00312921,cg00321703,cg00444740,cg00481457,cg00554442,cg00563352,cg00589006,cg00622654,cg00778858,cg00793227,cg00814065,cg00818473,cg00834924,cg00849368,cg00859739,cg00906130,cg00906319,cg00917642,cg00927294,cg00932007,cg00939106,cg00984146,cg00991297,cg00992385,cg01038750,cg01044961,cg01068006,cg0…	GSM817200	1
1.842	0.933	Fetal_Muscle_Back	Fetal Muscle	UW.Fetal_Muscle_Back.ChromatinAccessibility.H-24218.DS19117.twopass.merge150.wgt10.zgt2.wig	cg00000165,cg00012397,cg00017271,cg00057393,cg00057569,cg00063703,cg00069314,cg00096104,cg00104570,cg00155485,cg00265863,cg00312921,cg00321703,cg00443645,cg00554442,cg00589006,cg00622654,cg00686339,cg00778858,cg00793227,cg00811771,cg00814065,cg00818473,cg00834924,cg00848480,cg00849368,cg00859739,cg00889599,cg00906130,cg00906319,cg00917642,cg00927294,cg00932007,cg00939106,cg00984146,cg00991297,cg0…	GSM817207	1
2.439	0.977	Fetal_Muscle_Back	Fetal Muscle	UW.Fetal_Muscle_Back.ChromatinAccessibility.H-24244.DS19283.twopass.merge150.wgt10.zgt2.wig	cg00000165,cg00012397,cg00017271,cg00057393,cg00057569,cg00063703,cg00067606,cg00069314,cg00096104,cg00104570,cg00155485,cg00265863,cg00321703,cg00444740,cg00481457,cg00554442,cg00622654,cg00686339,cg00778858,cg00793227,cg00811771,cg00814065,cg00818473,cg00834924,cg00848480,cg00849368,cg00859739,cg00906130,cg00906319,cg00927294,cg00932007,cg00939106,cg00991297,cg01038750,cg01044961,cg01068006,cg0…	GSM817212	1
2.638	0.981	Fetal_Muscle_Back	Fetal Muscle	UW.Fetal_Muscle_Back.ChromatinAccessibility.H-24272.DS19384.twopass.merge150.wgt10.zgt2.wig	cg00000165,cg00012397,cg00017271,cg00022558,cg00057393,cg00057569,cg00063703,cg00067606,cg00069314,cg00096104,cg00104570,cg00155485,cg00265863,cg00312921,cg00316222,cg00321703,cg00444740,cg00481457,cg00554442,cg00560547,cg00563352,cg00622654,cg00760067,cg00778858,cg00793227,cg00810208,cg00811771,cg00814065,cg00818473,cg00848480,cg00849368,cg00859739,cg00906130,cg00906319,cg00917642,cg00927294,cg0…	GSM817217	1
2.58	0.983	Fetal_Muscle_Back	Fetal Muscle	UW.Fetal_Muscle_Back.ChromatinAccessibility.H-24279.DS19441.twopass.merge150.wgt10.zgt2.wig	cg00000165,cg00009088,cg00012397,cg00017271,cg00022558,cg00057393,cg00057569,cg00063703,cg00067606,cg00069314,cg00096104,cg00104570,cg00155485,cg00265863,cg00316222,cg00321703,cg00380860,cg00444740,cg00554442,cg00560547,cg00589006,cg00622654,cg00778858,cg00793227,cg00811771,cg00814065,cg00818473,cg00834924,cg00848480,cg00849368,cg00859739,cg00906130,cg00906319,cg00927294,cg00932007,cg00939106,cg0…	GSM878632	1
1.879	0.945	Fetal_Muscle_Back	Fetal Muscle	UW.Fetal_Muscle_Back.ChromatinAccessibility.H-24297.DS19648.twopass.merge150.wgt10.zgt2.wig	cg00009088,cg00012397,cg00017271,cg00057393,cg00057569,cg00063703,cg00069314,cg00104570,cg00155485,cg00244854,cg00265863,cg00312921,cg00321703,cg00380860,cg00444740,cg00554442,cg00563352,cg00589006,cg00622654,cg00778858,cg00793227,cg00811771,cg00814065,cg00818473,cg00834924,cg00848480,cg00849368,cg00859739,cg00906130,cg00906319,cg00917642,cg00927294,cg00932007,cg00939106,cg00991297,cg00992385,cg0…	GSM878639	1
2.552	0.981	Fetal_Muscle_Back	Fetal Muscle	UW.Fetal_Muscle_Back.ChromatinAccessibility.H-24409.DS20244.twopass.merge150.wgt10.zgt2.wig	cg00012397,cg00017271,cg00022558,cg00057393,cg00057569,cg00063703,cg00067606,cg00069314,cg00096104,cg00104570,cg00155485,cg00265863,cg00316222,cg00321703,cg00443645,cg00481457,cg00554442,cg00589006,cg00622654,cg00778858,cg00793227,cg00795616,cg00811771,cg00814065,cg00818473,cg00848480,cg00849368,cg00859739,cg00889599,cg00906130,cg00906319,cg00917642,cg00927294,cg00932007,cg00939106,cg00991297,cg0…	GSM878655	1
-0.021	0.495	Fetal_Muscle_Leg	Fetal Muscle	UW.Fetal_Muscle_Leg.ChromatinAccessibility.H-23808.DS17429.twopass.merge150.wgt10.zgt2.wig	cg00000165,cg00017271,cg00057393,cg00057569,cg00063703,cg00069314,cg00096104,cg00104570,cg00155485,cg00265863,cg00312921,cg00316222,cg00321703,cg00380860,cg00444740,cg00481457,cg00554442,cg00563352,cg00589006,cg00778858,cg00793227,cg00814065,cg00818473,cg00834924,cg00849368,cg00859739,cg00906130,cg00906319,cg00927294,cg00932007,cg00939106,cg00991297,cg01038750,cg01068006,cg01087832,cg01100203,cg0…	GSM701505	1
0.284	0.591	Fetal_Muscle_Leg	Fetal Muscle	UW.Fetal_Muscle_Leg.ChromatinAccessibility.H-24078.DS18386.twopass.merge150.wgt10.zgt2.wig	cg00000165,cg00012397,cg00057393,cg00057569,cg00063703,cg00067606,cg00069314,cg00104570,cg00155485,cg00244854,cg00265863,cg00321703,cg00444740,cg00554442,cg00563352,cg00589006,cg00622654,cg00699569,cg00760067,cg00778858,cg00793227,cg00811771,cg00814065,cg00818473,cg00834924,cg00848480,cg00849368,cg00859739,cg00906130,cg00906319,cg00917642,cg00927294,cg00932007,cg00939106,cg00991297,cg01038750,cg0…	GSM774242	1
2.765	0.989	Fetal_Muscle_Leg	Fetal Muscle	UW.Fetal_Muscle_Leg.ChromatinAccessibility.H-24089.DS18456.twopass.merge150.wgt10.zgt2.wig	cg00000165,cg00012397,cg00017271,cg00057393,cg00057569,cg00063703,cg00067606,cg00069314,cg00096104,cg00104570,cg00155485,cg00265863,cg00312921,cg00316222,cg00321703,cg00443645,cg00481457,cg00554442,cg00560547,cg00589006,cg00622654,cg00778858,cg00811771,cg00814065,cg00818473,cg00848480,cg00849368,cg00859739,cg00906130,cg00906319,cg00917642,cg00927294,cg00932007,cg00939106,cg00984146,cg00991297,cg0…	GSM817179	1
0.928	0.783	Fetal_Muscle_Leg	Fetal Muscle	UW.Fetal_Muscle_Leg.ChromatinAccessibility.H-24111.DS18471.twopass.merge150.wgt10.zgt2.wig	cg00000165,cg00009088,cg00017271,cg00057393,cg00057569,cg00063703,cg00069314,cg00096104,cg00104570,cg00155485,cg00265863,cg00312921,cg00321703,cg00380860,cg00481457,cg00554442,cg00589006,cg00622654,cg00778858,cg00793227,cg00811771,cg00814065,cg00818473,cg00848480,cg00849368,cg00859739,cg00889599,cg00906130,cg00906319,cg00917642,cg00927294,cg00932007,cg00939106,cg00984146,cg00991297,cg01038750,cg0…	GSM817183	1
0.189	0.566	Fetal_Muscle_Leg	Fetal Muscle	UW.Fetal_Muscle_Leg.ChromatinAccessibility.H-24143.DS18844.twopass.merge150.wgt10.zgt2.wig	cg00017271,cg00057393,cg00057569,cg00063703,cg00069314,cg00096104,cg00104570,cg00155485,cg00265863,cg00321703,cg00444740,cg00554442,cg00778858,cg00814065,cg00818473,cg00834924,cg00848480,cg00849368,cg00859739,cg00906130,cg00906319,cg00917642,cg00927294,cg00932007,cg00939106,cg00984146,cg00991297,cg01038750,cg01068006,cg01087832,cg01100203,cg01114937,cg01217180,cg01236751,cg01239708,cg01288184,cg0…	GSM817201	1
1.424	0.882	Fetal_Muscle_Leg	Fetal Muscle	UW.Fetal_Muscle_Leg.ChromatinAccessibility.H-24198.DS19158.twopass.merge150.wgt10.zgt2.wig	cg00000165,cg00009088,cg00017271,cg00057393,cg00057569,cg00063703,cg00069314,cg00096104,cg00104570,cg00155485,cg00265863,cg00312921,cg00316222,cg00321703,cg00380860,cg00481457,cg00554442,cg00563352,cg00589006,cg00622654,cg00778858,cg00793227,cg00811771,cg00814065,cg00818473,cg00834924,cg00849368,cg00859739,cg00906130,cg00906319,cg00917642,cg00927294,cg00932007,cg00939106,cg00984146,cg00991297,cg0…	GSM878622	1
1.013	0.801	Fetal_Muscle_Leg	Fetal Muscle	UW.Fetal_Muscle_Leg.ChromatinAccessibility.H-24218.DS19115.twopass.merge150.wgt10.zgt2.wig	cg00000165,cg00009088,cg00012397,cg00057393,cg00057569,cg00063703,cg00069314,cg00104570,cg00155485,cg00265863,cg00312921,cg00316222,cg00321703,cg00380860,cg00481457,cg00554442,cg00622654,cg00699569,cg00778858,cg00793227,cg00811771,cg00814065,cg00818473,cg00834924,cg00848480,cg00849368,cg00859739,cg00906130,cg00906319,cg00917642,cg00927294,cg00932007,cg00939106,cg00991297,cg00992385,cg01038750,cg0…	GSM817206	1
1.805	0.932	Fetal_Muscle_Leg	Fetal Muscle	UW.Fetal_Muscle_Leg.ChromatinAccessibility.H-24244.DS19272.twopass.merge150.wgt10.zgt2.wig	cg00000165,cg00012397,cg00017271,cg00022558,cg00057393,cg00057569,cg00063703,cg00067606,cg00069314,cg00096104,cg00104570,cg00155485,cg00265863,cg00321703,cg00380860,cg00443645,cg00444740,cg00481457,cg00554442,cg00560547,cg00563352,cg00589006,cg00622654,cg00626110,cg00778858,cg00793227,cg00811771,cg00814065,cg00818473,cg00834924,cg00848480,cg00849368,cg00859739,cg00906130,cg00906319,cg00917642,cg0…	GSM878626	1
0.841	0.755	Fetal_Muscle_Leg	Fetal Muscle	UW.Fetal_Muscle_Leg.ChromatinAccessibility.H-24259.DS19291.twopass.merge150.wgt10.zgt2.wig	cg00009088,cg00012397,cg00017271,cg00057393,cg00057569,cg00063703,cg00069314,cg00104570,cg00155485,cg00265863,cg00321703,cg00444740,cg00554442,cg00563352,cg00622654,cg00626110,cg00778858,cg00814065,cg00818473,cg00834924,cg00848480,cg00849368,cg00859739,cg00906130,cg00906319,cg00917642,cg00927294,cg00932007,cg00939106,cg00991297,cg01038750,cg01044961,cg01068006,cg01087832,cg01100203,cg01114937,cg0…	GSM817213	1
2.389	0.973	Fetal_Muscle_Leg	Fetal Muscle	UW.Fetal_Muscle_Leg.ChromatinAccessibility.H-24279.DS19436.twopass.merge150.wgt10.zgt2.wig	cg00009088,cg00012397,cg00017271,cg00057393,cg00057569,cg00063703,cg00069314,cg00096104,cg00104570,cg00155485,cg00265863,cg00321703,cg00443645,cg00444740,cg00481457,cg00554442,cg00560547,cg00563352,cg00589006,cg00622654,cg00686339,cg00699569,cg00778858,cg00793227,cg00811771,cg00814065,cg00818473,cg00834924,cg00848480,cg00849368,cg00859739,cg00906130,cg00906319,cg00917642,cg00927294,cg00932007,cg0…	GSM878631	1
0.784	0.743	Fetal_Muscle_Leg	Fetal Muscle	UW.Fetal_Muscle_Leg.ChromatinAccessibility.H-24297.DS19643.twopass.merge150.wgt10.zgt2.wig	cg00000165,cg00009088,cg00012397,cg00017271,cg00057393,cg00057569,cg00063703,cg00069314,cg00096104,cg00104570,cg00155485,cg00265863,cg00321703,cg00554442,cg00589006,cg00778858,cg00793227,cg00811771,cg00814065,cg00818473,cg00834924,cg00848480,cg00849368,cg00859739,cg00906130,cg00906319,cg00917642,cg00927294,cg00932007,cg00939106,cg00991297,cg00992385,cg01038750,cg01068006,cg01087832,cg01100203,cg0…	GSM878637	1
1.087	0.817	Fetal_Muscle_Leg	Fetal Muscle	UW.Fetal_Muscle_Leg.ChromatinAccessibility.H-24409.DS20239.twopass.merge150.wgt10.zgt2.wig	cg00009088,cg00012397,cg00022558,cg00057393,cg00057569,cg00063703,cg00069314,cg00096104,cg00104570,cg00155485,cg00265863,cg00321703,cg00444740,cg00481457,cg00554442,cg00589006,cg00622654,cg00760067,cg00778858,cg00793227,cg00811771,cg00814065,cg00818473,cg00834924,cg00848480,cg00849368,cg00859739,cg00906130,cg00906319,cg00917642,cg00927294,cg00932007,cg00939106,cg00984146,cg00991297,cg00992385,cg0…	GSM878653	1
1.973	0.945	Fetal_Muscle_Lower_Limb_Skeletal	Fetal Muscle	UW.Fetal_Muscle_Lower_Limb_Skeletal.ChromatinAccessibility.H-24042.DS18174.twopass.merge150.wgt10.zgt2.wig	cg00000165,cg00012397,cg00017271,cg00022558,cg00057393,cg00057569,cg00063703,cg00067606,cg00069314,cg00096104,cg00104570,cg00155485,cg00265863,cg00321703,cg00443645,cg00481457,cg00554442,cg00560547,cg00589006,cg00622654,cg00626110,cg00686339,cg00699569,cg00760067,cg00778858,cg00793227,cg00810208,cg00811771,cg00814065,cg00818473,cg00834924,cg00848480,cg00849368,cg00859739,cg00889599,cg00906130,cg0…	GSM774238	1
0.611	0.694	Fetal_Muscle_Trunk	Fetal Muscle	UW.Fetal_Muscle_Trunk.ChromatinAccessibility.H-23941.DS17827.twopass.merge150.wgt10.zgt2.wig	cg00009088,cg00012397,cg00017271,cg00057393,cg00057569,cg00063703,cg00069314,cg00104570,cg00155485,cg00265863,cg00321703,cg00444740,cg00554442,cg00589006,cg00622654,cg00686339,cg00778858,cg00793227,cg00814065,cg00818473,cg00834924,cg00848480,cg00849368,cg00859739,cg00906130,cg00906319,cg00917642,cg00927294,cg00932007,cg00939106,cg00991297,cg00992385,cg01038750,cg01044961,cg01068006,cg01077846,cg0…	GSM701533	1
2.461	0.977	Fetal_Muscle_Trunk	Fetal Muscle	UW.Fetal_Muscle_Trunk.ChromatinAccessibility.H-24409.DS20242.twopass.merge150.wgt10.zgt2.wig	cg00009088,cg00012397,cg00017271,cg00057393,cg00057569,cg00063703,cg00069314,cg00096104,cg00104570,cg00155485,cg00244854,cg00265863,cg00312921,cg00316222,cg00321703,cg00443645,cg00449384,cg00481457,cg00554442,cg00589006,cg00622654,cg00686339,cg00778858,cg00793227,cg00795616,cg00811771,cg00814065,cg00818473,cg00834924,cg00848480,cg00849368,cg00859739,cg00889599,cg00906130,cg00906319,cg00917642,cg0…	GSM878654	1
2.188	0.964	Fetal_Muscle_Trunk	Fetal Muscle	UW.Fetal_Muscle_Trunk.ChromatinAccessibility.H-24507.DS20544.twopass.merge150.wgt10.zgt2.wig	cg00000165,cg00012397,cg00017271,cg00022558,cg00057393,cg00057569,cg00063703,cg00069314,cg00096104,cg00104570,cg00155485,cg00265863,cg00312921,cg00321703,cg00443645,cg00444740,cg00481457,cg00554442,cg00589006,cg00622654,cg00778858,cg00793227,cg00811771,cg00814065,cg00818473,cg00834924,cg00848480,cg00849368,cg00859739,cg00906130,cg00906319,cg00917642,cg00927294,cg00932007,cg00939106,cg00984146,cg0…	GSM878664	1
0.817	0.758	Fetal_Muscle_Upper_Limb_Skeletal	Fetal Muscle	UW.Fetal_Muscle_Upper_Limb_Skeletal.ChromatinAccessibility.H-23887.DS17661.twopass.merge150.wgt10.zgt2.wig	cg00012397,cg00057393,cg00057569,cg00063703,cg00069314,cg00096104,cg00104570,cg00155485,cg00265863,cg00321703,cg00444740,cg00554442,cg00563352,cg00622654,cg00699569,cg00778858,cg00793227,cg00814065,cg00818473,cg00834924,cg00849368,cg00859739,cg00906130,cg00906319,cg00927294,cg00932007,cg00939106,cg00991297,cg00992385,cg01038750,cg01068006,cg01072968,cg01077846,cg01087832,cg01100203,cg01114937,cg0…	GSM701522	1
2.566	0.983	Fetal_Muscle_Upper_Trunk	Fetal Muscle	UW.Fetal_Muscle_Upper_Trunk.ChromatinAccessibility.H-23887.DS17664.twopass.merge150.wgt10.zgt2.wig	cg00000165,cg00009088,cg00012397,cg00017271,cg00057393,cg00057569,cg00063703,cg00069314,cg00096104,cg00104570,cg00155485,cg00244854,cg00265863,cg00312921,cg00316222,cg00321703,cg00469814,cg00481457,cg00554442,cg00554973,cg00563352,cg00589006,cg00622654,cg00699569,cg00778858,cg00793227,cg00811771,cg00814065,cg00818473,cg00834924,cg00849368,cg00859739,cg00906130,cg00906319,cg00917642,cg00927294,cg0…	GSM774218	1
-1.324	0.131	Fetal_Placenta	Fetal Placenta	UW.Fetal_Placenta.ChromatinAccessibility.H-23887.DS17639.twopass.merge150.wgt10.zgt2.wig	cg00009088,cg00012397,cg00057393,cg00057569,cg00063703,cg00069314,cg00104570,cg00155485,cg00265863,cg00321703,cg00380860,cg00444740,cg00481457,cg00554442,cg00589006,cg00599914,cg00622654,cg00628211,cg00686339,cg00721062,cg00778858,cg00811771,cg00814065,cg00818473,cg00834924,cg00848480,cg00849368,cg00859739,cg00906130,cg00906319,cg00917642,cg00927294,cg00932007,cg00939106,cg00991297,cg00992385,cg0…	GSM774215	1
-1.338	0.132	Fetal_Placenta	Fetal Placenta	UW.Fetal_Placenta.ChromatinAccessibility.H-23914.DS17744.twopass.merge150.wgt10.zgt2.wig	cg00009088,cg00012397,cg00057393,cg00057569,cg00063703,cg00069314,cg00104570,cg00155485,cg00265863,cg00321703,cg00444740,cg00481457,cg00554442,cg00589006,cg00599914,cg00622654,cg00778858,cg00811771,cg00814065,cg00818473,cg00834924,cg00849368,cg00859739,cg00906130,cg00906319,cg00927294,cg00932007,cg00939106,cg00991297,cg00992385,cg01038750,cg01068006,cg01077846,cg01087832,cg01100203,cg01114937,cg0…	GSM774219	1
-1.008	0.197	Fetal_Placenta	Fetal Placenta	UW.Fetal_Placenta.ChromatinAccessibility.H-24272.DS19391.twopass.merge150.wgt10.zgt2.wig	cg00009088,cg00012397,cg00057393,cg00057569,cg00063703,cg00069314,cg00104570,cg00155485,cg00265863,cg00321703,cg00481457,cg00554442,cg00589006,cg00599914,cg00622654,cg00686339,cg00778858,cg00795616,cg00797152,cg00814065,cg00818473,cg00834924,cg00848480,cg00849368,cg00859739,cg00906130,cg00906319,cg00927294,cg00932007,cg00939106,cg00991297,cg00992385,cg01038750,cg01044961,cg01068006,cg01077846,cg0…	GSM817219	1
-0.067	0.478	Fetal_Placenta	Fetal Placenta	UW.Fetal_Placenta.ChromatinAccessibility.H-24409.DS20346.twopass.merge150.wgt10.zgt2.wig	cg00009088,cg00012397,cg00057393,cg00057569,cg00063703,cg00069314,cg00096104,cg00104570,cg00155485,cg00265863,cg00312921,cg00321703,cg00380860,cg00481457,cg00554442,cg00589006,cg00599914,cg00622654,cg00686339,cg00760067,cg00778858,cg00814065,cg00834924,cg00848480,cg00849368,cg00859739,cg00906130,cg00906319,cg00927294,cg00932007,cg00939106,cg00991297,cg00992385,cg01038750,cg01044961,cg01068006,cg0…	GSM878659	1
3.228	0.996	Fetal_Renal_Cortex_Left	Fetal Renal Cortex	UW.Fetal_Renal_Cortex_Left.ChromatinAccessibility.H-23871.DS17550.twopass.merge150.wgt10.zgt2.wig	cg00000165,cg00009088,cg00012397,cg00022558,cg00057393,cg00057569,cg00063703,cg00067606,cg00069314,cg00096104,cg00104570,cg00155485,cg00265863,cg00312921,cg00316222,cg00321703,cg00380860,cg00443645,cg00481457,cg00554442,cg00560547,cg00589006,cg00622654,cg00686339,cg00760067,cg00778858,cg00793227,cg00810208,cg00811771,cg00814065,cg00818473,cg00834924,cg00848480,cg00849368,cg00859739,cg00906130,cg0…	GSM701519	1
2.257	0.973	Fetal_Renal_Cortex_Left	Fetal Renal Cortex	UW.Fetal_Renal_Cortex_Left.ChromatinAccessibility.H-24111.DS18542.twopass.merge150.wgt10.zgt2.wig	cg00000165,cg00021978,cg00057393,cg00057569,cg00063703,cg00067606,cg00069314,cg00096104,cg00104570,cg00155485,cg00265863,cg00312921,cg00316222,cg00321703,cg00380860,cg00444740,cg00481457,cg00554442,cg00589006,cg00622654,cg00778858,cg00793227,cg00811771,cg00814065,cg00818473,cg00848480,cg00849368,cg00859739,cg00906130,cg00906319,cg00927294,cg00932007,cg00939106,cg00984146,cg00991297,cg00992385,cg0…	GSM817190	1
4.049	0.999	Fetal_Renal_Cortex_Left	Fetal Renal Cortex	UW.Fetal_Renal_Cortex_Left.ChromatinAccessibility.H-24169.DS18931.twopass.merge150.wgt10.zgt2.wig	cg00000165,cg00009088,cg00012397,cg00022558,cg00057393,cg00057569,cg00063703,cg00067606,cg00069314,cg00096104,cg00104570,cg00155485,cg00265863,cg00312921,cg00316222,cg00321703,cg00380860,cg00481457,cg00554442,cg00589006,cg00622654,cg00628211,cg00686339,cg00778858,cg00793227,cg00811771,cg00814065,cg00818473,cg00834924,cg00848480,cg00849368,cg00859739,cg00906130,cg00906319,cg00927294,cg00932007,cg0…	GSM817203	1
3.088	0.994	Fetal_Renal_Cortex_Left	Fetal Renal Cortex	UW.Fetal_Renal_Cortex_Left.ChromatinAccessibility.H-24232.DS19257.twopass.merge150.wgt10.zgt2.wig	cg00000165,cg00009088,cg00012397,cg00022558,cg00057393,cg00057569,cg00063703,cg00067606,cg00069314,cg00096104,cg00104570,cg00155485,cg00265863,cg00312921,cg00316222,cg00321703,cg00380860,cg00443645,cg00469814,cg00481457,cg00554442,cg00560547,cg00563352,cg00589006,cg00622654,cg00778858,cg00793227,cg00810208,cg00811771,cg00814065,cg00818473,cg00834924,cg00848480,cg00849368,cg00859739,cg00906130,cg0…	GSM817211	1
3.057	0.995	Fetal_Renal_Cortex_Right	Fetal Renal Cortex	UW.Fetal_Renal_Cortex_Right.ChromatinAccessibility.H-23871.DS17545.twopass.merge150.wgt10.zgt2.wig	cg00000165,cg00022558,cg00057393,cg00057569,cg00063703,cg00069314,cg00096104,cg00104570,cg00155485,cg00265863,cg00312921,cg00316222,cg00321703,cg00380860,cg00469814,cg00481457,cg00554442,cg00563352,cg00622654,cg00628211,cg00676269,cg00686339,cg00726151,cg00778858,cg00793227,cg00811771,cg00814065,cg00818473,cg00848480,cg00849368,cg00859739,cg00906130,cg00906319,cg00927294,cg00932007,cg00939106,cg0…	GSM701517	1
3.023	0.993	Fetal_Renal_Cortex_Right	Fetal Renal Cortex	UW.Fetal_Renal_Cortex_Right.ChromatinAccessibility.H-24169.DS18928.twopass.merge150.wgt10.zgt2.wig	cg00000165,cg00012397,cg00022558,cg00057393,cg00057569,cg00063703,cg00069314,cg00096104,cg00104570,cg00155485,cg00265863,cg00312921,cg00321703,cg00380860,cg00443645,cg00444740,cg00481457,cg00554442,cg00560547,cg00589006,cg00622654,cg00626110,cg00628211,cg00778858,cg00793227,cg00811771,cg00814065,cg00818473,cg00848480,cg00849368,cg00859739,cg00906130,cg00906319,cg00927294,cg00932007,cg00939106,cg0…	GSM817202	1
4.218	1	Fetal_Renal_Cortex_Right	Fetal Renal Cortex	UW.Fetal_Renal_Cortex_Right.ChromatinAccessibility.H-24232.DS19254.twopass.merge150.wgt10.zgt2.wig	cg00000165,cg00009088,cg00012397,cg00022558,cg00057393,cg00057569,cg00063703,cg00067606,cg00069314,cg00096104,cg00104570,cg00155485,cg00265863,cg00312921,cg00316222,cg00321703,cg00380860,cg00444740,cg00481457,cg00554442,cg00560547,cg00563352,cg00589006,cg00622654,cg00626110,cg00628211,cg00778858,cg00793227,cg00811771,cg00814065,cg00818473,cg00848480,cg00849368,cg00859739,cg00906130,cg00906319,cg0…	GSM817210	1
3.901	0.999	Fetal_Renal_Cortex	Fetal Renal Cortex	UW.Fetal_Renal_Cortex.ChromatinAccessibility.H-23769.DS17307.twopass.merge150.wgt10.zgt2.wig	cg00000165,cg00009088,cg00012397,cg00022558,cg00057393,cg00057569,cg00063703,cg00067606,cg00069314,cg00096104,cg00104570,cg00155485,cg00265863,cg00312921,cg00316222,cg00321703,cg00380860,cg00443645,cg00481457,cg00554442,cg00560547,cg00589006,cg00622654,cg00626110,cg00778858,cg00793227,cg00811771,cg00814065,cg00818473,cg00834924,cg00848480,cg00849368,cg00859739,cg00906130,cg00906319,cg00917642,cg0…	GSM701494	1
2.233	0.968	Fetal_Renal_Cortex	Fetal Renal Cortex	UW.Fetal_Renal_Cortex.ChromatinAccessibility.H-23790.DS17387.twopass.merge150.wgt10.zgt2.wig	cg00000165,cg00012397,cg00022558,cg00057393,cg00057569,cg00063703,cg00067606,cg00069314,cg00096104,cg00104570,cg00155485,cg00265863,cg00312921,cg00316222,cg00321703,cg00443645,cg00481457,cg00554442,cg00560547,cg00589006,cg00622654,cg00626110,cg00686339,cg00778858,cg00793227,cg00810208,cg00811771,cg00814065,cg00818473,cg00834924,cg00848480,cg00849368,cg00859739,cg00906130,cg00906319,cg00927294,cg0…	GSM701502	1
2.536	0.979	Fetal_Renal_Cortex	Fetal Renal Cortex	UW.Fetal_Renal_Cortex.ChromatinAccessibility.H-23833.DS17455.twopass.merge150.wgt10.zgt2.wig	cg00009088,cg00012397,cg00022558,cg00057393,cg00057569,cg00063703,cg00067606,cg00069314,cg00096104,cg00104570,cg00155485,cg00265863,cg00312921,cg00316222,cg00321703,cg00481457,cg00554442,cg00560547,cg00563352,cg00589006,cg00622654,cg00626110,cg00628211,cg00686339,cg00778858,cg00793227,cg00811771,cg00814065,cg00818473,cg00834924,cg00848480,cg00849368,cg00859739,cg00906130,cg00906319,cg00927294,cg0…	GSM701511	1
2.623	0.984	Fetal_Renal_Cortex	Fetal Renal Cortex	UW.Fetal_Renal_Cortex.ChromatinAccessibility.H-23914.DS17756.twopass.merge150.wgt10.zgt2.wig	cg00012397,cg00022558,cg00057393,cg00057569,cg00063703,cg00067606,cg00069314,cg00104570,cg00155485,cg00265863,cg00321703,cg00554442,cg00622654,cg00628211,cg00778858,cg00793227,cg00811771,cg00814065,cg00818473,cg00834924,cg00848480,cg00849368,cg00859739,cg00906130,cg00906319,cg00927294,cg00932007,cg00939106,cg00984146,cg00991297,cg01038750,cg01044961,cg01068006,cg01072968,cg01087832,cg01100203,cg0…	GSM701529	1
3.673	0.998	Fetal_Renal_Cortex	Fetal Renal Cortex	UW.Fetal_Renal_Cortex.ChromatinAccessibility.H-23941.DS17804.twopass.merge150.wgt10.zgt2.wig	cg00012397,cg00022558,cg00057393,cg00057569,cg00063703,cg00067606,cg00069314,cg00096104,cg00104570,cg00155485,cg00265863,cg00316222,cg00321703,cg00443645,cg00444740,cg00469814,cg00481457,cg00554442,cg00560547,cg00589006,cg00622654,cg00628211,cg00778858,cg00793227,cg00811771,cg00814065,cg00818473,cg00834924,cg00848480,cg00849368,cg00859739,cg00906130,cg00906319,cg00927294,cg00932007,cg00939106,cg0…	GSM701532	1
3.925	0.999	Fetal_Renal_Cortex	Fetal Renal Cortex	UW.Fetal_Renal_Cortex.ChromatinAccessibility.H-24078.DS18428.twopass.merge150.wgt10.zgt2.wig	cg00000165,cg00012397,cg00017271,cg00022558,cg00057393,cg00057569,cg00063703,cg00067606,cg00069314,cg00096104,cg00104570,cg00155485,cg00265863,cg00312921,cg00316222,cg00321703,cg00380860,cg00443645,cg00469814,cg00481457,cg00554442,cg00560547,cg00589006,cg00622654,cg00686339,cg00778858,cg00793227,cg00811771,cg00814065,cg00818473,cg00834924,cg00848480,cg00849368,cg00859739,cg00889599,cg00906130,cg0…	GSM817176	1
4.248	1	Fetal_Renal_Cortex	Fetal Renal Cortex	UW.Fetal_Renal_Cortex.ChromatinAccessibility.H-24259.DS19388.twopass.merge150.wgt10.zgt2.wig	cg00000165,cg00009088,cg00012397,cg00022558,cg00057393,cg00057569,cg00063703,cg00067606,cg00069314,cg00096104,cg00104570,cg00155485,cg00265863,cg00312921,cg00316222,cg00321703,cg00481457,cg00554442,cg00560547,cg00622654,cg00626110,cg00628211,cg00686339,cg00778858,cg00793227,cg00810208,cg00811771,cg00814065,cg00818473,cg00834924,cg00848480,cg00849368,cg00859739,cg00906130,cg00906319,cg00927294,cg0…	GSM878629	1
4.442	1	Fetal_Renal_Cortex	Fetal Renal Cortex	UW.Fetal_Renal_Cortex.ChromatinAccessibility.H-24493.DS20568.twopass.merge150.wgt10.zgt2.wig	cg00000165,cg00009088,cg00012397,cg00022558,cg00057393,cg00057569,cg00063703,cg00067606,cg00069314,cg00096104,cg00104570,cg00155485,cg00265863,cg00312921,cg00316222,cg00321703,cg00443645,cg00444740,cg00481457,cg00554442,cg00589006,cg00622654,cg00626110,cg00628211,cg00686339,cg00778858,cg00793227,cg00797152,cg00810208,cg00811771,cg00814065,cg00818473,cg00834924,cg00848480,cg00849368,cg00859739,cg0…	GSM878667	1
2.164	0.964	Fetal_Renal_Pelvis_Left	Fetal Renal Pelvis	UW.Fetal_Renal_Pelvis_Left.ChromatinAccessibility.H-23871.DS17553.twopass.merge150.wgt10.zgt2.wig	cg00000165,cg00009088,cg00012397,cg00022558,cg00057393,cg00057569,cg00063703,cg00067606,cg00069314,cg00096104,cg00104570,cg00155485,cg00265863,cg00312921,cg00316222,cg00321703,cg00380860,cg00481457,cg00554442,cg00589006,cg00622654,cg00760067,cg00778858,cg00793227,cg00811771,cg00814065,cg00818473,cg00834924,cg00848480,cg00849368,cg00859739,cg00889599,cg00906130,cg00906319,cg00917642,cg00927294,cg0…	GSM701520	1
3.411	0.997	Fetal_Renal_Pelvis_Left	Fetal Renal Pelvis	UW.Fetal_Renal_Pelvis_Left.ChromatinAccessibility.H-24111.DS18666.twopass.merge150.wgt10.zgt2.wig	cg00000165,cg00009088,cg00012397,cg00022558,cg00057393,cg00057569,cg00063703,cg00067606,cg00069314,cg00096104,cg00104570,cg00155485,cg00265863,cg00298921,cg00321703,cg00481457,cg00554442,cg00560547,cg00563352,cg00589006,cg00622654,cg00628211,cg00778858,cg00793227,cg00811771,cg00814065,cg00818473,cg00834924,cg00848480,cg00849368,cg00859739,cg00906130,cg00906319,cg00927294,cg00932007,cg00939106,cg0…	GSM817193	1
2.66	0.986	Fetal_Renal_Pelvis_Left	Fetal Renal Pelvis	UW.Fetal_Renal_Pelvis_Left.ChromatinAccessibility.H-24169.DS18964.twopass.merge150.wgt10.zgt2.wig	cg00000165,cg00012397,cg00057393,cg00057569,cg00063703,cg00067606,cg00069314,cg00096104,cg00104570,cg00155485,cg00265863,cg00316222,cg00321703,cg00380860,cg00443645,cg00481457,cg00554442,cg00560547,cg00563352,cg00589006,cg00622654,cg00626110,cg00628211,cg00778858,cg00793227,cg00810208,cg00811771,cg00814065,cg00818473,cg00834924,cg00848480,cg00849368,cg00859739,cg00906130,cg00906319,cg00927294,cg0…	GSM817205	1
3.715	0.999	Fetal_Renal_Pelvis_Left	Fetal Renal Pelvis	UW.Fetal_Renal_Pelvis_Left.ChromatinAccessibility.H-24232.DS19238.twopass.merge150.wgt10.zgt2.wig	cg00012397,cg00022558,cg00057393,cg00057569,cg00063703,cg00067606,cg00069314,cg00096104,cg00104570,cg00155485,cg00265863,cg00312921,cg00316222,cg00321703,cg00443645,cg00444740,cg00481457,cg00554442,cg00560547,cg00589006,cg00622654,cg00778858,cg00793227,cg00810208,cg00811771,cg00814065,cg00818473,cg00834924,cg00848480,cg00849368,cg00859739,cg00906130,cg00906319,cg00927294,cg00932007,cg00939106,cg0…	GSM817209	1
2.623	0.983	Fetal_Renal_Pelvis_Right	Fetal Renal Pelvis	UW.Fetal_Renal_Pelvis_Right.ChromatinAccessibility.H-23871.DS17548.twopass.merge150.wgt10.zgt2.wig	cg00000165,cg00012397,cg00022558,cg00057393,cg00057569,cg00063703,cg00067606,cg00069314,cg00096104,cg00104570,cg00155485,cg00265863,cg00312921,cg00316222,cg00321703,cg00380860,cg00428296,cg00444740,cg00481457,cg00554442,cg00560547,cg00589006,cg00622654,cg00626110,cg00778858,cg00811771,cg00814065,cg00818473,cg00834924,cg00848480,cg00849368,cg00859739,cg00889599,cg00906130,cg00906319,cg00917642,cg0…	GSM701518	1
2.537	0.981	Fetal_Renal_Pelvis_Right	Fetal Renal Pelvis	UW.Fetal_Renal_Pelvis_Right.ChromatinAccessibility.H-24111.DS18663.twopass.merge150.wgt10.zgt2.wig	cg00000165,cg00009088,cg00012397,cg00022558,cg00057393,cg00057569,cg00063703,cg00069314,cg00096104,cg00104570,cg00155485,cg00265863,cg00312921,cg00316222,cg00321703,cg00380860,cg00469814,cg00481457,cg00554442,cg00589006,cg00622654,cg00626110,cg00628211,cg00778858,cg00793227,cg00811771,cg00814065,cg00818473,cg00834924,cg00848480,cg00849368,cg00859739,cg00906130,cg00906319,cg00917642,cg00927294,cg0…	GSM817192	1
2.829	0.99	Fetal_Renal_Pelvis_Right	Fetal Renal Pelvis	UW.Fetal_Renal_Pelvis_Right.ChromatinAccessibility.H-24169.DS18961.twopass.merge150.wgt10.zgt2.wig	cg00000165,cg00009088,cg00012397,cg00022558,cg00057393,cg00057569,cg00063703,cg00067606,cg00069314,cg00096104,cg00104570,cg00155485,cg00265863,cg00316222,cg00321703,cg00481457,cg00554442,cg00560547,cg00589006,cg00622654,cg00626110,cg00628211,cg00686339,cg00760067,cg00778858,cg00793227,cg00811771,cg00814065,cg00818473,cg00834924,cg00848480,cg00849368,cg00859739,cg00906130,cg00906319,cg00927294,cg0…	GSM817204	1
3.38	0.997	Fetal_Renal_Pelvis_Right	Fetal Renal Pelvis	UW.Fetal_Renal_Pelvis_Right.ChromatinAccessibility.H-24232.DS19235.twopass.merge150.wgt10.zgt2.wig	cg00000165,cg00009088,cg00012397,cg00057393,cg00057569,cg00063703,cg00067606,cg00069314,cg00096104,cg00104570,cg00155485,cg00238427,cg00265863,cg00316222,cg00321703,cg00443645,cg00444740,cg00481457,cg00554442,cg00560547,cg00589006,cg00622654,cg00628211,cg00686339,cg00778858,cg00811771,cg00814065,cg00818473,cg00834924,cg00848480,cg00849368,cg00859739,cg00906130,cg00906319,cg00927294,cg00932007,cg0…	GSM817208	1
2.888	0.992	Fetal_Renal_Pelvis	Fetal Renal Pelvis	UW.Fetal_Renal_Pelvis.ChromatinAccessibility.H-23790.DS17381.twopass.merge150.wgt10.zgt2.wig	cg00000165,cg00009088,cg00012397,cg00022558,cg00057393,cg00057569,cg00063703,cg00069314,cg00096104,cg00104570,cg00155485,cg00265863,cg00312921,cg00316222,cg00321703,cg00443645,cg00469814,cg00481457,cg00554442,cg00560547,cg00563352,cg00589006,cg00622654,cg00626110,cg00628211,cg00686339,cg00778858,cg00793227,cg00810208,cg00811771,cg00814065,cg00818473,cg00834924,cg00848480,cg00849368,cg00859739,cg0…	GSM701501	1
2.766	0.989	Fetal_Renal_Pelvis	Fetal Renal Pelvis	UW.Fetal_Renal_Pelvis.ChromatinAccessibility.H-23833.DS17451.twopass.merge150.wgt10.zgt2.wig	cg00000165,cg00009088,cg00012397,cg00022558,cg00057393,cg00057569,cg00063703,cg00067606,cg00069314,cg00096104,cg00104570,cg00155485,cg00265863,cg00316222,cg00321703,cg00380860,cg00481457,cg00554442,cg00560547,cg00589006,cg00622654,cg00626110,cg00778858,cg00810208,cg00811771,cg00814065,cg00818473,cg00834924,cg00848480,cg00849368,cg00859739,cg00906130,cg00906319,cg00927294,cg00932007,cg00939106,cg0…	GSM701510	1
3.659	0.998	Fetal_Renal_Pelvis	Fetal Renal Pelvis	UW.Fetal_Renal_Pelvis.ChromatinAccessibility.H-23914.DS17760.twopass.merge150.wgt10.zgt2.wig	cg00000165,cg00009088,cg00012397,cg00022558,cg00057393,cg00057569,cg00063703,cg00069314,cg00096104,cg00104570,cg00155485,cg00265863,cg00312921,cg00316222,cg00321703,cg00380860,cg00443645,cg00481457,cg00554442,cg00560547,cg00577364,cg00589006,cg00622654,cg00626110,cg00686339,cg00778858,cg00797152,cg00810208,cg00811771,cg00814065,cg00818473,cg00834924,cg00848480,cg00849368,cg00859739,cg00906130,cg0…	GSM774222	1
3.405	0.996	Fetal_Renal_Pelvis	Fetal Renal Pelvis	UW.Fetal_Renal_Pelvis.ChromatinAccessibility.H-24005.DS18088.twopass.merge150.wgt10.zgt2.wig	cg00012397,cg00022558,cg00057393,cg00057569,cg00063703,cg00067606,cg00069314,cg00096104,cg00104570,cg00155485,cg00265863,cg00312921,cg00321703,cg00481457,cg00554442,cg00560547,cg00589006,cg00622654,cg00778858,cg00793227,cg00797152,cg00810208,cg00811771,cg00814065,cg00818473,cg00848480,cg00849368,cg00859739,cg00906130,cg00906319,cg00927294,cg00932007,cg00939106,cg00984146,cg00991297,cg01038750,cg0…	GSM774236	1
3.453	0.998	Fetal_Renal_Pelvis	Fetal Renal Pelvis	UW.Fetal_Renal_Pelvis.ChromatinAccessibility.H-24078.DS18431.twopass.merge150.wgt10.zgt2.wig	cg00000165,cg00009088,cg00012397,cg00057393,cg00057569,cg00063703,cg00067606,cg00069314,cg00096104,cg00104570,cg00155485,cg00265863,cg00316222,cg00321703,cg00449384,cg00481457,cg00554442,cg00560547,cg00563352,cg00589006,cg00622654,cg00626110,cg00628211,cg00778858,cg00793227,cg00811771,cg00814065,cg00818473,cg00834924,cg00848480,cg00849368,cg00859739,cg00906130,cg00906319,cg00927294,cg00932007,cg0…	GSM817177	1
3.277	0.997	Fetal_Renal_Pelvis	Fetal Renal Pelvis	UW.Fetal_Renal_Pelvis.ChromatinAccessibility.H-24259.DS19386.twopass.merge150.wgt10.zgt2.wig	cg00000165,cg00009088,cg00012397,cg00022558,cg00057393,cg00057569,cg00063703,cg00069314,cg00096104,cg00104570,cg00155485,cg00265863,cg00312921,cg00316222,cg00321703,cg00380860,cg00443645,cg00469814,cg00481457,cg00554442,cg00560547,cg00589006,cg00622654,cg00626110,cg00628211,cg00726151,cg00778858,cg00793227,cg00810208,cg00811771,cg00814065,cg00818473,cg00834924,cg00848480,cg00849368,cg00859739,cg0…	GSM817218	1
3.893	0.999	Fetal_Renal_Pelvis	Fetal Renal Pelvis	UW.Fetal_Renal_Pelvis.ChromatinAccessibility.H-24477.DS20448.twopass.merge150.wgt10.zgt2.wig	cg00000165,cg00009088,cg00012397,cg00022558,cg00057393,cg00057569,cg00063703,cg00067606,cg00069314,cg00096104,cg00104570,cg00155485,cg00265863,cg00312921,cg00316222,cg00321703,cg00380860,cg00443645,cg00444740,cg00481457,cg00554442,cg00560547,cg00563352,cg00589006,cg00622654,cg00626110,cg00628211,cg00686339,cg00778858,cg00793227,cg00797152,cg00810208,cg00811771,cg00814065,cg00818473,cg00834924,cg0…	GSM878662	1
-0.223	0.429	Fetal_Skin	Fetal Skin	UW.Fetal_Skin.ChromatinAccessibility.H-22337.DS10987.twopass.merge150.wgt10.zgt2.wig	cg00012397,cg00057393,cg00057569,cg00063703,cg00069314,cg00104570,cg00155485,cg00265863,cg00554442,cg00589006,cg00811771,cg00814065,cg00834924,cg00848480,cg00849368,cg00859739,cg00906130,cg00927294,cg00932007,cg00939106,cg00991297,cg01038750,cg01068006,cg01086446,cg01087832,cg01100203,cg01114937,cg01217180,cg01236751,cg01239708,cg01323148,cg01337508,cg01370122,cg01428378,cg01498883,cg01537486,cg0…	GSM817158	1
3.721	0.999	Fetal_Spinal_Cord	Fetal Spinal Cord	UW.Fetal_Spinal_Cord.ChromatinAccessibility.H-24111.DS18501.twopass.merge150.wgt10.zgt2.wig	cg00000165,cg00017271,cg00057393,cg00057569,cg00063703,cg00067606,cg00069314,cg00096104,cg00104570,cg00155485,cg00265863,cg00312921,cg00316222,cg00321703,cg00380860,cg00444740,cg00469814,cg00481457,cg00554442,cg00560547,cg00563352,cg00589006,cg00622654,cg00626110,cg00726151,cg00778858,cg00811771,cg00814065,cg00818473,cg00834924,cg00849368,cg00859739,cg00889599,cg00906130,cg00906319,cg00927294,cg0…	GSM817189	1
4.085	1	Fetal_Spinal_Cord	Fetal Spinal Cord	UW.Fetal_Spinal_Cord.ChromatinAccessibility.H-24409.DS20351.twopass.merge150.wgt10.zgt2.wig	cg00000165,cg00012397,cg00017271,cg00057393,cg00057569,cg00063703,cg00067606,cg00069314,cg00096104,cg00104570,cg00155485,cg00265863,cg00312921,cg00316222,cg00321703,cg00380860,cg00469814,cg00481457,cg00554442,cg00589006,cg00622654,cg00626110,cg00699569,cg00726151,cg00778858,cg00811771,cg00814065,cg00818473,cg00834924,cg00849368,cg00859739,cg00889599,cg00906130,cg00906319,cg00927294,cg00932007,cg0…	GSM878661	1
4.673	1	Fetal_Spinal_Cord	Fetal Spinal Cord	UW.Fetal_Spinal_Cord.ChromatinAccessibility.H-24493.DS20530.twopass.merge150.wgt10.zgt2.wig	cg00000165,cg00012397,cg00017271,cg00057393,cg00057569,cg00063703,cg00067606,cg00069314,cg00096104,cg00104570,cg00155485,cg00265863,cg00298921,cg00312921,cg00316222,cg00321703,cg00380860,cg00404788,cg00469814,cg00481457,cg00554442,cg00560547,cg00563352,cg00622654,cg00626110,cg00699569,cg00778858,cg00811771,cg00814065,cg00818473,cg00834924,cg00849368,cg00859739,cg00889599,cg00906130,cg00906319,cg0…	GSM878663	1
-1.806	0.0594	Fetal_Spleen	Fetal Spleen	UW.Fetal_Spleen.ChromatinAccessibility.H-23399.DS17448.twopass.merge150.wgt10.zgt2.wig	cg00009088,cg00057569,cg00063703,cg00069314,cg00096104,cg00104570,cg00155485,cg00265863,cg00321703,cg00481457,cg00554442,cg00589006,cg00699569,cg00811771,cg00814065,cg00834924,cg00849368,cg00859739,cg00906130,cg00906319,cg00927294,cg00932007,cg00939106,cg00991297,cg00992385,cg01038750,cg01068006,cg01077846,cg01086446,cg01087832,cg01100203,cg01114937,cg01157404,cg01217180,cg01236751,cg01288184,cg0…	GSM701509	1
2.551	0.978	Fetal_Stomach	Fetal Stomach	UW.Fetal_Stomach.ChromatinAccessibility.H-23589.DS16530.twopass.merge150.wgt10.zgt2.wig	cg00000165,cg00009088,cg00012397,cg00057393,cg00057569,cg00063703,cg00067606,cg00069314,cg00096104,cg00104570,cg00155485,cg00265863,cg00316222,cg00321703,cg00380860,cg00443645,cg00481457,cg00554442,cg00560547,cg00589006,cg00622654,cg00686339,cg00778858,cg00811771,cg00814065,cg00818473,cg00834924,cg00848480,cg00849368,cg00859739,cg00906130,cg00906319,cg00917642,cg00927294,cg00932007,cg00939106,cg0…	GSM774202	1
3.415	0.998	Fetal_Stomach	Fetal Stomach	UW.Fetal_Stomach.ChromatinAccessibility.H-23758.DS17172.twopass.merge150.wgt10.zgt2.wig	cg00000165,cg00009088,cg00012397,cg00057393,cg00057569,cg00063703,cg00067606,cg00069314,cg00096104,cg00104570,cg00155485,cg00265863,cg00312921,cg00316222,cg00321703,cg00380860,cg00443645,cg00481457,cg00554442,cg00554973,cg00560547,cg00589006,cg00622654,cg00626110,cg00778858,cg00811771,cg00814065,cg00818473,cg00834924,cg00848480,cg00849368,cg00859739,cg00889599,cg00906130,cg00906319,cg00927294,cg0…	GSM774212	1
1.742	0.917	Fetal_Stomach	Fetal Stomach	UW.Fetal_Stomach.ChromatinAccessibility.H-23769.DS17325.twopass.merge150.wgt10.zgt2.wig	cg00000165,cg00009088,cg00012397,cg00022558,cg00057393,cg00057569,cg00063703,cg00069314,cg00096104,cg00104570,cg00155485,cg00265863,cg00316222,cg00321703,cg00481457,cg00554442,cg00560547,cg00577364,cg00589006,cg00622654,cg00626110,cg00778858,cg00814065,cg00818473,cg00848480,cg00849368,cg00859739,cg00906130,cg00906319,cg00917642,cg00927294,cg00932007,cg00939106,cg00984146,cg00991297,cg01038750,cg0…	GSM701498	1
0.697	0.723	Fetal_Stomach	Fetal Stomach	UW.Fetal_Stomach.ChromatinAccessibility.H-23887.DS17659.twopass.merge150.wgt10.zgt2.wig	cg00012397,cg00057393,cg00057569,cg00063703,cg00069314,cg00096104,cg00104570,cg00155485,cg00265863,cg00321703,cg00443645,cg00481457,cg00554442,cg00622654,cg00686339,cg00760067,cg00778858,cg00793227,cg00797152,cg00814065,cg00818473,cg00834924,cg00849368,cg00859739,cg00906130,cg00906319,cg00927294,cg00932007,cg00939106,cg00991297,cg00992385,cg01038750,cg01068006,cg01086446,cg01087832,cg01100203,cg0…	GSM701521	1
-0.595	0.322	Fetal_Stomach	Fetal Stomach	UW.Fetal_Stomach.ChromatinAccessibility.H-23914.DS17750.twopass.merge150.wgt10.zgt2.wig	cg00009088,cg00012397,cg00057393,cg00057569,cg00063703,cg00069314,cg00104570,cg00155485,cg00265863,cg00380860,cg00443645,cg00444740,cg00481457,cg00554442,cg00622654,cg00778858,cg00810208,cg00814065,cg00818473,cg00834924,cg00849368,cg00859739,cg00906130,cg00927294,cg00932007,cg00939106,cg00991297,cg01038750,cg01068006,cg01086446,cg01087832,cg01100203,cg01114937,cg01217180,cg01236751,cg01288184,cg0…	GSM701528	1
1.823	0.935	Fetal_Stomach	Fetal Stomach	UW.Fetal_Stomach.ChromatinAccessibility.H-23964.DS17878.twopass.merge150.wgt10.zgt2.wig	cg00009088,cg00012397,cg00057393,cg00057569,cg00063703,cg00067606,cg00069314,cg00096104,cg00104570,cg00155485,cg00265863,cg00321703,cg00380860,cg00443645,cg00481457,cg00554442,cg00560547,cg00563352,cg00577364,cg00589006,cg00622654,cg00626110,cg00686339,cg00778858,cg00811771,cg00814065,cg00818473,cg00834924,cg00849368,cg00859739,cg00906130,cg00906319,cg00917642,cg00927294,cg00932007,cg00939106,cg0…	GSM701538	1
2.562	0.981	Fetal_Stomach	Fetal Stomach	UW.Fetal_Stomach.ChromatinAccessibility.H-24005.DS17963.twopass.merge150.wgt10.zgt2.wig	cg00000165,cg00012397,cg00022558,cg00057393,cg00057569,cg00063703,cg00067606,cg00069314,cg00096104,cg00104570,cg00155485,cg00265863,cg00316222,cg00321703,cg00380860,cg00481457,cg00554442,cg00554973,cg00560547,cg00589006,cg00622654,cg00626110,cg00686339,cg00778858,cg00793227,cg00811771,cg00814065,cg00818473,cg00834924,cg00848480,cg00849368,cg00859739,cg00889599,cg00906130,cg00906319,cg00927294,cg0…	GSM774232	1
3.196	0.994	Fetal_Stomach	Fetal Stomach	UW.Fetal_Stomach.ChromatinAccessibility.H-24078.DS18389.twopass.merge150.wgt10.zgt2.wig	cg00000165,cg00009088,cg00012397,cg00057393,cg00057569,cg00063703,cg00067606,cg00069314,cg00096104,cg00104570,cg00155485,cg00265863,cg00316222,cg00321703,cg00428296,cg00443645,cg00449384,cg00481457,cg00554442,cg00554973,cg00560547,cg00589006,cg00622654,cg00626110,cg00686339,cg00778858,cg00793227,cg00811771,cg00814065,cg00818473,cg00834924,cg00849368,cg00859739,cg00889599,cg00906130,cg00906319,cg0…	GSM817173	1
2.576	0.983	Fetal_Stomach	Fetal Stomach	UW.Fetal_Stomach.ChromatinAccessibility.H-24125.DS18821.twopass.merge150.wgt10.zgt2.wig	cg00009088,cg00057393,cg00057569,cg00063703,cg00067606,cg00069314,cg00096104,cg00104570,cg00155485,cg00265863,cg00312921,cg00316222,cg00321703,cg00380860,cg00481457,cg00554442,cg00554973,cg00560547,cg00563352,cg00589006,cg00622654,cg00626110,cg00704734,cg00778858,cg00811771,cg00814065,cg00818473,cg00834924,cg00849368,cg00859739,cg00906130,cg00906319,cg00917642,cg00927294,cg00932007,cg00939106,cg0…	GSM817199	1
1.555	0.897	Fetal_Stomach	Fetal Stomach	UW.Fetal_Stomach.ChromatinAccessibility.H-24401.DS20349.twopass.merge150.wgt10.zgt2.wig	cg00000165,cg00009088,cg00012397,cg00057393,cg00057569,cg00063703,cg00067606,cg00069314,cg00096104,cg00104570,cg00155485,cg00265863,cg00316222,cg00321703,cg00380860,cg00481457,cg00554442,cg00589006,cg00622654,cg00626110,cg00699569,cg00778858,cg00793227,cg00814065,cg00818473,cg00834924,cg00848480,cg00849368,cg00859739,cg00906130,cg00906319,cg00927294,cg00932007,cg00939106,cg00991297,cg00992385,cg0…	GSM878660	1
2.415	0.976	Fetal_Stomach	Fetal Stomach	UW.Fetal_Stomach.ChromatinAccessibility.H-24507.DS20546.twopass.merge150.wgt10.zgt2.wig	cg00000165,cg00009088,cg00012397,cg00057393,cg00057569,cg00063703,cg00069314,cg00096104,cg00104570,cg00155485,cg00265863,cg00316222,cg00321703,cg00481457,cg00554442,cg00560547,cg00589006,cg00622654,cg00626110,cg00686339,cg00760067,cg00778858,cg00795616,cg00811771,cg00814065,cg00818473,cg00834924,cg00848480,cg00849368,cg00859739,cg00906130,cg00906319,cg00927294,cg00932007,cg00939106,cg00991297,cg0…	GSM878665	1
3.239	0.995	Fetal_Testes	Fetal Testes	UW.Fetal_Testes.ChromatinAccessibility.H24198_H23640_H24042.DS18942.twopass.merge150.wgt10.zgt2.wig	cg00012397,cg00057393,cg00057569,cg00063703,cg00069314,cg00096104,cg00104570,cg00155485,cg00265863,cg00321703,cg00444740,cg00481457,cg00554442,cg00622654,cg00626110,cg00699569,cg00778858,cg00793227,cg00811771,cg00814065,cg00818473,cg00834924,cg00848480,cg00849368,cg00859739,cg00906130,cg00906319,cg00927294,cg00932007,cg00939106,cg00984146,cg00991297,cg00992385,cg01038750,cg01044961,cg01068006,cg0…	GSM878617	1
-1.928	0.049	Fetal_Thymus	Fetal Thymus	UW.Fetal_Thymus.ChromatinAccessibility.H-23589.DS16490.twopass.merge150.wgt10.zgt2.wig	cg00009088,cg00057569,cg00069314,cg00096104,cg00104570,cg00155485,cg00265863,cg00312921,cg00316222,cg00321703,cg00481457,cg00554442,cg00554973,cg00589006,cg00814065,cg00818473,cg00834924,cg00849368,cg00859739,cg00906130,cg00906319,cg00932007,cg00939106,cg00991297,cg00992385,cg01038750,cg01068006,cg01077846,cg01086446,cg01087832,cg01100203,cg01114937,cg01122302,cg01217180,cg01288184,cg01337508,cg0…	GSM665823	1
0.724	0.722	Fetal_Thymus	Fetal Thymus	UW.Fetal_Thymus.ChromatinAccessibility.H-23663.DS16841.twopass.merge150.wgt10.zgt2.wig	cg00009088,cg00057393,cg00057569,cg00063703,cg00069314,cg00096104,cg00104570,cg00155485,cg00265863,cg00312921,cg00316222,cg00321703,cg00449384,cg00481457,cg00554442,cg00560547,cg00589006,cg00622654,cg00626110,cg00686339,cg00778858,cg00811771,cg00814065,cg00818473,cg00834924,cg00848480,cg00849368,cg00859739,cg00906130,cg00906319,cg00927294,cg00932007,cg00939106,cg00991297,cg01038750,cg01044961,cg0…	GSM774204	1
-1.359	0.131	Fetal_Thymus	Fetal Thymus	UW.Fetal_Thymus.ChromatinAccessibility.H-23769.DS17323.twopass.merge150.wgt10.zgt2.wig	cg00009088,cg00057569,cg00063703,cg00069314,cg00096104,cg00104570,cg00155485,cg00265863,cg00312921,cg00321703,cg00481457,cg00554442,cg00589006,cg00811771,cg00814065,cg00834924,cg00849368,cg00859739,cg00906130,cg00906319,cg00932007,cg00939106,cg00991297,cg01038750,cg01068006,cg01077846,cg01087832,cg01100203,cg01114937,cg01217180,cg01288184,cg01337508,cg01370122,cg01377006,cg01394138,cg01398050,cg0…	GSM701497	1
-0.147	0.451	Fetal_Thymus	Fetal Thymus	UW.Fetal_Thymus.ChromatinAccessibility.H-23833.DS17474.twopass.merge150.wgt10.zgt2.wig	cg00009088,cg00012397,cg00057393,cg00057569,cg00063703,cg00069314,cg00096104,cg00104570,cg00155485,cg00265863,cg00312921,cg00321703,cg00481457,cg00554442,cg00589006,cg00622654,cg00686339,cg00699569,cg00760067,cg00778858,cg00811771,cg00814065,cg00818473,cg00834924,cg00849368,cg00859739,cg00906130,cg00906319,cg00917642,cg00932007,cg00939106,cg00991297,cg01038750,cg01044961,cg01068006,cg01077846,cg0…	GSM701513	1
-0.698	0.277	Fetal_Thymus	Fetal Thymus	UW.Fetal_Thymus.ChromatinAccessibility.H-23964.DS17875.twopass.merge150.wgt10.zgt2.wig	cg00000165,cg00009088,cg00057569,cg00063703,cg00069314,cg00104570,cg00155485,cg00265863,cg00321703,cg00481457,cg00554442,cg00554973,cg00797152,cg00811771,cg00814065,cg00834924,cg00849368,cg00859739,cg00906130,cg00906319,cg00932007,cg00939106,cg00991297,cg00992385,cg01038750,cg01068006,cg01072968,cg01077846,cg01087832,cg01100203,cg01114937,cg01122302,cg01157404,cg01217180,cg01288184,cg01337508,cg0…	GSM701537	1
0.747	0.732	Fetal_Thymus	Fetal Thymus	UW.Fetal_Thymus.ChromatinAccessibility.H-23964.DS17876.twopass.merge150.wgt10.zgt2.wig	cg00009088,cg00012397,cg00057569,cg00063703,cg00069314,cg00096104,cg00104570,cg00155485,cg00244854,cg00265863,cg00312921,cg00316222,cg00321703,cg00481457,cg00554442,cg00577364,cg00589006,cg00622654,cg00686339,cg00778858,cg00811771,cg00814065,cg00818473,cg00834924,cg00849368,cg00859739,cg00906130,cg00906319,cg00927294,cg00932007,cg00939106,cg00991297,cg00992385,cg01038750,cg01044961,cg01068006,cg0…	GSM774230	1
1.746	0.931	Fetal_Thymus	Fetal Thymus	UW.Fetal_Thymus.ChromatinAccessibility.H-24078.DS18382.twopass.merge150.wgt10.zgt2.wig	cg00009088,cg00012397,cg00022558,cg00057393,cg00057569,cg00063703,cg00069314,cg00096104,cg00104570,cg00155485,cg00244854,cg00265863,cg00316222,cg00321703,cg00481457,cg00554442,cg00554973,cg00560547,cg00577364,cg00589006,cg00622654,cg00628211,cg00686339,cg00726151,cg00778858,cg00797152,cg00811771,cg00814065,cg00818473,cg00834924,cg00849368,cg00859739,cg00906130,cg00906319,cg00917642,cg00929493,cg0…	GSM817172	1
1.662	0.913	Fetal_Thymus	Fetal Thymus	UW.Fetal_Thymus.ChromatinAccessibility.H-24259.DS19287.twopass.merge150.wgt10.zgt2.wig	cg00000165,cg00012397,cg00017271,cg00022558,cg00057393,cg00057569,cg00063703,cg00069314,cg00104570,cg00155485,cg00265863,cg00316222,cg00321703,cg00554442,cg00589006,cg00622654,cg00778858,cg00793227,cg00811771,cg00814065,cg00818473,cg00834924,cg00848480,cg00849368,cg00859739,cg00906130,cg00906319,cg00917642,cg00927294,cg00932007,cg00939106,cg00991297,cg01038750,cg01044961,cg01068006,cg01087832,cg0…	GSM878627	1
-0.226	0.428	Fetal_Thymus	Fetal Thymus	UW.Fetal_Thymus.ChromatinAccessibility.H-24401.DS20335.twopass.merge150.wgt10.zgt2.wig	cg00009088,cg00057569,cg00063703,cg00069314,cg00104570,cg00155485,cg00265863,cg00312921,cg00321703,cg00481457,cg00554442,cg00589006,cg00622654,cg00686339,cg00778858,cg00811771,cg00814065,cg00818473,cg00834924,cg00849368,cg00859739,cg00906130,cg00906319,cg00927294,cg00932007,cg00939106,cg00991297,cg01038750,cg01068006,cg01072968,cg01077846,cg01086446,cg01087832,cg01100203,cg01114937,cg01217180,cg0…	GSM878656	1
-0.506	0.343	Fetal_Thymus	Fetal Thymus	UW.Fetal_Thymus.ChromatinAccessibility.H-24409.DS20341.twopass.merge150.wgt10.zgt2.wig	cg00009088,cg00022558,cg00057569,cg00069314,cg00096104,cg00104570,cg00155485,cg00265863,cg00316222,cg00321703,cg00443645,cg00481457,cg00554442,cg00589006,cg00622654,cg00686339,cg00760067,cg00778858,cg00811771,cg00814065,cg00818473,cg00834924,cg00849368,cg00859739,cg00906130,cg00906319,cg00927294,cg00932007,cg00939106,cg00991297,cg00992385,cg01038750,cg01044961,cg01068006,cg01077846,cg01086446,cg0…	GSM878657	1
-0.573	0.309	Fibroblasts_Fetal_Skin_Abdomen	Fibroblast	UW.Fibroblasts_Fetal_Skin_Abdomen.ChromatinAccessibility.H-24259.DS19558.twopass.merge150.wgt10.zgt2.wig	cg00057393,cg00057569,cg00063703,cg00104570,cg00155485,cg00265863,cg00321703,cg00554442,cg00554973,cg00563352,cg00577364,cg00622654,cg00814065,cg00818473,cg00834924,cg00849368,cg00859739,cg00927294,cg00932007,cg00939106,cg00991297,cg01038750,cg01068006,cg01087832,cg01100203,cg01114937,cg01217180,cg01236751,cg01239708,cg01288184,cg01337508,cg01370122,cg01394138,cg01428378,cg01436771,cg01498883,cg0…	GSM878635	1
-0.963	0.205	Fibroblasts_Fetal_Skin_Abdomen	Fibroblast	UW.Fibroblasts_Fetal_Skin_Abdomen.ChromatinAccessibility.H-24259.DS19561.twopass.merge150.wgt10.zgt2.wig	cg00012397,cg00057393,cg00057569,cg00063703,cg00069314,cg00104570,cg00155485,cg00265863,cg00321703,cg00554442,cg00563352,cg00622654,cg00760067,cg00814065,cg00818473,cg00834924,cg00849368,cg00859739,cg00889599,cg00927294,cg00932007,cg00939106,cg00991297,cg01038750,cg01068006,cg01087832,cg01100203,cg01114937,cg01217180,cg01236751,cg01239708,cg01288184,cg01323148,cg01336858,cg01337508,cg01370122,cg0…	GSM878636	1
-1.847	0.0599	Fibroblasts_Fetal_Skin_Back	Fibroblast	UW.Fibroblasts_Fetal_Skin_Back.ChromatinAccessibility.H-24218.DS19233.twopass.merge150.wgt10.zgt2.wig	cg00057393,cg00057569,cg00063703,cg00104570,cg00155485,cg00244854,cg00265863,cg00321703,cg00554442,cg00563352,cg00622654,cg00814065,cg00818473,cg00834924,cg00849368,cg00859739,cg00927294,cg00932007,cg00939106,cg00991297,cg01038750,cg01068006,cg01087832,cg01100203,cg01114937,cg01217180,cg01236751,cg01239708,cg01288184,cg01337508,cg01370122,cg01394138,cg01498883,cg01538066,cg01547494,cg01656394,cg0…	GSM878624	1
-0.151	0.453	Fibroblasts_Fetal_Skin_Biceps_Left	Fibroblast	UW.Fibroblasts_Fetal_Skin_Biceps_Left.ChromatinAccessibility.H-24259.DS19857.twopass.merge150.wgt10.zgt2.wig	cg00057393,cg00057569,cg00063703,cg00104570,cg00155485,cg00265863,cg00321703,cg00554442,cg00563352,cg00622654,cg00814065,cg00818473,cg00834924,cg00849368,cg00859739,cg00889599,cg00927294,cg00932007,cg00939106,cg00991297,cg01038750,cg01068006,cg01087832,cg01100203,cg01114937,cg01217180,cg01236751,cg01239708,cg01288184,cg01337508,cg01377006,cg01394138,cg01498883,cg01538066,cg01547494,cg01656394,cg0…	GSM878644	1
-1.313	0.129	Fibroblasts_Fetal_Skin_Biceps_Left	Fibroblast	UW.Fibroblasts_Fetal_Skin_Biceps_Left.ChromatinAccessibility.H-24259.DS19867.twopass.merge150.wgt10.zgt2.wig	cg00057393,cg00057569,cg00063703,cg00104570,cg00155485,cg00265863,cg00554442,cg00563352,cg00622654,cg00814065,cg00818473,cg00834924,cg00849368,cg00859739,cg00889599,cg00906130,cg00906319,cg00927294,cg00932007,cg00939106,cg00991297,cg01038750,cg01068006,cg01087832,cg01100203,cg01114937,cg01217180,cg01236751,cg01239708,cg01288184,cg01323148,cg01337508,cg01370122,cg01498883,cg01537486,cg01538066,cg0…	GSM878645	1
-1.22	0.144	Fibroblasts_Fetal_Skin_Biceps_Right	Fibroblast	UW.Fibroblasts_Fetal_Skin_Biceps_Right.ChromatinAccessibility.H-24259.DS19745.twopass.merge150.wgt10.zgt2.wig	cg00057393,cg00057569,cg00063703,cg00104570,cg00155485,cg00265863,cg00444740,cg00554442,cg00563352,cg00622654,cg00814065,cg00818473,cg00834924,cg00849368,cg00859739,cg00932007,cg00939106,cg00991297,cg01038750,cg01068006,cg01087832,cg01100203,cg01114937,cg01217180,cg01236751,cg01239708,cg01288184,cg01337508,cg01498883,cg01538066,cg01547494,cg01656394,cg01675814,cg01689892,cg01701415,cg01722695,cg0…	GSM878642	1
-1.034	0.19	Fibroblasts_Fetal_Skin_Biceps_Right	Fibroblast	UW.Fibroblasts_Fetal_Skin_Biceps_Right.ChromatinAccessibility.H-24259.DS19761.twopass.merge150.wgt10.zgt2.wig	cg00057393,cg00057569,cg00063703,cg00069314,cg00104570,cg00155485,cg00244854,cg00265863,cg00321703,cg00554442,cg00563352,cg00814065,cg00818473,cg00834924,cg00849368,cg00859739,cg00906130,cg00932007,cg00939106,cg00991297,cg01038750,cg01068006,cg01087832,cg01100203,cg01114937,cg01217180,cg01236751,cg01239708,cg01288184,cg01336858,cg01337508,cg01370122,cg01498883,cg01512840,cg01538066,cg01656394,cg0…	GSM878643	1
0.192	0.569	Fibroblasts_Fetal_Skin_Quadriceps_Left	Fibroblast	UW.Fibroblasts_Fetal_Skin_Quadriceps_Left.ChromatinAccessibility.H-24259.DS20046.twopass.merge150.wgt10.zgt2.wig	cg00057393,cg00057569,cg00063703,cg00069314,cg00104570,cg00155485,cg00265863,cg00321703,cg00554442,cg00563352,cg00622654,cg00814065,cg00818473,cg00834924,cg00849368,cg00859739,cg00889599,cg00927294,cg00932007,cg00939106,cg00991297,cg01038750,cg01068006,cg01087832,cg01100203,cg01114937,cg01217180,cg01236751,cg01239708,cg01288184,cg01337508,cg01370122,cg01377006,cg01394138,cg01428378,cg01498883,cg0…	GSM878648	1
0.013	0.509	Fibroblasts_Fetal_Skin_Quadriceps_Left	Fibroblast	UW.Fibroblasts_Fetal_Skin_Quadriceps_Left.ChromatinAccessibility.H-24259.DS20056.twopass.merge150.wgt10.zgt2.wig	cg00012397,cg00057393,cg00057569,cg00063703,cg00069314,cg00104570,cg00155485,cg00265863,cg00321703,cg00554442,cg00563352,cg00622654,cg00814065,cg00818473,cg00834924,cg00849368,cg00859739,cg00889599,cg00927294,cg00932007,cg00939106,cg00991297,cg01038750,cg01068006,cg01087832,cg01100203,cg01114937,cg01217180,cg01236751,cg01239708,cg01288184,cg01323148,cg01337508,cg01370122,cg01394138,cg01498883,cg0…	GSM878649	1
0.015	0.51	Fibroblasts_Fetal_Skin_Quadriceps_Right	Fibroblast	UW.Fibroblasts_Fetal_Skin_Quadriceps_Right.ChromatinAccessibility.H-24259.DS19943.twopass.merge150.wgt10.zgt2.wig	cg00057569,cg00063703,cg00069314,cg00104570,cg00155485,cg00265863,cg00444740,cg00554442,cg00563352,cg00760067,cg00814065,cg00818473,cg00834924,cg00849368,cg00859739,cg00927294,cg00932007,cg00939106,cg00991297,cg01038750,cg01068006,cg01087832,cg01100203,cg01114937,cg01217180,cg01236751,cg01239708,cg01288184,cg01323148,cg01337508,cg01370122,cg01377006,cg01394138,cg01498883,cg01538066,cg01656394,cg0…	GSM878646	1
-1.06	0.189	Fibroblasts_Fetal_Skin_Quadriceps_Right	Fibroblast	UW.Fibroblasts_Fetal_Skin_Quadriceps_Right.ChromatinAccessibility.H-24259.DS19948.twopass.merge150.wgt10.zgt2.wig	cg00057393,cg00057569,cg00063703,cg00069314,cg00104570,cg00155485,cg00265863,cg00321703,cg00554442,cg00563352,cg00622654,cg00811771,cg00814065,cg00818473,cg00834924,cg00849368,cg00859739,cg00906130,cg00927294,cg00932007,cg00939106,cg00991297,cg01038750,cg01068006,cg01087832,cg01100203,cg01114937,cg01217180,cg01236751,cg01239708,cg01288184,cg01323148,cg01337508,cg01370122,cg01394138,cg01498883,cg0…	GSM878647	1
-1.016	0.192	Fibroblasts_Fetal_Skin_Scalp	Fibroblast	UW.Fibroblasts_Fetal_Skin_Scalp.ChromatinAccessibility.H-24259.DS19444.twopass.merge150.wgt10.zgt2.wig	cg00057393,cg00057569,cg00063703,cg00104570,cg00155485,cg00244854,cg00265863,cg00321703,cg00444740,cg00554442,cg00563352,cg00589006,cg00814065,cg00818473,cg00834924,cg00849368,cg00859739,cg00906319,cg00927294,cg00932007,cg00939106,cg00991297,cg01038750,cg01068006,cg01087832,cg01100203,cg01114937,cg01217180,cg01239708,cg01288184,cg01337508,cg01370122,cg01394138,cg01436771,cg01498883,cg01512840,cg0…	GSM878633	1
-0.995	0.203	Fibroblasts_Fetal_Skin_Scalp	Fibroblast	UW.Fibroblasts_Fetal_Skin_Scalp.ChromatinAccessibility.H-24259.DS19449.twopass.merge150.wgt10.zgt2.wig	cg00057393,cg00057569,cg00063703,cg00104570,cg00155485,cg00265863,cg00321703,cg00554442,cg00563352,cg00622654,cg00811771,cg00814065,cg00818473,cg00834924,cg00849368,cg00859739,cg00927294,cg00932007,cg00939106,cg00991297,cg01038750,cg01068006,cg01087832,cg01100203,cg01114937,cg01217180,cg01239708,cg01288184,cg01337508,cg01370122,cg01498883,cg01538066,cg01547494,cg01656394,cg01675814,cg01689892,cg0…	GSM878634	1
-0.732	0.272	Fibroblasts_Fetal_Skin_Upper_Back	Fibroblast	UW.Fibroblasts_Fetal_Skin_Upper_Back.ChromatinAccessibility.H-24259.DS19696.twopass.merge150.wgt10.zgt2.wig	cg00057393,cg00057569,cg00063703,cg00069314,cg00104570,cg00155485,cg00265863,cg00444740,cg00554442,cg00563352,cg00814065,cg00818473,cg00834924,cg00849368,cg00859739,cg00927294,cg00932007,cg00939106,cg00991297,cg01038750,cg01068006,cg01087832,cg01100203,cg01114937,cg01217180,cg01236751,cg01239708,cg01288184,cg01337508,cg01370122,cg01469887,cg01498883,cg01538066,cg01656394,cg01675814,cg01689892,cg0…	GSM878640	1
-1.567	0.0925	Fibroblasts_Fetal_Skin_Upper_Back	Fibroblast	UW.Fibroblasts_Fetal_Skin_Upper_Back.ChromatinAccessibility.H-24259.DS19706.twopass.merge150.wgt10.zgt2.wig	cg00057393,cg00057569,cg00063703,cg00104570,cg00155485,cg00244854,cg00265863,cg00444740,cg00554442,cg00563352,cg00622654,cg00814065,cg00834924,cg00849368,cg00859739,cg00906130,cg00927294,cg00932007,cg00939106,cg00991297,cg01038750,cg01068006,cg01087832,cg01100203,cg01114937,cg01217180,cg01236751,cg01239708,cg01288184,cg01337508,cg01370122,cg01469887,cg01498883,cg01537486,cg01538066,cg01547494,cg0…	GSM878641	1
0.13	0.542	Penis_Foreskin_Fibroblast	Fibroblast	UW.Penis_Foreskin_Fibroblast_Primary_Cells.ChromatinAccessibility.skin01.DS18224.twopass.merge150.wgt10.zgt2.wig	cg00012397,cg00057393,cg00057569,cg00063703,cg00069314,cg00096104,cg00104570,cg00155485,cg00244854,cg00265863,cg00312921,cg00316222,cg00321703,cg00443645,cg00481457,cg00554442,cg00563352,cg00622654,cg00626110,cg00686339,cg00778858,cg00811771,cg00814065,cg00818473,cg00834924,cg00849368,cg00859739,cg00906130,cg00906319,cg00917642,cg00927294,cg00932007,cg00939106,cg00991297,cg01038750,cg01068006,cg0…	GSM774240	1
0.073	0.523	Penis_Foreskin_Fibroblast	Fibroblast	UW.Penis_Foreskin_Fibroblast_Primary_Cells.ChromatinAccessibility.skin01.DS18229.twopass.merge150.wgt10.zgt2.wig	cg00012397,cg00022558,cg00057393,cg00057569,cg00063703,cg00067606,cg00069314,cg00096104,cg00104570,cg00155485,cg00244854,cg00265863,cg00312921,cg00316222,cg00321703,cg00443645,cg00481457,cg00554442,cg00560547,cg00563352,cg00622654,cg00626110,cg00686339,cg00778858,cg00811771,cg00814065,cg00818473,cg00834924,cg00849368,cg00859739,cg00906130,cg00906319,cg00917642,cg00927294,cg00932007,cg00939106,cg0…	GSM774241	1
-1.177	0.159	Penis_Foreskin_Fibroblast	Fibroblast	UW.Penis_Foreskin_Fibroblast_Primary_Cells.ChromatinAccessibility.skin02.DS18252.twopass.merge150.wgt10.zgt2.wig	cg00012397,cg00057393,cg00057569,cg00063703,cg00069314,cg00104570,cg00155485,cg00244854,cg00265863,cg00321703,cg00554442,cg00563352,cg00589006,cg00622654,cg00686339,cg00704734,cg00811771,cg00814065,cg00818473,cg00834924,cg00849368,cg00859739,cg00906319,cg00927294,cg00932007,cg00939106,cg00991297,cg01038750,cg01068006,cg01087832,cg01100203,cg01114937,cg01217180,cg01239708,cg01288184,cg01337508,cg0…	GSM817169	1
-0.72	0.275	Penis_Foreskin_Fibroblast	Fibroblast	UW.Penis_Foreskin_Fibroblast_Primary_Cells.ChromatinAccessibility.skin02.DS18256.twopass.merge150.wgt10.zgt2.wig	cg00012397,cg00057393,cg00057569,cg00063703,cg00067606,cg00096104,cg00104570,cg00155485,cg00244854,cg00265863,cg00321703,cg00443645,cg00554442,cg00563352,cg00589006,cg00622654,cg00626110,cg00686339,cg00814065,cg00818473,cg00834924,cg00849368,cg00859739,cg00906319,cg00927294,cg00932007,cg00939106,cg00991297,cg01038750,cg01068006,cg01077846,cg01087832,cg01100203,cg01114937,cg01217180,cg01239708,cg0…	GSM817170	1
2.14	0.969	iPS_DF_4.7	IPS cell	UW.iPS_DF_4.7.ChromatinAccessibility.DS15169.twopass.merge150.wgt10.zgt2.wig	cg00000165,cg00022558,cg00057393,cg00057569,cg00063703,cg00067606,cg00096104,cg00104570,cg00155485,cg00265863,cg00312921,cg00316222,cg00469814,cg00481457,cg00554442,cg00560547,cg00622654,cg00626110,cg00699569,cg00778858,cg00814065,cg00834924,cg00849368,cg00859739,cg00906130,cg00927294,cg00932007,cg00939106,cg00984146,cg00991297,cg00992385,cg01038750,cg01044961,cg01068006,cg01086446,cg01087832,cg0…	GSM665803	1
3.878	1	iPS_DF_6.9	IPS cell	UW.iPS_DF_6.9.ChromatinAccessibility.DS15164.twopass.merge150.wgt10.zgt2.wig	cg00000165,cg00012397,cg00022558,cg00057393,cg00057569,cg00063703,cg00069314,cg00096104,cg00104570,cg00155485,cg00265863,cg00312921,cg00316222,cg00321703,cg00469814,cg00481457,cg00554442,cg00560547,cg00589006,cg00599914,cg00622654,cg00699569,cg00726151,cg00778858,cg00810208,cg00811771,cg00814065,cg00818473,cg00834924,cg00849368,cg00859739,cg00906130,cg00906319,cg00927294,cg00932007,cg00939106,cg0…	GSM665802	1
3.5	0.999	iPS_DF_19.7	IPS cell	UW.iPS_DF_19.7.ChromatinAccessibility.DS15148.twopass.merge150.wgt10.zgt2.wig	cg00009088,cg00012397,cg00022558,cg00057393,cg00057569,cg00096104,cg00104570,cg00265863,cg00312921,cg00316222,cg00469814,cg00481457,cg00554442,cg00560547,cg00622654,cg00699569,cg00778858,cg00811771,cg00834924,cg00849368,cg00859739,cg00906130,cg00927294,cg00932007,cg00939106,cg00984146,cg00991297,cg00992385,cg01038750,cg01044961,cg01068006,cg01077846,cg01086446,cg01087832,cg01100203,cg01114937,cg0…	GSM665800	1
3.904	1	iPS_DF_19.11	IPS cell	UW.iPS_DF_19.11.ChromatinAccessibility.DS15153.twopass.merge150.wgt10.zgt2.wig	cg00000165,cg00022558,cg00057393,cg00057569,cg00063703,cg00067606,cg00096104,cg00104570,cg00155485,cg00265863,cg00312921,cg00316222,cg00404788,cg00449384,cg00469814,cg00481457,cg00554442,cg00560547,cg00589006,cg00622654,cg00699569,cg00721062,cg00778858,cg00795616,cg00811771,cg00814065,cg00834924,cg00849368,cg00859739,cg00906130,cg00906319,cg00927294,cg00932007,cg00939106,cg00984146,cg00991297,cg0…	GSM665801	1
-1.942	0.0409	IMR90	Lung	UW.IMR90.ChromatinAccessibility.DS11759.twopass.merge150.wgt10.zgt2.wig	cg00012397,cg00057393,cg00057569,cg00104570,cg00155485,cg00244854,cg00265863,cg00554442,cg00563352,cg00577364,cg00814065,cg00834924,cg00849368,cg00859739,cg00927294,cg00932007,cg00939106,cg00991297,cg01038750,cg01068006,cg01087832,cg01100203,cg01114937,cg01217180,cg01239708,cg01288184,cg01337508,cg01370122,cg01498883,cg01537486,cg01538066,cg01547494,cg01656394,cg01675814,cg01689892,cg01701415,cg0…	GSM468792	1
-1.313	0.136	IMR90	Lung	UW.IMR90.ChromatinAccessibility.DS11764.twopass.merge150.wgt10.zgt2.wig	cg00057393,cg00057569,cg00063703,cg00104570,cg00155485,cg00244854,cg00265863,cg00554442,cg00563352,cg00811771,cg00814065,cg00818473,cg00834924,cg00849368,cg00859739,cg00932007,cg00939106,cg00991297,cg01038750,cg01068006,cg01087832,cg01100203,cg01114937,cg01217180,cg01239708,cg01288184,cg01337508,cg01370122,cg01498883,cg01538066,cg01547494,cg01656394,cg01675814,cg01689892,cg01701415,cg01722695,cg0…	GSM468801	1
-1.076	0.18	IMR90	Lung	UW.IMR90.ChromatinAccessibility.DS13219.twopass.merge150.wgt10.zgt2.wig	cg00012397,cg00057393,cg00057569,cg00063703,cg00069314,cg00104570,cg00155485,cg00244854,cg00265863,cg00321703,cg00554442,cg00563352,cg00599914,cg00622654,cg00760067,cg00811771,cg00814065,cg00818473,cg00834924,cg00849368,cg00859739,cg00906319,cg00927294,cg00932007,cg00939106,cg00991297,cg01038750,cg01068006,cg01087832,cg01100203,cg01114937,cg01122302,cg01217180,cg01239708,cg01288184,cg01323148,cg0…	GSM530665	1
-0.844	0.245	IMR90	Lung	UW.IMR90.ChromatinAccessibility.DS13229.twopass.merge150.wgt10.zgt2.wig	cg00057393,cg00057569,cg00069314,cg00104570,cg00155485,cg00244854,cg00265863,cg00321703,cg00554442,cg00563352,cg00622654,cg00628211,cg00686339,cg00811771,cg00814065,cg00818473,cg00834924,cg00849368,cg00859739,cg00906319,cg00932007,cg00939106,cg00991297,cg01038750,cg01068006,cg01087832,cg01100203,cg01114937,cg01217180,cg01239708,cg01288184,cg01337508,cg01370122,cg01394138,cg01436771,cg01498883,cg0…	GSM530666	1
-0.469	0.346	Penis_Foreskin_Keratinocyte	Skin	UW.Penis_Foreskin_Keratinocyte_Primary_Cells.ChromatinAccessibility.skin01.DS18692.twopass.merge150.wgt10.zgt2.wig	cg00057393,cg00057569,cg00069314,cg00096104,cg00104570,cg00155485,cg00265863,cg00312921,cg00316222,cg00481457,cg00554442,cg00589006,cg00778858,cg00797152,cg00814065,cg00834924,cg00849368,cg00859739,cg00906130,cg00906319,cg00927294,cg00932007,cg00939106,cg00991297,cg01038750,cg01068006,cg01087832,cg01100203,cg01114937,cg01157404,cg01217180,cg01239708,cg01277542,cg01288184,cg01337508,cg01375445,cg0…	GSM817194	1
-0.682	0.276	Penis_Foreskin_Keratinocyte	Skin	UW.Penis_Foreskin_Keratinocyte_Primary_Cells.ChromatinAccessibility.skin01.DS18695.twopass.merge150.wgt10.zgt2.wig	cg00057393,cg00057569,cg00069314,cg00104570,cg00155485,cg00265863,cg00481457,cg00554442,cg00589006,cg00778858,cg00814065,cg00834924,cg00849368,cg00859739,cg00906130,cg00906319,cg00927294,cg00932007,cg00939106,cg00991297,cg01038750,cg01068006,cg01087832,cg01100203,cg01114937,cg01217180,cg01239708,cg01277542,cg01288184,cg01337508,cg01375445,cg01377006,cg01394138,cg01428378,cg01498883,cg01537486,cg0…	GSM817195	1
-0.154	0.449	Penis_Foreskin_Keratinocyte	Skin	UW.Penis_Foreskin_Keratinocyte_Primary_Cells.ChromatinAccessibility.skin02.DS18714.twopass.merge150.wgt10.zgt2.wig	cg00057393,cg00057569,cg00069314,cg00104570,cg00155485,cg00265863,cg00481457,cg00554442,cg00760067,cg00797152,cg00814065,cg00834924,cg00849368,cg00859739,cg00889599,cg00906130,cg00906319,cg00927294,cg00932007,cg00939106,cg00991297,cg01038750,cg01044961,cg01068006,cg01087832,cg01100203,cg01114937,cg01217180,cg01239708,cg01277542,cg01288184,cg01337508,cg01370122,cg01377006,cg01394138,cg01428378,cg0…	GSM817196	1
0.455	0.654	Penis_Foreskin_Keratinocyte	Skin	UW.Penis_Foreskin_Keratinocyte_Primary_Cells.ChromatinAccessibility.skin02.DS18718.twopass.merge150.wgt10.zgt2.wig	cg00057393,cg00057569,cg00069314,cg00104570,cg00155485,cg00265863,cg00444740,cg00481457,cg00554442,cg00589006,cg00622654,cg00811771,cg00814065,cg00834924,cg00849368,cg00859739,cg00906130,cg00906319,cg00927294,cg00932007,cg00939106,cg00991297,cg01038750,cg01068006,cg01087832,cg01100203,cg01114937,cg01157404,cg01217180,cg01239708,cg01277542,cg01288184,cg01337508,cg01375445,cg01377006,cg01394138,cg0…	GSM817197	1
-0.611	0.307	Penis_Foreskin_Melanocyte	Skin	UW.Penis_Foreskin_Melanocyte_Primary_Cells.ChromatinAccessibility.skin01.DS18590.twopass.merge150.wgt10.zgt2.wig	cg00057393,cg00057569,cg00063703,cg00069314,cg00104570,cg00155485,cg00265863,cg00312921,cg00481457,cg00554442,cg00554973,cg00622654,cg00811771,cg00814065,cg00818473,cg00834924,cg00849368,cg00859739,cg00906130,cg00906319,cg00927294,cg00932007,cg00939106,cg00991297,cg01038750,cg01044961,cg01068006,cg01077846,cg01087832,cg01100203,cg01114937,cg01157404,cg01217180,cg01288184,cg01323148,cg01337508,cg0…	GSM774243	1
-0.541	0.327	Penis_Foreskin_Melanocyte	Skin	UW.Penis_Foreskin_Melanocyte_Primary_Cells.ChromatinAccessibility.skin01.DS18601.twopass.merge150.wgt10.zgt2.wig	cg00000165,cg00057393,cg00057569,cg00063703,cg00069314,cg00096104,cg00104570,cg00155485,cg00265863,cg00321703,cg00481457,cg00554442,cg00589006,cg00622654,cg00811771,cg00814065,cg00818473,cg00834924,cg00849368,cg00859739,cg00906130,cg00906319,cg00927294,cg00932007,cg00939106,cg00991297,cg01038750,cg01044961,cg01068006,cg01077846,cg01086446,cg01087832,cg01100203,cg01114937,cg01157404,cg01217180,cg0…	GSM774244	1
