# Supplementary material for: Genetic and environmental influences interact with age and sex in shaping the human methylome
Source: Nat Commun. 2016 Mar 30;7:11115. doi: 10.1038/ncomms11115 (PMC4820961; doi:10.1038/ncomms11115)
Supplement: Supplementary Data 7 — Enrichment and depletion test statistics for sites with significant sex by genome interaction among DNAse I hypersensitive sites in 299 cellular samples from the Epigenomic Roadmap consortium [file ncomms11115-s8.xlsx]

## Sheet: enrichment test
Supplementary Data 7: Enrichment test statistics for sites with significant sex by genome interaction among DNAse I hypersensitive sites in 299 cellular samples from the Epigenomic Roadmap consortium
Zscore	Pvalue	Cell	Tissue	File	Probe	Accession	Qvalue
1.037	0.192	Fetal_Intestine_Small	Fetal Intestine, Small	UW.Fetal_Intestine_Small.ChromatinAccessibility.H-23808.DS17425.twopass.merge150.wgt10.zgt2.wig	cg00183647,cg00209206,cg00281977,cg00460589,cg01060059,cg01173912,cg01413582,cg01699584,cg01781223,cg01804345,cg02091951,cg02129245,cg02134248,cg02188185,cg02394686,cg02627531,cg02630888,cg02672936,cg02844611,cg03026929,cg03202897,cg03384175,cg03795903,cg03870261,cg03907016,cg03936436,cg03975755,cg04011497,cg04142555,cg04148458,cg04194073,cg04385220,cg04626574,cg04674383,cg04716447,cg04785083,cg0…	GSM701504	1
0.972	0.212	Fetal_Thymus	Fetal Thymus	UW.Fetal_Thymus.ChromatinAccessibility.H-24078.DS18382.twopass.merge150.wgt10.zgt2.wig	cg00183647,cg00281977,cg00316420,cg00460589,cg00577109,cg00628211,cg00885682,cg00934355,cg01060059,cg01173912,cg01413582,cg01539474,cg01699584,cg01781223,cg01804345,cg01936707,cg01972335,cg01974180,cg02129245,cg02134248,cg02188185,cg02306654,cg02394686,cg02568716,cg02627531,cg02630888,cg02672936,cg02844611,cg02959108,cg03026929,cg03202897,cg03349950,cg03384175,cg03402698,cg03567148,cg03606272,cg0…	GSM817172	1
0.466	0.362	Fetal_Renal_Pelvis	Fetal Renal Pelvis	UW.Fetal_Renal_Pelvis.ChromatinAccessibility.H-23914.DS17760.twopass.merge150.wgt10.zgt2.wig	cg00183647,cg00281977,cg00316420,cg00460589,cg00577109,cg00818557,cg00885682,cg01060059,cg01173912,cg01413582,cg01514538,cg01539474,cg01558401,cg01699584,cg01729020,cg01781223,cg01804345,cg01936707,cg02129245,cg02134248,cg02154585,cg02248235,cg02282892,cg02357637,cg02394686,cg02568716,cg02627531,cg02630888,cg02672936,cg03026929,cg03184424,cg03202897,cg03384175,cg03567148,cg03795903,cg03870261,cg0…	GSM774222	1
0.33	0.404	CD4	Blood	UW.CD4_Primary_Cells.ChromatinAccessibility.RO_01701.DS17881.twopass.merge150.wgt10.zgt2.wig	cg00183647,cg00281977,cg00460589,cg00577109,cg00740874,cg01060059,cg01173912,cg01413582,cg01514538,cg01539474,cg01646718,cg01699584,cg01804345,cg02129245,cg02134248,cg02188185,cg02394686,cg02627531,cg02630888,cg02672936,cg02844611,cg03026929,cg03202897,cg03384175,cg03402698,cg03567148,cg03795903,cg03870261,cg03907016,cg03936436,cg03975755,cg04011497,cg04148458,cg04194073,cg04196143,cg04626574,cg0…	GSM701539	1
0.08	0.491	Trophoblast_Cultured_Cells	ES Cell	UW.H1_BMP4_Derived_Trophoblast_Cultured_Cells.ChromatinAccessibility.DS18736.twopass.merge150.wgt10.zgt2.wig	cg00183647,cg00460589,cg01060059,cg01173912,cg01539474,cg01699584,cg01729020,cg01804345,cg02394686,cg02434736,cg02627531,cg02630888,cg02672936,cg03026929,cg03190433,cg03202897,cg03384175,cg03795903,cg03827720,cg03975755,cg03977831,cg04027045,cg04148458,cg04626574,cg04674383,cg04861904,cg04902286,cg04916810,cg04930816,cg04984575,cg05464302,cg05515034,cg05605299,cg05765371,cg06679265,cg07207726,cg0…	GSM878614	1
-0.044	0.536	Fetal_Muscle_Arm	Fetal Muscle	UW.Fetal_Muscle_Arm.ChromatinAccessibility.H-23941.DS17825.twopass.merge150.wgt10.zgt2.wig	cg00183647,cg00281977,cg00298951,cg00316420,cg00460589,cg00577109,cg00696323,cg00818557,cg00966749,cg01060059,cg01173912,cg01390061,cg01413582,cg01539474,cg01558401,cg01699584,cg01729020,cg01804345,cg02134248,cg02282892,cg02394686,cg02568716,cg02627531,cg02630888,cg02672936,cg02959108,cg03026929,cg03202897,cg03384175,cg03795903,cg03870261,cg03975755,cg03977831,cg04011497,cg04142555,cg04148458,cg0…	GSM774226	1
-0.076	0.548	Fetal_Intestine_Large	Fetal Intestine, Large	UW.Fetal_Intestine_Large.ChromatinAccessibility.H-23964.DS17841.twopass.merge150.wgt10.zgt2.wig	cg00183647,cg00209206,cg00281977,cg00460589,cg00577109,cg00718414,cg00915974,cg01060059,cg01173912,cg01413582,cg01514538,cg01539474,cg01558401,cg01646718,cg01699584,cg01729020,cg01804345,cg01936707,cg02129245,cg02134248,cg02188185,cg02282892,cg02394686,cg02434736,cg02568716,cg02627531,cg02630888,cg02672936,cg03026929,cg03202897,cg03384175,cg03795903,cg03827720,cg03870261,cg03907016,cg03936436,cg0…	GSM774228	1
-0.248	0.604	Penis_Foreskin_Melanocyte	Skin	UW.Penis_Foreskin_Melanocyte_Primary_Cells.ChromatinAccessibility.skin01.DS18590.twopass.merge150.wgt10.zgt2.wig	cg00065088,cg00183647,cg00281977,cg00460589,cg00472879,cg00525496,cg00577109,cg01060059,cg01173912,cg01413582,cg01539474,cg01646718,cg01699584,cg01729020,cg01804345,cg02134248,cg02242989,cg02394686,cg02434736,cg02627531,cg02672936,cg03026929,cg03202897,cg03384175,cg03795903,cg03870261,cg03975755,cg04148458,cg04322210,cg04626574,cg04674383,cg04861904,cg04902286,cg04916810,cg04984575,cg05464302,cg0…	GSM774243	1
-0.323	0.635	CD3	Blood	UW.CD3_Primary_Cells.ChromatinAccessibility.CB6_1-4-2011.DS17706.twopass.merge150.wgt10.zgt2.wig	cg00183647,cg00281977,cg00460589,cg00577109,cg00934355,cg01173912,cg01646718,cg01699584,cg01804345,cg01936707,cg02134248,cg02188185,cg02248235,cg02314394,cg02394686,cg02627531,cg02630888,cg02672936,cg03026929,cg03202897,cg03384175,cg03567148,cg03695162,cg03795903,cg03936436,cg03975755,cg04148458,cg04194073,cg04626574,cg04674383,cg04716447,cg04785083,cg04902286,cg04984575,cg05057057,cg05328894,cg0…	GSM701526	1
-0.401	0.66	Fetal_Placenta	Fetal Placenta	UW.Fetal_Placenta.ChromatinAccessibility.H-24409.DS20346.twopass.merge150.wgt10.zgt2.wig	cg00126946,cg00183647,cg00281977,cg00316420,cg00460589,cg00577109,cg00639837,cg00915974,cg01060059,cg01173912,cg01247856,cg01539474,cg01558401,cg01699584,cg01729020,cg01804345,cg01936707,cg02091951,cg02134248,cg02188185,cg02394686,cg02566157,cg02627531,cg02630888,cg02672936,cg03026929,cg03190433,cg03202897,cg03384175,cg03795903,cg03870261,cg03936436,cg03975755,cg04009429,cg04148458,cg04196143,cg0…	GSM878659	1
-0.448	0.668	Fetal_Renal_Pelvis	Fetal Renal Pelvis	UW.Fetal_Renal_Pelvis.ChromatinAccessibility.H-23790.DS17381.twopass.merge150.wgt10.zgt2.wig	cg00183647,cg00281977,cg00460589,cg00525496,cg00577109,cg00628211,cg00696323,cg01060059,cg01173912,cg01413582,cg01514538,cg01539474,cg01558401,cg01699584,cg01729020,cg01804345,cg02134248,cg02188185,cg02282892,cg02394686,cg02568716,cg02627531,cg02630888,cg02672936,cg02844611,cg02959108,cg03026929,cg03049767,cg03184424,cg03202897,cg03384175,cg03402698,cg03795903,cg03870261,cg03975755,cg04027045,cg0…	GSM701501	1
-0.486	0.681	CD8	Blood	UW.CD8_Primary_Cells.ChromatinAccessibility.RO_01701.DS17885.twopass.merge150.wgt10.zgt2.wig	cg00183647,cg00281977,cg00316420,cg00460589,cg00577109,cg00628211,cg01060059,cg01173912,cg01413582,cg01539474,cg01699584,cg01804345,cg01936707,cg02129245,cg02134248,cg02188185,cg02394686,cg02627531,cg02630888,cg02672936,cg02844611,cg03026929,cg03202897,cg03384175,cg03402698,cg03567148,cg03795903,cg03870261,cg03907016,cg03975755,cg04148458,cg04194073,cg04626574,cg04674383,cg04716447,cg04785083,cg0…	GSM701540	1
-0.501	0.685	Fetal_Kidney	Fetal Kidney	UW.Fetal_Kidney.ChromatinAccessibility.H-23914.DS17753.twopass.merge150.wgt10.zgt2.wig	cg00183647,cg00281977,cg00460589,cg00577109,cg00628211,cg00639837,cg00818557,cg00885682,cg00934355,cg00966749,cg01060059,cg01173912,cg01413582,cg01514538,cg01539474,cg01558401,cg01699584,cg01729020,cg01804345,cg02129245,cg02134248,cg02282892,cg02390813,cg02394686,cg02568716,cg02627531,cg02630888,cg02672936,cg03026929,cg03202897,cg03384175,cg03795903,cg03870261,cg03907016,cg03975755,cg04027045,cg0…	GSM774221	1
-0.53	0.705	Fetal_Muscle_Lower_Limb_Skeletal	Fetal Muscle	UW.Fetal_Muscle_Lower_Limb_Skeletal.ChromatinAccessibility.H-24042.DS18174.twopass.merge150.wgt10.zgt2.wig	cg00126946,cg00183647,cg00281977,cg00298951,cg00316420,cg00460589,cg00525496,cg00577109,cg00696323,cg00718414,cg00818557,cg00934355,cg01060059,cg01173912,cg01413582,cg01514538,cg01539474,cg01558401,cg01699584,cg01729020,cg01804345,cg02134248,cg02188185,cg02282892,cg02357637,cg02394686,cg02568716,cg02627531,cg02630888,cg02672936,cg02959108,cg03026929,cg03184424,cg03202897,cg03384175,cg03695162,cg0…	GSM774238	1
-0.535	0.706	Fetal_Placenta	Fetal Placenta	UW.Fetal_Placenta.ChromatinAccessibility.H-23887.DS17639.twopass.merge150.wgt10.zgt2.wig	cg00183647,cg00281977,cg00316420,cg00460589,cg00577109,cg00628211,cg01060059,cg01173912,cg01247856,cg01413582,cg01539474,cg01558401,cg01699584,cg01729020,cg01804345,cg02091951,cg02134248,cg02188185,cg02266055,cg02394686,cg02627531,cg02630888,cg02672936,cg02844611,cg03026929,cg03190433,cg03202897,cg03384175,cg03567148,cg03695162,cg03795903,cg03827720,cg03870261,cg03975755,cg04011497,cg04027045,cg0…	GSM774215	1
-0.588	0.718	Penis_Foreskin_Fibroblast	Fibroblast	UW.Penis_Foreskin_Fibroblast_Primary_Cells.ChromatinAccessibility.skin02.DS18252.twopass.merge150.wgt10.zgt2.wig	cg00183647,cg00281977,cg00577109,cg01060059,cg01173912,cg01413582,cg01558401,cg01699584,cg01729020,cg01804345,cg02134248,cg02394686,cg02627531,cg02630888,cg02672936,cg03026929,cg03202897,cg03384175,cg03827720,cg03870261,cg03977831,cg04027045,cg04148458,cg04626574,cg04674383,cg04861904,cg04902286,cg04916810,cg04940582,cg04984575,cg05051328,cg05057057,cg05303690,cg05464302,cg05515034,cg05542681,cg0…	GSM817169	1
-0.648	0.737	Fetal_Intestine_Large	Fetal Intestine, Large	UW.Fetal_Intestine_Large.ChromatinAccessibility.H-23855.DS17502.twopass.merge150.wgt10.zgt2.wig	cg00183647,cg00281977,cg00460589,cg01060059,cg01173912,cg01413582,cg01699584,cg01804345,cg01974180,cg02134248,cg02188185,cg02359589,cg02394686,cg02627531,cg02672936,cg02844611,cg03026929,cg03202897,cg03384175,cg03795903,cg03870261,cg03936436,cg03975755,cg04148458,cg04194073,cg04626574,cg04674383,cg04716447,cg04785083,cg04902286,cg04984575,cg05057057,cg05464302,cg05515034,cg05561696,cg05605299,cg0…	GSM701514	1
-0.686	0.741	Fetal_Intestine_Small	Fetal Intestine, Small	UW.Fetal_Intestine_Small.ChromatinAccessibility.H-23864.DS17844.twopass.merge150.wgt10.zgt2.wig	cg00183647,cg00281977,cg00328813,cg00460589,cg00577109,cg00639837,cg00718414,cg00818557,cg00885682,cg01060059,cg01173912,cg01413582,cg01539474,cg01558401,cg01699584,cg01729020,cg01804345,cg02134248,cg02188185,cg02394686,cg02434736,cg02568716,cg02627531,cg02630888,cg02672936,cg03026929,cg03202897,cg03384175,cg03795903,cg03827720,cg03870261,cg03907016,cg03975755,cg04009429,cg04027045,cg04142555,cg0…	GSM774229	1
-0.672	0.745	Fibroblasts_Fetal_Skin_Quadriceps_Right	Fibroblast	UW.Fibroblasts_Fetal_Skin_Quadriceps_Right.ChromatinAccessibility.H-24259.DS19943.twopass.merge150.wgt10.zgt2.wig	cg00183647,cg00281977,cg00577109,cg01060059,cg01173912,cg01413582,cg01558401,cg01699584,cg01729020,cg01804345,cg02394686,cg02434736,cg02627531,cg03026929,cg03202897,cg03384175,cg03795903,cg03827720,cg03870261,cg03977831,cg04011497,cg04027045,cg04148458,cg04626574,cg04674383,cg04861904,cg04902286,cg04916810,cg04930816,cg04940582,cg04984575,cg05464302,cg05515034,cg05561696,cg05605299,cg05622882,cg0…	GSM878646	1
-0.685	0.746	Fetal_Kidney_Left	Fetal Kidney	UW.Fetal_Kidney_Left.ChromatinAccessibility.H-23640.DS16805.twopass.merge150.wgt10.zgt2.wig	cg00183647,cg00281977,cg00298951,cg00460589,cg00577109,cg00628211,cg00639837,cg00696323,cg00718414,cg00885682,cg01060059,cg01173912,cg01413582,cg01514538,cg01539474,cg01558401,cg01699584,cg01729020,cg01804345,cg01936707,cg02134248,cg02394686,cg02568716,cg02627531,cg02630888,cg02672936,cg03026929,cg03202897,cg03384175,cg03795903,cg03870261,cg03907016,cg03975755,cg04027045,cg04142555,cg04148458,cg0…	GSM665834	1
-0.715	0.75	Fetal_Muscle_Trunk	Fetal Muscle	UW.Fetal_Muscle_Trunk.ChromatinAccessibility.H-23941.DS17827.twopass.merge150.wgt10.zgt2.wig	cg00183647,cg00281977,cg00460589,cg00577109,cg00818557,cg00934355,cg01060059,cg01173912,cg01390061,cg01413582,cg01539474,cg01558401,cg01699584,cg01729020,cg01804345,cg02134248,cg02242989,cg02282892,cg02394686,cg02568716,cg02627531,cg02630888,cg02672936,cg02959108,cg03026929,cg03202897,cg03384175,cg03795903,cg03870261,cg03975755,cg03977831,cg04142555,cg04148458,cg04194073,cg04231541,cg04626574,cg0…	GSM701533	1
-0.697	0.754	H1	ES Cell	UW.H1.ChromatinAccessibility.DS18873.twopass.merge150.wgt10.zgt2.wig	cg00183647,cg00281977,cg00525496,cg00639837,cg00670060,cg00696323,cg01060059,cg01173912,cg01381498,cg01514538,cg01539474,cg01699584,cg01804345,cg01936707,cg02129245,cg02134248,cg02188185,cg02394686,cg02474567,cg02568716,cg02627531,cg02630888,cg02672936,cg03026929,cg03202897,cg03384175,cg03795903,cg03870261,cg03907016,cg03975755,cg03977831,cg04148458,cg04194073,cg04196143,cg04385220,cg04607379,cg0…	GSM878616	1
-0.792	0.774	CD3	Blood	UW.CD3_Primary_Cells.ChromatinAccessibility.RO_01679.DS17198.twopass.merge150.wgt10.zgt2.wig	cg00183647,cg00281977,cg00460589,cg00577109,cg01060059,cg01173912,cg01413582,cg01539474,cg01804345,cg01974180,cg02134248,cg02394686,cg02627531,cg02630888,cg02672936,cg02844611,cg03026929,cg03202897,cg03384175,cg03402698,cg03795903,cg03870261,cg03975755,cg04148458,cg04194073,cg04626574,cg04674383,cg04716447,cg04785083,cg04902286,cg04984575,cg05051328,cg05057057,cg05328894,cg05464302,cg05515034,cg0…	GSM665837	1
-0.762	0.775	CD4	Blood	UW.CD4_Primary_Cells.ChromatinAccessibility.RO_01689.DS17329.twopass.merge150.wgt10.zgt2.wig	cg00126946,cg00183647,cg00281977,cg00460589,cg00577109,cg01060059,cg01173912,cg01407881,cg01413582,cg01539474,cg01699584,cg01804345,cg01936707,cg02134248,cg02188185,cg02359589,cg02394686,cg02566157,cg02627531,cg02630888,cg02672936,cg02844611,cg03026929,cg03202897,cg03384175,cg03567148,cg03795903,cg03870261,cg03907016,cg03936436,cg03975755,cg04009429,cg04011497,cg04148458,cg04194073,cg04196143,cg0…	GSM817166	1
-0.844	0.782	Fetal_Kidney	Fetal Kidney	UW.Fetal_Kidney.ChromatinAccessibility.H-22676.DS12635.twopass.merge150.wgt10.zgt2.wig	cg00183647,cg00281977,cg00419321,cg00577109,cg00628211,cg00696323,cg00718414,cg01060059,cg01173912,cg01514538,cg01539474,cg01558401,cg01699584,cg01729020,cg01804345,cg02134248,cg02282892,cg02394686,cg02568716,cg02627531,cg02630888,cg02672936,cg02959108,cg03026929,cg03049767,cg03202897,cg03384175,cg03795903,cg03870261,cg03907016,cg03975755,cg04142555,cg04148458,cg04196143,cg04386759,cg04626574,cg0…	GSM530655	1
-0.841	0.788	Fetal_Lung_Right	Fetal Lung	UW.Fetal_Lung_Right.ChromatinAccessibility.H-23887.DS17670.twopass.merge150.wgt10.zgt2.wig	cg00183647,cg00281977,cg00419321,cg00525496,cg00577109,cg00696323,cg00966749,cg01060059,cg01173912,cg01413582,cg01514538,cg01539474,cg01558401,cg01699584,cg01729020,cg01804345,cg02134248,cg02188185,cg02282892,cg02357637,cg02394686,cg02568716,cg02627531,cg02630888,cg02672936,cg03026929,cg03184424,cg03202897,cg03384175,cg03795903,cg03870261,cg03975755,cg04011497,cg04142555,cg04148458,cg04194073,cg0…	GSM701523	1
-0.92	0.815	CD14	Blood	UW.CD14_Primary_Cells.ChromatinAccessibility.RO_01689.DS17391.twopass.merge150.wgt10.zgt2.wig	cg00183647,cg00281977,cg00347882,cg00460589,cg00577109,cg00718414,cg01173912,cg01390061,cg01413582,cg01699584,cg01804345,cg02129245,cg02134248,cg02394686,cg02627531,cg02630888,cg02844611,cg03026929,cg03202897,cg03795903,cg03975755,cg04194073,cg04626574,cg04902286,cg04984575,cg04988694,cg05179985,cg05328894,cg05464302,cg05515034,cg05765371,cg06251016,cg06379589,cg06564125,cg07022279,cg07504200,cg0…	GSM701503	1
-0.966	0.818	Fibroblasts_Fetal_Skin_Back	Fibroblast	UW.Fibroblasts_Fetal_Skin_Back.ChromatinAccessibility.H-24218.DS19233.twopass.merge150.wgt10.zgt2.wig	cg00183647,cg00281977,cg00577109,cg01060059,cg01173912,cg01413582,cg01558401,cg01699584,cg01729020,cg01804345,cg02394686,cg02627531,cg02630888,cg03026929,cg03202897,cg03384175,cg03795903,cg03827720,cg03977831,cg04148458,cg04626574,cg04861904,cg04902286,cg04916810,cg04930816,cg04984575,cg05328894,cg05464302,cg05561696,cg05622882,cg05685643,cg05765371,cg06564125,cg06679265,cg07355514,cg07605148,cg0…	GSM878624	1
-0.965	0.82	CD34_Mobilised	Blood	UW.Mobilized_CD34_Primary_Cells.ChromatinAccessibility.RO_01508.DS11202.twopass.merge150.wgt10.zgt2.wig	cg00183647,cg00281977,cg00460589,cg00577109,cg01060059,cg01173912,cg01413582,cg01539474,cg01699584,cg01804345,cg02134248,cg02188185,cg02394686,cg02627531,cg02672936,cg02844611,cg03026929,cg03202897,cg03384175,cg03402698,cg03795903,cg03827720,cg03975755,cg04009429,cg04148458,cg04194073,cg04386759,cg04626574,cg04785083,cg04902286,cg04984575,cg05464302,cg05515034,cg05542681,cg05605299,cg05765371,cg0…	GSM493386	1
-0.955	0.82	IMR90	Lung	UW.IMR90.ChromatinAccessibility.DS13229.twopass.merge150.wgt10.zgt2.wig	cg00183647,cg00281977,cg00577109,cg00628211,cg01060059,cg01173912,cg01413582,cg01539474,cg01558401,cg01699584,cg01729020,cg01804345,cg02394686,cg02434736,cg02627531,cg03026929,cg03384175,cg03795903,cg03827720,cg03870261,cg03977831,cg04148458,cg04626574,cg04861904,cg04902286,cg04916810,cg04984575,cg05464302,cg05515034,cg05561696,cg05605299,cg05622882,cg05685643,cg05765371,cg06564125,cg06679265,cg0…	GSM530666	1
-1.064	0.837	Fetal_Kidney_Right	Fetal Kidney	UW.Fetal_Kidney_Right.ChromatinAccessibility.H-23758.DS17144.twopass.merge150.wgt10.zgt2.wig	cg00183647,cg00281977,cg00460589,cg00525496,cg00577109,cg00628211,cg00818557,cg00915974,cg00934355,cg01060059,cg01173912,cg01413582,cg01514538,cg01539474,cg01558401,cg01699584,cg01729020,cg01804345,cg02129245,cg02134248,cg02282892,cg02357637,cg02394686,cg02568716,cg02627531,cg02630888,cg02672936,cg03026929,cg03184424,cg03202897,cg03384175,cg03795903,cg03870261,cg03907016,cg03936436,cg03975755,cg0…	GSM817163	1
-1.078	0.847	Fetal_Placenta	Fetal Placenta	UW.Fetal_Placenta.ChromatinAccessibility.H-23914.DS17744.twopass.merge150.wgt10.zgt2.wig	cg00126946,cg00183647,cg00281977,cg00460589,cg00577109,cg00639837,cg00718414,cg01060059,cg01173912,cg01247856,cg01413582,cg01539474,cg01558401,cg01699584,cg01729020,cg01804345,cg02134248,cg02188185,cg02394686,cg02627531,cg02630888,cg02672936,cg03026929,cg03049767,cg03190433,cg03202897,cg03384175,cg03795903,cg03870261,cg03975755,cg04009429,cg04148458,cg04196143,cg04607379,cg04626574,cg04674383,cg0…	GSM774219	1
-1.127	0.855	CD34_Mobilised	Blood	UW.Mobilized_CD34_Primary_Cells.ChromatinAccessibility.RO_01536.DS12339.twopass.merge150.wgt10.zgt2.wig	cg00183647,cg00281977,cg00298951,cg00460589,cg00577109,cg01060059,cg01173912,cg01413582,cg01699584,cg01804345,cg02129245,cg02134248,cg02394686,cg02627531,cg02672936,cg02959108,cg02992296,cg03026929,cg03202897,cg03795903,cg03870261,cg03975755,cg04148458,cg04194073,cg04626574,cg04674383,cg04785083,cg04861904,cg04902286,cg04916810,cg04984575,cg05051328,cg05057057,cg05515034,cg05605299,cg05765371,cg0…	GSM530652	1
-1.196	0.865	CD4_Mobilised	Blood	UW.Mobilized_CD4_Primary_Cells.ChromatinAccessibility.RO_01679.DS16955.twopass.merge150.wgt10.zgt2.wig	cg00183647,cg00281977,cg00316420,cg00460589,cg00577109,cg00628211,cg01060059,cg01173912,cg01413582,cg01539474,cg01646718,cg01699584,cg01804345,cg02129245,cg02134248,cg02188185,cg02306654,cg02394686,cg02627531,cg02630888,cg02672936,cg02844611,cg03026929,cg03202897,cg03384175,cg03567148,cg03795903,cg03838151,cg03870261,cg03907016,cg03936436,cg03975755,cg04011497,cg04148458,cg04194073,cg04196143,cg0…	GSM701489	1
-1.168	0.867	Fibroblasts_Fetal_Skin_Biceps_Left	Fibroblast	UW.Fibroblasts_Fetal_Skin_Biceps_Left.ChromatinAccessibility.H-24259.DS19867.twopass.merge150.wgt10.zgt2.wig	cg00183647,cg00281977,cg01060059,cg01173912,cg01413582,cg01558401,cg01699584,cg01729020,cg01804345,cg02188185,cg02394686,cg02434736,cg02627531,cg02630888,cg02672936,cg03026929,cg03202897,cg03384175,cg03795903,cg03827720,cg03975755,cg03977831,cg04148458,cg04626574,cg04674383,cg04861904,cg04902286,cg04930816,cg04940582,cg04984575,cg05464302,cg05515034,cg05561696,cg05605299,cg05622882,cg05685643,cg0…	GSM878645	1
-1.282	0.872	Fetal_Renal_Pelvis_Left	Fetal Renal Pelvis	UW.Fetal_Renal_Pelvis_Left.ChromatinAccessibility.H-24111.DS18666.twopass.merge150.wgt10.zgt2.wig	cg00183647,cg00281977,cg00419321,cg00460589,cg00525496,cg00577109,cg00628211,cg00934355,cg01060059,cg01173912,cg01514538,cg01539474,cg01558401,cg01699584,cg01729020,cg01804345,cg02134248,cg02188185,cg02282892,cg02394686,cg02568716,cg02627531,cg02630888,cg02672936,cg03026929,cg03202897,cg03384175,cg03795903,cg03870261,cg03907016,cg03975755,cg04027045,cg04142555,cg04148458,cg04196143,cg04386759,cg0…	GSM817193	1
-1.242	0.877	Fibroblasts_Fetal_Skin_Abdomen	Fibroblast	UW.Fibroblasts_Fetal_Skin_Abdomen.ChromatinAccessibility.H-24259.DS19561.twopass.merge150.wgt10.zgt2.wig	cg00183647,cg00281977,cg01060059,cg01173912,cg01413582,cg01558401,cg01699584,cg01729020,cg01804345,cg02134248,cg02394686,cg02434736,cg02627531,cg02630888,cg03026929,cg03202897,cg03384175,cg03795903,cg03827720,cg03977831,cg04027045,cg04148458,cg04626574,cg04861904,cg04902286,cg04916810,cg04930816,cg04984575,cg05328894,cg05464302,cg05515034,cg05561696,cg05605299,cg05622882,cg05685643,cg05765371,cg0…	GSM878636	1
-1.238	0.88	Trophoblast_Cultured_Cells	ES Cell	UW.H1_BMP4_Derived_Trophoblast_Cultured_Cells.ChromatinAccessibility.DS19317.twopass.merge150.wgt10.zgt2.wig	cg00183647,cg00915974,cg01173912,cg01539474,cg01699584,cg01729020,cg01804345,cg01936707,cg02394686,cg02568716,cg02627531,cg02630888,cg02672936,cg03026929,cg03190433,cg03384175,cg03795903,cg03827720,cg03870261,cg03975755,cg03977831,cg04148458,cg04196143,cg04626574,cg04674383,cg04861904,cg04902286,cg04916810,cg04930816,cg04984575,cg05051328,cg05515034,cg05542681,cg05605299,cg06564125,cg06679265,cg0…	GSM878628	1
-1.271	0.883	Fetal_Muscle_Leg	Fetal Muscle	UW.Fetal_Muscle_Leg.ChromatinAccessibility.H-24409.DS20239.twopass.merge150.wgt10.zgt2.wig	cg00183647,cg00281977,cg00460589,cg00525496,cg00577109,cg01060059,cg01173912,cg01413582,cg01514538,cg01539474,cg01558401,cg01646718,cg01699584,cg01729020,cg01804345,cg02134248,cg02282892,cg02394686,cg02566157,cg02568716,cg02627531,cg02630888,cg02672936,cg02959108,cg03026929,cg03202897,cg03384175,cg03695162,cg03795903,cg03870261,cg03975755,cg03977831,cg04142555,cg04148458,cg04194073,cg04626574,cg0…	GSM878653	1
-1.337	0.891	Fetal_Renal_Cortex	Fetal Renal Cortex	UW.Fetal_Renal_Cortex.ChromatinAccessibility.H-24493.DS20568.twopass.merge150.wgt10.zgt2.wig	cg00183647,cg00281977,cg00298951,cg00419321,cg00525496,cg00577109,cg00628211,cg00670060,cg00818557,cg00885682,cg00934355,cg01060059,cg01173912,cg01413582,cg01514538,cg01539474,cg01558401,cg01699584,cg01729020,cg01804345,cg02129245,cg02134248,cg02282892,cg02394686,cg02568716,cg02627531,cg02630888,cg02672936,cg02959108,cg03026929,cg03202897,cg03384175,cg03795903,cg03870261,cg03907016,cg03975755,cg0…	GSM878667	1
-1.329	0.892	Fetal_Muscle_Leg	Fetal Muscle	UW.Fetal_Muscle_Leg.ChromatinAccessibility.H-24078.DS18386.twopass.merge150.wgt10.zgt2.wig	cg00183647,cg00281977,cg00460589,cg00577109,cg00639837,cg00696323,cg00818557,cg01060059,cg01173912,cg01413582,cg01539474,cg01558401,cg01699584,cg01729020,cg01804345,cg02134248,cg02188185,cg02282892,cg02359589,cg02394686,cg02627531,cg02630888,cg02672936,cg02844611,cg02959108,cg03026929,cg03184424,cg03202897,cg03384175,cg03795903,cg03870261,cg03975755,cg03977831,cg04009429,cg04027045,cg04142555,cg0…	GSM774242	1
-1.341	0.896	Fibroblasts_Fetal_Skin_Scalp	Fibroblast	UW.Fibroblasts_Fetal_Skin_Scalp.ChromatinAccessibility.H-24259.DS19444.twopass.merge150.wgt10.zgt2.wig	cg00183647,cg00281977,cg00696323,cg01060059,cg01173912,cg01413582,cg01558401,cg01699584,cg01729020,cg01804345,cg02394686,cg02627531,cg02630888,cg03026929,cg03384175,cg03795903,cg03975755,cg03977831,cg04148458,cg04626574,cg04861904,cg04902286,cg04930816,cg04984575,cg05464302,cg05515034,cg05561696,cg05622882,cg05765371,cg06564125,cg06679265,cg07207726,cg07605148,cg07621385,cg07766672,cg07875385,cg0…	GSM878633	1
-1.389	0.897	Fetal_Lung	Fetal Lung	UW.Fetal_Lung.ChromatinAccessibility.H-22676.DS12646.twopass.merge150.wgt10.zgt2.wig	cg00183647,cg00281977,cg00577109,cg00696323,cg00934355,cg00966749,cg01060059,cg01173912,cg01413582,cg01514538,cg01539474,cg01558401,cg01699584,cg01729020,cg01804345,cg02134248,cg02282892,cg02394686,cg02568716,cg02627531,cg02630888,cg02672936,cg02959108,cg03026929,cg03202897,cg03384175,cg03795903,cg03870261,cg03975755,cg04142555,cg04148458,cg04626574,cg04902286,cg04916810,cg04940582,cg04984575,cg0…	GSM530656	1
-1.356	0.897	Fibroblasts_Fetal_Skin_Quadriceps_Left	Fibroblast	UW.Fibroblasts_Fetal_Skin_Quadriceps_Left.ChromatinAccessibility.H-24259.DS20056.twopass.merge150.wgt10.zgt2.wig	cg00183647,cg00281977,cg00316420,cg00577109,cg01060059,cg01173912,cg01413582,cg01558401,cg01699584,cg01729020,cg01804345,cg02394686,cg02434736,cg02627531,cg02630888,cg02672936,cg03026929,cg03202897,cg03384175,cg03795903,cg03827720,cg04148458,cg04626574,cg04674383,cg04861904,cg04902286,cg04916810,cg04930816,cg04940582,cg04984575,cg05328894,cg05464302,cg05515034,cg05561696,cg05605299,cg05622882,cg0…	GSM878649	1
-1.424	0.9	Fetal_Renal_Cortex	Fetal Renal Cortex	UW.Fetal_Renal_Cortex.ChromatinAccessibility.H-24259.DS19388.twopass.merge150.wgt10.zgt2.wig	cg00183647,cg00281977,cg00316420,cg00525496,cg00577109,cg00628211,cg00885682,cg00915974,cg01060059,cg01173912,cg01413582,cg01514538,cg01539474,cg01558401,cg01699584,cg01729020,cg01804345,cg01936707,cg02129245,cg02134248,cg02282892,cg02357637,cg02394686,cg02434736,cg02474567,cg02568716,cg02627531,cg02630888,cg02672936,cg02959108,cg03026929,cg03202897,cg03384175,cg03795903,cg03870261,cg03907016,cg0…	GSM878629	1
-1.404	0.901	CD56	Blood	UW.CD56_Primary_Cells.ChromatinAccessibility.RO_01679.DS17189.twopass.merge150.wgt10.zgt2.wig	cg00183647,cg00281977,cg00460589,cg00525496,cg00577109,cg01060059,cg01173912,cg01413582,cg01804345,cg02134248,cg02188185,cg02394686,cg02627531,cg02672936,cg02844611,cg03026929,cg03202897,cg03384175,cg03795903,cg03975755,cg04148458,cg04194073,cg04626574,cg04674383,cg04785083,cg04902286,cg04916810,cg04984575,cg05051328,cg05057057,cg05328894,cg05515034,cg05605299,cg05765371,cg06251016,cg06379589,cg0…	GSM665836	1
-1.374	0.902	Breast_vHMEC	Breast	UW.Breast_vHMEC.ChromatinAccessibility.RM035.DS18438.twopass.merge150.wgt10.zgt2.wig	cg00183647,cg00281977,cg00577109,cg01060059,cg01173912,cg01247856,cg01413582,cg01699584,cg01729020,cg01804345,cg02134248,cg02394686,cg02627531,cg02630888,cg02672936,cg03026929,cg03190433,cg03202897,cg03384175,cg03795903,cg03827720,cg03936436,cg03977831,cg04148458,cg04626574,cg04674383,cg04861904,cg04916810,cg04940582,cg04984575,cg05051328,cg05057057,cg05464302,cg05515034,cg05561696,cg05605299,cg0…	GSM753974	1
-1.431	0.903	Fetal_Kidney_Right	Fetal Kidney	UW.Fetal_Kidney_Right.ChromatinAccessibility.H-23589.DS16441.twopass.merge150.wgt10.zgt2.wig	cg00183647,cg00281977,cg00460589,cg00577109,cg00628211,cg00639837,cg00670060,cg00934355,cg01060059,cg01173912,cg01390061,cg01413582,cg01539474,cg01558401,cg01699584,cg01729020,cg01804345,cg02134248,cg02248235,cg02282892,cg02394686,cg02434736,cg02568716,cg02627531,cg02630888,cg02672936,cg02959108,cg02992296,cg03026929,cg03202897,cg03384175,cg03795903,cg03870261,cg03907016,cg03975755,cg04142555,cg0…	GSM665821	1
-1.455	0.904	CD19	Blood	UW.CD19_Primary_Cells.ChromatinAccessibility.RO_01689.DS17281.twopass.merge150.wgt10.zgt2.wig	cg00183647,cg00281977,cg00460589,cg00577109,cg00934355,cg01060059,cg01173912,cg01413582,cg01539474,cg01646718,cg01699584,cg01804345,cg01972335,cg02129245,cg02134248,cg02188185,cg02394686,cg02627531,cg02630888,cg02672936,cg03026929,cg03202897,cg03384175,cg03795903,cg03936436,cg03975755,cg04148458,cg04194073,cg04626574,cg04674383,cg04716447,cg04785083,cg04861904,cg04902286,cg04984575,cg05051328,cg0…	GSM701493	1
-1.436	0.904	Fetal_Intestine_Small	Fetal Intestine, Small	UW.Fetal_Intestine_Small.ChromatinAccessibility.H-23640.DS16712.twopass.merge150.wgt10.zgt2.wig	cg00183647,cg00281977,cg00577109,cg00718414,cg01060059,cg01173912,cg01413582,cg01514538,cg01539474,cg01558401,cg01699584,cg01729020,cg01804345,cg02134248,cg02188185,cg02394686,cg02434736,cg02568716,cg02627531,cg02630888,cg02672936,cg03026929,cg03202897,cg03384175,cg03795903,cg03827720,cg03870261,cg03975755,cg04027045,cg04148458,cg04626574,cg04674383,cg04861904,cg04902286,cg04916810,cg04930816,cg0…	GSM701487	1
-1.505	0.904	Fetal_Renal_Pelvis	Fetal Renal Pelvis	UW.Fetal_Renal_Pelvis.ChromatinAccessibility.H-24005.DS18088.twopass.merge150.wgt10.zgt2.wig	cg00183647,cg00281977,cg00577109,cg00915974,cg01060059,cg01173912,cg01514538,cg01539474,cg01558401,cg01699584,cg01729020,cg01804345,cg01936707,cg02134248,cg02188185,cg02282892,cg02394686,cg02568716,cg02627531,cg02630888,cg02672936,cg03026929,cg03202897,cg03384175,cg03795903,cg03870261,cg03907016,cg03975755,cg04148458,cg04194073,cg04196143,cg04386759,cg04626574,cg04861904,cg04902286,cg04916810,cg0…	GSM774236	1
-1.436	0.905	Fetal_Muscle_Arm	Fetal Muscle	UW.Fetal_Muscle_Arm.ChromatinAccessibility.H-24005.DS18080.twopass.merge150.wgt10.zgt2.wig	cg00126946,cg00183647,cg00281977,cg00298951,cg00316420,cg00460589,cg00525496,cg00577109,cg00696323,cg00818557,cg00934355,cg01060059,cg01173912,cg01381498,cg01413582,cg01514538,cg01539474,cg01558401,cg01699584,cg01729020,cg01804345,cg02134248,cg02188185,cg02282892,cg02357637,cg02394686,cg02568716,cg02627531,cg02630888,cg02672936,cg02844611,cg02959108,cg03026929,cg03184424,cg03190433,cg03202897,cg0…	GSM774234	1
-1.505	0.908	Fetal_Thymus	Fetal Thymus	UW.Fetal_Thymus.ChromatinAccessibility.H-24259.DS19287.twopass.merge150.wgt10.zgt2.wig	cg00183647,cg00281977,cg00298951,cg00577109,cg00696323,cg00934355,cg01060059,cg01173912,cg01413582,cg01539474,cg01558401,cg01699584,cg01729020,cg01804345,cg02134248,cg02282892,cg02394686,cg02627531,cg02630888,cg02672936,cg02959108,cg03026929,cg03202897,cg03384175,cg03795903,cg03870261,cg03975755,cg04027045,cg04148458,cg04196143,cg04626574,cg04674383,cg04902286,cg04916810,cg04940582,cg04979216,cg0…	GSM878627	1
-1.444	0.911	CD34_Mobilised	Blood	UW.Mobilized_CD34_Primary_Cells.ChromatinAccessibility.RO_00738.DS13199.twopass.merge150.wgt10.zgt2.wig	cg00183647,cg00281977,cg00419321,cg00460589,cg00577109,cg00718414,cg00740874,cg01060059,cg01173912,cg01413582,cg01699584,cg01804345,cg02134248,cg02394686,cg02627531,cg02844611,cg03026929,cg03202897,cg03384175,cg03870261,cg03975755,cg04148458,cg04194073,cg04626574,cg04785083,cg04902286,cg04984575,cg05051328,cg05464302,cg05515034,cg05605299,cg05765371,cg06251016,cg06528267,cg06564125,cg06679265,cg0…	GSM530664	1
-1.513	0.912	Fetal_Renal_Cortex	Fetal Renal Cortex	UW.Fetal_Renal_Cortex.ChromatinAccessibility.H-23833.DS17455.twopass.merge150.wgt10.zgt2.wig	cg00183647,cg00281977,cg00577109,cg00628211,cg00818557,cg00934355,cg01060059,cg01173912,cg01413582,cg01514538,cg01539474,cg01558401,cg01699584,cg01729020,cg01804345,cg02134248,cg02188185,cg02282892,cg02394686,cg02568716,cg02627531,cg02630888,cg02672936,cg02959108,cg03026929,cg03202897,cg03384175,cg03795903,cg03870261,cg03907016,cg03975755,cg04027045,cg04142555,cg04148458,cg04194073,cg04386759,cg0…	GSM701511	1
-1.438	0.913	Fibroblasts_Fetal_Skin_Scalp	Fibroblast	UW.Fibroblasts_Fetal_Skin_Scalp.ChromatinAccessibility.H-24259.DS19449.twopass.merge150.wgt10.zgt2.wig	cg00183647,cg00281977,cg01060059,cg01173912,cg01413582,cg01558401,cg01699584,cg01729020,cg01804345,cg02394686,cg02627531,cg02672936,cg03026929,cg03384175,cg03795903,cg03827720,cg03975755,cg03977831,cg04027045,cg04142555,cg04148458,cg04626574,cg04674383,cg04861904,cg04902286,cg04930816,cg04984575,cg05328894,cg05464302,cg05515034,cg05561696,cg05605299,cg05622882,cg06564125,cg07355514,cg07605148,cg0…	GSM878634	1
-1.491	0.914	CD3	Blood	UW.CD3_Primary_Cells.ChromatinAccessibility.RO_01701.DS17534.twopass.merge150.wgt10.zgt2.wig	cg00183647,cg00281977,cg00460589,cg00577109,cg01060059,cg01173912,cg01413582,cg01729020,cg01804345,cg02129245,cg02134248,cg02188185,cg02394686,cg02512764,cg02627531,cg02630888,cg02672936,cg02844611,cg03026929,cg03202897,cg03384175,cg03402698,cg03795903,cg03870261,cg03907016,cg03936436,cg03975755,cg04148458,cg04194073,cg04626574,cg04674383,cg04716447,cg04785083,cg04902286,cg04916810,cg04984575,cg0…	GSM701516	1
-1.466	0.914	Fetal_Lung_Left	Fetal Lung	UW.Fetal_Lung_Left.ChromatinAccessibility.H-23914.DS17739.twopass.merge150.wgt10.zgt2.wig	cg00183647,cg00281977,cg00577109,cg00628211,cg00639837,cg01060059,cg01173912,cg01539474,cg01558401,cg01699584,cg01729020,cg01804345,cg02134248,cg02359589,cg02394686,cg02568716,cg02627531,cg02630888,cg02672936,cg03026929,cg03202897,cg03384175,cg03795903,cg03975755,cg04027045,cg04142555,cg04148458,cg04194073,cg04626574,cg04902286,cg04916810,cg04940582,cg04984575,cg05051328,cg05057057,cg05328894,cg0…	GSM701527	1
-1.499	0.916	Fetal_Renal_Pelvis_Right	Fetal Renal Pelvis	UW.Fetal_Renal_Pelvis_Right.ChromatinAccessibility.H-24232.DS19235.twopass.merge150.wgt10.zgt2.wig	cg00183647,cg00281977,cg00525496,cg00577109,cg00628211,cg00934355,cg01060059,cg01173912,cg01514538,cg01539474,cg01558401,cg01699584,cg01729020,cg01804345,cg02134248,cg02282892,cg02394686,cg02434736,cg02568716,cg02627531,cg02630888,cg02672936,cg02959108,cg03026929,cg03202897,cg03384175,cg03795903,cg03870261,cg03907016,cg03975755,cg04027045,cg04142555,cg04148458,cg04194073,cg04196143,cg04386759,cg0…	GSM817208	1
-1.447	0.917	CD3	Blood	UW.CD3_Primary_Cells.ChromatinAccessibility.CB1_1-3-2011.DS17702.twopass.merge150.wgt10.zgt2.wig	cg00183647,cg00281977,cg00460589,cg01060059,cg01173912,cg01413582,cg01539474,cg01804345,cg02134248,cg02188185,cg02394686,cg02627531,cg02630888,cg02672936,cg02844611,cg03026929,cg03202897,cg03384175,cg03795903,cg03975755,cg03977831,cg04148458,cg04626574,cg04716447,cg04785083,cg04902286,cg04984575,cg05057057,cg05605299,cg05765371,cg06379589,cg06564125,cg06679265,cg07207726,cg07504200,cg07605148,cg0…	GSM701525	1
-1.501	0.92	Breast_vHMEC	Breast	UW.Breast_vHMEC.ChromatinAccessibility.RM035.DS18406.twopass.merge150.wgt10.zgt2.wig	cg00183647,cg00281977,cg00577109,cg01060059,cg01173912,cg01247856,cg01413582,cg01699584,cg01804345,cg02129245,cg02134248,cg02394686,cg02627531,cg02672936,cg03026929,cg03202897,cg03384175,cg03795903,cg03827720,cg03977831,cg04011497,cg04148458,cg04626574,cg04861904,cg04916810,cg04984575,cg05051328,cg05057057,cg05464302,cg05515034,cg05561696,cg05605299,cg05622882,cg05765371,cg06564125,cg06679265,cg0…	GSM753973	1
-1.571	0.92	Fetal_Kidney	Fetal Kidney	UW.Fetal_Kidney.ChromatinAccessibility.H-23524.DS16139.twopass.merge150.wgt10.zgt2.wig	cg00183647,cg00281977,cg00298951,cg00525496,cg00577109,cg00639837,cg00885682,cg00934355,cg00966749,cg01060059,cg01173912,cg01413582,cg01514538,cg01539474,cg01558401,cg01699584,cg01729020,cg01804345,cg01936707,cg02134248,cg02248235,cg02394686,cg02568716,cg02627531,cg02630888,cg02672936,cg02959108,cg03026929,cg03202897,cg03384175,cg03567148,cg03795903,cg03870261,cg03907016,cg03975755,cg04027045,cg0…	GSM665816	1
-1.544	0.922	Fetal_Intestine_Small	Fetal Intestine, Small	UW.Fetal_Intestine_Small.ChromatinAccessibility.H-23941.DS17808.twopass.merge150.wgt10.zgt2.wig	cg00183647,cg00281977,cg00460589,cg00577109,cg01060059,cg01173912,cg01413582,cg01514538,cg01539474,cg01558401,cg01646718,cg01699584,cg01729020,cg01804345,cg02129245,cg02134248,cg02188185,cg02394686,cg02434736,cg02568716,cg02627531,cg02630888,cg02672936,cg03026929,cg03202897,cg03384175,cg03795903,cg03827720,cg03870261,cg03907016,cg03975755,cg04009429,cg04027045,cg04142555,cg04148458,cg04196143,cg0…	GSM774225	1
-1.573	0.924	CD4	Blood	UW.CD4_Primary_Cells.ChromatinAccessibility.RO_01549.DS15947.twopass.merge150.wgt10.zgt2.wig	cg00183647,cg00281977,cg00460589,cg00577109,cg01060059,cg01173912,cg01413582,cg01539474,cg01804345,cg02134248,cg02394686,cg02627531,cg02672936,cg02844611,cg02959108,cg03026929,cg03202897,cg03384175,cg03795903,cg03870261,cg03975755,cg04148458,cg04322210,cg04626574,cg04674383,cg04716447,cg04785083,cg04902286,cg04984575,cg05051328,cg05057057,cg05464302,cg05515034,cg05542681,cg05605299,cg05765371,cg0…	GSM665812	1
-1.559	0.924	CD34_Mobilised	Blood	UW.Mobilized_CD34_Primary_Cells.ChromatinAccessibility.RO_01562.DS13196.twopass.merge150.wgt10.zgt2.wig	cg00183647,cg00281977,cg00460589,cg00577109,cg00628211,cg00915974,cg00934355,cg01060059,cg01173912,cg01413582,cg01539474,cg01699584,cg01804345,cg01936707,cg02134248,cg02188185,cg02394686,cg02627531,cg02630888,cg02672936,cg03026929,cg03202897,cg03384175,cg03795903,cg03975755,cg04148458,cg04194073,cg04626574,cg04674383,cg04785083,cg04861904,cg04902286,cg04916810,cg04984575,cg05051328,cg05057057,cg0…	GSM530663	1
-1.552	0.924	Fetal_Renal_Cortex	Fetal Renal Cortex	UW.Fetal_Renal_Cortex.ChromatinAccessibility.H-23941.DS17804.twopass.merge150.wgt10.zgt2.wig	cg00183647,cg00281977,cg00460589,cg00525496,cg00577109,cg00628211,cg00718414,cg00818557,cg00934355,cg01060059,cg01173912,cg01413582,cg01514538,cg01539474,cg01558401,cg01699584,cg01729020,cg01804345,cg02134248,cg02282892,cg02357637,cg02394686,cg02568716,cg02627531,cg02630888,cg02672936,cg03026929,cg03202897,cg03384175,cg03402698,cg03795903,cg03870261,cg03907016,cg03975755,cg04142555,cg04148458,cg0…	GSM701532	1
-1.539	0.924	Fibroblasts_Fetal_Skin_Upper_Back	Fibroblast	UW.Fibroblasts_Fetal_Skin_Upper_Back.ChromatinAccessibility.H-24259.DS19706.twopass.merge150.wgt10.zgt2.wig	cg00183647,cg00281977,cg00577109,cg01060059,cg01173912,cg01413582,cg01558401,cg01699584,cg01729020,cg01804345,cg02394686,cg02627531,cg02630888,cg02672936,cg03026929,cg03202897,cg03384175,cg03795903,cg03827720,cg03870261,cg03975755,cg03977831,cg04148458,cg04626574,cg04674383,cg04861904,cg04902286,cg04916810,cg04930816,cg04984575,cg05464302,cg05515034,cg05561696,cg05605299,cg05622882,cg05685643,cg0…	GSM878641	1
-1.557	0.926	Fibroblasts_Fetal_Skin_Quadriceps_Right	Fibroblast	UW.Fibroblasts_Fetal_Skin_Quadriceps_Right.ChromatinAccessibility.H-24259.DS19948.twopass.merge150.wgt10.zgt2.wig	cg00183647,cg00281977,cg00577109,cg00718414,cg01060059,cg01173912,cg01413582,cg01558401,cg01699584,cg01729020,cg01804345,cg02394686,cg02434736,cg02627531,cg03026929,cg03202897,cg03384175,cg03795903,cg03827720,cg03975755,cg03977831,cg04148458,cg04626574,cg04674383,cg04861904,cg04902286,cg04916810,cg04930816,cg04940582,cg04984575,cg05057057,cg05464302,cg05515034,cg05561696,cg05605299,cg05622882,cg0…	GSM878647	1
-1.619	0.931	CD8	Blood	UW.CD8_Primary_Cells.ChromatinAccessibility.RO_01679.DS17203.twopass.merge150.wgt10.zgt2.wig	cg00183647,cg00281977,cg00460589,cg00577109,cg01060059,cg01173912,cg01413582,cg01699584,cg01804345,cg02134248,cg02188185,cg02394686,cg02627531,cg02672936,cg02844611,cg03026929,cg03202897,cg03384175,cg03402698,cg03795903,cg03870261,cg03975755,cg04148458,cg04194073,cg04626574,cg04674383,cg04716447,cg04785083,cg04902286,cg04984575,cg05051328,cg05057057,cg05464302,cg05515034,cg05605299,cg05765371,cg0…	GSM665838	1
-1.619	0.932	H1	ES Cell	UW.H1.ChromatinAccessibility.DS19100.twopass.merge150.wgt10.zgt2.wig	cg00183647,cg00577109,cg00670060,cg00915974,cg01060059,cg01173912,cg01699584,cg01804345,cg01936707,cg02129245,cg02134248,cg02394686,cg02627531,cg02630888,cg02672936,cg03026929,cg03190433,cg03202897,cg03795903,cg03870261,cg03907016,cg03975755,cg04148458,cg04194073,cg04196143,cg04385220,cg04626574,cg04674383,cg04861904,cg04902286,cg04916810,cg04984575,cg05051328,cg05328894,cg05464302,cg05515034,cg0…	GSM878621	1
-1.643	0.932	Fetal_Renal_Cortex	Fetal Renal Cortex	UW.Fetal_Renal_Cortex.ChromatinAccessibility.H-23914.DS17756.twopass.merge150.wgt10.zgt2.wig	cg00183647,cg00281977,cg00577109,cg00628211,cg00670060,cg01060059,cg01173912,cg01413582,cg01514538,cg01539474,cg01558401,cg01699584,cg01729020,cg01804345,cg02134248,cg02266055,cg02282892,cg02394686,cg02568716,cg02627531,cg02630888,cg02672936,cg03026929,cg03202897,cg03384175,cg03606272,cg03795903,cg03827720,cg03907016,cg03975755,cg04027045,cg04148458,cg04626574,cg04654220,cg04674383,cg04837309,cg0…	GSM701529	1
-1.547	0.933	IMR90	Lung	UW.IMR90.ChromatinAccessibility.DS11764.twopass.merge150.wgt10.zgt2.wig	cg00183647,cg00281977,cg00577109,cg01173912,cg01381498,cg01413582,cg01558401,cg01699584,cg01729020,cg01804345,cg02394686,cg02627531,cg02672936,cg03026929,cg03384175,cg03795903,cg03827720,cg03975755,cg03977831,cg04027045,cg04148458,cg04607379,cg04626574,cg04674383,cg04861904,cg04902286,cg04916810,cg04930816,cg04984575,cg05057057,cg05464302,cg05515034,cg05561696,cg05605299,cg05622882,cg06251016,cg0…	GSM468801	1
-1.632	0.934	Fetal_Stomach	Fetal Stomach	UW.Fetal_Stomach.ChromatinAccessibility.H-23964.DS17878.twopass.merge150.wgt10.zgt2.wig	cg00183647,cg00281977,cg00460589,cg00577109,cg00696323,cg00718414,cg00740874,cg00934355,cg01060059,cg01173912,cg01413582,cg01514538,cg01539474,cg01558401,cg01699584,cg01729020,cg01804345,cg02134248,cg02359589,cg02394686,cg02568716,cg02627531,cg02630888,cg02672936,cg02844611,cg02959108,cg03026929,cg03184424,cg03202897,cg03384175,cg03795903,cg03975755,cg04027045,cg04142555,cg04148458,cg04626574,cg0…	GSM701538	1
-1.717	0.935	Fetal_Renal_Pelvis_Right	Fetal Renal Pelvis	UW.Fetal_Renal_Pelvis_Right.ChromatinAccessibility.H-24169.DS18961.twopass.merge150.wgt10.zgt2.wig	cg00183647,cg00281977,cg00298951,cg00525496,cg00577109,cg00628211,cg00639837,cg00696323,cg00934355,cg01060059,cg01173912,cg01413582,cg01514538,cg01539474,cg01558401,cg01699584,cg01729020,cg01804345,cg01936707,cg02129245,cg02134248,cg02188185,cg02394686,cg02568716,cg02627531,cg02630888,cg02672936,cg02959108,cg03026929,cg03184424,cg03202897,cg03384175,cg03795903,cg03870261,cg03907016,cg03975755,cg0…	GSM817204	1
-1.664	0.935	Fibroblasts_Fetal_Skin_Biceps_Right	Fibroblast	UW.Fibroblasts_Fetal_Skin_Biceps_Right.ChromatinAccessibility.H-24259.DS19745.twopass.merge150.wgt10.zgt2.wig	cg00183647,cg00281977,cg00577109,cg01060059,cg01173912,cg01558401,cg01699584,cg01729020,cg01804345,cg02242989,cg02394686,cg02627531,cg02672936,cg03026929,cg03202897,cg03384175,cg03795903,cg03827720,cg03977831,cg04142555,cg04148458,cg04626574,cg04861904,cg04902286,cg04916810,cg04930816,cg04984575,cg05464302,cg05561696,cg05622882,cg05685643,cg05765371,cg06564125,cg07175977,cg07207726,cg07605148,cg0…	GSM878642	1
-1.719	0.936	Fetal_Renal_Pelvis_Right	Fetal Renal Pelvis	UW.Fetal_Renal_Pelvis_Right.ChromatinAccessibility.H-24111.DS18663.twopass.merge150.wgt10.zgt2.wig	cg00183647,cg00281977,cg00460589,cg00525496,cg00577109,cg00628211,cg00696323,cg00934355,cg01060059,cg01173912,cg01514538,cg01539474,cg01558401,cg01699584,cg01729020,cg01804345,cg02134248,cg02282892,cg02394686,cg02568716,cg02627531,cg02630888,cg02672936,cg02959108,cg03026929,cg03202897,cg03384175,cg03795903,cg03870261,cg03907016,cg03975755,cg04142555,cg04148458,cg04196143,cg04386759,cg04626574,cg0…	GSM817192	1
-1.644	0.938	Fetal_Muscle_Arm	Fetal Muscle	UW.Fetal_Muscle_Arm.ChromatinAccessibility.H-24042.DS18176.twopass.merge150.wgt10.zgt2.wig	cg00183647,cg00281977,cg00577109,cg00639837,cg00934355,cg01060059,cg01173912,cg01413582,cg01539474,cg01558401,cg01699584,cg01729020,cg01804345,cg02134248,cg02188185,cg02282892,cg02394686,cg02568716,cg02627531,cg02630888,cg02672936,cg02959108,cg03026929,cg03202897,cg03384175,cg03402698,cg03795903,cg03870261,cg03975755,cg03977831,cg04142555,cg04148458,cg04196143,cg04626574,cg04674383,cg04902286,cg0…	GSM774239	1
-1.607	0.938	Fetal_Stomach	Fetal Stomach	UW.Fetal_Stomach.ChromatinAccessibility.H-23887.DS17659.twopass.merge150.wgt10.zgt2.wig	cg00183647,cg00281977,cg01060059,cg01173912,cg01413582,cg01539474,cg01558401,cg01699584,cg01804345,cg02134248,cg02394686,cg02568716,cg02627531,cg02630888,cg02672936,cg03026929,cg03202897,cg03384175,cg03795903,cg03870261,cg03975755,cg04011497,cg04027045,cg04148458,cg04626574,cg04674383,cg04902286,cg04916810,cg04984575,cg05051328,cg05328894,cg05464302,cg05515034,cg05561696,cg05605299,cg05765371,cg0…	GSM701521	1
-1.718	0.94	Fetal_Renal_Cortex	Fetal Renal Cortex	UW.Fetal_Renal_Cortex.ChromatinAccessibility.H-23790.DS17387.twopass.merge150.wgt10.zgt2.wig	cg00183647,cg00281977,cg00460589,cg00577109,cg00696323,cg01060059,cg01173912,cg01514538,cg01539474,cg01558401,cg01699584,cg01729020,cg01804345,cg02134248,cg02282892,cg02357637,cg02394686,cg02568716,cg02627531,cg02630888,cg02672936,cg02844611,cg02959108,cg03026929,cg03202897,cg03384175,cg03795903,cg03870261,cg03907016,cg03975755,cg04027045,cg04142555,cg04148458,cg04194073,cg04196143,cg04386759,cg0…	GSM701502	1
-1.745	0.94	Fetal_Thymus	Fetal Thymus	UW.Fetal_Thymus.ChromatinAccessibility.H-24401.DS20335.twopass.merge150.wgt10.zgt2.wig	cg00183647,cg00281977,cg00460589,cg00577109,cg01060059,cg01173912,cg01413582,cg01699584,cg01804345,cg01936707,cg01974180,cg02134248,cg02394686,cg02627531,cg02630888,cg02672936,cg02844611,cg03026929,cg03202897,cg03384175,cg03795903,cg03870261,cg03975755,cg04148458,cg04626574,cg04716447,cg04785083,cg04837309,cg04902286,cg04916810,cg04984575,cg05051328,cg05057057,cg05464302,cg05515034,cg05605299,cg0…	GSM878656	1
-1.683	0.941	Mesenchymal_Stem_Cells	ES Cell	UW.H1_Derived_Mesenchymal_Stem_Cells.ChromatinAccessibility.DS20671.twopass.merge150.wgt10.zgt2.wig	cg00183647,cg00696323,cg01060059,cg01173912,cg01413582,cg01539474,cg01558401,cg01699584,cg01729020,cg01804345,cg02134248,cg02306654,cg02394686,cg02434736,cg02627531,cg02630888,cg02672936,cg03026929,cg03202897,cg03384175,cg03795903,cg03827720,cg03870261,cg03936436,cg03977831,cg04148458,cg04626574,cg04674383,cg04861904,cg04902286,cg04916810,cg04984575,cg05057057,cg05303690,cg05515034,cg05605299,cg0…	GSM906380	1
-1.763	0.941	Fetal_Stomach	Fetal Stomach	UW.Fetal_Stomach.ChromatinAccessibility.H-24078.DS18389.twopass.merge150.wgt10.zgt2.wig	cg00183647,cg00281977,cg00316420,cg00460589,cg00577109,cg00639837,cg00696323,cg01060059,cg01173912,cg01413582,cg01514538,cg01539474,cg01558401,cg01699584,cg01729020,cg01804345,cg02134248,cg02188185,cg02394686,cg02568716,cg02627531,cg02630888,cg02672936,cg02959108,cg02992296,cg03026929,cg03049767,cg03184424,cg03202897,cg03384175,cg03795903,cg03832697,cg03870261,cg03975755,cg04027045,cg04142555,cg0…	GSM817173	1
-1.666	0.944	Fetal_Brain	Fetal Brain	UW.Fetal_Brain.ChromatinAccessibility.H-23266.DS14718.twopass.merge150.wgt10.zgt2.wig	cg00183647,cg00525496,cg00577109,cg00696323,cg00915974,cg01060059,cg01173912,cg01514538,cg01699584,cg01729020,cg01804345,cg02134248,cg02357637,cg02394686,cg02627531,cg02630888,cg02672936,cg03026929,cg03202897,cg03384175,cg03795903,cg03870261,cg03975755,cg04148458,cg04194073,cg04196143,cg04626574,cg04674383,cg04837309,cg04861904,cg04902286,cg04916810,cg04940582,cg04984575,cg04989813,cg05057057,cg0…	GSM595923	1
-1.805	0.948	CD8	Blood	UW.CD8_Primary_Cells.ChromatinAccessibility.RO_01549.DS16012.twopass.merge150.wgt10.zgt2.wig	cg00183647,cg00209206,cg00281977,cg00460589,cg00525496,cg00577109,cg00628211,cg01060059,cg01173912,cg01413582,cg01646718,cg01804345,cg02091951,cg02134248,cg02188185,cg02242989,cg02394686,cg02512764,cg02627531,cg02630888,cg02672936,cg02844611,cg03026929,cg03202897,cg03384175,cg03567148,cg03795903,cg03870261,cg03936436,cg03975755,cg04148458,cg04626574,cg04674383,cg04716447,cg04785083,cg04902286,cg0…	GSM665813	1
-1.798	0.948	Fetal_Intestine_Small	Fetal Intestine, Small	UW.Fetal_Intestine_Small.ChromatinAccessibility.H-23744.DS17092.twopass.merge150.wgt10.zgt2.wig	cg00183647,cg00281977,cg00525496,cg00577109,cg01060059,cg01173912,cg01539474,cg01558401,cg01699584,cg01729020,cg01804345,cg02129245,cg02134248,cg02188185,cg02394686,cg02434736,cg02627531,cg02630888,cg02672936,cg03026929,cg03202897,cg03384175,cg03795903,cg03827720,cg03870261,cg03975755,cg04027045,cg04142555,cg04148458,cg04194073,cg04494197,cg04626574,cg04674383,cg04861904,cg04902286,cg04916810,cg0…	GSM774205	1
-1.733	0.948	Penis_Foreskin_Fibroblast	Fibroblast	UW.Penis_Foreskin_Fibroblast_Primary_Cells.ChromatinAccessibility.skin02.DS18256.twopass.merge150.wgt10.zgt2.wig	cg00183647,cg00281977,cg00577109,cg01060059,cg01173912,cg01413582,cg01514538,cg01539474,cg01558401,cg01699584,cg01729020,cg01804345,cg02134248,cg02394686,cg02627531,cg02630888,cg02672936,cg03026929,cg03202897,cg03384175,cg03795903,cg03827720,cg03870261,cg03975755,cg03977831,cg04148458,cg04626574,cg04674383,cg04861904,cg04902286,cg04916810,cg04984575,cg05051328,cg05057057,cg05328894,cg05464302,cg0…	GSM817170	1
-1.755	0.949	Fetal_Heart	Fetal Heart	UW.Fetal_Heart.ChromatinAccessibility.H-23663.DS16819.twopass.merge150.wgt10.zgt2.wig	cg00183647,cg00281977,cg00460589,cg00577109,cg00639837,cg00696323,cg00718414,cg01060059,cg01173912,cg01413582,cg01514538,cg01539474,cg01558401,cg01699584,cg01729020,cg01804345,cg02129245,cg02134248,cg02154585,cg02188185,cg02248235,cg02394686,cg02474567,cg02568716,cg02627531,cg02630888,cg02672936,cg02844611,cg03026929,cg03202897,cg03384175,cg03795903,cg03827720,cg03870261,cg03975755,cg03977831,cg0…	GSM774203	1
-1.792	0.95	Fetal_Muscle_Arm	Fetal Muscle	UW.Fetal_Muscle_Arm.ChromatinAccessibility.H-24143.DS18992.twopass.merge150.wgt10.zgt2.wig	cg00183647,cg00281977,cg00419321,cg00670060,cg00934355,cg01060059,cg01173912,cg01413582,cg01539474,cg01558401,cg01699584,cg01729020,cg01804345,cg02134248,cg02282892,cg02394686,cg02627531,cg02630888,cg02672936,cg02844611,cg02959108,cg03026929,cg03202897,cg03384175,cg03795903,cg03870261,cg03975755,cg03977831,cg04142555,cg04148458,cg04194073,cg04196143,cg04626574,cg04674383,cg04902286,cg04916810,cg0…	GSM878618	1
-1.863	0.952	Fetal_Intestine_Large	Fetal Intestine, Large	UW.Fetal_Intestine_Large.ChromatinAccessibility.H-23744.DS17094.twopass.merge150.wgt10.zgt2.wig	cg00183647,cg00281977,cg00577109,cg00639837,cg01060059,cg01173912,cg01514538,cg01539474,cg01558401,cg01646718,cg01699584,cg01729020,cg01804345,cg02129245,cg02134248,cg02357637,cg02394686,cg02627531,cg02630888,cg02672936,cg03026929,cg03202897,cg03384175,cg03795903,cg03827720,cg03832697,cg03870261,cg03975755,cg04011497,cg04027045,cg04142555,cg04148458,cg04196143,cg04626574,cg04674383,cg04861904,cg0…	GSM817162	1
-1.877	0.953	Fetal_Muscle_Arm	Fetal Muscle	UW.Fetal_Muscle_Arm.ChromatinAccessibility.H-24297.DS19646.twopass.merge150.wgt10.zgt2.wig	cg00183647,cg00281977,cg00934355,cg00966749,cg01060059,cg01173912,cg01413582,cg01539474,cg01558401,cg01699584,cg01729020,cg01804345,cg02134248,cg02282892,cg02394686,cg02627531,cg02630888,cg02672936,cg02959108,cg03026929,cg03202897,cg03384175,cg03795903,cg03870261,cg03975755,cg03977831,cg04148458,cg04626574,cg04674383,cg04902286,cg04916810,cg04940582,cg04979216,cg04984575,cg05051328,cg05057057,cg0…	GSM878638	1
-1.871	0.953	Fetal_Renal_Pelvis	Fetal Renal Pelvis	UW.Fetal_Renal_Pelvis.ChromatinAccessibility.H-24477.DS20448.twopass.merge150.wgt10.zgt2.wig	cg00183647,cg00281977,cg00525496,cg00577109,cg00628211,cg00670060,cg00818557,cg00934355,cg01060059,cg01173912,cg01413582,cg01514538,cg01539474,cg01558401,cg01699584,cg01729020,cg01804345,cg01936707,cg02129245,cg02134248,cg02282892,cg02394686,cg02568716,cg02627531,cg02630888,cg02672936,cg02959108,cg03026929,cg03202897,cg03384175,cg03795903,cg03870261,cg03907016,cg03975755,cg04142555,cg04148458,cg0…	GSM878662	1
-1.771	0.953	Fibroblasts_Fetal_Skin_Upper_Back	Fibroblast	UW.Fibroblasts_Fetal_Skin_Upper_Back.ChromatinAccessibility.H-24259.DS19696.twopass.merge150.wgt10.zgt2.wig	cg00183647,cg01060059,cg01173912,cg01413582,cg01558401,cg01699584,cg01729020,cg01804345,cg02394686,cg02627531,cg02672936,cg03026929,cg03202897,cg03384175,cg03795903,cg03827720,cg04148458,cg04626574,cg04861904,cg04902286,cg04916810,cg04930816,cg04940582,cg04984575,cg05464302,cg05515034,cg05561696,cg05622882,cg06564125,cg07175977,cg07207726,cg07605148,cg07621385,cg07766672,cg07875385,cg07886860,cg0…	GSM878640	1
-1.795	0.954	Fetal_Muscle_Back	Fetal Muscle	UW.Fetal_Muscle_Back.ChromatinAccessibility.H-24244.DS19283.twopass.merge150.wgt10.zgt2.wig	cg00183647,cg00281977,cg00525496,cg00577109,cg00818557,cg00934355,cg01060059,cg01173912,cg01413582,cg01539474,cg01558401,cg01699584,cg01729020,cg01804345,cg02134248,cg02188185,cg02282892,cg02394686,cg02566157,cg02627531,cg02630888,cg02672936,cg02959108,cg03026929,cg03202897,cg03384175,cg03795903,cg03870261,cg03975755,cg03977831,cg04142555,cg04148458,cg04626574,cg04674383,cg04902286,cg04916810,cg0…	GSM817212	1
-1.894	0.954	Fetal_Renal_Pelvis_Left	Fetal Renal Pelvis	UW.Fetal_Renal_Pelvis_Left.ChromatinAccessibility.H-24232.DS19238.twopass.merge150.wgt10.zgt2.wig	cg00183647,cg00281977,cg00460589,cg00577109,cg00639837,cg00818557,cg00934355,cg01060059,cg01173912,cg01539474,cg01558401,cg01699584,cg01729020,cg01804345,cg01936707,cg02134248,cg02282892,cg02394686,cg02568716,cg02627531,cg02630888,cg02672936,cg02959108,cg03026929,cg03202897,cg03384175,cg03795903,cg03870261,cg03907016,cg03975755,cg04027045,cg04142555,cg04148458,cg04194073,cg04196143,cg04386759,cg0…	GSM817209	1
-1.803	0.954	Fibroblasts_Fetal_Skin_Abdomen	Fibroblast	UW.Fibroblasts_Fetal_Skin_Abdomen.ChromatinAccessibility.H-24259.DS19558.twopass.merge150.wgt10.zgt2.wig	cg00183647,cg00281977,cg00718414,cg01060059,cg01173912,cg01413582,cg01558401,cg01699584,cg01729020,cg01804345,cg02394686,cg02627531,cg02672936,cg02959108,cg03026929,cg03202897,cg03384175,cg03795903,cg03827720,cg03870261,cg03975755,cg03977831,cg04148458,cg04626574,cg04861904,cg04902286,cg04916810,cg04930816,cg04984575,cg05464302,cg05515034,cg05561696,cg05605299,cg05622882,cg06251016,cg06564125,cg0…	GSM878635	1
-1.843	0.955	Fetal_Kidney	Fetal Kidney	UW.Fetal_Kidney.ChromatinAccessibility.H-22337.DS10986.twopass.merge150.wgt10.zgt2.wig	cg00183647,cg00577109,cg01060059,cg01173912,cg01539474,cg01558401,cg01699584,cg01729020,cg01804345,cg01974180,cg02134248,cg02394686,cg02434736,cg02568716,cg02627531,cg02630888,cg02672936,cg02959108,cg03026929,cg03202897,cg03384175,cg03795903,cg03870261,cg03975755,cg04027045,cg04142555,cg04148458,cg04386759,cg04626574,cg04674383,cg04861904,cg04902286,cg04979216,cg04984575,cg05051328,cg05057057,cg0…	GSM493385	1
-1.86	0.955	Fetal_Muscle_Upper_Limb_Skeletal	Fetal Muscle	UW.Fetal_Muscle_Upper_Limb_Skeletal.ChromatinAccessibility.H-23887.DS17661.twopass.merge150.wgt10.zgt2.wig	cg00183647,cg00281977,cg00460589,cg00577109,cg00696323,cg01060059,cg01173912,cg01413582,cg01539474,cg01558401,cg01699584,cg01729020,cg01804345,cg02134248,cg02282892,cg02394686,cg02566157,cg02627531,cg02630888,cg03026929,cg03202897,cg03384175,cg03795903,cg03870261,cg03975755,cg04148458,cg04194073,cg04626574,cg04674383,cg04785083,cg04902286,cg04916810,cg04940582,cg04979216,cg04984575,cg04988694,cg0…	GSM701522	1
-1.858	0.956	CD4	Blood	UW.CD4_Primary_Cells.ChromatinAccessibility.RO_01679.DS17212.twopass.merge150.wgt10.zgt2.wig	cg00183647,cg00281977,cg00460589,cg00577109,cg01060059,cg01173912,cg01413582,cg01804345,cg02134248,cg02188185,cg02394686,cg02627531,cg02630888,cg02672936,cg02844611,cg03026929,cg03202897,cg03384175,cg03402698,cg03795903,cg03907016,cg03975755,cg04011497,cg04148458,cg04194073,cg04626574,cg04674383,cg04716447,cg04785083,cg04902286,cg04916810,cg04984575,cg05057057,cg05464302,cg05515034,cg05605299,cg0…	GSM665839	1
-1.86	0.957	Fetal_Renal_Cortex_Left	Fetal Renal Cortex	UW.Fetal_Renal_Cortex_Left.ChromatinAccessibility.H-24232.DS19257.twopass.merge150.wgt10.zgt2.wig	cg00183647,cg00281977,cg00525496,cg00577109,cg00639837,cg00696323,cg00818557,cg00934355,cg01060059,cg01173912,cg01413582,cg01514538,cg01539474,cg01558401,cg01699584,cg01729020,cg01804345,cg02134248,cg02188185,cg02282892,cg02394686,cg02568716,cg02627531,cg02630888,cg02672936,cg02959108,cg03026929,cg03202897,cg03384175,cg03795903,cg03870261,cg03907016,cg03975755,cg04142555,cg04148458,cg04194073,cg0…	GSM817211	1
-1.959	0.958	CD19	Blood	UW.CD19_Primary_Cells.ChromatinAccessibility.RO_01701.DS17440.twopass.merge150.wgt10.zgt2.wig	cg00183647,cg00281977,cg00460589,cg00577109,cg00915974,cg00934355,cg01060059,cg01173912,cg01413582,cg01646718,cg01699584,cg01804345,cg02129245,cg02134248,cg02188185,cg02248235,cg02394686,cg02627531,cg02630888,cg02672936,cg02844611,cg03026929,cg03202897,cg03384175,cg03402698,cg03795903,cg03870261,cg03973705,cg03975755,cg04011497,cg04148458,cg04194073,cg04626574,cg04674383,cg04716447,cg04785083,cg0…	GSM701507	1
-1.974	0.959	Fetal_Kidney_Left	Fetal Kidney	UW.Fetal_Kidney_Left.ChromatinAccessibility.H-23758.DS17140.twopass.merge150.wgt10.zgt2.wig	cg00183647,cg00281977,cg00525496,cg00577109,cg00670060,cg00818557,cg00885682,cg00934355,cg01060059,cg01173912,cg01413582,cg01514538,cg01539474,cg01558401,cg01699584,cg01729020,cg01804345,cg02134248,cg02282892,cg02394686,cg02568716,cg02627531,cg02630888,cg02672936,cg02959108,cg03026929,cg03184424,cg03202897,cg03384175,cg03795903,cg03870261,cg03907016,cg03975755,cg04142555,cg04148458,cg04194073,cg0…	GSM774209	1
-1.894	0.959	Fetal_Thymus	Fetal Thymus	UW.Fetal_Thymus.ChromatinAccessibility.H-23964.DS17876.twopass.merge150.wgt10.zgt2.wig	cg00183647,cg00281977,cg00460589,cg00577109,cg00885682,cg01060059,cg01173912,cg01413582,cg01539474,cg01558401,cg01699584,cg01804345,cg01974180,cg02129245,cg02134248,cg02188185,cg02394686,cg02627531,cg02630888,cg02672936,cg02844611,cg02959108,cg03026929,cg03202897,cg03384175,cg03402698,cg03795903,cg03870261,cg03936436,cg03975755,cg03977831,cg04009429,cg04011497,cg04148458,cg04194073,cg04626574,cg0…	GSM774230	1
-1.852	0.959	Fibroblasts_Fetal_Skin_Quadriceps_Left	Fibroblast	UW.Fibroblasts_Fetal_Skin_Quadriceps_Left.ChromatinAccessibility.H-24259.DS20046.twopass.merge150.wgt10.zgt2.wig	cg00183647,cg00281977,cg01060059,cg01173912,cg01413582,cg01558401,cg01699584,cg01729020,cg01804345,cg02394686,cg02434736,cg02627531,cg02630888,cg02672936,cg03026929,cg03202897,cg03384175,cg03795903,cg03827720,cg03975755,cg03977831,cg04148458,cg04626574,cg04674383,cg04861904,cg04902286,cg04916810,cg04930816,cg04984575,cg05464302,cg05515034,cg05561696,cg05605299,cg05622882,cg05685643,cg05765371,cg0…	GSM878648	1
-1.84	0.961	Fetal_Adrenal_Gland	Fetal Adrenal	UW.Fetal_Adrenal_Gland.ChromatinAccessibility.H-22662.DS12528.twopass.merge150.wgt10.zgt2.wig	cg00183647,cg00281977,cg00577109,cg01060059,cg01173912,cg01558401,cg01699584,cg01729020,cg01804345,cg02134248,cg02248235,cg02266055,cg02282892,cg02394686,cg02568716,cg02627531,cg02630888,cg02672936,cg03026929,cg03202897,cg03384175,cg03795903,cg03870261,cg03907016,cg03975755,cg04009429,cg04142555,cg04148458,cg04194073,cg04196143,cg04386759,cg04494197,cg04626574,cg04674383,cg04861904,cg04902286,cg0…	GSM530653	1
-2.039	0.961	Fetal_Thymus	Fetal Thymus	UW.Fetal_Thymus.ChromatinAccessibility.H-23663.DS16841.twopass.merge150.wgt10.zgt2.wig	cg00183647,cg00281977,cg00460589,cg00577109,cg00966749,cg01060059,cg01173912,cg01413582,cg01539474,cg01699584,cg01804345,cg01936707,cg01974180,cg02129245,cg02134248,cg02188185,cg02248235,cg02394686,cg02627531,cg02630888,cg02672936,cg02844611,cg03026929,cg03202897,cg03384175,cg03795903,cg03975755,cg03977831,cg04027045,cg04148458,cg04626574,cg04674383,cg04716447,cg04785083,cg04837309,cg04861904,cg0…	GSM774204	1
-1.865	0.961	IMR90	Lung	UW.IMR90.ChromatinAccessibility.DS13219.twopass.merge150.wgt10.zgt2.wig	cg00183647,cg00281977,cg00577109,cg01060059,cg01173912,cg01413582,cg01558401,cg01699584,cg01729020,cg01804345,cg02394686,cg02627531,cg02672936,cg02992296,cg03026929,cg03202897,cg03384175,cg03795903,cg03827720,cg03870261,cg03975755,cg03977831,cg04027045,cg04148458,cg04626574,cg04674383,cg04861904,cg04902286,cg04916810,cg04930816,cg04940582,cg04984575,cg05328894,cg05464302,cg05515034,cg05561696,cg0…	GSM530665	1
-1.9	0.962	CD4_Mobilised	Blood	UW.Mobilized_CD4_Primary_Cells.ChromatinAccessibility.RO_01701.DS17175.twopass.merge150.wgt10.zgt2.wig	cg00183647,cg00281977,cg00460589,cg01060059,cg01173912,cg01413582,cg01804345,cg02129245,cg02134248,cg02188185,cg02357637,cg02394686,cg02627531,cg02630888,cg02672936,cg02844611,cg03026929,cg03202897,cg03384175,cg03402698,cg03567148,cg03795903,cg03827720,cg03870261,cg03975755,cg04148458,cg04196143,cg04626574,cg04674383,cg04785083,cg04902286,cg04984575,cg05057057,cg05464302,cg05515034,cg05605299,cg0…	GSM701491	1
-1.927	0.963	iPS_DF_19.7	IPS cell	UW.iPS_DF_19.7.ChromatinAccessibility.DS15148.twopass.merge150.wgt10.zgt2.wig	cg00183647,cg00347882,cg00525496,cg00577109,cg00670060,cg01060059,cg01173912,cg01699584,cg01804345,cg01936707,cg02134248,cg02394686,cg02627531,cg02630888,cg02672936,cg03026929,cg03202897,cg03384175,cg03795903,cg03827720,cg03870261,cg03907016,cg03975755,cg04148458,cg04196143,cg04385220,cg04626574,cg04654220,cg04674383,cg04861904,cg04902286,cg04916810,cg04930816,cg04940582,cg04984575,cg05051328,cg0…	GSM665800	1
-1.963	0.964	Fetal_Muscle_Leg	Fetal Muscle	UW.Fetal_Muscle_Leg.ChromatinAccessibility.H-24297.DS19643.twopass.merge150.wgt10.zgt2.wig	cg00183647,cg00281977,cg00460589,cg00577109,cg00818557,cg00934355,cg01060059,cg01173912,cg01413582,cg01539474,cg01558401,cg01699584,cg01729020,cg01804345,cg02134248,cg02282892,cg02394686,cg02627531,cg02630888,cg02672936,cg02959108,cg03026929,cg03184424,cg03202897,cg03384175,cg03795903,cg03870261,cg03936436,cg03975755,cg03977831,cg04027045,cg04148458,cg04626574,cg04902286,cg04916810,cg04940582,cg0…	GSM878637	1
-2.007	0.964	Fetal_Renal_Pelvis_Right	Fetal Renal Pelvis	UW.Fetal_Renal_Pelvis_Right.ChromatinAccessibility.H-23871.DS17548.twopass.merge150.wgt10.zgt2.wig	cg00183647,cg00281977,cg00460589,cg00577109,cg00639837,cg00818557,cg00885682,cg00934355,cg00966749,cg01060059,cg01173912,cg01413582,cg01514538,cg01539474,cg01558401,cg01646718,cg01699584,cg01729020,cg01804345,cg02129245,cg02134248,cg02188185,cg02282892,cg02394686,cg02568716,cg02627531,cg02630888,cg02672936,cg02959108,cg03026929,cg03184424,cg03202897,cg03384175,cg03795903,cg03870261,cg03907016,cg0…	GSM701518	1
-1.969	0.965	Fetal_Stomach	Fetal Stomach	UW.Fetal_Stomach.ChromatinAccessibility.H-24125.DS18821.twopass.merge150.wgt10.zgt2.wig	cg00183647,cg00281977,cg00298951,cg00525496,cg00577109,cg00670060,cg00934355,cg01060059,cg01173912,cg01514538,cg01539474,cg01558401,cg01699584,cg01729020,cg01804345,cg02134248,cg02188185,cg02242989,cg02282892,cg02394686,cg02568716,cg02627531,cg02630888,cg02672936,cg03026929,cg03202897,cg03384175,cg03795903,cg03870261,cg03975755,cg04009429,cg04027045,cg04148458,cg04194073,cg04196143,cg04626574,cg0…	GSM817199	1
-1.971	0.965	Fetal_Thymus	Fetal Thymus	UW.Fetal_Thymus.ChromatinAccessibility.H-23769.DS17323.twopass.merge150.wgt10.zgt2.wig	cg00183647,cg00281977,cg00298951,cg00460589,cg00525496,cg01060059,cg01173912,cg01413582,cg01699584,cg01804345,cg01974180,cg02134248,cg02394686,cg02627531,cg02630888,cg02672936,cg02844611,cg03026929,cg03202897,cg03384175,cg03795903,cg03975755,cg04148458,cg04196143,cg04626574,cg04674383,cg04716447,cg04785083,cg04837309,cg04902286,cg04916810,cg04984575,cg05057057,cg05464302,cg05515034,cg05605299,cg0…	GSM701497	1
-1.917	0.965	Fibroblasts_Fetal_Skin_Biceps_Left	Fibroblast	UW.Fibroblasts_Fetal_Skin_Biceps_Left.ChromatinAccessibility.H-24259.DS19857.twopass.merge150.wgt10.zgt2.wig	cg00183647,cg00281977,cg01060059,cg01173912,cg01558401,cg01699584,cg01729020,cg01804345,cg02134248,cg02394686,cg02627531,cg02630888,cg02672936,cg03026929,cg03202897,cg03384175,cg03795903,cg03827720,cg03870261,cg03975755,cg03977831,cg04148458,cg04626574,cg04674383,cg04861904,cg04902286,cg04916810,cg04930816,cg04984575,cg05464302,cg05515034,cg05561696,cg05605299,cg05622882,cg06564125,cg06679265,cg0…	GSM878644	1
-2.013	0.966	Fetal_Intestine_Large	Fetal Intestine, Large	UW.Fetal_Intestine_Large.ChromatinAccessibility.H-23914.DS17748.twopass.merge150.wgt10.zgt2.wig	cg00183647,cg00281977,cg00316420,cg00460589,cg00577109,cg01060059,cg01173912,cg01413582,cg01514538,cg01539474,cg01558401,cg01699584,cg01729020,cg01804345,cg02129245,cg02134248,cg02188185,cg02266055,cg02394686,cg02434736,cg02627531,cg02630888,cg02672936,cg02844611,cg03026929,cg03202897,cg03384175,cg03795903,cg03827720,cg03870261,cg03975755,cg04009429,cg04027045,cg04148458,cg04231541,cg04494197,cg0…	GSM774220	1
-2.021	0.966	Fetal_Stomach	Fetal Stomach	UW.Fetal_Stomach.ChromatinAccessibility.H-23758.DS17172.twopass.merge150.wgt10.zgt2.wig	cg00183647,cg00281977,cg00460589,cg00577109,cg00718414,cg00934355,cg01060059,cg01173912,cg01539474,cg01558401,cg01699584,cg01729020,cg01804345,cg02134248,cg02188185,cg02242989,cg02282892,cg02394686,cg02434736,cg02627531,cg02630888,cg02672936,cg02844611,cg02959108,cg03026929,cg03184424,cg03202897,cg03384175,cg03795903,cg03870261,cg03907016,cg03936436,cg03975755,cg04027045,cg04148458,cg04194073,cg0…	GSM774212	1
-1.945	0.967	Fetal_Intestine_Large	Fetal Intestine, Large	UW.Fetal_Intestine_Large.ChromatinAccessibility.H-23941.DS17785.twopass.merge150.wgt10.zgt2.wig	cg00183647,cg00281977,cg00577109,cg00696323,cg01060059,cg01173912,cg01413582,cg01539474,cg01558401,cg01699584,cg01804345,cg02134248,cg02394686,cg02627531,cg02630888,cg02672936,cg03026929,cg03202897,cg03384175,cg03795903,cg03827720,cg03870261,cg03975755,cg04027045,cg04148458,cg04626574,cg04785083,cg04902286,cg04984575,cg05057057,cg05328894,cg05464302,cg05515034,cg05605299,cg05765371,cg05808226,cg0…	GSM701531	1
-1.94	0.967	Fetal_Placenta	Fetal Placenta	UW.Fetal_Placenta.ChromatinAccessibility.H-24272.DS19391.twopass.merge150.wgt10.zgt2.wig	cg00183647,cg00281977,cg00577109,cg01060059,cg01173912,cg01247856,cg01413582,cg01539474,cg01558401,cg01699584,cg01804345,cg02129245,cg02134248,cg02394686,cg02434736,cg02627531,cg02630888,cg02672936,cg03026929,cg03190433,cg03202897,cg03384175,cg03795903,cg03827720,cg03870261,cg03907016,cg03975755,cg04027045,cg04148458,cg04196143,cg04231541,cg04626574,cg04674383,cg04861904,cg04902286,cg04916810,cg0…	GSM817219	1
-2.061	0.967	Fetal_Renal_Pelvis_Left	Fetal Renal Pelvis	UW.Fetal_Renal_Pelvis_Left.ChromatinAccessibility.H-24169.DS18964.twopass.merge150.wgt10.zgt2.wig	cg00183647,cg00281977,cg00298951,cg00347882,cg00460589,cg00525496,cg00577109,cg00628211,cg00696323,cg01060059,cg01173912,cg01413582,cg01514538,cg01539474,cg01558401,cg01699584,cg01729020,cg01804345,cg02134248,cg02188185,cg02357637,cg02394686,cg02568716,cg02627531,cg02630888,cg02672936,cg02844611,cg02959108,cg03026929,cg03202897,cg03384175,cg03795903,cg03870261,cg03907016,cg03975755,cg04142555,cg0…	GSM817205	1
-2.03	0.969	CD8_Mobilised	Blood	UW.Mobilized_CD8_Primary_Cells.ChromatinAccessibility.RO_01679.DS16962.twopass.merge150.wgt10.zgt2.wig	cg00126946,cg00183647,cg00281977,cg00460589,cg00577109,cg01060059,cg01173912,cg01413582,cg01539474,cg01699584,cg01804345,cg01936707,cg02134248,cg02188185,cg02394686,cg02627531,cg02630888,cg02672936,cg02844611,cg03026929,cg03202897,cg03384175,cg03795903,cg03827720,cg03870261,cg03907016,cg03975755,cg04011497,cg04148458,cg04194073,cg04626574,cg04674383,cg04716447,cg04785083,cg04902286,cg04916810,cg0…	GSM817160	1
-2.032	0.969	Fetal_Heart	Fetal Heart	UW.Fetal_Heart.ChromatinAccessibility.H-24042.DS19427.twopass.merge150.wgt10.zgt2.wig	cg00183647,cg00281977,cg00460589,cg00472879,cg00577109,cg00639837,cg00696323,cg01060059,cg01173912,cg01413582,cg01514538,cg01539474,cg01558401,cg01699584,cg01729020,cg01804345,cg02134248,cg02248235,cg02282892,cg02394686,cg02568716,cg02627531,cg02630888,cg02672936,cg03026929,cg03202897,cg03384175,cg03795903,cg03827720,cg03975755,cg03977831,cg04148458,cg04626574,cg04674383,cg04837309,cg04902286,cg0…	GSM878630	1
-2.121	0.97	Fetal_Heart	Fetal Heart	UW.Fetal_Heart.ChromatinAccessibility.H-23744.DS19431.twopass.merge150.wgt10.zgt2.wig	cg00183647,cg00281977,cg00472879,cg00577109,cg00696323,cg00718414,cg00934355,cg01060059,cg01173912,cg01413582,cg01514538,cg01539474,cg01558401,cg01699584,cg01729020,cg01804345,cg02134248,cg02188185,cg02394686,cg02474567,cg02568716,cg02627531,cg02630888,cg02672936,cg02844611,cg03026929,cg03202897,cg03384175,cg03795903,cg03870261,cg03975755,cg03977831,cg04148458,cg04196143,cg04626574,cg04674383,cg0…	GSM817220	1
-2.099	0.971	Fetal_Muscle_Back	Fetal Muscle	UW.Fetal_Muscle_Back.ChromatinAccessibility.H-24279.DS19441.twopass.merge150.wgt10.zgt2.wig	cg00183647,cg00281977,cg00419321,cg00460589,cg00525496,cg00577109,cg00934355,cg01060059,cg01173912,cg01413582,cg01514538,cg01539474,cg01558401,cg01699584,cg01729020,cg01804345,cg02134248,cg02188185,cg02282892,cg02394686,cg02568716,cg02627531,cg02630888,cg02672936,cg02959108,cg03026929,cg03202897,cg03384175,cg03402698,cg03795903,cg03870261,cg03975755,cg03977831,cg04027045,cg04142555,cg04148458,cg0…	GSM878632	1
-2.124	0.971	Fetal_Renal_Pelvis	Fetal Renal Pelvis	UW.Fetal_Renal_Pelvis.ChromatinAccessibility.H-24078.DS18431.twopass.merge150.wgt10.zgt2.wig	cg00183647,cg00281977,cg00525496,cg00577109,cg00628211,cg00818557,cg00934355,cg00966749,cg01060059,cg01173912,cg01514538,cg01539474,cg01558401,cg01699584,cg01729020,cg01804345,cg02134248,cg02282892,cg02394686,cg02568716,cg02627531,cg02630888,cg02672936,cg03026929,cg03202897,cg03384175,cg03795903,cg03870261,cg03975755,cg04027045,cg04142555,cg04148458,cg04194073,cg04196143,cg04386759,cg04626574,cg0…	GSM817177	1
-2.191	0.971	Fetal_Stomach	Fetal Stomach	UW.Fetal_Stomach.ChromatinAccessibility.H-23769.DS17325.twopass.merge150.wgt10.zgt2.wig	cg00183647,cg00281977,cg00316420,cg00577109,cg01060059,cg01173912,cg01390061,cg01413582,cg01514538,cg01539474,cg01558401,cg01646718,cg01699584,cg01729020,cg01804345,cg02134248,cg02394686,cg02568716,cg02627531,cg02630888,cg02672936,cg02959108,cg03026929,cg03202897,cg03384175,cg03795903,cg03870261,cg03936436,cg03975755,cg04027045,cg04148458,cg04196143,cg04626574,cg04861904,cg04902286,cg04916810,cg0…	GSM701498	1
-2.127	0.972	CD56_Mobilised	Blood	UW.Mobilized_CD56_Primary_Cells.ChromatinAccessibility.RO_01689.DS16376.twopass.merge150.wgt10.zgt2.wig	cg00183647,cg00281977,cg00460589,cg00525496,cg00577109,cg00934355,cg01060059,cg01173912,cg01413582,cg01646718,cg01699584,cg01804345,cg02129245,cg02134248,cg02394686,cg02474567,cg02627531,cg02630888,cg02672936,cg02844611,cg03026929,cg03202897,cg03384175,cg03567148,cg03795903,cg03870261,cg03975755,cg04011497,cg04148458,cg04194073,cg04626574,cg04674383,cg04716447,cg04785083,cg04902286,cg04984575,cg0…	GSM665820	1
-2.034	0.972	Fetal_Intestine_Large	Fetal Intestine, Large	UW.Fetal_Intestine_Large.ChromatinAccessibility.H-23758.DS17157.twopass.merge150.wgt10.zgt2.wig	cg00183647,cg00281977,cg00460589,cg00577109,cg01060059,cg01173912,cg01413582,cg01539474,cg01558401,cg01699584,cg01729020,cg01804345,cg02134248,cg02394686,cg02566157,cg02568716,cg02627531,cg02630888,cg02672936,cg03026929,cg03202897,cg03384175,cg03795903,cg03827720,cg03870261,cg04027045,cg04142555,cg04148458,cg04626574,cg04674383,cg04902286,cg04984575,cg05057057,cg05464302,cg05515034,cg05605299,cg0…	GSM701490	1
-1.983	0.973	IMR90	Lung	UW.IMR90.ChromatinAccessibility.DS11759.twopass.merge150.wgt10.zgt2.wig	cg00281977,cg00577109,cg00696323,cg01173912,cg01413582,cg01558401,cg01699584,cg01729020,cg01804345,cg02394686,cg02627531,cg03026929,cg03384175,cg03795903,cg03827720,cg04148458,cg04626574,cg04674383,cg04861904,cg04916810,cg04930816,cg04984575,cg05205528,cg05464302,cg05561696,cg05605299,cg05622882,cg05685643,cg05765371,cg07355514,cg07605148,cg07621385,cg07766672,cg07875385,cg07886860,cg07919162,cg0…	GSM468792	1
-2.154	0.974	Neuronal_Progenitor_Cultured_Cells	ES Cell	UW.H1_Derived_Neuronal_Progenitor_Cultured_Cells.ChromatinAccessibility.DS18739.twopass.merge150.wgt10.zgt2.wig	cg00183647,cg00525496,cg00628211,cg00885682,cg00934355,cg01060059,cg01173912,cg01413582,cg01514538,cg01539474,cg01699584,cg01804345,cg02129245,cg02134248,cg02394686,cg02434736,cg02568716,cg02627531,cg02630888,cg02672936,cg03026929,cg03202897,cg03384175,cg03795903,cg03870261,cg03907016,cg03975755,cg04148458,cg04194073,cg04196143,cg04626574,cg04654220,cg04674383,cg04861904,cg04902286,cg04916810,cg0…	GSM878615	1
-2.262	0.974	Fetal_Renal_Cortex_Left	Fetal Renal Cortex	UW.Fetal_Renal_Cortex_Left.ChromatinAccessibility.H-24169.DS18931.twopass.merge150.wgt10.zgt2.wig	cg00183647,cg00281977,cg00525496,cg00577109,cg00628211,cg00639837,cg00818557,cg00934355,cg01060059,cg01173912,cg01514538,cg01539474,cg01558401,cg01699584,cg01729020,cg01804345,cg02134248,cg02248235,cg02282892,cg02394686,cg02568716,cg02627531,cg02630888,cg02672936,cg03026929,cg03202897,cg03384175,cg03795903,cg03870261,cg03907016,cg03975755,cg04011497,cg04148458,cg04196143,cg04386759,cg04626574,cg0…	GSM817203	1
-2.081	0.975	Fetal_Brain	Fetal Brain	UW.Fetal_Brain.ChromatinAccessibility.H-22510.DS11872.twopass.merge150.wgt10.zgt2.wig	cg00183647,cg00577109,cg00696323,cg01060059,cg01173912,cg01407881,cg01514538,cg01699584,cg01804345,cg02134248,cg02394686,cg02627531,cg02630888,cg02672936,cg03026929,cg03202897,cg03384175,cg03402698,cg03795903,cg03870261,cg03975755,cg04142555,cg04148458,cg04196143,cg04626574,cg04674383,cg04940582,cg04984575,cg05303690,cg05459650,cg05464302,cg05515034,cg05561696,cg05605299,cg05765371,cg06203102,cg0…	GSM530651	1
-2.162	0.975	Fetal_Brain	Fetal Brain	UW.Fetal_Brain.ChromatinAccessibility.H-23548.DS16302.twopass.merge150.wgt10.zgt2.wig	cg00183647,cg00525496,cg00577109,cg00696323,cg00915974,cg00934355,cg01060059,cg01173912,cg01381498,cg01699584,cg01729020,cg01804345,cg02134248,cg02282892,cg02394686,cg02627531,cg02630888,cg02672936,cg02959108,cg03026929,cg03202897,cg03384175,cg03402698,cg03795903,cg03870261,cg04142555,cg04148458,cg04626574,cg04674383,cg04902286,cg04916810,cg04930816,cg04940582,cg04984575,cg05057057,cg05303690,cg0…	GSM665819	1
-2.203	0.975	Fetal_Renal_Cortex	Fetal Renal Cortex	UW.Fetal_Renal_Cortex.ChromatinAccessibility.H-23769.DS17307.twopass.merge150.wgt10.zgt2.wig	cg00183647,cg00281977,cg00419321,cg00525496,cg00577109,cg00639837,cg00670060,cg00718414,cg00818557,cg00885682,cg00934355,cg01060059,cg01173912,cg01413582,cg01514538,cg01539474,cg01558401,cg01699584,cg01729020,cg01804345,cg02134248,cg02188185,cg02282892,cg02357637,cg02394686,cg02568716,cg02627531,cg02630888,cg02672936,cg02959108,cg03026929,cg03202897,cg03384175,cg03795903,cg03870261,cg03907016,cg0…	GSM701494	1
-2.065	0.975	Penis_Foreskin_Keratinocyte	Skin	UW.Penis_Foreskin_Keratinocyte_Primary_Cells.ChromatinAccessibility.skin02.DS18714.twopass.merge150.wgt10.zgt2.wig	cg00183647,cg00577109,cg00934355,cg01060059,cg01173912,cg01413582,cg01699584,cg01729020,cg01804345,cg02091951,cg02134248,cg02394686,cg02627531,cg02630888,cg02672936,cg02959108,cg03026929,cg03190433,cg03202897,cg03384175,cg03795903,cg03827720,cg03975755,cg03977831,cg04027045,cg04148458,cg04626574,cg04674383,cg04861904,cg04916810,cg04984575,cg05328894,cg05464302,cg05515034,cg05561696,cg05605299,cg0…	GSM817196	1
-2.191	0.977	Fetal_Intestine_Large	Fetal Intestine, Large	UW.Fetal_Intestine_Large.ChromatinAccessibility.H-23524.DS16164.twopass.merge150.wgt10.zgt2.wig	cg00183647,cg00281977,cg00316420,cg00577109,cg01060059,cg01173912,cg01514538,cg01539474,cg01558401,cg01646718,cg01699584,cg01729020,cg01804345,cg02134248,cg02188185,cg02394686,cg02434736,cg02568716,cg02627531,cg02630888,cg02672936,cg02844611,cg03026929,cg03202897,cg03384175,cg03795903,cg03827720,cg03870261,cg03907016,cg03975755,cg04027045,cg04142555,cg04148458,cg04194073,cg04196143,cg04626574,cg0…	GSM665818	1
-2.175	0.977	Fetal_Intestine_Small	Fetal Intestine, Small	UW.Fetal_Intestine_Small.ChromatinAccessibility.H-23887.DS17643.twopass.merge150.wgt10.zgt2.wig	cg00183647,cg00281977,cg00460589,cg00577109,cg00696323,cg01060059,cg01173912,cg01390061,cg01413582,cg01539474,cg01558401,cg01699584,cg01729020,cg01804345,cg02134248,cg02394686,cg02627531,cg02630888,cg02672936,cg03026929,cg03202897,cg03384175,cg03695162,cg03795903,cg03827720,cg03870261,cg03975755,cg04027045,cg04142555,cg04148458,cg04196143,cg04626574,cg04674383,cg04785083,cg04861904,cg04902286,cg0…	GSM774216	1
-2.111	0.977	Penis_Foreskin_Keratinocyte	Skin	UW.Penis_Foreskin_Keratinocyte_Primary_Cells.ChromatinAccessibility.skin01.DS18695.twopass.merge150.wgt10.zgt2.wig	cg00183647,cg00577109,cg01060059,cg01173912,cg01247856,cg01413582,cg01699584,cg01804345,cg02091951,cg02134248,cg02394686,cg02434736,cg02627531,cg02672936,cg03026929,cg03202897,cg03384175,cg03795903,cg03827720,cg03975755,cg03977831,cg04011497,cg04027045,cg04148458,cg04626574,cg04861904,cg04902286,cg04916810,cg04940582,cg04984575,cg05464302,cg05515034,cg05561696,cg05605299,cg05622882,cg05685643,cg0…	GSM817195	1
-2.14	0.978	Fetal_Muscle_Leg	Fetal Muscle	UW.Fetal_Muscle_Leg.ChromatinAccessibility.H-24259.DS19291.twopass.merge150.wgt10.zgt2.wig	cg00183647,cg00525496,cg00577109,cg00696323,cg01060059,cg01173912,cg01413582,cg01539474,cg01558401,cg01699584,cg01729020,cg01804345,cg02134248,cg02282892,cg02394686,cg02568716,cg02627531,cg02630888,cg02672936,cg02959108,cg03026929,cg03202897,cg03384175,cg03795903,cg03870261,cg03975755,cg03977831,cg04148458,cg04196143,cg04626574,cg04674383,cg04902286,cg04916810,cg04940582,cg04984575,cg04988694,cg0…	GSM817213	1
-2.242	0.978	Fetal_Renal_Pelvis	Fetal Renal Pelvis	UW.Fetal_Renal_Pelvis.ChromatinAccessibility.H-24259.DS19386.twopass.merge150.wgt10.zgt2.wig	cg00183647,cg00281977,cg00419321,cg00525496,cg00577109,cg00628211,cg00639837,cg00934355,cg01060059,cg01173912,cg01413582,cg01514538,cg01539474,cg01558401,cg01699584,cg01729020,cg01804345,cg02134248,cg02282892,cg02394686,cg02568716,cg02627531,cg02630888,cg02672936,cg02959108,cg03026929,cg03202897,cg03384175,cg03795903,cg03870261,cg03907016,cg03975755,cg04142555,cg04148458,cg04196143,cg04386759,cg0…	GSM817218	1
-2.18	0.978	Fetal_Stomach	Fetal Stomach	UW.Fetal_Stomach.ChromatinAccessibility.H-23914.DS17750.twopass.merge150.wgt10.zgt2.wig	cg00183647,cg00281977,cg00460589,cg00577109,cg00934355,cg01060059,cg01173912,cg01539474,cg01558401,cg01699584,cg01729020,cg01804345,cg02134248,cg02394686,cg02568716,cg02627531,cg02630888,cg02672936,cg03026929,cg03202897,cg03384175,cg03795903,cg03870261,cg03975755,cg04027045,cg04148458,cg04626574,cg04902286,cg04916810,cg04930816,cg04984575,cg05051328,cg05057057,cg05515034,cg05605299,cg05765371,cg0…	GSM701528	1
-2.183	0.978	Fibroblasts_Fetal_Skin_Biceps_Right	Fibroblast	UW.Fibroblasts_Fetal_Skin_Biceps_Right.ChromatinAccessibility.H-24259.DS19761.twopass.merge150.wgt10.zgt2.wig	cg00183647,cg00281977,cg01060059,cg01173912,cg01413582,cg01558401,cg01699584,cg01729020,cg01804345,cg02394686,cg02434736,cg02627531,cg03026929,cg03202897,cg03384175,cg03795903,cg03827720,cg03977831,cg04148458,cg04626574,cg04674383,cg04861904,cg04902286,cg04916810,cg04930816,cg04984575,cg05464302,cg05515034,cg05561696,cg05605299,cg05622882,cg05685643,cg05765371,cg06564125,cg06679265,cg07207726,cg0…	GSM878643	1
-2.14	0.978	Penis_Foreskin_Keratinocyte	Skin	UW.Penis_Foreskin_Keratinocyte_Primary_Cells.ChromatinAccessibility.skin02.DS18718.twopass.merge150.wgt10.zgt2.wig	cg00183647,cg00281977,cg00577109,cg00885682,cg01060059,cg01173912,cg01247856,cg01381498,cg01413582,cg01539474,cg01699584,cg01729020,cg01804345,cg02091951,cg02134248,cg02394686,cg02627531,cg02630888,cg02672936,cg03026929,cg03202897,cg03384175,cg03795903,cg03827720,cg03975755,cg04027045,cg04148458,cg04626574,cg04674383,cg04861904,cg04902286,cg04916810,cg04940582,cg04984575,cg05051328,cg05464302,cg0…	GSM817197	1
-2.185	0.979	Fetal_Lung_Right	Fetal Lung	UW.Fetal_Lung_Right.ChromatinAccessibility.H-23964.DS17831.twopass.merge150.wgt10.zgt2.wig	cg00183647,cg00281977,cg00298951,cg00525496,cg00577109,cg00696323,cg00818557,cg00934355,cg01060059,cg01173912,cg01413582,cg01514538,cg01539474,cg01558401,cg01699584,cg01729020,cg01804345,cg02129245,cg02134248,cg02188185,cg02282892,cg02394686,cg02568716,cg02627531,cg02630888,cg02672936,cg02959108,cg03026929,cg03184424,cg03202897,cg03384175,cg03402698,cg03567148,cg03695162,cg03795903,cg03870261,cg0…	GSM774227	1
-2.216	0.979	Fetal_Lung	Fetal Lung	UW.Fetal_Lung.ChromatinAccessibility.H-23266.DS14724.twopass.merge150.wgt10.zgt2.wig	cg00183647,cg00281977,cg00298951,cg00577109,cg00696323,cg01060059,cg01173912,cg01413582,cg01514538,cg01539474,cg01558401,cg01699584,cg01729020,cg01804345,cg02134248,cg02282892,cg02357637,cg02394686,cg02568716,cg02627531,cg02630888,cg02672936,cg02959108,cg03026929,cg03202897,cg03384175,cg03795903,cg03870261,cg03975755,cg04142555,cg04148458,cg04626574,cg04674383,cg04902286,cg04916810,cg04940582,cg0…	GSM595924	1
-2.237	0.98	Fetal_Muscle_Arm	Fetal Muscle	UW.Fetal_Muscle_Arm.ChromatinAccessibility.H-24218.DS19053.twopass.merge150.wgt10.zgt2.wig	cg00183647,cg00281977,cg00298951,cg00316420,cg00419321,cg00577109,cg00696323,cg00934355,cg01060059,cg01173912,cg01381498,cg01413582,cg01539474,cg01558401,cg01699584,cg01729020,cg01804345,cg02134248,cg02188185,cg02282892,cg02394686,cg02434736,cg02568716,cg02627531,cg02630888,cg02672936,cg02959108,cg03026929,cg03202897,cg03384175,cg03567148,cg03795903,cg03870261,cg03975755,cg03977831,cg04148458,cg0…	GSM878620	1
-2.242	0.98	Fetal_Thymus	Fetal Thymus	UW.Fetal_Thymus.ChromatinAccessibility.H-23964.DS17875.twopass.merge150.wgt10.zgt2.wig	cg00183647,cg00281977,cg00460589,cg00525496,cg00577109,cg01060059,cg01173912,cg01413582,cg01699584,cg01804345,cg01974180,cg02134248,cg02188185,cg02394686,cg02627531,cg02672936,cg02844611,cg03026929,cg03202897,cg03384175,cg03567148,cg03795903,cg03870261,cg03975755,cg04148458,cg04322210,cg04385220,cg04386759,cg04626574,cg04716447,cg04785083,cg04902286,cg04984575,cg05464302,cg05605299,cg05622569,cg0…	GSM701537	1
-2.342	0.981	CD34_Mobilised	Blood	UW.Mobilized_CD34_Primary_Cells.ChromatinAccessibility.RO_01480.DS12771.twopass.merge150.wgt10.zgt2.wig	cg00183647,cg00281977,cg00460589,cg00577109,cg00934355,cg01060059,cg01173912,cg01413582,cg01539474,cg01699584,cg01804345,cg02134248,cg02188185,cg02394686,cg02627531,cg02630888,cg02672936,cg02844611,cg03026929,cg03202897,cg03384175,cg03795903,cg03870261,cg03907016,cg03975755,cg04148458,cg04194073,cg04626574,cg04674383,cg04785083,cg04861904,cg04902286,cg04916810,cg04984575,cg05051328,cg05057057,cg0…	GSM530658	1
-2.243	0.981	CD56	Blood	UW.CD56_Primary_Cells.ChromatinAccessibility.RO_01701.DS17443.twopass.merge150.wgt10.zgt2.wig	cg00183647,cg00281977,cg00460589,cg00525496,cg00577109,cg00628211,cg01060059,cg01173912,cg01539474,cg01804345,cg02129245,cg02134248,cg02188185,cg02394686,cg02627531,cg02672936,cg02844611,cg03026929,cg03202897,cg03384175,cg03402698,cg03795903,cg03975755,cg04011497,cg04148458,cg04194073,cg04626574,cg04674383,cg04785083,cg04902286,cg04916810,cg04984575,cg05057057,cg05328894,cg05515034,cg05605299,cg0…	GSM701508	1
-2.262	0.981	Fetal_Heart	Fetal Heart	UW.Fetal_Heart.ChromatinAccessibility.H-23468.DS15839.twopass.merge150.wgt10.zgt2.wig	cg00126946,cg00183647,cg00281977,cg00525496,cg00577109,cg00639837,cg00696323,cg00934355,cg01060059,cg01173912,cg01413582,cg01514538,cg01539474,cg01699584,cg01729020,cg01804345,cg02134248,cg02188185,cg02248235,cg02282892,cg02394686,cg02568716,cg02627531,cg02630888,cg02672936,cg03026929,cg03184424,cg03202897,cg03384175,cg03795903,cg03870261,cg03975755,cg04142555,cg04148458,cg04196143,cg04626574,cg0…	GSM665811	1
-2.381	0.981	Fetal_Renal_Cortex_Right	Fetal Renal Cortex	UW.Fetal_Renal_Cortex_Right.ChromatinAccessibility.H-24169.DS18928.twopass.merge150.wgt10.zgt2.wig	cg00183647,cg00281977,cg00577109,cg00628211,cg00696323,cg00934355,cg01060059,cg01173912,cg01413582,cg01514538,cg01539474,cg01558401,cg01699584,cg01729020,cg01804345,cg02134248,cg02188185,cg02282892,cg02394686,cg02568716,cg02627531,cg02630888,cg02672936,cg02844611,cg02959108,cg03026929,cg03202897,cg03384175,cg03795903,cg03907016,cg03975755,cg04027045,cg04142555,cg04148458,cg04194073,cg04196143,cg0…	GSM817202	1
-2.319	0.982	CD34_Mobilised	Blood	UW.Mobilized_CD34_Primary_Cells.ChromatinAccessibility.RO_01492.DS12774.twopass.merge150.wgt10.zgt2.wig	cg00183647,cg00281977,cg00460589,cg00577109,cg01060059,cg01173912,cg01413582,cg01539474,cg01699584,cg01804345,cg02134248,cg02188185,cg02394686,cg02627531,cg02630888,cg02672936,cg02844611,cg03026929,cg03202897,cg03384175,cg03402698,cg03795903,cg03870261,cg03907016,cg03975755,cg04011497,cg04148458,cg04194073,cg04626574,cg04674383,cg04785083,cg04861904,cg04902286,cg04916810,cg04984575,cg05051328,cg0…	GSM530659	1
-2.291	0.982	Fetal_Thymus	Fetal Thymus	UW.Fetal_Thymus.ChromatinAccessibility.H-24409.DS20341.twopass.merge150.wgt10.zgt2.wig	cg00183647,cg00281977,cg00460589,cg00577109,cg01060059,cg01173912,cg01413582,cg01514538,cg01539474,cg01699584,cg01804345,cg01974180,cg02134248,cg02188185,cg02394686,cg02512764,cg02627531,cg02630888,cg02672936,cg02844611,cg03026929,cg03202897,cg03384175,cg03795903,cg03870261,cg03975755,cg04148458,cg04626574,cg04674383,cg04716447,cg04785083,cg04902286,cg04916810,cg04984575,cg05051328,cg05057057,cg0…	GSM878657	1
-2.372	0.983	Fetal_Intestine_Large	Fetal Intestine, Large	UW.Fetal_Intestine_Large.ChromatinAccessibility.H-24005.DS17990.twopass.merge150.wgt10.zgt2.wig	cg00183647,cg00281977,cg00460589,cg00577109,cg00966749,cg01060059,cg01173912,cg01539474,cg01558401,cg01699584,cg01804345,cg01936707,cg02134248,cg02188185,cg02394686,cg02568716,cg02627531,cg02630888,cg02672936,cg03026929,cg03202897,cg03384175,cg03795903,cg03827720,cg03870261,cg03975755,cg04027045,cg04142555,cg04148458,cg04194073,cg04494197,cg04626574,cg04674383,cg04785083,cg04861904,cg04902286,cg0…	GSM774233	1
-2.373	0.983	Fetal_Renal_Cortex_Left	Fetal Renal Cortex	UW.Fetal_Renal_Cortex_Left.ChromatinAccessibility.H-23871.DS17550.twopass.merge150.wgt10.zgt2.wig	cg00183647,cg00281977,cg00298951,cg00525496,cg00577109,cg00696323,cg00818557,cg00885682,cg00934355,cg01060059,cg01173912,cg01514538,cg01539474,cg01558401,cg01699584,cg01729020,cg01804345,cg02134248,cg02242989,cg02282892,cg02394686,cg02568716,cg02627531,cg02630888,cg02672936,cg02844611,cg02959108,cg03026929,cg03202897,cg03384175,cg03795903,cg03870261,cg03907016,cg03975755,cg04142555,cg04148458,cg0…	GSM701519	1
-2.34	0.984	CD8	Blood	UW.CD8_Primary_Cells.ChromatinAccessibility.RO_01689.DS17332.twopass.merge150.wgt10.zgt2.wig	cg00183647,cg00281977,cg00460589,cg01060059,cg01173912,cg01413582,cg01646718,cg01699584,cg01804345,cg02134248,cg02188185,cg02394686,cg02627531,cg02630888,cg02672936,cg02844611,cg03026929,cg03202897,cg03384175,cg03795903,cg03975755,cg04148458,cg04194073,cg04626574,cg04674383,cg04716447,cg04785083,cg04902286,cg04984575,cg05051328,cg05057057,cg05515034,cg05605299,cg05765371,cg05906502,cg06013769,cg0…	GSM701499	1
-2.323	0.984	Fetal_Heart	Fetal Heart	UW.Fetal_Heart.ChromatinAccessibility.H-23617.DS16621.twopass.merge150.wgt10.zgt2.wig	cg00183647,cg00460589,cg00472879,cg00577109,cg00696323,cg00718414,cg01060059,cg01173912,cg01413582,cg01514538,cg01539474,cg01699584,cg01729020,cg01804345,cg02134248,cg02248235,cg02282892,cg02394686,cg02568716,cg02627531,cg02630888,cg02672936,cg02844611,cg03026929,cg03202897,cg03384175,cg03795903,cg03827720,cg03870261,cg03975755,cg04148458,cg04626574,cg04674383,cg04902286,cg04916810,cg04930816,cg0…	GSM665831	1
-2.452	0.985	Fetal_Intestine_Large	Fetal Intestine, Large	UW.Fetal_Intestine_Large.ChromatinAccessibility.H-23500.DS16027.twopass.merge150.wgt10.zgt2.wig	cg00183647,cg00281977,cg00419321,cg00577109,cg00696323,cg01060059,cg01173912,cg01413582,cg01514538,cg01539474,cg01558401,cg01699584,cg01729020,cg01804345,cg02134248,cg02306654,cg02394686,cg02627531,cg02630888,cg02672936,cg03026929,cg03184424,cg03202897,cg03384175,cg03795903,cg03870261,cg03975755,cg04011497,cg04027045,cg04142555,cg04148458,cg04196143,cg04322210,cg04626574,cg04674383,cg04902286,cg0…	GSM665815	1
-2.42	0.985	Fetal_Lung_Right	Fetal Lung	UW.Fetal_Lung_Right.ChromatinAccessibility.H-23758.DS17162.twopass.merge150.wgt10.zgt2.wig	cg00183647,cg00281977,cg00298951,cg00525496,cg00577109,cg00696323,cg00934355,cg01060059,cg01173912,cg01413582,cg01514538,cg01539474,cg01558401,cg01699584,cg01729020,cg01804345,cg02134248,cg02188185,cg02282892,cg02394686,cg02512764,cg02568716,cg02627531,cg02630888,cg02672936,cg03026929,cg03202897,cg03384175,cg03567148,cg03795903,cg03870261,cg03975755,cg04027045,cg04142555,cg04148458,cg04194073,cg0…	GSM817164	1
-2.319	0.985	Fetal_Lung_Right	Fetal Lung	UW.Fetal_Lung_Right.ChromatinAccessibility.H-24005.DS17954.twopass.merge150.wgt10.zgt2.wig	cg00183647,cg00281977,cg00298951,cg00316420,cg00525496,cg00577109,cg00696323,cg00818557,cg00885682,cg00934355,cg01060059,cg01173912,cg01413582,cg01514538,cg01539474,cg01558401,cg01699584,cg01729020,cg01804345,cg02134248,cg02188185,cg02282892,cg02394686,cg02568716,cg02627531,cg02630888,cg02672936,cg02844611,cg03026929,cg03202897,cg03384175,cg03567148,cg03795903,cg03870261,cg03907016,cg03936436,cg0…	GSM774231	1
-2.323	0.985	Fetal_Muscle_Back	Fetal Muscle	UW.Fetal_Muscle_Back.ChromatinAccessibility.H-24297.DS19648.twopass.merge150.wgt10.zgt2.wig	cg00183647,cg00281977,cg00298951,cg00577109,cg00639837,cg00934355,cg01060059,cg01173912,cg01413582,cg01539474,cg01558401,cg01699584,cg01729020,cg01804345,cg02134248,cg02188185,cg02282892,cg02394686,cg02568716,cg02627531,cg02630888,cg02672936,cg02959108,cg03026929,cg03202897,cg03384175,cg03795903,cg03827720,cg03870261,cg03975755,cg03977831,cg04142555,cg04148458,cg04196143,cg04626574,cg04674383,cg0…	GSM878639	1
-2.341	0.985	Penis_Foreskin_Fibroblast	Fibroblast	UW.Penis_Foreskin_Fibroblast_Primary_Cells.ChromatinAccessibility.skin01.DS18229.twopass.merge150.wgt10.zgt2.wig	cg00183647,cg00281977,cg00577109,cg00696323,cg00885682,cg01060059,cg01173912,cg01413582,cg01558401,cg01699584,cg01729020,cg01804345,cg02134248,cg02394686,cg02434736,cg02627531,cg02630888,cg02672936,cg03026929,cg03202897,cg03384175,cg03795903,cg03827720,cg03870261,cg03975755,cg03977831,cg04027045,cg04142555,cg04148458,cg04626574,cg04674383,cg04861904,cg04902286,cg04916810,cg04984575,cg05051328,cg0…	GSM774241	1
-2.31	0.985	iPS_DF_19.11	IPS cell	UW.iPS_DF_19.11.ChromatinAccessibility.DS15153.twopass.merge150.wgt10.zgt2.wig	cg00183647,cg00281977,cg00577109,cg00670060,cg01060059,cg01173912,cg01514538,cg01699584,cg01729020,cg01804345,cg01936707,cg02129245,cg02134248,cg02357637,cg02394686,cg02627531,cg02630888,cg02672936,cg02959108,cg03026929,cg03202897,cg03384175,cg03795903,cg03870261,cg03907016,cg03975755,cg04148458,cg04196143,cg04385220,cg04494197,cg04626574,cg04674383,cg04861904,cg04902286,cg04916810,cg04984575,cg0…	GSM665801	1
-2.401	0.986	Fetal_Brain	Fetal Brain	UW.Fetal_Brain.ChromatinAccessibility.H-24381.DS20231.twopass.merge150.wgt10.zgt2.wig	cg00183647,cg00460589,cg00577109,cg00696323,cg00718414,cg00934355,cg01060059,cg01173912,cg01514538,cg01699584,cg01804345,cg01936707,cg02134248,cg02248235,cg02394686,cg02627531,cg02630888,cg02672936,cg03026929,cg03202897,cg03384175,cg03402698,cg03795903,cg03870261,cg03936436,cg03975755,cg04142555,cg04148458,cg04194073,cg04196143,cg04626574,cg04674383,cg04837309,cg04861904,cg04902286,cg04916810,cg0…	GSM878652	1
-2.452	0.986	Fetal_Intestine_Small	Fetal Intestine, Small	UW.Fetal_Intestine_Small.ChromatinAccessibility.H-23724.DS16975.twopass.merge150.wgt10.zgt2.wig	cg00183647,cg00281977,cg00525496,cg00577109,cg00639837,cg00696323,cg00718414,cg00885682,cg01060059,cg01173912,cg01413582,cg01514538,cg01539474,cg01558401,cg01699584,cg01729020,cg01804345,cg02129245,cg02134248,cg02394686,cg02434736,cg02627531,cg02630888,cg02672936,cg02844611,cg03026929,cg03202897,cg03384175,cg03795903,cg03827720,cg03870261,cg03907016,cg03975755,cg04009429,cg04027045,cg04142555,cg0…	GSM817161	1
-2.483	0.986	Fetal_Kidney	Fetal Kidney	UW.Fetal_Kidney.ChromatinAccessibility.H-24507.DS20564.twopass.merge150.wgt10.zgt2.wig	cg00183647,cg00281977,cg00525496,cg00577109,cg00639837,cg00934355,cg01060059,cg01173912,cg01413582,cg01514538,cg01539474,cg01558401,cg01699584,cg01729020,cg01804345,cg02134248,cg02394686,cg02568716,cg02627531,cg02630888,cg02672936,cg03026929,cg03202897,cg03384175,cg03795903,cg03870261,cg03975755,cg04142555,cg04148458,cg04194073,cg04386759,cg04626574,cg04654220,cg04674383,cg04902286,cg04916810,cg0…	GSM878666	1
-2.43	0.986	Fetal_Muscle_Leg	Fetal Muscle	UW.Fetal_Muscle_Leg.ChromatinAccessibility.H-24244.DS19272.twopass.merge150.wgt10.zgt2.wig	cg00183647,cg00281977,cg00316420,cg00525496,cg00577109,cg00696323,cg00718414,cg00818557,cg00934355,cg01060059,cg01173912,cg01413582,cg01539474,cg01558401,cg01699584,cg01729020,cg01804345,cg02134248,cg02282892,cg02394686,cg02566157,cg02568716,cg02627531,cg02630888,cg02672936,cg02959108,cg03026929,cg03202897,cg03384175,cg03795903,cg03870261,cg03975755,cg04142555,cg04148458,cg04194073,cg04196143,cg0…	GSM878626	1
-2.436	0.986	Fetal_Stomach	Fetal Stomach	UW.Fetal_Stomach.ChromatinAccessibility.H-24401.DS20349.twopass.merge150.wgt10.zgt2.wig	cg00183647,cg00281977,cg00298951,cg00316420,cg00460589,cg00472879,cg00577109,cg00639837,cg00934355,cg01060059,cg01173912,cg01413582,cg01514538,cg01539474,cg01558401,cg01699584,cg01729020,cg01804345,cg02129245,cg02134248,cg02188185,cg02394686,cg02568716,cg02627531,cg02630888,cg02672936,cg03026929,cg03202897,cg03384175,cg03795903,cg03870261,cg03907016,cg03975755,cg03977831,cg04009429,cg04027045,cg0…	GSM878660	1
-2.479	0.987	CD19	Blood	UW.CD19_Primary_Cells.ChromatinAccessibility.RO_01679.DS17186.twopass.merge150.wgt10.zgt2.wig	cg00065088,cg00183647,cg00281977,cg00460589,cg00577109,cg00934355,cg01060059,cg01173912,cg01413582,cg01646718,cg01699584,cg01804345,cg02134248,cg02188185,cg02394686,cg02627531,cg02630888,cg02672936,cg02844611,cg03026929,cg03202897,cg03384175,cg03795903,cg03870261,cg03907016,cg03975755,cg04148458,cg04194073,cg04626574,cg04674383,cg04716447,cg04785083,cg04902286,cg04984575,cg05051328,cg05057057,cg0…	GSM701492	1
-2.381	0.987	Fetal_Adrenal_Gland	Fetal Adrenal	UW.Fetal_Adrenal_Gland.ChromatinAccessibility.H-24409.DS20343.twopass.merge150.wgt10.zgt2.wig	cg00183647,cg00281977,cg00577109,cg01060059,cg01173912,cg01558401,cg01699584,cg01804345,cg02134248,cg02266055,cg02394686,cg02568716,cg02627531,cg02630888,cg02672936,cg03026929,cg03202897,cg03384175,cg03795903,cg03975755,cg04009429,cg04142555,cg04148458,cg04626574,cg04674383,cg04861904,cg04902286,cg04916810,cg04930816,cg04984575,cg05051328,cg05328894,cg05515034,cg05561696,cg05605299,cg05765371,cg0…	GSM878658	1
-2.502	0.987	Fetal_Heart	Fetal Heart	UW.Fetal_Heart.ChromatinAccessibility.H-23524.DS16146.twopass.merge150.wgt10.zgt2.wig	cg00183647,cg00281977,cg00298951,cg00577109,cg00639837,cg00696323,cg00934355,cg01060059,cg01173912,cg01514538,cg01539474,cg01558401,cg01699584,cg01729020,cg01804345,cg02134248,cg02188185,cg02357637,cg02394686,cg02434736,cg02568716,cg02627531,cg02630888,cg02672936,cg02844611,cg03026929,cg03202897,cg03384175,cg03795903,cg03827720,cg03975755,cg03977831,cg04148458,cg04196143,cg04626574,cg04674383,cg0…	GSM665817	1
-2.493	0.987	Fetal_Kidney_Left	Fetal Kidney	UW.Fetal_Kidney_Left.ChromatinAccessibility.H-24089.DS18466.twopass.merge150.wgt10.zgt2.wig	cg00183647,cg00281977,cg00460589,cg00525496,cg00577109,cg00934355,cg01060059,cg01173912,cg01413582,cg01514538,cg01539474,cg01558401,cg01699584,cg01729020,cg01804345,cg02134248,cg02188185,cg02282892,cg02357637,cg02394686,cg02568716,cg02627531,cg02630888,cg02672936,cg02959108,cg03026929,cg03202897,cg03384175,cg03795903,cg03870261,cg03907016,cg03975755,cg04027045,cg04142555,cg04148458,cg04194073,cg0…	GSM817181	1
-2.519	0.987	Fetal_Renal_Pelvis	Fetal Renal Pelvis	UW.Fetal_Renal_Pelvis.ChromatinAccessibility.H-23833.DS17451.twopass.merge150.wgt10.zgt2.wig	cg00183647,cg00281977,cg00525496,cg00577109,cg00639837,cg01060059,cg01173912,cg01413582,cg01514538,cg01539474,cg01558401,cg01699584,cg01729020,cg01804345,cg02134248,cg02188185,cg02282892,cg02394686,cg02568716,cg02627531,cg02630888,cg02672936,cg02959108,cg03026929,cg03049767,cg03202897,cg03384175,cg03795903,cg03870261,cg03975755,cg04027045,cg04142555,cg04148458,cg04194073,cg04196143,cg04386759,cg0…	GSM701510	1
-2.42	0.988	Fetal_Brain	Fetal Brain	UW.Fetal_Brain.ChromatinAccessibility.H-23284.DS14803.twopass.merge150.wgt10.zgt2.wig	cg00183647,cg00525496,cg00577109,cg00696323,cg01060059,cg01173912,cg01699584,cg01804345,cg02134248,cg02394686,cg02627531,cg02630888,cg02959108,cg03026929,cg03202897,cg03384175,cg03402698,cg03795903,cg03870261,cg03975755,cg04142555,cg04148458,cg04194073,cg04626574,cg04674383,cg04716447,cg04861904,cg04902286,cg04940582,cg04984575,cg05303690,cg05464302,cg05515034,cg05605299,cg05765371,cg06383163,cg0…	GSM595926	1
-2.444	0.988	Fetal_Brain	Fetal Brain	UW.Fetal_Brain.ChromatinAccessibility.H-23284.DS14815.twopass.merge150.wgt10.zgt2.wig	cg00183647,cg00419321,cg00577109,cg00696323,cg00934355,cg01060059,cg01173912,cg01514538,cg01699584,cg01804345,cg02134248,cg02282892,cg02394686,cg02627531,cg02630888,cg03026929,cg03202897,cg03384175,cg03402698,cg03795903,cg03975755,cg04148458,cg04626574,cg04674383,cg04902286,cg04916810,cg04940582,cg04984575,cg05303690,cg05464302,cg05515034,cg05605299,cg05765371,cg06383163,cg06528267,cg06564125,cg0…	GSM595928	1
-2.468	0.988	Fetal_Brain	Fetal Brain	UW.Fetal_Brain.ChromatinAccessibility.H-24279.DS20221.twopass.merge150.wgt10.zgt2.wig	cg00065088,cg00183647,cg00316420,cg00577109,cg00696323,cg00718414,cg00934355,cg01060059,cg01173912,cg01514538,cg01699584,cg01729020,cg01804345,cg02134248,cg02394686,cg02627531,cg02630888,cg02672936,cg02959108,cg02992296,cg03026929,cg03202897,cg03384175,cg03402698,cg03795903,cg03870261,cg03975755,cg04142555,cg04148458,cg04194073,cg04196143,cg04626574,cg04674383,cg04837309,cg04861904,cg04902286,cg0…	GSM878650	1
-2.514	0.988	Fetal_Intestine_Large	Fetal Intestine, Large	UW.Fetal_Intestine_Large.ChromatinAccessibility.H-23769.DS17313.twopass.merge150.wgt10.zgt2.wig	cg00183647,cg00281977,cg00577109,cg01060059,cg01173912,cg01514538,cg01539474,cg01558401,cg01699584,cg01729020,cg01804345,cg02134248,cg02188185,cg02394686,cg02434736,cg02627531,cg02630888,cg02672936,cg02844611,cg03026929,cg03202897,cg03384175,cg03795903,cg03827720,cg03870261,cg04027045,cg04142555,cg04148458,cg04626574,cg04674383,cg04861904,cg04902286,cg04916810,cg04930816,cg04940582,cg04984575,cg0…	GSM701495	1
-2.355	0.988	Fetal_Muscle_Arm	Fetal Muscle	UW.Fetal_Muscle_Arm.ChromatinAccessibility.H-23964.DS17848.twopass.merge150.wgt10.zgt2.wig	cg00183647,cg00281977,cg00577109,cg00696323,cg01060059,cg01173912,cg01413582,cg01539474,cg01558401,cg01699584,cg01729020,cg01804345,cg02134248,cg02242989,cg02282892,cg02394686,cg02568716,cg02627531,cg02630888,cg02672936,cg02959108,cg03026929,cg03202897,cg03384175,cg03795903,cg03870261,cg03975755,cg04148458,cg04626574,cg04674383,cg04902286,cg04916810,cg04940582,cg04979216,cg04984575,cg04989813,cg0…	GSM701535	1
-2.487	0.988	Fetal_Muscle_Back	Fetal Muscle	UW.Fetal_Muscle_Back.ChromatinAccessibility.H-23914.DS17767.twopass.merge150.wgt10.zgt2.wig	cg00183647,cg00281977,cg00298951,cg00460589,cg00577109,cg00696323,cg00818557,cg00934355,cg01060059,cg01173912,cg01381498,cg01413582,cg01514538,cg01539474,cg01558401,cg01699584,cg01729020,cg01804345,cg02134248,cg02188185,cg02282892,cg02357637,cg02394686,cg02568716,cg02627531,cg02630888,cg02672936,cg02959108,cg03026929,cg03184424,cg03202897,cg03384175,cg03795903,cg03870261,cg03975755,cg04011497,cg0…	GSM774224	1
-2.408	0.988	Fetal_Muscle_Leg	Fetal Muscle	UW.Fetal_Muscle_Leg.ChromatinAccessibility.H-24143.DS18844.twopass.merge150.wgt10.zgt2.wig	cg00183647,cg00281977,cg00460589,cg01060059,cg01173912,cg01413582,cg01539474,cg01558401,cg01699584,cg01729020,cg01804345,cg02134248,cg02282892,cg02357637,cg02394686,cg02568716,cg02627531,cg02630888,cg02672936,cg02959108,cg03026929,cg03202897,cg03384175,cg03795903,cg03870261,cg03975755,cg03977831,cg04027045,cg04142555,cg04148458,cg04626574,cg04674383,cg04902286,cg04916810,cg04979216,cg04984575,cg0…	GSM817201	1
-2.458	0.989	Mesenchymal_Stem_Cells	ES Cell	UW.H1_Derived_Mesenchymal_Stem_Cells.ChromatinAccessibility.DS21042.twopass.merge150.wgt10.zgt2.wig	cg00183647,cg00718414,cg01060059,cg01173912,cg01413582,cg01539474,cg01558401,cg01699584,cg01729020,cg01804345,cg02134248,cg02306654,cg02394686,cg02434736,cg02627531,cg02630888,cg02672936,cg03026929,cg03202897,cg03384175,cg03795903,cg03827720,cg03975755,cg03977831,cg04011497,cg04027045,cg04148458,cg04626574,cg04674383,cg04861904,cg04902286,cg04916810,cg04930816,cg04984575,cg05057057,cg05303690,cg0…	GSM906381	1
-2.528	0.989	Fetal_Muscle_Arm	Fetal Muscle	UW.Fetal_Muscle_Arm.ChromatinAccessibility.H-24078.DS18379.twopass.merge150.wgt10.zgt2.wig	cg00183647,cg00281977,cg00525496,cg00577109,cg00696323,cg01060059,cg01173912,cg01413582,cg01539474,cg01558401,cg01699584,cg01729020,cg01804345,cg02134248,cg02282892,cg02394686,cg02627531,cg02630888,cg02672936,cg02959108,cg03026929,cg03202897,cg03384175,cg03695162,cg03795903,cg03870261,cg03975755,cg03977831,cg04142555,cg04148458,cg04196143,cg04626574,cg04674383,cg04902286,cg04916810,cg04940582,cg0…	GSM878610	1
-2.499	0.989	Fetal_Muscle_Arm	Fetal Muscle	UW.Fetal_Muscle_Arm.ChromatinAccessibility.H-24259.DS19295.twopass.merge150.wgt10.zgt2.wig	cg00183647,cg00281977,cg00298951,cg00696323,cg00934355,cg01060059,cg01173912,cg01390061,cg01413582,cg01539474,cg01558401,cg01699584,cg01729020,cg01804345,cg02134248,cg02188185,cg02282892,cg02394686,cg02568716,cg02627531,cg02630888,cg02672936,cg02959108,cg03026929,cg03202897,cg03349950,cg03384175,cg03795903,cg03870261,cg03975755,cg03977831,cg04142555,cg04148458,cg04194073,cg04196143,cg04626574,cg0…	GSM817214	1
-2.598	0.989	Fetal_Stomach	Fetal Stomach	UW.Fetal_Stomach.ChromatinAccessibility.H-24005.DS17963.twopass.merge150.wgt10.zgt2.wig	cg00183647,cg00281977,cg00460589,cg00525496,cg00577109,cg00696323,cg00934355,cg01060059,cg01173912,cg01413582,cg01514538,cg01539474,cg01558401,cg01699584,cg01729020,cg01804345,cg01974180,cg02134248,cg02188185,cg02282892,cg02394686,cg02434736,cg02568716,cg02627531,cg02630888,cg02672936,cg03026929,cg03202897,cg03384175,cg03795903,cg03870261,cg03907016,cg03936436,cg03975755,cg04027045,cg04148458,cg0…	GSM774232	1
-2.401	0.99	Fetal_Brain	Fetal Brain	UW.Fetal_Brain.ChromatinAccessibility.H-22510.DS11877.twopass.merge150.wgt10.zgt2.wig	cg00183647,cg00577109,cg00696323,cg01060059,cg01173912,cg01699584,cg01729020,cg01804345,cg02134248,cg02394686,cg02627531,cg02630888,cg02672936,cg03026929,cg03202897,cg03384175,cg03402698,cg03795903,cg03975755,cg04142555,cg04148458,cg04196143,cg04626574,cg04837309,cg04902286,cg04916810,cg04940582,cg04984575,cg05303690,cg05459650,cg05464302,cg05515034,cg05561696,cg05605299,cg05765371,cg06203102,cg0…	GSM595913	1
-2.525	0.99	Fetal_Heart	Fetal Heart	UW.Fetal_Heart.ChromatinAccessibility.H-22727.DS12810.twopass.merge150.wgt10.zgt2.wig	cg00183647,cg00281977,cg00460589,cg00577109,cg00639837,cg00696323,cg00718414,cg01060059,cg01173912,cg01413582,cg01514538,cg01539474,cg01558401,cg01699584,cg01729020,cg01804345,cg02134248,cg02248235,cg02394686,cg02474567,cg02568716,cg02627531,cg02630888,cg02672936,cg03026929,cg03202897,cg03384175,cg03795903,cg03870261,cg03975755,cg03977831,cg04148458,cg04626574,cg04674383,cg04902286,cg04916810,cg0…	GSM530661	1
-2.623	0.99	Fetal_Lung_Left	Fetal Lung	UW.Fetal_Lung_Left.ChromatinAccessibility.H-23640.DS18170.twopass.merge150.wgt10.zgt2.wig	cg00126946,cg00183647,cg00281977,cg00298951,cg00316420,cg00460589,cg00577109,cg00696323,cg00818557,cg00934355,cg01060059,cg01173912,cg01413582,cg01514538,cg01539474,cg01558401,cg01699584,cg01729020,cg01804345,cg02134248,cg02282892,cg02394686,cg02568716,cg02627531,cg02630888,cg02672936,cg02844611,cg02959108,cg03026929,cg03202897,cg03384175,cg03795903,cg03870261,cg03907016,cg03975755,cg04027045,cg0…	GSM774237	1
-2.545	0.99	Fetal_Lung_Left	Fetal Lung	UW.Fetal_Lung_Left.ChromatinAccessibility.H-23744.DS17105.twopass.merge150.wgt10.zgt2.wig	cg00126946,cg00183647,cg00281977,cg00298951,cg00577109,cg00696323,cg00818557,cg00934355,cg01060059,cg01173912,cg01413582,cg01514538,cg01539474,cg01558401,cg01699584,cg01729020,cg01804345,cg02134248,cg02188185,cg02282892,cg02394686,cg02568716,cg02627531,cg02630888,cg02672936,cg03026929,cg03202897,cg03384175,cg03795903,cg03870261,cg03975755,cg04027045,cg04142555,cg04148458,cg04194073,cg04196143,cg0…	GSM774207	1
-2.547	0.99	Fetal_Lung	Fetal Lung	UW.Fetal_Lung.ChromatinAccessibility.H-23284.DS14809.twopass.merge150.wgt10.zgt2.wig	cg00183647,cg00281977,cg00298951,cg00577109,cg00696323,cg00718414,cg01060059,cg01173912,cg01539474,cg01558401,cg01699584,cg01804345,cg02134248,cg02394686,cg02568716,cg02627531,cg02630888,cg02672936,cg03026929,cg03202897,cg03384175,cg03795903,cg03870261,cg03975755,cg04027045,cg04148458,cg04626574,cg04902286,cg04916810,cg04984575,cg05051328,cg05303690,cg05515034,cg05561696,cg05605299,cg05765371,cg0…	GSM595927	1
-2.487	0.99	Fetal_Muscle_Back	Fetal Muscle	UW.Fetal_Muscle_Back.ChromatinAccessibility.H-24143.DS18842.twopass.merge150.wgt10.zgt2.wig	cg00183647,cg00281977,cg00298951,cg00347882,cg00577109,cg00934355,cg01060059,cg01173912,cg01413582,cg01539474,cg01558401,cg01699584,cg01729020,cg01804345,cg02134248,cg02188185,cg02282892,cg02394686,cg02568716,cg02627531,cg02630888,cg02672936,cg02959108,cg03026929,cg03202897,cg03384175,cg03795903,cg03870261,cg03975755,cg03977831,cg04148458,cg04626574,cg04674383,cg04902286,cg04916810,cg04984575,cg0…	GSM817200	1
-2.625	0.99	Fetal_Muscle_Trunk	Fetal Muscle	UW.Fetal_Muscle_Trunk.ChromatinAccessibility.H-24507.DS20544.twopass.merge150.wgt10.zgt2.wig	cg00183647,cg00281977,cg00525496,cg00577109,cg00818557,cg00934355,cg01060059,cg01173912,cg01413582,cg01539474,cg01558401,cg01699584,cg01729020,cg01804345,cg02134248,cg02282892,cg02394686,cg02568716,cg02627531,cg02630888,cg02672936,cg02959108,cg03026929,cg03202897,cg03384175,cg03795903,cg03870261,cg03975755,cg03977831,cg04142555,cg04148458,cg04194073,cg04196143,cg04626574,cg04674383,cg04902286,cg0…	GSM878664	1
-2.6	0.991	Fetal_Heart	Fetal Heart	UW.Fetal_Heart.ChromatinAccessibility.H-23604.DS16582.twopass.merge150.wgt10.zgt2.wig	cg00183647,cg00281977,cg00298951,cg00460589,cg00577109,cg00696323,cg00934355,cg01060059,cg01173912,cg01413582,cg01514538,cg01539474,cg01558401,cg01699584,cg01729020,cg01804345,cg02134248,cg02248235,cg02394686,cg02568716,cg02627531,cg02630888,cg02672936,cg02844611,cg03026929,cg03202897,cg03384175,cg03795903,cg03827720,cg03870261,cg03975755,cg03977831,cg04148458,cg04626574,cg04674383,cg04837309,cg0…	GSM665830	1
-2.633	0.991	Fetal_Intestine_Large	Fetal Intestine, Large	UW.Fetal_Intestine_Large.ChromatinAccessibility.H-23604.DS16563.twopass.merge150.wgt10.zgt2.wig	cg00183647,cg00281977,cg00577109,cg01060059,cg01173912,cg01413582,cg01539474,cg01558401,cg01699584,cg01729020,cg01804345,cg02134248,cg02188185,cg02282892,cg02394686,cg02434736,cg02568716,cg02627531,cg02630888,cg02672936,cg03026929,cg03202897,cg03384175,cg03795903,cg03827720,cg03870261,cg03975755,cg04027045,cg04148458,cg04626574,cg04674383,cg04902286,cg04916810,cg04984575,cg05057057,cg05328894,cg0…	GSM665826	1
-2.541	0.991	Fetal_Intestine_Small	Fetal Intestine, Small	UW.Fetal_Intestine_Small.ChromatinAccessibility.H-23663.DS16822.twopass.merge150.wgt10.zgt2.wig	cg00183647,cg00281977,cg00298951,cg00577109,cg01060059,cg01173912,cg01413582,cg01539474,cg01558401,cg01699584,cg01729020,cg01804345,cg02134248,cg02188185,cg02394686,cg02434736,cg02568716,cg02627531,cg02630888,cg02672936,cg03026929,cg03202897,cg03384175,cg03567148,cg03795903,cg03827720,cg03870261,cg03975755,cg04009429,cg04027045,cg04148458,cg04626574,cg04674383,cg04861904,cg04902286,cg04984575,cg0…	GSM665835	1
-2.555	0.991	Fetal_Muscle_Back	Fetal Muscle	UW.Fetal_Muscle_Back.ChromatinAccessibility.H-23964.DS17850.twopass.merge150.wgt10.zgt2.wig	cg00183647,cg00281977,cg00460589,cg00577109,cg00934355,cg01060059,cg01173912,cg01413582,cg01539474,cg01558401,cg01699584,cg01729020,cg01804345,cg02134248,cg02282892,cg02357637,cg02394686,cg02568716,cg02627531,cg02630888,cg02672936,cg02959108,cg03026929,cg03202897,cg03384175,cg03795903,cg03870261,cg03975755,cg03977831,cg04009429,cg04148458,cg04494197,cg04626574,cg04902286,cg04916810,cg04940582,cg0…	GSM701536	1
-2.683	0.991	Fetal_Muscle_Back	Fetal Muscle	UW.Fetal_Muscle_Back.ChromatinAccessibility.H-24005.DS18083.twopass.merge150.wgt10.zgt2.wig	cg00183647,cg00281977,cg00298951,cg00316420,cg00347882,cg00419321,cg00460589,cg00525496,cg00577109,cg00818557,cg00934355,cg01060059,cg01173912,cg01413582,cg01514538,cg01539474,cg01558401,cg01699584,cg01729020,cg01804345,cg02134248,cg02188185,cg02282892,cg02394686,cg02568716,cg02627531,cg02630888,cg02672936,cg02959108,cg03026929,cg03184424,cg03190433,cg03202897,cg03384175,cg03567148,cg03795903,cg0…	GSM774235	1
-2.541	0.991	Fetal_Muscle_Back	Fetal Muscle	UW.Fetal_Muscle_Back.ChromatinAccessibility.H-24111.DS18468.twopass.merge150.wgt10.zgt2.wig	cg00183647,cg00281977,cg00419321,cg00460589,cg00577109,cg00696323,cg00818557,cg00934355,cg01060059,cg01173912,cg01413582,cg01539474,cg01558401,cg01699584,cg01729020,cg01804345,cg02134248,cg02282892,cg02394686,cg02568716,cg02627531,cg02630888,cg02672936,cg02844611,cg02959108,cg03026929,cg03202897,cg03384175,cg03795903,cg03870261,cg03975755,cg03977831,cg04142555,cg04148458,cg04196143,cg04626574,cg0…	GSM817182	1
-2.606	0.991	Fetal_Muscle_Trunk	Fetal Muscle	UW.Fetal_Muscle_Trunk.ChromatinAccessibility.H-24409.DS20242.twopass.merge150.wgt10.zgt2.wig	cg00183647,cg00281977,cg00316420,cg00460589,cg00577109,cg00696323,cg00718414,cg00934355,cg01060059,cg01173912,cg01413582,cg01514538,cg01539474,cg01558401,cg01699584,cg01729020,cg01804345,cg02134248,cg02282892,cg02394686,cg02568716,cg02627531,cg02630888,cg02672936,cg02844611,cg02959108,cg03026929,cg03202897,cg03384175,cg03567148,cg03795903,cg03870261,cg03936436,cg03975755,cg03977831,cg04142555,cg0…	GSM878654	1
-2.52	0.991	Fetal_Spinal_Cord	Fetal Spinal Cord	UW.Fetal_Spinal_Cord.ChromatinAccessibility.H-24409.DS20351.twopass.merge150.wgt10.zgt2.wig	cg00183647,cg00281977,cg00472879,cg00525496,cg00577109,cg00696323,cg00718414,cg00885682,cg00934355,cg01060059,cg01173912,cg01413582,cg01514538,cg01539474,cg01558401,cg01699584,cg01729020,cg01804345,cg02134248,cg02188185,cg02282892,cg02394686,cg02627531,cg02630888,cg02672936,cg02959108,cg03026929,cg03202897,cg03384175,cg03402698,cg03795903,cg03870261,cg03975755,cg04142555,cg04148458,cg04196143,cg0…	GSM878661	1
-2.52	0.991	Fetal_Thymus	Fetal Thymus	UW.Fetal_Thymus.ChromatinAccessibility.H-23833.DS17474.twopass.merge150.wgt10.zgt2.wig	cg00183647,cg00281977,cg00460589,cg00525496,cg00577109,cg01060059,cg01173912,cg01413582,cg01539474,cg01699584,cg01804345,cg01974180,cg02091951,cg02134248,cg02188185,cg02394686,cg02627531,cg02630888,cg02672936,cg02844611,cg03026929,cg03202897,cg03384175,cg03795903,cg03975755,cg04148458,cg04194073,cg04386759,cg04626574,cg04674383,cg04716447,cg04785083,cg04902286,cg04916810,cg04984575,cg05051328,cg0…	GSM701513	1
-2.639	0.992	Fetal_Intestine_Small	Fetal Intestine, Small	UW.Fetal_Intestine_Small.ChromatinAccessibility.H-23604.DS16559.twopass.merge150.wgt10.zgt2.wig	cg00183647,cg00281977,cg00460589,cg00525496,cg00577109,cg01060059,cg01173912,cg01539474,cg01558401,cg01699584,cg01729020,cg01804345,cg02134248,cg02188185,cg02394686,cg02434736,cg02568716,cg02627531,cg02630888,cg02672936,cg03026929,cg03202897,cg03384175,cg03795903,cg03827720,cg03870261,cg03936436,cg03975755,cg04027045,cg04148458,cg04196143,cg04626574,cg04674383,cg04785083,cg04861904,cg04902286,cg0…	GSM665825	1
-2.739	0.992	Fetal_Kidney_Right	Fetal Kidney	UW.Fetal_Kidney_Right.ChromatinAccessibility.H-23640.DS16801.twopass.merge150.wgt10.zgt2.wig	cg00183647,cg00281977,cg00460589,cg00525496,cg00577109,cg00628211,cg00696323,cg00818557,cg00934355,cg01060059,cg01173912,cg01514538,cg01539474,cg01558401,cg01699584,cg01729020,cg01804345,cg02129245,cg02134248,cg02282892,cg02357637,cg02394686,cg02434736,cg02568716,cg02627531,cg02630888,cg02672936,cg02959108,cg03026929,cg03202897,cg03384175,cg03795903,cg03870261,cg03907016,cg03975755,cg04027045,cg0…	GSM665833	1
-2.652	0.992	Fetal_Kidney	Fetal Kidney	UW.Fetal_Kidney.ChromatinAccessibility.H-23663.DS16837.twopass.merge150.wgt10.zgt2.wig	cg00183647,cg00281977,cg00460589,cg00577109,cg00628211,cg00885682,cg00934355,cg01060059,cg01173912,cg01413582,cg01514538,cg01539474,cg01558401,cg01699584,cg01729020,cg01804345,cg02134248,cg02282892,cg02394686,cg02568716,cg02627531,cg02630888,cg02672936,cg02959108,cg03026929,cg03202897,cg03384175,cg03795903,cg03870261,cg03907016,cg03975755,cg04142555,cg04148458,cg04194073,cg04196143,cg04386759,cg0…	GSM817159	1
-2.577	0.992	Fetal_Kidney	Fetal Kidney	UW.Fetal_Kidney.ChromatinAccessibility.H-23855.DS17522.twopass.merge150.wgt10.zgt2.wig	cg00183647,cg00281977,cg00419321,cg00525496,cg00577109,cg00696323,cg00934355,cg01060059,cg01173912,cg01514538,cg01539474,cg01558401,cg01699584,cg01729020,cg01804345,cg02134248,cg02282892,cg02394686,cg02434736,cg02568716,cg02627531,cg02630888,cg02672936,cg02959108,cg03026929,cg03202897,cg03384175,cg03795903,cg03870261,cg03907016,cg03975755,cg04027045,cg04142555,cg04148458,cg04386759,cg04626574,cg0…	GSM701515	1
-2.627	0.992	Fetal_Muscle_Arm	Fetal Muscle	UW.Fetal_Muscle_Arm.ChromatinAccessibility.H-24111.DS18473.twopass.merge150.wgt10.zgt2.wig	cg00183647,cg00281977,cg00460589,cg00577109,cg00934355,cg01060059,cg01173912,cg01413582,cg01539474,cg01558401,cg01699584,cg01729020,cg01804345,cg02188185,cg02282892,cg02394686,cg02627531,cg02630888,cg02672936,cg02959108,cg03026929,cg03202897,cg03384175,cg03795903,cg03870261,cg03936436,cg03975755,cg04142555,cg04148458,cg04196143,cg04626574,cg04674383,cg04902286,cg04916810,cg04930816,cg04940582,cg0…	GSM817184	1
-2.631	0.993	CD14	Blood	UW.CD14_Primary_Cells.ChromatinAccessibility.RO_01701.DS17889.twopass.merge150.wgt10.zgt2.wig	cg00183647,cg00281977,cg00460589,cg01173912,cg01413582,cg01804345,cg02134248,cg02394686,cg02627531,cg03026929,cg03567148,cg03795903,cg03975755,cg04194073,cg04626574,cg04902286,cg04984575,cg05057057,cg05464302,cg05515034,cg05605299,cg06379589,cg06564125,cg06679265,cg07504200,cg07766672,cg07886860,cg08210474,cg08604533,cg08706105,cg08729839,cg08870433,cg08934394,cg09093656,cg09971754,cg10634217,cg1…	GSM701541	1
-2.527	0.993	CD34_Mobilised	Blood	UW.Mobilized_CD34_Primary_Cells.ChromatinAccessibility.RO_01517.DS14129.twopass.merge150.wgt10.zgt2.wig	cg00183647,cg00281977,cg00460589,cg00577109,cg00934355,cg01060059,cg01173912,cg01413582,cg01699584,cg01804345,cg02134248,cg02394686,cg02627531,cg02672936,cg02844611,cg03026929,cg03202897,cg03384175,cg03795903,cg03975755,cg04148458,cg04626574,cg04674383,cg04785083,cg04902286,cg04984575,cg05057057,cg05464302,cg05515034,cg05605299,cg05765371,cg06564125,cg06679265,cg07175977,cg07207726,cg07766672,cg0…	GSM595917	1
-2.676	0.993	Fetal_Adrenal_Gland	Fetal Adrenal	UW.Fetal_Adrenal_Gland.ChromatinAccessibility.H-23769.DS17319.twopass.merge150.wgt10.zgt2.wig	cg00183647,cg00281977,cg00577109,cg01060059,cg01173912,cg01699584,cg01804345,cg01936707,cg02134248,cg02394686,cg02627531,cg02630888,cg02672936,cg03026929,cg03202897,cg03384175,cg03795903,cg03907016,cg03975755,cg04009429,cg04142555,cg04148458,cg04386759,cg04626574,cg04674383,cg04861904,cg04902286,cg04916810,cg04984575,cg05051328,cg05057057,cg05464302,cg05515034,cg05561696,cg05605299,cg05765371,cg0…	GSM817165	1
-2.715	0.993	Fetal_Kidney_Right	Fetal Kidney	UW.Fetal_Kidney_Right.ChromatinAccessibility.H-23435.DS15651.twopass.merge150.wgt10.zgt2.wig	cg00183647,cg00281977,cg00525496,cg00577109,cg00628211,cg00639837,cg00718414,cg01060059,cg01173912,cg01413582,cg01514538,cg01539474,cg01558401,cg01699584,cg01729020,cg01804345,cg02129245,cg02134248,cg02188185,cg02282892,cg02394686,cg02434736,cg02568716,cg02627531,cg02630888,cg02672936,cg02959108,cg03026929,cg03202897,cg03384175,cg03795903,cg03870261,cg03907016,cg03975755,cg04148458,cg04196143,cg0…	GSM665810	1
-2.687	0.993	Fetal_Lung_Left	Fetal Lung	UW.Fetal_Lung_Left.ChromatinAccessibility.H-23833.DS17464.twopass.merge150.wgt10.zgt2.wig	cg00183647,cg00281977,cg00298951,cg00525496,cg00577109,cg00696323,cg00818557,cg00934355,cg01060059,cg01173912,cg01413582,cg01514538,cg01539474,cg01558401,cg01699584,cg01729020,cg01804345,cg02134248,cg02188185,cg02282892,cg02357637,cg02394686,cg02568716,cg02627531,cg02630888,cg02672936,cg03026929,cg03202897,cg03384175,cg03567148,cg03795903,cg03870261,cg03975755,cg04027045,cg04142555,cg04148458,cg0…	GSM701512	1
-2.674	0.993	Fetal_Muscle_Arm	Fetal Muscle	UW.Fetal_Muscle_Arm.ChromatinAccessibility.H-23914.DS17765.twopass.merge150.wgt10.zgt2.wig	cg00183647,cg00281977,cg00316420,cg00460589,cg00525496,cg00577109,cg00696323,cg00885682,cg00934355,cg01060059,cg01173912,cg01413582,cg01514538,cg01539474,cg01558401,cg01699584,cg01729020,cg01804345,cg02134248,cg02242989,cg02282892,cg02357637,cg02394686,cg02568716,cg02627531,cg02630888,cg02672936,cg02959108,cg03026929,cg03184424,cg03202897,cg03384175,cg03795903,cg03870261,cg03907016,cg03936436,cg0…	GSM774223	1
-2.733	0.993	Fetal_Muscle_Leg	Fetal Muscle	UW.Fetal_Muscle_Leg.ChromatinAccessibility.H-24089.DS18456.twopass.merge150.wgt10.zgt2.wig	cg00183647,cg00298951,cg00419321,cg00577109,cg00696323,cg00818557,cg00934355,cg01060059,cg01173912,cg01381498,cg01413582,cg01539474,cg01558401,cg01699584,cg01729020,cg01804345,cg02134248,cg02282892,cg02394686,cg02627531,cg02630888,cg02672936,cg02959108,cg03026929,cg03202897,cg03384175,cg03795903,cg03870261,cg03975755,cg04142555,cg04148458,cg04196143,cg04626574,cg04674383,cg04861904,cg04902286,cg0…	GSM817179	1
-2.616	0.993	Fetal_Muscle_Leg	Fetal Muscle	UW.Fetal_Muscle_Leg.ChromatinAccessibility.H-24218.DS19115.twopass.merge150.wgt10.zgt2.wig	cg00183647,cg00281977,cg00298951,cg00525496,cg00718414,cg00934355,cg01060059,cg01173912,cg01413582,cg01539474,cg01558401,cg01699584,cg01729020,cg01804345,cg02134248,cg02282892,cg02394686,cg02568716,cg02627531,cg02630888,cg02672936,cg02959108,cg03026929,cg03202897,cg03384175,cg03795903,cg03870261,cg03975755,cg03977831,cg04142555,cg04148458,cg04196143,cg04626574,cg04674383,cg04902286,cg04916810,cg0…	GSM817206	1
-2.722	0.994	CD34_Mobilised	Blood	UW.Mobilized_CD34_Primary_Cells.ChromatinAccessibility.RO_01527.DS11666.twopass.merge150.wgt10.zgt2.wig	cg00183647,cg00281977,cg00460589,cg00577109,cg01060059,cg01173912,cg01413582,cg01699584,cg01804345,cg02134248,cg02394686,cg02627531,cg02630888,cg02672936,cg03026929,cg03202897,cg03795903,cg03870261,cg03936436,cg03975755,cg04148458,cg04194073,cg04626574,cg04674383,cg04785083,cg04902286,cg04984575,cg05057057,cg05464302,cg05515034,cg05605299,cg05765371,cg06203102,cg06251016,cg06379589,cg06528267,cg0…	GSM493387	1
-2.659	0.994	Fetal_Brain	Fetal Brain	UW.Fetal_Brain.ChromatinAccessibility.H-22911.DS14464.twopass.merge150.wgt10.zgt2.wig	cg00183647,cg00525496,cg00577109,cg00696323,cg01060059,cg01173912,cg01514538,cg01699584,cg01804345,cg02134248,cg02394686,cg02627531,cg02630888,cg02672936,cg03026929,cg03202897,cg03384175,cg03402698,cg03795903,cg03870261,cg03975755,cg04148458,cg04626574,cg04674383,cg04902286,cg04916810,cg04940582,cg04984575,cg05057057,cg05303690,cg05515034,cg05605299,cg05765371,cg06203102,cg06383163,cg06564125,cg0…	GSM595920	1
-2.78	0.994	Fetal_Muscle_Arm	Fetal Muscle	UW.Fetal_Muscle_Arm.ChromatinAccessibility.H-24198.DS19051.twopass.merge150.wgt10.zgt2.wig	cg00183647,cg00525496,cg00577109,cg00818557,cg01060059,cg01173912,cg01381498,cg01413582,cg01539474,cg01558401,cg01699584,cg01729020,cg01804345,cg02134248,cg02188185,cg02282892,cg02394686,cg02627531,cg02630888,cg02672936,cg02959108,cg03026929,cg03202897,cg03384175,cg03795903,cg03870261,cg03975755,cg04142555,cg04148458,cg04626574,cg04674383,cg04902286,cg04916810,cg04940582,cg04984575,cg05051328,cg0…	GSM878619	1
-2.753	0.994	Fetal_Muscle_Arm	Fetal Muscle	UW.Fetal_Muscle_Arm.ChromatinAccessibility.H-24272.DS19380.twopass.merge150.wgt10.zgt2.wig	cg00183647,cg00281977,cg00316420,cg00525496,cg00577109,cg00934355,cg01060059,cg01173912,cg01413582,cg01539474,cg01558401,cg01699584,cg01729020,cg01804345,cg02134248,cg02282892,cg02394686,cg02627531,cg02630888,cg02672936,cg02959108,cg03026929,cg03202897,cg03384175,cg03795903,cg03870261,cg03975755,cg03977831,cg04011497,cg04142555,cg04148458,cg04196143,cg04626574,cg04674383,cg04902286,cg04916810,cg0…	GSM817216	1
-2.729	0.994	Fetal_Muscle_Back	Fetal Muscle	UW.Fetal_Muscle_Back.ChromatinAccessibility.H-24089.DS18454.twopass.merge150.wgt10.zgt2.wig	cg00183647,cg00281977,cg00298951,cg00525496,cg00577109,cg00934355,cg01060059,cg01173912,cg01413582,cg01539474,cg01558401,cg01699584,cg01729020,cg01804345,cg02134248,cg02282892,cg02394686,cg02568716,cg02627531,cg02630888,cg02672936,cg02959108,cg03026929,cg03202897,cg03384175,cg03795903,cg03870261,cg03975755,cg03977831,cg04142555,cg04148458,cg04196143,cg04626574,cg04674383,cg04861904,cg04902286,cg0…	GSM878611	1
-2.727	0.994	Fetal_Muscle_Leg	Fetal Muscle	UW.Fetal_Muscle_Leg.ChromatinAccessibility.H-24198.DS19158.twopass.merge150.wgt10.zgt2.wig	cg00183647,cg00281977,cg00298951,cg00525496,cg00577109,cg00696323,cg00818557,cg00934355,cg01060059,cg01173912,cg01413582,cg01514538,cg01539474,cg01558401,cg01699584,cg01729020,cg01804345,cg02134248,cg02282892,cg02394686,cg02627531,cg02630888,cg02672936,cg02844611,cg02959108,cg03026929,cg03202897,cg03384175,cg03795903,cg03870261,cg03975755,cg03977831,cg04027045,cg04142555,cg04148458,cg04626574,cg0…	GSM878622	1
-2.711	0.994	Fetal_Spleen	Fetal Spleen	UW.Fetal_Spleen.ChromatinAccessibility.H-23399.DS17448.twopass.merge150.wgt10.zgt2.wig	cg00183647,cg00281977,cg00460589,cg00577109,cg00696323,cg00934355,cg01060059,cg01173912,cg01413582,cg01539474,cg01558401,cg01699584,cg01729020,cg01804345,cg02134248,cg02394686,cg02568716,cg02627531,cg02630888,cg02672936,cg02844611,cg03026929,cg03202897,cg03384175,cg03795903,cg03975755,cg04009429,cg04027045,cg04148458,cg04626574,cg04654220,cg04674383,cg04785083,cg04902286,cg04916810,cg04940582,cg0…	GSM701509	1
-2.724	0.995	Fetal_Brain	Fetal Brain	UW.Fetal_Brain.ChromatinAccessibility.H-23266.DS14717.twopass.merge150.wgt10.zgt2.wig	cg00183647,cg00298951,cg00419321,cg00525496,cg00577109,cg00696323,cg00718414,cg00934355,cg01060059,cg01173912,cg01699584,cg01729020,cg01804345,cg02134248,cg02282892,cg02357637,cg02394686,cg02627531,cg02630888,cg02672936,cg03026929,cg03202897,cg03384175,cg03795903,cg03870261,cg03975755,cg04142555,cg04148458,cg04194073,cg04196143,cg04626574,cg04674383,cg04902286,cg04916810,cg04940582,cg04984575,cg0…	GSM595922	1
-2.933	0.995	Fetal_Brain	Fetal Brain	UW.Fetal_Brain.ChromatinAccessibility.H-24297.DS20226.twopass.merge150.wgt10.zgt2.wig	cg00183647,cg00577109,cg00696323,cg00718414,cg00885682,cg00934355,cg01060059,cg01173912,cg01413582,cg01514538,cg01699584,cg01804345,cg02134248,cg02282892,cg02394686,cg02627531,cg02630888,cg02672936,cg03026929,cg03202897,cg03384175,cg03402698,cg03795903,cg03870261,cg03975755,cg04011497,cg04142555,cg04148458,cg04194073,cg04196143,cg04626574,cg04674383,cg04837309,cg04902286,cg04916810,cg04940582,cg0…	GSM878651	1
-2.866	0.995	Fetal_Intestine_Small	Fetal Intestine, Small	UW.Fetal_Intestine_Small.ChromatinAccessibility.H-23769.DS17317.twopass.merge150.wgt10.zgt2.wig	cg00183647,cg00281977,cg00577109,cg01060059,cg01173912,cg01539474,cg01699584,cg01729020,cg01804345,cg02134248,cg02188185,cg02394686,cg02434736,cg02627531,cg02630888,cg02672936,cg03026929,cg03202897,cg03384175,cg03795903,cg03827720,cg03870261,cg03975755,cg04027045,cg04148458,cg04626574,cg04674383,cg04861904,cg04902286,cg04916810,cg04984575,cg05051328,cg05057057,cg05328894,cg05464302,cg05515034,cg0…	GSM701496	1
-2.806	0.995	Fetal_Muscle_Leg	Fetal Muscle	UW.Fetal_Muscle_Leg.ChromatinAccessibility.H-23808.DS17429.twopass.merge150.wgt10.zgt2.wig	cg00183647,cg00298951,cg00525496,cg00934355,cg01060059,cg01173912,cg01413582,cg01539474,cg01558401,cg01699584,cg01729020,cg01804345,cg02282892,cg02394686,cg02627531,cg02630888,cg02672936,cg02959108,cg03026929,cg03202897,cg03384175,cg03795903,cg03870261,cg03975755,cg04142555,cg04148458,cg04626574,cg04674383,cg04902286,cg04916810,cg04940582,cg04984575,cg05057057,cg05141289,cg05515034,cg05561696,cg0…	GSM701505	1
-2.855	0.995	Penis_Foreskin_Melanocyte	Skin	UW.Penis_Foreskin_Melanocyte_Primary_Cells.ChromatinAccessibility.skin01.DS18601.twopass.merge150.wgt10.zgt2.wig	cg00183647,cg00281977,cg00460589,cg00472879,cg00525496,cg00577109,cg00696323,cg01060059,cg01173912,cg01413582,cg01539474,cg01699584,cg01729020,cg01804345,cg02134248,cg02242989,cg02394686,cg02434736,cg02627531,cg02630888,cg02672936,cg03026929,cg03202897,cg03384175,cg03795903,cg03870261,cg04148458,cg04194073,cg04626574,cg04674383,cg04861904,cg04902286,cg04916810,cg04984575,cg05057057,cg05328894,cg0…	GSM774244	1
-2.881	0.996	Fetal_Kidney_Left	Fetal Kidney	UW.Fetal_Kidney_Left.ChromatinAccessibility.H-23589.DS16446.twopass.merge150.wgt10.zgt2.wig	cg00183647,cg00281977,cg00298951,cg00577109,cg00670060,cg00934355,cg01060059,cg01173912,cg01514538,cg01539474,cg01558401,cg01699584,cg01729020,cg01804345,cg02134248,cg02394686,cg02627531,cg02630888,cg02672936,cg02959108,cg03026929,cg03202897,cg03384175,cg03795903,cg03975755,cg04142555,cg04148458,cg04386759,cg04626574,cg04654220,cg04674383,cg04837309,cg04902286,cg04916810,cg04984575,cg05051328,cg0…	GSM665822	1
-2.86	0.996	Fetal_Muscle_Arm	Fetal Muscle	UW.Fetal_Muscle_Arm.ChromatinAccessibility.H-23808.DS17432.twopass.merge150.wgt10.zgt2.wig	cg00183647,cg00281977,cg00419321,cg00934355,cg01060059,cg01173912,cg01413582,cg01539474,cg01558401,cg01699584,cg01729020,cg01804345,cg02134248,cg02282892,cg02394686,cg02474567,cg02566157,cg02568716,cg02627531,cg02630888,cg02672936,cg02959108,cg03026929,cg03202897,cg03384175,cg03795903,cg03870261,cg03975755,cg03977831,cg04142555,cg04148458,cg04626574,cg04674383,cg04902286,cg04916810,cg04984575,cg0…	GSM701506	1
-2.848	0.996	Fetal_Muscle_Arm	Fetal Muscle	UW.Fetal_Muscle_Arm.ChromatinAccessibility.H-24089.DS18452.twopass.merge150.wgt10.zgt2.wig	cg00183647,cg00281977,cg00298951,cg00419321,cg00525496,cg00577109,cg00670060,cg00696323,cg00818557,cg00934355,cg01060059,cg01173912,cg01413582,cg01514538,cg01539474,cg01558401,cg01699584,cg01729020,cg01804345,cg02134248,cg02282892,cg02394686,cg02434736,cg02627531,cg02630888,cg02672936,cg02844611,cg02959108,cg03026929,cg03202897,cg03384175,cg03795903,cg03870261,cg03975755,cg03977831,cg04011497,cg0…	GSM817178	1
-2.824	0.996	Fetal_Muscle_Leg	Fetal Muscle	UW.Fetal_Muscle_Leg.ChromatinAccessibility.H-24279.DS19436.twopass.merge150.wgt10.zgt2.wig	cg00183647,cg00281977,cg00577109,cg00696323,cg00718414,cg00818557,cg01060059,cg01173912,cg01413582,cg01514538,cg01539474,cg01558401,cg01699584,cg01729020,cg01804345,cg02134248,cg02282892,cg02394686,cg02568716,cg02627531,cg02630888,cg02672936,cg02959108,cg03026929,cg03202897,cg03384175,cg03795903,cg03870261,cg03975755,cg03977831,cg04148458,cg04494197,cg04626574,cg04674383,cg04902286,cg04916810,cg0…	GSM878631	1
-2.999	0.996	Fetal_Renal_Cortex	Fetal Renal Cortex	UW.Fetal_Renal_Cortex.ChromatinAccessibility.H-24078.DS18428.twopass.merge150.wgt10.zgt2.wig	cg00183647,cg00281977,cg00525496,cg00577109,cg00696323,cg01060059,cg01173912,cg01413582,cg01514538,cg01539474,cg01558401,cg01699584,cg01729020,cg01804345,cg02134248,cg02188185,cg02282892,cg02394686,cg02434736,cg02568716,cg02627531,cg02630888,cg02672936,cg02959108,cg03026929,cg03202897,cg03384175,cg03795903,cg03870261,cg03975755,cg04142555,cg04148458,cg04194073,cg04196143,cg04386759,cg04626574,cg0…	GSM817176	1
-2.882	0.996	Penis_Foreskin_Fibroblast	Fibroblast	UW.Penis_Foreskin_Fibroblast_Primary_Cells.ChromatinAccessibility.skin01.DS18224.twopass.merge150.wgt10.zgt2.wig	cg00183647,cg00281977,cg00577109,cg00885682,cg01060059,cg01173912,cg01413582,cg01558401,cg01699584,cg01729020,cg01804345,cg02134248,cg02394686,cg02434736,cg02627531,cg02630888,cg02672936,cg03026929,cg03065139,cg03202897,cg03384175,cg03795903,cg03827720,cg03870261,cg03975755,cg03977831,cg04027045,cg04148458,cg04626574,cg04674383,cg04861904,cg04902286,cg04916810,cg04984575,cg05051328,cg05057057,cg0…	GSM774240	1
-2.826	0.996	iPS_DF_4.7	IPS cell	UW.iPS_DF_4.7.ChromatinAccessibility.DS15169.twopass.merge150.wgt10.zgt2.wig	cg00183647,cg00281977,cg00298951,cg00525496,cg00670060,cg01060059,cg01173912,cg01381498,cg01558401,cg01699584,cg01729020,cg01804345,cg01936707,cg02129245,cg02134248,cg02394686,cg02434736,cg02627531,cg02630888,cg02672936,cg03026929,cg03202897,cg03384175,cg03402698,cg03795903,cg03827720,cg03870261,cg03907016,cg03975755,cg04148458,cg04196143,cg04385220,cg04626574,cg04674383,cg04861904,cg04902286,cg0…	GSM665803	1
-3.049	0.997	CD34_Mobilised	Blood	UW.Mobilized_CD34_Primary_Cells.ChromatinAccessibility.RO_01535.DS12274.twopass.merge150.wgt10.zgt2.wig	cg00183647,cg00281977,cg00460589,cg00577109,cg00915974,cg01060059,cg01173912,cg01413582,cg01539474,cg01699584,cg01804345,cg02129245,cg02134248,cg02188185,cg02359589,cg02394686,cg02627531,cg02672936,cg03026929,cg03202897,cg03384175,cg03795903,cg03870261,cg03975755,cg04148458,cg04194073,cg04626574,cg04674383,cg04785083,cg04861904,cg04902286,cg04916810,cg04984575,cg05051328,cg05057057,cg05328894,cg0…	GSM493384	1
-2.886	0.997	CD34_Mobilised	Blood	UW.Mobilized_CD34_Primary_Cells.ChromatinAccessibility.RO_01535.DS14197.twopass.merge150.wgt10.zgt2.wig	cg00183647,cg00281977,cg00419321,cg00460589,cg00577109,cg00934355,cg01060059,cg01173912,cg01699584,cg01804345,cg02134248,cg02188185,cg02394686,cg02627531,cg02672936,cg02844611,cg03026929,cg03202897,cg03384175,cg03795903,cg03975755,cg04148458,cg04626574,cg04674383,cg04785083,cg04902286,cg04916810,cg04984575,cg05464302,cg05515034,cg05605299,cg05765371,cg06251016,cg06564125,cg06679265,cg07175977,cg0…	GSM595918	1
-3.047	0.997	Neuronal_Progenitor_Cultured_Cells	ES Cell	UW.H1_Derived_Neuronal_Progenitor_Cultured_Cells.ChromatinAccessibility.DS20153.twopass.merge150.wgt10.zgt2.wig	cg00183647,cg00525496,cg00577109,cg00885682,cg00934355,cg01060059,cg01173912,cg01413582,cg01514538,cg01539474,cg01699584,cg01729020,cg01804345,cg02129245,cg02134248,cg02154585,cg02394686,cg02434736,cg02568716,cg02627531,cg02630888,cg02672936,cg02959108,cg03026929,cg03202897,cg03384175,cg03795903,cg03870261,cg03975755,cg04142555,cg04148458,cg04194073,cg04196143,cg04626574,cg04674383,cg04861904,cg0…	GSM906379	1
-3.093	0.997	Fetal_Intestine_Large	Fetal Intestine, Large	UW.Fetal_Intestine_Large.ChromatinAccessibility.H-23887.DS17647.twopass.merge150.wgt10.zgt2.wig	cg00183647,cg00281977,cg00577109,cg00639837,cg00718414,cg01060059,cg01173912,cg01413582,cg01539474,cg01558401,cg01699584,cg01729020,cg01781223,cg01804345,cg02129245,cg02134248,cg02188185,cg02394686,cg02434736,cg02568716,cg02627531,cg02630888,cg02672936,cg02844611,cg03026929,cg03202897,cg03384175,cg03795903,cg03827720,cg03870261,cg03907016,cg03975755,cg04009429,cg04011497,cg04027045,cg04142555,cg0…	GSM774217	1
-3.032	0.997	Fetal_Lung_Left	Fetal Lung	UW.Fetal_Lung_Left.ChromatinAccessibility.H-23964.DS17835.twopass.merge150.wgt10.zgt2.wig	cg00183647,cg00281977,cg01060059,cg01173912,cg01558401,cg01699584,cg01729020,cg01804345,cg02188185,cg02394686,cg02568716,cg02627531,cg02630888,cg03026929,cg03795903,cg03975755,cg04148458,cg04626574,cg04902286,cg04916810,cg04940582,cg04984575,cg05464302,cg05561696,cg05605299,cg05765371,cg06564125,cg06679265,cg07207726,cg07605148,cg07621385,cg07766672,cg07875385,cg07886860,cg07919162,cg08072862,cg0…	GSM701534	1
-3.062	0.997	Fetal_Lung_Left	Fetal Lung	UW.Fetal_Lung_Left.ChromatinAccessibility.H-24005.DS17959.twopass.merge150.wgt10.zgt2.wig	cg00126946,cg00183647,cg00281977,cg00577109,cg00639837,cg00696323,cg00740874,cg01060059,cg01173912,cg01413582,cg01514538,cg01539474,cg01558401,cg01699584,cg01729020,cg01804345,cg02134248,cg02188185,cg02282892,cg02394686,cg02568716,cg02627531,cg02630888,cg02672936,cg02844611,cg02959108,cg03026929,cg03202897,cg03384175,cg03795903,cg03870261,cg03975755,cg04027045,cg04142555,cg04148458,cg04626574,cg0…	GSM817168	1
-3.114	0.997	Fetal_Lung_Right	Fetal Lung	UW.Fetal_Lung_Right.ChromatinAccessibility.H-23744.DS17101.twopass.merge150.wgt10.zgt2.wig	cg00126946,cg00183647,cg00281977,cg00577109,cg00639837,cg00696323,cg00818557,cg00934355,cg01060059,cg01173912,cg01413582,cg01514538,cg01539474,cg01558401,cg01699584,cg01729020,cg01804345,cg02129245,cg02134248,cg02188185,cg02282892,cg02357637,cg02394686,cg02568716,cg02627531,cg02630888,cg02672936,cg03026929,cg03202897,cg03384175,cg03795903,cg03870261,cg03975755,cg04142555,cg04148458,cg04194073,cg0…	GSM774206	1
-2.902	0.997	Fetal_Lung	Fetal Lung	UW.Fetal_Lung.ChromatinAccessibility.H-22727.DS12817.twopass.merge150.wgt10.zgt2.wig	cg00183647,cg00298951,cg00577109,cg00696323,cg00818557,cg00934355,cg01060059,cg01173912,cg01413582,cg01514538,cg01539474,cg01558401,cg01699584,cg01729020,cg01804345,cg02134248,cg02394686,cg02568716,cg02627531,cg02630888,cg02672936,cg03026929,cg03202897,cg03384175,cg03795903,cg03870261,cg03975755,cg04027045,cg04148458,cg04626574,cg04902286,cg04916810,cg04940582,cg04984575,cg05051328,cg05464302,cg0…	GSM530662	1
-3.081	0.997	Fetal_Lung	Fetal Lung	UW.Fetal_Lung.ChromatinAccessibility.H-23247.DS14666.twopass.merge150.wgt10.zgt2.wig	cg00183647,cg00577109,cg00718414,cg00934355,cg01060059,cg01173912,cg01413582,cg01514538,cg01539474,cg01558401,cg01699584,cg01729020,cg01804345,cg02134248,cg02188185,cg02394686,cg02568716,cg02627531,cg02630888,cg02672936,cg02959108,cg03026929,cg03202897,cg03384175,cg03795903,cg03975755,cg04027045,cg04148458,cg04196143,cg04626574,cg04674383,cg04902286,cg04916810,cg04984575,cg05051328,cg05057057,cg0…	GSM595921	1
-2.957	0.997	Fetal_Muscle_Arm	Fetal Muscle	UW.Fetal_Muscle_Arm.ChromatinAccessibility.H-24244.DS19270.twopass.merge150.wgt10.zgt2.wig	cg00183647,cg00316420,cg00577109,cg00818557,cg00934355,cg01060059,cg01173912,cg01413582,cg01539474,cg01558401,cg01699584,cg01729020,cg01804345,cg02134248,cg02188185,cg02282892,cg02394686,cg02568716,cg02627531,cg02630888,cg02672936,cg02959108,cg03026929,cg03184424,cg03202897,cg03384175,cg03795903,cg03870261,cg03975755,cg03977831,cg04011497,cg04142555,cg04148458,cg04196143,cg04626574,cg04674383,cg0…	GSM878625	1
-3.083	0.997	Fetal_Muscle_Back	Fetal Muscle	UW.Fetal_Muscle_Back.ChromatinAccessibility.H-24078.DS18377.twopass.merge150.wgt10.zgt2.wig	cg00183647,cg00281977,cg00525496,cg00577109,cg00696323,cg01060059,cg01173912,cg01413582,cg01539474,cg01558401,cg01699584,cg01729020,cg01804345,cg02134248,cg02188185,cg02282892,cg02357637,cg02394686,cg02568716,cg02627531,cg02630888,cg02672936,cg02844611,cg02959108,cg03026929,cg03202897,cg03384175,cg03795903,cg03870261,cg03975755,cg04142555,cg04148458,cg04194073,cg04196143,cg04626574,cg04674383,cg0…	GSM817171	1
-2.92	0.997	Fetal_Muscle_Back	Fetal Muscle	UW.Fetal_Muscle_Back.ChromatinAccessibility.H-24272.DS19384.twopass.merge150.wgt10.zgt2.wig	cg00183647,cg00281977,cg00419321,cg00577109,cg00718414,cg00818557,cg00934355,cg01060059,cg01173912,cg01413582,cg01539474,cg01558401,cg01699584,cg01729020,cg01804345,cg02134248,cg02282892,cg02394686,cg02627531,cg02630888,cg02672936,cg02959108,cg03026929,cg03202897,cg03384175,cg03567148,cg03795903,cg03870261,cg03975755,cg03977831,cg04142555,cg04148458,cg04196143,cg04494197,cg04626574,cg04674383,cg0…	GSM817217	1
-3.075	0.997	Fetal_Muscle_Back	Fetal Muscle	UW.Fetal_Muscle_Back.ChromatinAccessibility.H-24409.DS20244.twopass.merge150.wgt10.zgt2.wig	cg00183647,cg00298951,cg00460589,cg00577109,cg00818557,cg00934355,cg01060059,cg01173912,cg01413582,cg01514538,cg01539474,cg01558401,cg01699584,cg01729020,cg01804345,cg02134248,cg02188185,cg02282892,cg02394686,cg02627531,cg02630888,cg02672936,cg03026929,cg03202897,cg03384175,cg03795903,cg03870261,cg03975755,cg03977831,cg04142555,cg04148458,cg04626574,cg04674383,cg04902286,cg04916810,cg04984575,cg0…	GSM878655	1
-3.014	0.997	Fetal_Muscle_Leg	Fetal Muscle	UW.Fetal_Muscle_Leg.ChromatinAccessibility.H-24111.DS18471.twopass.merge150.wgt10.zgt2.wig	cg00183647,cg00298951,cg00419321,cg00460589,cg00577109,cg00696323,cg00818557,cg00934355,cg01060059,cg01173912,cg01381498,cg01413582,cg01539474,cg01558401,cg01699584,cg01729020,cg01804345,cg02134248,cg02188185,cg02282892,cg02394686,cg02566157,cg02568716,cg02627531,cg02630888,cg02672936,cg02959108,cg03026929,cg03184424,cg03202897,cg03384175,cg03795903,cg03870261,cg03975755,cg03977831,cg04142555,cg0…	GSM817183	1
-3.175	0.997	Fetal_Renal_Cortex_Right	Fetal Renal Cortex	UW.Fetal_Renal_Cortex_Right.ChromatinAccessibility.H-24232.DS19254.twopass.merge150.wgt10.zgt2.wig	cg00183647,cg00281977,cg00298951,cg00525496,cg00577109,cg00628211,cg00934355,cg01060059,cg01173912,cg01413582,cg01514538,cg01539474,cg01558401,cg01699584,cg01729020,cg01804345,cg02129245,cg02134248,cg02282892,cg02394686,cg02568716,cg02627531,cg02630888,cg02672936,cg02959108,cg03026929,cg03202897,cg03384175,cg03795903,cg03870261,cg03907016,cg03975755,cg04142555,cg04148458,cg04194073,cg04196143,cg0…	GSM817210	1
-3.11	0.997	Fetal_Renal_Pelvis_Left	Fetal Renal Pelvis	UW.Fetal_Renal_Pelvis_Left.ChromatinAccessibility.H-23871.DS17553.twopass.merge150.wgt10.zgt2.wig	cg00183647,cg00281977,cg00298951,cg00460589,cg00525496,cg00577109,cg00670060,cg00696323,cg00915974,cg00934355,cg01060059,cg01173912,cg01514538,cg01539474,cg01558401,cg01699584,cg01729020,cg01804345,cg02134248,cg02188185,cg02282892,cg02394686,cg02568716,cg02627531,cg02630888,cg02672936,cg02959108,cg03026929,cg03202897,cg03384175,cg03795903,cg03870261,cg03907016,cg03975755,cg04027045,cg04148458,cg0…	GSM701520	1
-2.873	0.997	Fetal_Skin	Fetal Skin	UW.Fetal_Skin.ChromatinAccessibility.H-22337.DS10987.twopass.merge150.wgt10.zgt2.wig	cg00183647,cg01173912,cg01539474,cg01558401,cg01699584,cg01729020,cg01804345,cg02394686,cg02568716,cg02627531,cg02630888,cg02672936,cg03026929,cg03202897,cg03384175,cg03795903,cg03975755,cg04027045,cg04148458,cg04626574,cg04654220,cg04902286,cg04916810,cg04984575,cg05328894,cg05464302,cg05515034,cg05561696,cg05605299,cg05765371,cg06564125,cg06679265,cg07207726,cg07605148,cg07621385,cg07766672,cg0…	GSM817158	1
-2.99	0.997	Fetal_Spinal_Cord	Fetal Spinal Cord	UW.Fetal_Spinal_Cord.ChromatinAccessibility.H-24493.DS20530.twopass.merge150.wgt10.zgt2.wig	cg00183647,cg00281977,cg00419321,cg00460589,cg00472879,cg00577109,cg00696323,cg00885682,cg00934355,cg01060059,cg01173912,cg01413582,cg01514538,cg01539474,cg01699584,cg01729020,cg01804345,cg02134248,cg02282892,cg02357637,cg02394686,cg02568716,cg02627531,cg02630888,cg02672936,cg02959108,cg03026929,cg03202897,cg03384175,cg03795903,cg03870261,cg03975755,cg04142555,cg04148458,cg04194073,cg04196143,cg0…	GSM878663	1
-2.959	0.997	iPS_DF_6.9	IPS cell	UW.iPS_DF_6.9.ChromatinAccessibility.DS15164.twopass.merge150.wgt10.zgt2.wig	cg00183647,cg00281977,cg00525496,cg00577109,cg00670060,cg00696323,cg00885682,cg01060059,cg01699584,cg01729020,cg01781223,cg01804345,cg01936707,cg02129245,cg02134248,cg02188185,cg02394686,cg02627531,cg02630888,cg02672936,cg03026929,cg03202897,cg03384175,cg03795903,cg03827720,cg03870261,cg03907016,cg03975755,cg04011497,cg04148458,cg04196143,cg04385220,cg04626574,cg04654220,cg04674383,cg04861904,cg0…	GSM665802	1
-2.869	0.997	Penis_Foreskin_Keratinocyte	Skin	UW.Penis_Foreskin_Keratinocyte_Primary_Cells.ChromatinAccessibility.skin01.DS18692.twopass.merge150.wgt10.zgt2.wig	cg00183647,cg00281977,cg00577109,cg01060059,cg01173912,cg01413582,cg01699584,cg01729020,cg01804345,cg02134248,cg02394686,cg02434736,cg02627531,cg02672936,cg03026929,cg03202897,cg03384175,cg03795903,cg03827720,cg03975755,cg04027045,cg04148458,cg04626574,cg04674383,cg04861904,cg04902286,cg04916810,cg04940582,cg04984575,cg05051328,cg05464302,cg05515034,cg05561696,cg05605299,cg05622882,cg05765371,cg0…	GSM817194	1
-3.202	0.998	CD34_Mobilised	Blood	UW.Mobilized_CD34_Primary_Cells.ChromatinAccessibility.RO_01492.DS14206.twopass.merge150.wgt10.zgt2.wig	cg00183647,cg00281977,cg00460589,cg00577109,cg00934355,cg01060059,cg01173912,cg01413582,cg01699584,cg01804345,cg02134248,cg02188185,cg02394686,cg02627531,cg02672936,cg02844611,cg03026929,cg03202897,cg03384175,cg03795903,cg03975755,cg04011497,cg04148458,cg04194073,cg04626574,cg04674383,cg04785083,cg04902286,cg04916810,cg04984575,cg05328894,cg05464302,cg05515034,cg05605299,cg05765371,cg06251016,cg0…	GSM595919	1
-3.192	0.998	CD34_Mobilised	Blood	UW.Mobilized_CD34_Primary_Cells.ChromatinAccessibility.RO_01549.DS12734.twopass.merge150.wgt10.zgt2.wig	cg00183647,cg00281977,cg00328813,cg00460589,cg00577109,cg00934355,cg01060059,cg01173912,cg01413582,cg01539474,cg01699584,cg01804345,cg02129245,cg02134248,cg02188185,cg02394686,cg02627531,cg02672936,cg02844611,cg03026929,cg03202897,cg03384175,cg03795903,cg03975755,cg04148458,cg04194073,cg04626574,cg04674383,cg04785083,cg04861904,cg04902286,cg04916810,cg04984575,cg05051328,cg05057057,cg05328894,cg0…	GSM530657	1
-3.231	0.998	H9	ES Cell	UW.H9.ChromatinAccessibility.DS18517.twopass.merge150.wgt10.zgt2.wig	cg00183647,cg00525496,cg00639837,cg00670060,cg00718414,cg00885682,cg00934355,cg01060059,cg01173912,cg01514538,cg01539474,cg01699584,cg01729020,cg01804345,cg01936707,cg02129245,cg02134248,cg02394686,cg02434736,cg02630888,cg02672936,cg02959108,cg03026929,cg03202897,cg03384175,cg03555012,cg03567148,cg03795903,cg03870261,cg03907016,cg03975755,cg04148458,cg04194073,cg04196143,cg04385220,cg04626574,cg0…	GSM878612	1
-3.075	0.998	Mesendoderm_Cultured_Cells	ES Cell	UW.H1_BMP4_Derived_Mesendoderm_Cultured_Cells.ChromatinAccessibility.DS18732.twopass.merge150.wgt10.zgt2.wig	cg00183647,cg00298951,cg00670060,cg01060059,cg01173912,cg01699584,cg01729020,cg01804345,cg02134248,cg02188185,cg02394686,cg02434736,cg02568716,cg02627531,cg02630888,cg02672936,cg02844611,cg02959108,cg03026929,cg03202897,cg03384175,cg03795903,cg03827720,cg03870261,cg03907016,cg03975755,cg04148458,cg04194073,cg04196143,cg04626574,cg04674383,cg04861904,cg04902286,cg04916810,cg04930816,cg04984575,cg0…	GSM817198	1
-3.094	0.998	Mesendoderm_Cultured_Cells	ES Cell	UW.H1_BMP4_Derived_Mesendoderm_Cultured_Cells.ChromatinAccessibility.DS19310.twopass.merge150.wgt10.zgt2.wig	cg00183647,cg00670060,cg01060059,cg01173912,cg01539474,cg01699584,cg01804345,cg01936707,cg02129245,cg02134248,cg02394686,cg02434736,cg02568716,cg02627531,cg02630888,cg02672936,cg03026929,cg03202897,cg03384175,cg03795903,cg03827720,cg03907016,cg03975755,cg04011497,cg04142555,cg04148458,cg04196143,cg04626574,cg04674383,cg04861904,cg04902286,cg04916810,cg04930816,cg04984575,cg05051328,cg05057057,cg0…	GSM817215	1
-3.209	0.998	Fetal_Heart	Fetal Heart	UW.Fetal_Heart.ChromatinAccessibility.H-22662.DS12531.twopass.merge150.wgt10.zgt2.wig	cg00183647,cg00281977,cg00577109,cg00639837,cg00696323,cg01060059,cg01173912,cg01514538,cg01539474,cg01558401,cg01699584,cg01729020,cg01804345,cg02134248,cg02394686,cg02474567,cg02627531,cg02630888,cg02672936,cg03026929,cg03202897,cg03384175,cg03795903,cg03827720,cg03870261,cg03975755,cg04148458,cg04626574,cg04902286,cg04916810,cg04984575,cg05051328,cg05515034,cg05561696,cg05605299,cg05765371,cg0…	GSM530654	1
-3.176	0.998	Fetal_Heart	Fetal Heart	UW.Fetal_Heart.ChromatinAccessibility.H-23589.DS16500.twopass.merge150.wgt10.zgt2.wig	cg00183647,cg00472879,cg00577109,cg00639837,cg00696323,cg00934355,cg01060059,cg01173912,cg01381498,cg01413582,cg01514538,cg01539474,cg01699584,cg01729020,cg01804345,cg02134248,cg02282892,cg02394686,cg02434736,cg02568716,cg02627531,cg02630888,cg02672936,cg02844611,cg03026929,cg03184424,cg03202897,cg03384175,cg03795903,cg03827720,cg03870261,cg03975755,cg04142555,cg04148458,cg04626574,cg04674383,cg0…	GSM665824	1
-3.358	0.998	Fetal_Intestine_Small	Fetal Intestine, Small	UW.Fetal_Intestine_Small.ChromatinAccessibility.H-23758.DS17150.twopass.merge150.wgt10.zgt2.wig	cg00183647,cg00281977,cg00460589,cg00577109,cg00934355,cg01060059,cg01173912,cg01413582,cg01539474,cg01558401,cg01699584,cg01804345,cg02134248,cg02188185,cg02242989,cg02394686,cg02568716,cg02627531,cg02630888,cg02672936,cg03026929,cg03202897,cg03384175,cg03795903,cg03827720,cg03870261,cg03975755,cg04011497,cg04027045,cg04148458,cg04626574,cg04785083,cg04861904,cg04902286,cg04916810,cg04984575,cg0…	GSM774210	1
-3.041	0.998	Fetal_Intestine_Small	Fetal Intestine, Small	UW.Fetal_Intestine_Small.ChromatinAccessibility.H-23914.DS17763.twopass.merge150.wgt10.zgt2.wig	cg00183647,cg00281977,cg00577109,cg01060059,cg01173912,cg01514538,cg01539474,cg01558401,cg01699584,cg01729020,cg01804345,cg02134248,cg02188185,cg02394686,cg02434736,cg02627531,cg02630888,cg02672936,cg03026929,cg03202897,cg03795903,cg03827720,cg03870261,cg03975755,cg04027045,cg04148458,cg04626574,cg04861904,cg04902286,cg04916810,cg04984575,cg05051328,cg05057057,cg05328894,cg05515034,cg05605299,cg0…	GSM701530	1
-3.312	0.998	Fetal_Kidney_Left	Fetal Kidney	UW.Fetal_Kidney_Left.ChromatinAccessibility.H-23604.DS16579.twopass.merge150.wgt10.zgt2.wig	cg00183647,cg00281977,cg00460589,cg00525496,cg00577109,cg00696323,cg00818557,cg00934355,cg01060059,cg01173912,cg01514538,cg01539474,cg01558401,cg01699584,cg01729020,cg01804345,cg02134248,cg02188185,cg02282892,cg02394686,cg02568716,cg02627531,cg02630888,cg02672936,cg02959108,cg03026929,cg03202897,cg03384175,cg03795903,cg03870261,cg03907016,cg03975755,cg04027045,cg04142555,cg04148458,cg04194073,cg0…	GSM665829	1
-3.203	0.998	Fetal_Kidney_Right	Fetal Kidney	UW.Fetal_Kidney_Right.ChromatinAccessibility.H-24089.DS18463.twopass.merge150.wgt10.zgt2.wig	cg00183647,cg00281977,cg00419321,cg00577109,cg00639837,cg00818557,cg00934355,cg01060059,cg01173912,cg01514538,cg01539474,cg01558401,cg01699584,cg01729020,cg01804345,cg02134248,cg02282892,cg02394686,cg02568716,cg02627531,cg02630888,cg02672936,cg02844611,cg02959108,cg03026929,cg03202897,cg03384175,cg03795903,cg03838151,cg03870261,cg03907016,cg03975755,cg04027045,cg04148458,cg04626574,cg04654220,cg0…	GSM817180	1
-3.28	0.998	Fetal_Lung_Right	Fetal Lung	UW.Fetal_Lung_Right.ChromatinAccessibility.H-23435.DS15632.twopass.merge150.wgt10.zgt2.wig	cg00183647,cg00281977,cg00298951,cg00577109,cg00696323,cg00818557,cg00934355,cg01060059,cg01173912,cg01413582,cg01514538,cg01539474,cg01558401,cg01699584,cg01729020,cg01804345,cg02134248,cg02188185,cg02282892,cg02394686,cg02568716,cg02627531,cg02630888,cg02672936,cg02959108,cg03026929,cg03184424,cg03202897,cg03384175,cg03795903,cg03870261,cg03975755,cg04027045,cg04142555,cg04148458,cg04196143,cg0…	GSM665807	1
-3.063	0.998	Fetal_Lung_Right	Fetal Lung	UW.Fetal_Lung_Right.ChromatinAccessibility.H-23640.DS16790.twopass.merge150.wgt10.zgt2.wig	cg00183647,cg00298951,cg00577109,cg00934355,cg01060059,cg01173912,cg01390061,cg01413582,cg01539474,cg01558401,cg01699584,cg01729020,cg01804345,cg02134248,cg02188185,cg02357637,cg02394686,cg02568716,cg02627531,cg02630888,cg02672936,cg02844611,cg03026929,cg03184424,cg03202897,cg03384175,cg03567148,cg03795903,cg03870261,cg03975755,cg04027045,cg04142555,cg04148458,cg04194073,cg04626574,cg04902286,cg0…	GSM665832	1
-3.163	0.998	Fetal_Renal_Cortex_Right	Fetal Renal Cortex	UW.Fetal_Renal_Cortex_Right.ChromatinAccessibility.H-23871.DS17545.twopass.merge150.wgt10.zgt2.wig	cg00183647,cg00281977,cg00419321,cg00525496,cg00577109,cg00628211,cg00639837,cg00818557,cg00934355,cg01060059,cg01173912,cg01413582,cg01514538,cg01539474,cg01558401,cg01699584,cg01729020,cg01804345,cg02129245,cg02134248,cg02188185,cg02282892,cg02394686,cg02568716,cg02627531,cg02630888,cg02672936,cg02959108,cg03026929,cg03202897,cg03384175,cg03795903,cg03870261,cg03907016,cg03975755,cg04027045,cg0…	GSM701517	1
-3.331	0.998	Fetal_Stomach	Fetal Stomach	UW.Fetal_Stomach.ChromatinAccessibility.H-24507.DS20546.twopass.merge150.wgt10.zgt2.wig	cg00183647,cg00281977,cg00298951,cg00460589,cg00577109,cg00696323,cg00934355,cg01060059,cg01173912,cg01413582,cg01514538,cg01539474,cg01558401,cg01699584,cg01729020,cg01804345,cg02134248,cg02188185,cg02394686,cg02568716,cg02627531,cg02630888,cg02672936,cg03026929,cg03184424,cg03202897,cg03384175,cg03795903,cg03870261,cg03975755,cg04027045,cg04142555,cg04148458,cg04626574,cg04674383,cg04861904,cg0…	GSM878665	1
-3.422	0.999	CD20	Blood	UW.CD20_Primary_Cells.ChromatinAccessibility.RO_01778.DS17371.twopass.merge150.wgt10.zgt2.wig	cg00183647,cg00281977,cg00460589,cg00577109,cg01060059,cg01173912,cg01514538,cg01539474,cg01558401,cg01699584,cg01729020,cg01804345,cg02134248,cg02188185,cg02394686,cg02434736,cg02568716,cg02627531,cg02630888,cg02672936,cg03026929,cg03202897,cg03384175,cg03795903,cg03827720,cg03870261,cg03975755,cg04027045,cg04148458,cg04626574,cg04674383,cg04861904,cg04902286,cg04984575,cg05051328,cg05328894,cg0…	GSM701500	1
-3.374	0.999	CD34_Mobilised	Blood	UW.Mobilized_CD34_Primary_Cells.ChromatinAccessibility.RO_01520.DS12785.twopass.merge150.wgt10.zgt2.wig	cg00183647,cg00281977,cg00460589,cg00577109,cg00934355,cg01060059,cg01173912,cg01413582,cg01539474,cg01699584,cg01804345,cg02129245,cg02134248,cg02188185,cg02394686,cg02627531,cg02672936,cg02844611,cg03026929,cg03202897,cg03384175,cg03795903,cg03870261,cg03975755,cg04148458,cg04194073,cg04626574,cg04674383,cg04785083,cg04861904,cg04902286,cg04916810,cg04984575,cg05051328,cg05057057,cg05328894,cg0…	GSM530660	1
-3.553	0.999	CD34_Mobilised	Blood	UW.Mobilized_CD34_Primary_Cells.ChromatinAccessibility.RO_01701.DS17112.twopass.merge150.wgt10.zgt2.wig	cg00183647,cg00281977,cg00419321,cg00460589,cg00577109,cg00934355,cg01060059,cg01173912,cg01413582,cg01539474,cg01699584,cg01804345,cg02129245,cg02134248,cg02188185,cg02394686,cg02627531,cg02630888,cg02672936,cg02844611,cg02959108,cg03026929,cg03202897,cg03384175,cg03402698,cg03795903,cg03975755,cg04148458,cg04194073,cg04196143,cg04626574,cg04674383,cg04785083,cg04902286,cg04916810,cg04984575,cg0…	GSM774208	1
-3.503	0.999	H9	ES Cell	UW.H9.ChromatinAccessibility.DS18522.twopass.merge150.wgt10.zgt2.wig	cg00183647,cg00419321,cg00525496,cg00670060,cg00885682,cg00934355,cg01060059,cg01173912,cg01413582,cg01514538,cg01699584,cg01804345,cg02129245,cg02134248,cg02188185,cg02394686,cg02434736,cg02627531,cg02630888,cg02672936,cg02959108,cg03026929,cg03202897,cg03384175,cg03567148,cg03795903,cg03870261,cg03907016,cg03975755,cg04142555,cg04148458,cg04194073,cg04196143,cg04385220,cg04626574,cg04674383,cg0…	GSM878613	1
-3.291	0.999	Fetal_Brain	Fetal Brain	UW.Fetal_Brain.ChromatinAccessibility.H-23399.DS15453.twopass.merge150.wgt10.zgt2.wig	cg00183647,cg00419321,cg00472879,cg00525496,cg00577109,cg00696323,cg00934355,cg01060059,cg01173912,cg01514538,cg01699584,cg01729020,cg01804345,cg02134248,cg02282892,cg02357637,cg02394686,cg02434736,cg02627531,cg02630888,cg02672936,cg02959108,cg03026929,cg03202897,cg03384175,cg03402698,cg03795903,cg03870261,cg03975755,cg04142555,cg04148458,cg04194073,cg04626574,cg04674383,cg04861904,cg04902286,cg0…	GSM665804	1
-3.353	0.999	Fetal_Heart	Fetal Heart	UW.Fetal_Heart.ChromatinAccessibility.H-23500.DS16018.twopass.merge150.wgt10.zgt2.wig	cg00183647,cg00281977,cg00460589,cg00472879,cg00577109,cg00696323,cg00934355,cg01060059,cg01173912,cg01413582,cg01514538,cg01539474,cg01558401,cg01699584,cg01729020,cg01804345,cg02282892,cg02394686,cg02627531,cg02630888,cg02672936,cg03026929,cg03202897,cg03384175,cg03795903,cg03975755,cg04148458,cg04626574,cg04674383,cg04902286,cg04916810,cg04930816,cg04984575,cg05464302,cg05515034,cg05561696,cg0…	GSM665814	1
-3.335	0.999	Fetal_Intestine_Large	Fetal Intestine, Large	UW.Fetal_Intestine_Large.ChromatinAccessibility.H-23808.DS17422.twopass.merge150.wgt10.zgt2.wig	cg00183647,cg00281977,cg00577109,cg01060059,cg01173912,cg01539474,cg01558401,cg01699584,cg01729020,cg01804345,cg02134248,cg02390813,cg02394686,cg02627531,cg02630888,cg02672936,cg03026929,cg03202897,cg03384175,cg03795903,cg03870261,cg03975755,cg04027045,cg04142555,cg04148458,cg04196143,cg04626574,cg04674383,cg04861904,cg04902286,cg04916810,cg04984575,cg05051328,cg05328894,cg05464302,cg05515034,cg0…	GSM774213	1
-3.561	0.999	Fetal_Intestine_Large	Fetal Intestine, Large	UW.Fetal_Intestine_Large.ChromatinAccessibility.H-23833.DS17462.twopass.merge150.wgt10.zgt2.wig	cg00183647,cg00281977,cg00460589,cg00577109,cg01060059,cg01173912,cg01247856,cg01413582,cg01514538,cg01539474,cg01558401,cg01699584,cg01729020,cg01804345,cg02134248,cg02188185,cg02394686,cg02434736,cg02627531,cg02630888,cg02672936,cg03026929,cg03202897,cg03384175,cg03795903,cg03827720,cg03870261,cg03975755,cg04027045,cg04148458,cg04626574,cg04674383,cg04861904,cg04902286,cg04916810,cg04984575,cg0…	GSM774214	1
-3.383	0.999	Fetal_Intestine_Large	Fetal Intestine, Large	UW.Fetal_Intestine_Large.ChromatinAccessibility.H-24111.DS18499.twopass.merge150.wgt10.zgt2.wig	cg00183647,cg00281977,cg00316420,cg00577109,cg00696323,cg00934355,cg01060059,cg01173912,cg01413582,cg01539474,cg01558401,cg01699584,cg01729020,cg01804345,cg02134248,cg02188185,cg02394686,cg02434736,cg02627531,cg02630888,cg02672936,cg03026929,cg03202897,cg03384175,cg03795903,cg03870261,cg03907016,cg04027045,cg04148458,cg04626574,cg04674383,cg04902286,cg04916810,cg04930816,cg04984575,cg05051328,cg0…	GSM817188	1
-3.33	0.999	Fetal_Intestine_Small	Fetal Intestine, Small	UW.Fetal_Intestine_Small.ChromatinAccessibility.H-24111.DS18495.twopass.merge150.wgt10.zgt2.wig	cg00183647,cg00281977,cg00577109,cg01060059,cg01173912,cg01539474,cg01558401,cg01699584,cg01804345,cg02134248,cg02188185,cg02394686,cg02434736,cg02627531,cg02630888,cg02672936,cg02844611,cg03026929,cg03202897,cg03384175,cg03795903,cg03827720,cg03975755,cg04027045,cg04148458,cg04626574,cg04674383,cg04902286,cg04984575,cg05057057,cg05328894,cg05464302,cg05515034,cg05605299,cg05765371,cg05808226,cg0…	GSM817187	1
-3.438	0.999	Fetal_Lung_Left	Fetal Lung	UW.Fetal_Lung_Left.ChromatinAccessibility.H-23887.DS17674.twopass.merge150.wgt10.zgt2.wig	cg00183647,cg00281977,cg00298951,cg00525496,cg00577109,cg00696323,cg01060059,cg01173912,cg01413582,cg01539474,cg01558401,cg01699584,cg01729020,cg01804345,cg02134248,cg02394686,cg02568716,cg02627531,cg02630888,cg02672936,cg02959108,cg03026929,cg03202897,cg03384175,cg03795903,cg03870261,cg03975755,cg04027045,cg04142555,cg04148458,cg04626574,cg04674383,cg04902286,cg04916810,cg04940582,cg04984575,cg0…	GSM701524	1
-3.544	0.999	Fetal_Lung_Right	Fetal Lung	UW.Fetal_Lung_Right.ChromatinAccessibility.H-23604.DS16566.twopass.merge150.wgt10.zgt2.wig	cg00183647,cg00281977,cg00298951,cg00577109,cg00696323,cg00818557,cg00934355,cg01060059,cg01173912,cg01514538,cg01539474,cg01558401,cg01699584,cg01729020,cg01804345,cg02134248,cg02188185,cg02282892,cg02394686,cg02568716,cg02627531,cg02630888,cg02672936,cg02844611,cg03026929,cg03202897,cg03384175,cg03795903,cg03870261,cg03975755,cg04011497,cg04142555,cg04148458,cg04194073,cg04626574,cg04674383,cg0…	GSM665827	1
-3.297	0.999	Fetal_Lung	Fetal Lung	UW.Fetal_Lung.ChromatinAccessibility.H-22934B.DS13507.twopass.merge150.wgt10.zgt2.wig	cg00126946,cg00183647,cg00281977,cg00298951,cg00460589,cg00525496,cg00577109,cg00696323,cg00818557,cg00934355,cg01060059,cg01173912,cg01413582,cg01514538,cg01539474,cg01558401,cg01699584,cg01729020,cg01804345,cg02134248,cg02282892,cg02394686,cg02568716,cg02627531,cg02630888,cg02672936,cg02844611,cg03026929,cg03202897,cg03384175,cg03795903,cg03870261,cg03975755,cg04142555,cg04148458,cg04196143,cg0…	GSM595915	1
-3.329	0.999	Fetal_Lung	Fetal Lung	UW.Fetal_Lung.ChromatinAccessibility.H-23266.DS14751.twopass.merge150.wgt10.zgt2.wig	cg00183647,cg00298951,cg00577109,cg00696323,cg00934355,cg01060059,cg01173912,cg01413582,cg01539474,cg01558401,cg01699584,cg01729020,cg01804345,cg02134248,cg02188185,cg02282892,cg02357637,cg02394686,cg02568716,cg02627531,cg02630888,cg02672936,cg03026929,cg03202897,cg03384175,cg03795903,cg03870261,cg03975755,cg04148458,cg04626574,cg04902286,cg04916810,cg04930816,cg04940582,cg04984575,cg05051328,cg0…	GSM595925	1
-3.596	0.999	Fetal_Lung	Fetal Lung	UW.Fetal_Lung.ChromatinAccessibility.H-23284.DS14820.twopass.merge150.wgt10.zgt2.wig	cg00183647,cg00525496,cg00577109,cg00696323,cg01060059,cg01173912,cg01539474,cg01558401,cg01699584,cg01729020,cg01804345,cg02282892,cg02357637,cg02394686,cg02568716,cg02627531,cg02630888,cg02672936,cg03026929,cg03202897,cg03384175,cg03795903,cg03975755,cg04148458,cg04626574,cg04674383,cg04902286,cg04916810,cg04984575,cg05057057,cg05464302,cg05515034,cg05561696,cg05605299,cg05765371,cg06564125,cg0…	GSM595929	1
-3.141	0.999	Fetal_Lung	Fetal Lung	UW.Fetal_Lung.ChromatinAccessibility.H-23365.DS15227.twopass.merge150.wgt10.zgt2.wig	cg00183647,cg00298951,cg00696323,cg00934355,cg01060059,cg01173912,cg01413582,cg01514538,cg01539474,cg01558401,cg01699584,cg01729020,cg01804345,cg02134248,cg02282892,cg02394686,cg02627531,cg02672936,cg03026929,cg03202897,cg03384175,cg03795903,cg03870261,cg03975755,cg04027045,cg04148458,cg04626574,cg04902286,cg04916810,cg04940582,cg04984575,cg05051328,cg05057057,cg05303690,cg05515034,cg05561696,cg0…	GSM595930	1
-3.423	0.999	Fetal_Lung	Fetal Lung	UW.Fetal_Lung.ChromatinAccessibility.H-23419.DS15573.twopass.merge150.wgt10.zgt2.wig	cg00183647,cg00419321,cg00525496,cg00577109,cg00696323,cg00818557,cg00934355,cg01060059,cg01173912,cg01539474,cg01558401,cg01699584,cg01729020,cg01804345,cg02134248,cg02188185,cg02282892,cg02357637,cg02394686,cg02568716,cg02627531,cg02630888,cg02672936,cg03026929,cg03202897,cg03384175,cg03795903,cg03870261,cg03975755,cg04027045,cg04142555,cg04148458,cg04196143,cg04626574,cg04674383,cg04902286,cg0…	GSM665806	1
-3.345	0.999	Fetal_Muscle_Arm	Fetal Muscle	UW.Fetal_Muscle_Arm.ChromatinAccessibility.H-24125.DS18559.twopass.merge150.wgt10.zgt2.wig	cg00183647,cg00577109,cg00934355,cg01060059,cg01173912,cg01539474,cg01558401,cg01699584,cg01729020,cg01804345,cg02134248,cg02188185,cg02282892,cg02394686,cg02627531,cg02630888,cg02672936,cg02959108,cg03026929,cg03202897,cg03384175,cg03795903,cg03975755,cg03977831,cg04142555,cg04148458,cg04626574,cg04674383,cg04902286,cg04916810,cg04984575,cg05051328,cg05057057,cg05328894,cg05351141,cg05464302,cg0…	GSM817191	1
-3.416	0.999	Fetal_Muscle_Back	Fetal Muscle	UW.Fetal_Muscle_Back.ChromatinAccessibility.H-24218.DS19117.twopass.merge150.wgt10.zgt2.wig	cg00183647,cg01060059,cg01173912,cg01539474,cg01558401,cg01699584,cg01729020,cg01804345,cg02134248,cg02282892,cg02394686,cg02627531,cg02630888,cg02672936,cg02959108,cg03026929,cg03202897,cg03384175,cg03795903,cg03870261,cg03975755,cg04011497,cg04142555,cg04148458,cg04626574,cg04674383,cg04902286,cg04916810,cg04979216,cg04984575,cg04988694,cg05057057,cg05141289,cg05351141,cg05464302,cg05515034,cg0…	GSM817207	1
-3.338	0.999	Fetal_Muscle_Upper_Trunk	Fetal Muscle	UW.Fetal_Muscle_Upper_Trunk.ChromatinAccessibility.H-23887.DS17664.twopass.merge150.wgt10.zgt2.wig	cg00183647,cg00281977,cg00298951,cg00460589,cg00525496,cg00577109,cg00696323,cg00818557,cg00934355,cg01060059,cg01173912,cg01413582,cg01514538,cg01539474,cg01558401,cg01699584,cg01729020,cg01804345,cg02134248,cg02188185,cg02282892,cg02394686,cg02568716,cg02627531,cg02630888,cg02672936,cg02959108,cg03026929,cg03202897,cg03384175,cg03795903,cg03870261,cg03975755,cg03977831,cg04027045,cg04142555,cg0…	GSM774218	1
-3.4	0.999	Fetal_Renal_Cortex_Left	Fetal Renal Cortex	UW.Fetal_Renal_Cortex_Left.ChromatinAccessibility.H-24111.DS18542.twopass.merge150.wgt10.zgt2.wig	cg00183647,cg00281977,cg00419321,cg00460589,cg00525496,cg00577109,cg00639837,cg00670060,cg00818557,cg00934355,cg01060059,cg01173912,cg01413582,cg01514538,cg01539474,cg01558401,cg01699584,cg01729020,cg01804345,cg02134248,cg02188185,cg02282892,cg02394686,cg02568716,cg02627531,cg02630888,cg02672936,cg02959108,cg03026929,cg03202897,cg03384175,cg03795903,cg03870261,cg03907016,cg03975755,cg04142555,cg0…	GSM817190	1
-3.21	0.999	Fetal_Spinal_Cord	Fetal Spinal Cord	UW.Fetal_Spinal_Cord.ChromatinAccessibility.H-24111.DS18501.twopass.merge150.wgt10.zgt2.wig	cg00183647,cg00281977,cg00419321,cg00472879,cg00525496,cg00577109,cg00696323,cg00934355,cg01060059,cg01173912,cg01381498,cg01413582,cg01514538,cg01539474,cg01558401,cg01699584,cg01729020,cg01804345,cg02134248,cg02188185,cg02282892,cg02394686,cg02627531,cg02630888,cg02672936,cg02959108,cg03026929,cg03202897,cg03384175,cg03402698,cg03795903,cg03870261,cg03975755,cg04027045,cg04142555,cg04148458,cg0…	GSM817189	1
-3.414	0.999	Fetal_Testes	Fetal Testes	UW.Fetal_Testes.ChromatinAccessibility.H24198_H23640_H24042.DS18942.twopass.merge150.wgt10.zgt2.wig	cg00183647,cg00281977,cg00460589,cg00577109,cg00696323,cg00934355,cg01060059,cg01173912,cg01514538,cg01539474,cg01558401,cg01699584,cg01804345,cg02134248,cg02394686,cg02627531,cg02630888,cg02672936,cg03026929,cg03202897,cg03384175,cg03795903,cg03870261,cg03975755,cg04142555,cg04148458,cg04196143,cg04386759,cg04626574,cg04674383,cg04902286,cg04916810,cg04930816,cg04940582,cg04984575,cg05051328,cg0…	GSM878617	1
-3.494	0.999	Fetal_Thymus	Fetal Thymus	UW.Fetal_Thymus.ChromatinAccessibility.H-23589.DS16490.twopass.merge150.wgt10.zgt2.wig	cg00183647,cg00281977,cg00460589,cg00577109,cg01060059,cg01173912,cg01413582,cg01539474,cg01699584,cg01804345,cg01974180,cg02134248,cg02394686,cg02627531,cg02630888,cg02672936,cg02844611,cg03026929,cg03190433,cg03202897,cg03384175,cg03795903,cg03975755,cg04148458,cg04194073,cg04626574,cg04674383,cg04716447,cg04785083,cg04902286,cg04984575,cg05057057,cg05464302,cg05515034,cg05605299,cg05765371,cg0…	GSM665823	1
-3.658	1	Fetal_Lung_Left	Fetal Lung	UW.Fetal_Lung_Left.ChromatinAccessibility.H-23435.DS15637.twopass.merge150.wgt10.zgt2.wig	cg00183647,cg00281977,cg00298951,cg00525496,cg00577109,cg00696323,cg00934355,cg01060059,cg01173912,cg01413582,cg01539474,cg01558401,cg01699584,cg01729020,cg01804345,cg02134248,cg02188185,cg02282892,cg02357637,cg02394686,cg02568716,cg02627531,cg02630888,cg02672936,cg03026929,cg03202897,cg03384175,cg03795903,cg03870261,cg03975755,cg04027045,cg04142555,cg04148458,cg04194073,cg04626574,cg04674383,cg0…	GSM665808	1
-3.763	1	Fetal_Lung_Left	Fetal Lung	UW.Fetal_Lung_Left.ChromatinAccessibility.H-23604.DS16570.twopass.merge150.wgt10.zgt2.wig	cg00183647,cg00281977,cg00298951,cg00525496,cg00577109,cg00818557,cg00934355,cg01060059,cg01173912,cg01413582,cg01539474,cg01558401,cg01699584,cg01729020,cg01804345,cg02134248,cg02282892,cg02394686,cg02568716,cg02627531,cg02630888,cg02672936,cg02844611,cg03026929,cg03202897,cg03384175,cg03795903,cg03973705,cg03975755,cg04027045,cg04148458,cg04196143,cg04626574,cg04674383,cg04902286,cg04916810,cg0…	GSM665828	1
-3.88	1	Fetal_Lung_Left	Fetal Lung	UW.Fetal_Lung_Left.ChromatinAccessibility.H-23758.DS17154.twopass.merge150.wgt10.zgt2.wig	cg00183647,cg00281977,cg00298951,cg00525496,cg00577109,cg00696323,cg00818557,cg00934355,cg01060059,cg01173912,cg01413582,cg01514538,cg01539474,cg01558401,cg01699584,cg01729020,cg01804345,cg02134248,cg02188185,cg02282892,cg02357637,cg02394686,cg02568716,cg02627531,cg02630888,cg02672936,cg02959108,cg03026929,cg03202897,cg03384175,cg03795903,cg03870261,cg03975755,cg04027045,cg04142555,cg04148458,cg0…	GSM774211	1
-4.118	1	Fetal_Lung_Left	Fetal Lung	UW.Fetal_Lung_Left.ChromatinAccessibility.H-24089.DS18421.twopass.merge150.wgt10.zgt2.wig	cg00183647,cg00281977,cg00577109,cg00696323,cg00934355,cg01060059,cg01173912,cg01413582,cg01514538,cg01539474,cg01558401,cg01699584,cg01729020,cg01804345,cg01936707,cg02134248,cg02188185,cg02282892,cg02394686,cg02568716,cg02627531,cg02630888,cg02672936,cg02844611,cg03026929,cg03202897,cg03384175,cg03795903,cg03870261,cg03975755,cg04027045,cg04148458,cg04196143,cg04626574,cg04674383,cg04902286,cg0…	GSM817175	1
-3.767	1	Fetal_Lung_Left	Fetal Lung	UW.Fetal_Lung_Left.ChromatinAccessibility.H-24111.DS18487.twopass.merge150.wgt10.zgt2.wig	cg00183647,cg00577109,cg00696323,cg00818557,cg00934355,cg01060059,cg01173912,cg01413582,cg01539474,cg01558401,cg01699584,cg01729020,cg01804345,cg02134248,cg02188185,cg02282892,cg02394686,cg02568716,cg02627531,cg02630888,cg02672936,cg02844611,cg03026929,cg03184424,cg03202897,cg03384175,cg03402698,cg03795903,cg03870261,cg03975755,cg04027045,cg04142555,cg04148458,cg04626574,cg04674383,cg04902286,cg0…	GSM817185	1
-3.827	1	Fetal_Lung_Right	Fetal Lung	UW.Fetal_Lung_Right.ChromatinAccessibility.H-24089.DS18418.twopass.merge150.wgt10.zgt2.wig	cg00183647,cg00281977,cg00298951,cg00525496,cg00577109,cg00696323,cg00934355,cg01060059,cg01173912,cg01413582,cg01539474,cg01558401,cg01699584,cg01729020,cg01804345,cg02134248,cg02282892,cg02394686,cg02568716,cg02627531,cg02630888,cg02672936,cg03026929,cg03202897,cg03384175,cg03795903,cg03975755,cg04027045,cg04142555,cg04148458,cg04626574,cg04674383,cg04902286,cg04916810,cg04940582,cg04984575,cg0…	GSM817174	1
-3.76	1	Fetal_Lung_Right	Fetal Lung	UW.Fetal_Lung_Right.ChromatinAccessibility.H-24111.DS18492.twopass.merge150.wgt10.zgt2.wig	cg00183647,cg00281977,cg00298951,cg00525496,cg00577109,cg00696323,cg00818557,cg00934355,cg01060059,cg01173912,cg01413582,cg01514538,cg01539474,cg01558401,cg01699584,cg01729020,cg01804345,cg02282892,cg02394686,cg02568716,cg02627531,cg02630888,cg02672936,cg02844611,cg03026929,cg03202897,cg03384175,cg03567148,cg03795903,cg03870261,cg03975755,cg04027045,cg04142555,cg04148458,cg04196143,cg04626574,cg0…	GSM817186	1
-4.128	1	Fetal_Lung	Fetal Lung	UW.Fetal_Lung.ChromatinAccessibility.H-23090.DS13985.twopass.merge150.wgt10.zgt2.wig	cg00183647,cg00298951,cg00934355,cg01060059,cg01173912,cg01558401,cg01699584,cg01729020,cg01804345,cg02188185,cg02282892,cg02394686,cg02568716,cg02627531,cg02630888,cg02959108,cg03026929,cg03202897,cg03384175,cg03795903,cg03870261,cg03975755,cg04027045,cg04148458,cg04626574,cg04674383,cg04902286,cg04916810,cg04984575,cg05057057,cg05464302,cg05515034,cg05561696,cg05605299,cg05765371,cg06564125,cg0…	GSM595916	1
-4.055	1	Fetal_Lung	Fetal Lung	UW.Fetal_Lung.ChromatinAccessibility.H-23399.DS15461.twopass.merge150.wgt10.zgt2.wig	cg00183647,cg00281977,cg00298951,cg00577109,cg00818557,cg00934355,cg01060059,cg01173912,cg01514538,cg01539474,cg01558401,cg01699584,cg01729020,cg01804345,cg02134248,cg02282892,cg02394686,cg02568716,cg02627531,cg02630888,cg02672936,cg02959108,cg03026929,cg03202897,cg03384175,cg03795903,cg03975755,cg04027045,cg04148458,cg04626574,cg04674383,cg04902286,cg04916810,cg04940582,cg04984575,cg05051328,cg0…	GSM665805	1
-3.834	1	Fetal_Stomach	Fetal Stomach	UW.Fetal_Stomach.ChromatinAccessibility.H-23589.DS16530.twopass.merge150.wgt10.zgt2.wig	cg00183647,cg00281977,cg00460589,cg00525496,cg00577109,cg00934355,cg01060059,cg01173912,cg01413582,cg01514538,cg01539474,cg01558401,cg01699584,cg01729020,cg01804345,cg02134248,cg02394686,cg02627531,cg02630888,cg02672936,cg02959108,cg03026929,cg03202897,cg03384175,cg03795903,cg03870261,cg03975755,cg04027045,cg04142555,cg04148458,cg04196143,cg04494197,cg04626574,cg04674383,cg04861904,cg04902286,cg0…	GSM774202	1

## Sheet: depletion test
Supplementary Data 7: Depletion test statistics for sites with significant sex by genome interaction among DNAse I hypersensitive sites in 299 cellular samples from the Epigenomic Roadmap consortium
Zscore	Pvalue	Cell	Tissue	File	Probe	Accession	Qvalue
-4.25	4.96e-05	Fetal_Lung	Fetal Lung	UW.Fetal_Lung.ChromatinAccessibility.H-23090.DS13985.twopass.merge150.wgt10.zgt2.wig	cg00183647,cg00298951,cg00934355,cg01060059,cg01173912,cg01558401,cg01699584,cg01729020,cg01804345,cg02188185,cg02282892,cg02394686,cg02568716,cg02627531,cg02630888,cg02959108,cg03026929,cg03202897,cg03384175,cg03795903,cg03870261,cg03975755,cg04027045,cg04148458,cg04626574,cg04674383,cg04902286,cg04916810,cg04984575,cg05057057,cg05464302,cg05515034,cg05561696,cg05605299,cg05765371,cg06564125,cg0…	GSM595916	0.0931
-3.949	0.000349	Fetal_Lung_Left	Fetal Lung	UW.Fetal_Lung_Left.ChromatinAccessibility.H-23758.DS17154.twopass.merge150.wgt10.zgt2.wig	cg00183647,cg00281977,cg00298951,cg00525496,cg00577109,cg00696323,cg00818557,cg00934355,cg01060059,cg01173912,cg01413582,cg01514538,cg01539474,cg01558401,cg01699584,cg01729020,cg01804345,cg02134248,cg02188185,cg02282892,cg02357637,cg02394686,cg02568716,cg02627531,cg02630888,cg02672936,cg02959108,cg03026929,cg03202897,cg03384175,cg03795903,cg03870261,cg03975755,cg04027045,cg04142555,cg04148458,cg0…	GSM774211	0.0953
-4.046	0.000197	Fetal_Lung_Left	Fetal Lung	UW.Fetal_Lung_Left.ChromatinAccessibility.H-24089.DS18421.twopass.merge150.wgt10.zgt2.wig	cg00183647,cg00281977,cg00577109,cg00696323,cg00934355,cg01060059,cg01173912,cg01413582,cg01514538,cg01539474,cg01558401,cg01699584,cg01729020,cg01804345,cg01936707,cg02134248,cg02188185,cg02282892,cg02394686,cg02568716,cg02627531,cg02630888,cg02672936,cg02844611,cg03026929,cg03202897,cg03384175,cg03795903,cg03870261,cg03975755,cg04027045,cg04148458,cg04196143,cg04626574,cg04674383,cg04902286,cg0…	GSM817175	0.0953
-3.796	0.000355	Fetal_Lung_Left	Fetal Lung	UW.Fetal_Lung_Left.ChromatinAccessibility.H-24111.DS18487.twopass.merge150.wgt10.zgt2.wig	cg00183647,cg00577109,cg00696323,cg00818557,cg00934355,cg01060059,cg01173912,cg01413582,cg01539474,cg01558401,cg01699584,cg01729020,cg01804345,cg02134248,cg02188185,cg02282892,cg02394686,cg02568716,cg02627531,cg02630888,cg02672936,cg02844611,cg03026929,cg03184424,cg03202897,cg03384175,cg03402698,cg03795903,cg03870261,cg03975755,cg04027045,cg04142555,cg04148458,cg04626574,cg04674383,cg04902286,cg0…	GSM817185	0.0953
-3.775	0.00031	Fetal_Lung_Right	Fetal Lung	UW.Fetal_Lung_Right.ChromatinAccessibility.H-24089.DS18418.twopass.merge150.wgt10.zgt2.wig	cg00183647,cg00281977,cg00298951,cg00525496,cg00577109,cg00696323,cg00934355,cg01060059,cg01173912,cg01413582,cg01539474,cg01558401,cg01699584,cg01729020,cg01804345,cg02134248,cg02282892,cg02394686,cg02568716,cg02627531,cg02630888,cg02672936,cg03026929,cg03202897,cg03384175,cg03795903,cg03975755,cg04027045,cg04142555,cg04148458,cg04626574,cg04674383,cg04902286,cg04916810,cg04940582,cg04984575,cg0…	GSM817174	0.0953
-3.734	0.000311	Fetal_Lung_Right	Fetal Lung	UW.Fetal_Lung_Right.ChromatinAccessibility.H-24111.DS18492.twopass.merge150.wgt10.zgt2.wig	cg00183647,cg00281977,cg00298951,cg00525496,cg00577109,cg00696323,cg00818557,cg00934355,cg01060059,cg01173912,cg01413582,cg01514538,cg01539474,cg01558401,cg01699584,cg01729020,cg01804345,cg02282892,cg02394686,cg02568716,cg02627531,cg02630888,cg02672936,cg02844611,cg03026929,cg03202897,cg03384175,cg03567148,cg03795903,cg03870261,cg03975755,cg04027045,cg04142555,cg04148458,cg04196143,cg04626574,cg0…	GSM817186	0.0953
-3.911	0.000212	Fetal_Lung	Fetal Lung	UW.Fetal_Lung.ChromatinAccessibility.H-23399.DS15461.twopass.merge150.wgt10.zgt2.wig	cg00183647,cg00281977,cg00298951,cg00577109,cg00818557,cg00934355,cg01060059,cg01173912,cg01514538,cg01539474,cg01558401,cg01699584,cg01729020,cg01804345,cg02134248,cg02282892,cg02394686,cg02568716,cg02627531,cg02630888,cg02672936,cg02959108,cg03026929,cg03202897,cg03384175,cg03795903,cg03975755,cg04027045,cg04148458,cg04626574,cg04674383,cg04902286,cg04916810,cg04940582,cg04984575,cg05051328,cg0…	GSM665805	0.0953
-3.802	0.000454	Fetal_Lung_Left	Fetal Lung	UW.Fetal_Lung_Left.ChromatinAccessibility.H-23604.DS16570.twopass.merge150.wgt10.zgt2.wig	cg00183647,cg00281977,cg00298951,cg00525496,cg00577109,cg00818557,cg00934355,cg01060059,cg01173912,cg01413582,cg01539474,cg01558401,cg01699584,cg01729020,cg01804345,cg02134248,cg02282892,cg02394686,cg02568716,cg02627531,cg02630888,cg02672936,cg02844611,cg03026929,cg03202897,cg03384175,cg03795903,cg03973705,cg03975755,cg04027045,cg04148458,cg04196143,cg04626574,cg04674383,cg04902286,cg04916810,cg0…	GSM665828	0.0994
-3.823	0.000476	Fetal_Stomach	Fetal Stomach	UW.Fetal_Stomach.ChromatinAccessibility.H-23589.DS16530.twopass.merge150.wgt10.zgt2.wig	cg00183647,cg00281977,cg00460589,cg00525496,cg00577109,cg00934355,cg01060059,cg01173912,cg01413582,cg01514538,cg01539474,cg01558401,cg01699584,cg01729020,cg01804345,cg02134248,cg02394686,cg02627531,cg02630888,cg02672936,cg02959108,cg03026929,cg03202897,cg03384175,cg03795903,cg03870261,cg03975755,cg04027045,cg04142555,cg04148458,cg04196143,cg04494197,cg04626574,cg04674383,cg04861904,cg04902286,cg0…	GSM774202	0.0994
-3.392	0.00112	CD20	Blood	UW.CD20_Primary_Cells.ChromatinAccessibility.RO_01778.DS17371.twopass.merge150.wgt10.zgt2.wig	cg00183647,cg00281977,cg00460589,cg00577109,cg01060059,cg01173912,cg01514538,cg01539474,cg01558401,cg01699584,cg01729020,cg01804345,cg02134248,cg02188185,cg02394686,cg02434736,cg02568716,cg02627531,cg02630888,cg02672936,cg03026929,cg03202897,cg03384175,cg03795903,cg03827720,cg03870261,cg03975755,cg04027045,cg04148458,cg04626574,cg04674383,cg04861904,cg04902286,cg04984575,cg05051328,cg05328894,cg0…	GSM701500	0.105
-3.508	0.00165	CD34_Mobilised	Blood	UW.Mobilized_CD34_Primary_Cells.ChromatinAccessibility.RO_01520.DS12785.twopass.merge150.wgt10.zgt2.wig	cg00183647,cg00281977,cg00460589,cg00577109,cg00934355,cg01060059,cg01173912,cg01413582,cg01539474,cg01699584,cg01804345,cg02129245,cg02134248,cg02188185,cg02394686,cg02627531,cg02672936,cg02844611,cg03026929,cg03202897,cg03384175,cg03795903,cg03870261,cg03975755,cg04148458,cg04194073,cg04626574,cg04674383,cg04785083,cg04861904,cg04902286,cg04916810,cg04984575,cg05051328,cg05057057,cg05328894,cg0…	GSM530660	0.105
-3.671	0.0009	CD34_Mobilised	Blood	UW.Mobilized_CD34_Primary_Cells.ChromatinAccessibility.RO_01701.DS17112.twopass.merge150.wgt10.zgt2.wig	cg00183647,cg00281977,cg00419321,cg00460589,cg00577109,cg00934355,cg01060059,cg01173912,cg01413582,cg01539474,cg01699584,cg01804345,cg02129245,cg02134248,cg02188185,cg02394686,cg02627531,cg02630888,cg02672936,cg02844611,cg02959108,cg03026929,cg03202897,cg03384175,cg03402698,cg03795903,cg03975755,cg04148458,cg04194073,cg04196143,cg04626574,cg04674383,cg04785083,cg04902286,cg04916810,cg04984575,cg0…	GSM774208	0.105
-3.549	0.000844	H9	ES Cell	UW.H9.ChromatinAccessibility.DS18522.twopass.merge150.wgt10.zgt2.wig	cg00183647,cg00419321,cg00525496,cg00670060,cg00885682,cg00934355,cg01060059,cg01173912,cg01413582,cg01514538,cg01699584,cg01804345,cg02129245,cg02134248,cg02188185,cg02394686,cg02434736,cg02627531,cg02630888,cg02672936,cg02959108,cg03026929,cg03202897,cg03384175,cg03567148,cg03795903,cg03870261,cg03907016,cg03975755,cg04142555,cg04148458,cg04194073,cg04196143,cg04385220,cg04626574,cg04674383,cg0…	GSM878613	0.105
-3.142	0.00193	Mesendoderm_Cultured_Cells	ES Cell	UW.H1_BMP4_Derived_Mesendoderm_Cultured_Cells.ChromatinAccessibility.DS18732.twopass.merge150.wgt10.zgt2.wig	cg00183647,cg00298951,cg00670060,cg01060059,cg01173912,cg01699584,cg01729020,cg01804345,cg02134248,cg02188185,cg02394686,cg02434736,cg02568716,cg02627531,cg02630888,cg02672936,cg02844611,cg02959108,cg03026929,cg03202897,cg03384175,cg03795903,cg03827720,cg03870261,cg03907016,cg03975755,cg04148458,cg04194073,cg04196143,cg04626574,cg04674383,cg04861904,cg04902286,cg04916810,cg04930816,cg04984575,cg0…	GSM817198	0.105
-3.498	0.00104	Fetal_Brain	Fetal Brain	UW.Fetal_Brain.ChromatinAccessibility.H-23399.DS15453.twopass.merge150.wgt10.zgt2.wig	cg00183647,cg00419321,cg00472879,cg00525496,cg00577109,cg00696323,cg00934355,cg01060059,cg01173912,cg01514538,cg01699584,cg01729020,cg01804345,cg02134248,cg02282892,cg02357637,cg02394686,cg02434736,cg02627531,cg02630888,cg02672936,cg02959108,cg03026929,cg03202897,cg03384175,cg03402698,cg03795903,cg03870261,cg03975755,cg04142555,cg04148458,cg04194073,cg04626574,cg04674383,cg04861904,cg04902286,cg0…	GSM665804	0.105
-3.397	0.00144	Fetal_Heart	Fetal Heart	UW.Fetal_Heart.ChromatinAccessibility.H-23500.DS16018.twopass.merge150.wgt10.zgt2.wig	cg00183647,cg00281977,cg00460589,cg00472879,cg00577109,cg00696323,cg00934355,cg01060059,cg01173912,cg01413582,cg01514538,cg01539474,cg01558401,cg01699584,cg01729020,cg01804345,cg02282892,cg02394686,cg02627531,cg02630888,cg02672936,cg03026929,cg03202897,cg03384175,cg03795903,cg03975755,cg04148458,cg04626574,cg04674383,cg04902286,cg04916810,cg04930816,cg04984575,cg05464302,cg05515034,cg05561696,cg0…	GSM665814	0.105
-3.338	0.00187	Fetal_Intestine_Large	Fetal Intestine, Large	UW.Fetal_Intestine_Large.ChromatinAccessibility.H-23808.DS17422.twopass.merge150.wgt10.zgt2.wig	cg00183647,cg00281977,cg00577109,cg01060059,cg01173912,cg01539474,cg01558401,cg01699584,cg01729020,cg01804345,cg02134248,cg02390813,cg02394686,cg02627531,cg02630888,cg02672936,cg03026929,cg03202897,cg03384175,cg03795903,cg03870261,cg03975755,cg04027045,cg04142555,cg04148458,cg04196143,cg04626574,cg04674383,cg04861904,cg04902286,cg04916810,cg04984575,cg05051328,cg05328894,cg05464302,cg05515034,cg0…	GSM774213	0.105
-3.416	0.00104	Fetal_Intestine_Large	Fetal Intestine, Large	UW.Fetal_Intestine_Large.ChromatinAccessibility.H-23833.DS17462.twopass.merge150.wgt10.zgt2.wig	cg00183647,cg00281977,cg00460589,cg00577109,cg01060059,cg01173912,cg01247856,cg01413582,cg01514538,cg01539474,cg01558401,cg01699584,cg01729020,cg01804345,cg02134248,cg02188185,cg02394686,cg02434736,cg02627531,cg02630888,cg02672936,cg03026929,cg03202897,cg03384175,cg03795903,cg03827720,cg03870261,cg03975755,cg04027045,cg04148458,cg04626574,cg04674383,cg04861904,cg04902286,cg04916810,cg04984575,cg0…	GSM774214	0.105
-3.467	0.00147	Fetal_Intestine_Large	Fetal Intestine, Large	UW.Fetal_Intestine_Large.ChromatinAccessibility.H-24111.DS18499.twopass.merge150.wgt10.zgt2.wig	cg00183647,cg00281977,cg00316420,cg00577109,cg00696323,cg00934355,cg01060059,cg01173912,cg01413582,cg01539474,cg01558401,cg01699584,cg01729020,cg01804345,cg02134248,cg02188185,cg02394686,cg02434736,cg02627531,cg02630888,cg02672936,cg03026929,cg03202897,cg03384175,cg03795903,cg03870261,cg03907016,cg04027045,cg04148458,cg04626574,cg04674383,cg04902286,cg04916810,cg04930816,cg04984575,cg05051328,cg0…	GSM817188	0.105
-3.34	0.00174	Fetal_Intestine_Small	Fetal Intestine, Small	UW.Fetal_Intestine_Small.ChromatinAccessibility.H-24111.DS18495.twopass.merge150.wgt10.zgt2.wig	cg00183647,cg00281977,cg00577109,cg01060059,cg01173912,cg01539474,cg01558401,cg01699584,cg01804345,cg02134248,cg02188185,cg02394686,cg02434736,cg02627531,cg02630888,cg02672936,cg02844611,cg03026929,cg03202897,cg03384175,cg03795903,cg03827720,cg03975755,cg04027045,cg04148458,cg04626574,cg04674383,cg04902286,cg04984575,cg05057057,cg05328894,cg05464302,cg05515034,cg05605299,cg05765371,cg05808226,cg0…	GSM817187	0.105
-3.258	0.00196	Fetal_Kidney_Left	Fetal Kidney	UW.Fetal_Kidney_Left.ChromatinAccessibility.H-23604.DS16579.twopass.merge150.wgt10.zgt2.wig	cg00183647,cg00281977,cg00460589,cg00525496,cg00577109,cg00696323,cg00818557,cg00934355,cg01060059,cg01173912,cg01514538,cg01539474,cg01558401,cg01699584,cg01729020,cg01804345,cg02134248,cg02188185,cg02282892,cg02394686,cg02568716,cg02627531,cg02630888,cg02672936,cg02959108,cg03026929,cg03202897,cg03384175,cg03795903,cg03870261,cg03907016,cg03975755,cg04027045,cg04142555,cg04148458,cg04194073,cg0…	GSM665829	0.105
-3.666	0.000559	Fetal_Lung_Left	Fetal Lung	UW.Fetal_Lung_Left.ChromatinAccessibility.H-23435.DS15637.twopass.merge150.wgt10.zgt2.wig	cg00183647,cg00281977,cg00298951,cg00525496,cg00577109,cg00696323,cg00934355,cg01060059,cg01173912,cg01413582,cg01539474,cg01558401,cg01699584,cg01729020,cg01804345,cg02134248,cg02188185,cg02282892,cg02357637,cg02394686,cg02568716,cg02627531,cg02630888,cg02672936,cg03026929,cg03202897,cg03384175,cg03795903,cg03870261,cg03975755,cg04027045,cg04142555,cg04148458,cg04194073,cg04626574,cg04674383,cg0…	GSM665808	0.105
-3.362	0.00125	Fetal_Lung_Left	Fetal Lung	UW.Fetal_Lung_Left.ChromatinAccessibility.H-23887.DS17674.twopass.merge150.wgt10.zgt2.wig	cg00183647,cg00281977,cg00298951,cg00525496,cg00577109,cg00696323,cg01060059,cg01173912,cg01413582,cg01539474,cg01558401,cg01699584,cg01729020,cg01804345,cg02134248,cg02394686,cg02568716,cg02627531,cg02630888,cg02672936,cg02959108,cg03026929,cg03202897,cg03384175,cg03795903,cg03870261,cg03975755,cg04027045,cg04142555,cg04148458,cg04626574,cg04674383,cg04902286,cg04916810,cg04940582,cg04984575,cg0…	GSM701524	0.105
-3.58	0.000882	Fetal_Lung_Right	Fetal Lung	UW.Fetal_Lung_Right.ChromatinAccessibility.H-23604.DS16566.twopass.merge150.wgt10.zgt2.wig	cg00183647,cg00281977,cg00298951,cg00577109,cg00696323,cg00818557,cg00934355,cg01060059,cg01173912,cg01514538,cg01539474,cg01558401,cg01699584,cg01729020,cg01804345,cg02134248,cg02188185,cg02282892,cg02394686,cg02568716,cg02627531,cg02630888,cg02672936,cg02844611,cg03026929,cg03202897,cg03384175,cg03795903,cg03870261,cg03975755,cg04011497,cg04142555,cg04148458,cg04194073,cg04626574,cg04674383,cg0…	GSM665827	0.105
-3.281	0.00152	Fetal_Lung	Fetal Lung	UW.Fetal_Lung.ChromatinAccessibility.H-22934B.DS13507.twopass.merge150.wgt10.zgt2.wig	cg00126946,cg00183647,cg00281977,cg00298951,cg00460589,cg00525496,cg00577109,cg00696323,cg00818557,cg00934355,cg01060059,cg01173912,cg01413582,cg01514538,cg01539474,cg01558401,cg01699584,cg01729020,cg01804345,cg02134248,cg02282892,cg02394686,cg02568716,cg02627531,cg02630888,cg02672936,cg02844611,cg03026929,cg03202897,cg03384175,cg03795903,cg03870261,cg03975755,cg04142555,cg04148458,cg04196143,cg0…	GSM595915	0.105
-3.345	0.00122	Fetal_Lung	Fetal Lung	UW.Fetal_Lung.ChromatinAccessibility.H-23266.DS14751.twopass.merge150.wgt10.zgt2.wig	cg00183647,cg00298951,cg00577109,cg00696323,cg00934355,cg01060059,cg01173912,cg01413582,cg01539474,cg01558401,cg01699584,cg01729020,cg01804345,cg02134248,cg02188185,cg02282892,cg02357637,cg02394686,cg02568716,cg02627531,cg02630888,cg02672936,cg03026929,cg03202897,cg03384175,cg03795903,cg03870261,cg03975755,cg04148458,cg04626574,cg04902286,cg04916810,cg04930816,cg04940582,cg04984575,cg05051328,cg0…	GSM595925	0.105
-3.473	0.000852	Fetal_Lung	Fetal Lung	UW.Fetal_Lung.ChromatinAccessibility.H-23284.DS14820.twopass.merge150.wgt10.zgt2.wig	cg00183647,cg00525496,cg00577109,cg00696323,cg01060059,cg01173912,cg01539474,cg01558401,cg01699584,cg01729020,cg01804345,cg02282892,cg02357637,cg02394686,cg02568716,cg02627531,cg02630888,cg02672936,cg03026929,cg03202897,cg03384175,cg03795903,cg03975755,cg04148458,cg04626574,cg04674383,cg04902286,cg04916810,cg04984575,cg05057057,cg05464302,cg05515034,cg05561696,cg05605299,cg05765371,cg06564125,cg0…	GSM595929	0.105
-3.402	0.00119	Fetal_Lung	Fetal Lung	UW.Fetal_Lung.ChromatinAccessibility.H-23419.DS15573.twopass.merge150.wgt10.zgt2.wig	cg00183647,cg00419321,cg00525496,cg00577109,cg00696323,cg00818557,cg00934355,cg01060059,cg01173912,cg01539474,cg01558401,cg01699584,cg01729020,cg01804345,cg02134248,cg02188185,cg02282892,cg02357637,cg02394686,cg02568716,cg02627531,cg02630888,cg02672936,cg03026929,cg03202897,cg03384175,cg03795903,cg03870261,cg03975755,cg04027045,cg04142555,cg04148458,cg04196143,cg04626574,cg04674383,cg04902286,cg0…	GSM665806	0.105
-3.183	0.00183	Fetal_Muscle_Arm	Fetal Muscle	UW.Fetal_Muscle_Arm.ChromatinAccessibility.H-24125.DS18559.twopass.merge150.wgt10.zgt2.wig	cg00183647,cg00577109,cg00934355,cg01060059,cg01173912,cg01539474,cg01558401,cg01699584,cg01729020,cg01804345,cg02134248,cg02188185,cg02282892,cg02394686,cg02627531,cg02630888,cg02672936,cg02959108,cg03026929,cg03202897,cg03384175,cg03795903,cg03975755,cg03977831,cg04142555,cg04148458,cg04626574,cg04674383,cg04902286,cg04916810,cg04984575,cg05051328,cg05057057,cg05328894,cg05351141,cg05464302,cg0…	GSM817191	0.105
-3.356	0.00142	Fetal_Muscle_Back	Fetal Muscle	UW.Fetal_Muscle_Back.ChromatinAccessibility.H-24218.DS19117.twopass.merge150.wgt10.zgt2.wig	cg00183647,cg01060059,cg01173912,cg01539474,cg01558401,cg01699584,cg01729020,cg01804345,cg02134248,cg02282892,cg02394686,cg02627531,cg02630888,cg02672936,cg02959108,cg03026929,cg03202897,cg03384175,cg03795903,cg03870261,cg03975755,cg04011497,cg04142555,cg04148458,cg04626574,cg04674383,cg04902286,cg04916810,cg04979216,cg04984575,cg04988694,cg05057057,cg05141289,cg05351141,cg05464302,cg05515034,cg0…	GSM817207	0.105
-3.405	0.00144	Fetal_Muscle_Upper_Trunk	Fetal Muscle	UW.Fetal_Muscle_Upper_Trunk.ChromatinAccessibility.H-23887.DS17664.twopass.merge150.wgt10.zgt2.wig	cg00183647,cg00281977,cg00298951,cg00460589,cg00525496,cg00577109,cg00696323,cg00818557,cg00934355,cg01060059,cg01173912,cg01413582,cg01514538,cg01539474,cg01558401,cg01699584,cg01729020,cg01804345,cg02134248,cg02188185,cg02282892,cg02394686,cg02568716,cg02627531,cg02630888,cg02672936,cg02959108,cg03026929,cg03202897,cg03384175,cg03795903,cg03870261,cg03975755,cg03977831,cg04027045,cg04142555,cg0…	GSM774218	0.105
-3.387	0.00128	Fetal_Renal_Cortex_Left	Fetal Renal Cortex	UW.Fetal_Renal_Cortex_Left.ChromatinAccessibility.H-24111.DS18542.twopass.merge150.wgt10.zgt2.wig	cg00183647,cg00281977,cg00419321,cg00460589,cg00525496,cg00577109,cg00639837,cg00670060,cg00818557,cg00934355,cg01060059,cg01173912,cg01413582,cg01514538,cg01539474,cg01558401,cg01699584,cg01729020,cg01804345,cg02134248,cg02188185,cg02282892,cg02394686,cg02568716,cg02627531,cg02630888,cg02672936,cg02959108,cg03026929,cg03202897,cg03384175,cg03795903,cg03870261,cg03907016,cg03975755,cg04142555,cg0…	GSM817190	0.105
-3.147	0.00172	Fetal_Spinal_Cord	Fetal Spinal Cord	UW.Fetal_Spinal_Cord.ChromatinAccessibility.H-24111.DS18501.twopass.merge150.wgt10.zgt2.wig	cg00183647,cg00281977,cg00419321,cg00472879,cg00525496,cg00577109,cg00696323,cg00934355,cg01060059,cg01173912,cg01381498,cg01413582,cg01514538,cg01539474,cg01558401,cg01699584,cg01729020,cg01804345,cg02134248,cg02188185,cg02282892,cg02394686,cg02627531,cg02630888,cg02672936,cg02959108,cg03026929,cg03202897,cg03384175,cg03402698,cg03795903,cg03870261,cg03975755,cg04027045,cg04142555,cg04148458,cg0…	GSM817189	0.105
-3.407	0.00166	Fetal_Testes	Fetal Testes	UW.Fetal_Testes.ChromatinAccessibility.H24198_H23640_H24042.DS18942.twopass.merge150.wgt10.zgt2.wig	cg00183647,cg00281977,cg00460589,cg00577109,cg00696323,cg00934355,cg01060059,cg01173912,cg01514538,cg01539474,cg01558401,cg01699584,cg01804345,cg02134248,cg02394686,cg02627531,cg02630888,cg02672936,cg03026929,cg03202897,cg03384175,cg03795903,cg03870261,cg03975755,cg04142555,cg04148458,cg04196143,cg04386759,cg04626574,cg04674383,cg04902286,cg04916810,cg04930816,cg04940582,cg04984575,cg05051328,cg0…	GSM878617	0.105
-3.488	0.00101	Fetal_Thymus	Fetal Thymus	UW.Fetal_Thymus.ChromatinAccessibility.H-23589.DS16490.twopass.merge150.wgt10.zgt2.wig	cg00183647,cg00281977,cg00460589,cg00577109,cg01060059,cg01173912,cg01413582,cg01539474,cg01699584,cg01804345,cg01974180,cg02134248,cg02394686,cg02627531,cg02630888,cg02672936,cg02844611,cg03026929,cg03190433,cg03202897,cg03384175,cg03795903,cg03975755,cg04148458,cg04194073,cg04626574,cg04674383,cg04716447,cg04785083,cg04902286,cg04984575,cg05057057,cg05464302,cg05515034,cg05605299,cg05765371,cg0…	GSM665823	0.105
-3.162	0.00207	Fetal_Heart	Fetal Heart	UW.Fetal_Heart.ChromatinAccessibility.H-23589.DS16500.twopass.merge150.wgt10.zgt2.wig	cg00183647,cg00472879,cg00577109,cg00639837,cg00696323,cg00934355,cg01060059,cg01173912,cg01381498,cg01413582,cg01514538,cg01539474,cg01699584,cg01729020,cg01804345,cg02134248,cg02282892,cg02394686,cg02434736,cg02568716,cg02627531,cg02630888,cg02672936,cg02844611,cg03026929,cg03184424,cg03202897,cg03384175,cg03795903,cg03827720,cg03870261,cg03975755,cg04142555,cg04148458,cg04626574,cg04674383,cg0…	GSM665824	0.106
-3.282	0.00214	Fetal_Intestine_Small	Fetal Intestine, Small	UW.Fetal_Intestine_Small.ChromatinAccessibility.H-23758.DS17150.twopass.merge150.wgt10.zgt2.wig	cg00183647,cg00281977,cg00460589,cg00577109,cg00934355,cg01060059,cg01173912,cg01413582,cg01539474,cg01558401,cg01699584,cg01804345,cg02134248,cg02188185,cg02242989,cg02394686,cg02568716,cg02627531,cg02630888,cg02672936,cg03026929,cg03202897,cg03384175,cg03795903,cg03827720,cg03870261,cg03975755,cg04011497,cg04027045,cg04148458,cg04626574,cg04785083,cg04861904,cg04902286,cg04916810,cg04984575,cg0…	GSM774210	0.106
-3.481	0.00209	Fetal_Stomach	Fetal Stomach	UW.Fetal_Stomach.ChromatinAccessibility.H-24507.DS20546.twopass.merge150.wgt10.zgt2.wig	cg00183647,cg00281977,cg00298951,cg00460589,cg00577109,cg00696323,cg00934355,cg01060059,cg01173912,cg01413582,cg01514538,cg01539474,cg01558401,cg01699584,cg01729020,cg01804345,cg02134248,cg02188185,cg02394686,cg02568716,cg02627531,cg02630888,cg02672936,cg03026929,cg03184424,cg03202897,cg03384175,cg03795903,cg03870261,cg03975755,cg04027045,cg04142555,cg04148458,cg04626574,cg04674383,cg04861904,cg0…	GSM878665	0.106
-3.254	0.00229	H9	ES Cell	UW.H9.ChromatinAccessibility.DS18517.twopass.merge150.wgt10.zgt2.wig	cg00183647,cg00525496,cg00639837,cg00670060,cg00718414,cg00885682,cg00934355,cg01060059,cg01173912,cg01514538,cg01539474,cg01699584,cg01729020,cg01804345,cg01936707,cg02129245,cg02134248,cg02394686,cg02434736,cg02630888,cg02672936,cg02959108,cg03026929,cg03202897,cg03384175,cg03555012,cg03567148,cg03795903,cg03870261,cg03907016,cg03975755,cg04148458,cg04194073,cg04196143,cg04385220,cg04626574,cg0…	GSM878612	0.107
-3.085	0.00233	Fetal_Lung	Fetal Lung	UW.Fetal_Lung.ChromatinAccessibility.H-23365.DS15227.twopass.merge150.wgt10.zgt2.wig	cg00183647,cg00298951,cg00696323,cg00934355,cg01060059,cg01173912,cg01413582,cg01514538,cg01539474,cg01558401,cg01699584,cg01729020,cg01804345,cg02134248,cg02282892,cg02394686,cg02627531,cg02672936,cg03026929,cg03202897,cg03384175,cg03795903,cg03870261,cg03975755,cg04027045,cg04148458,cg04626574,cg04902286,cg04916810,cg04940582,cg04984575,cg05051328,cg05057057,cg05303690,cg05515034,cg05561696,cg0…	GSM595930	0.107
-3.285	0.00232	Fetal_Renal_Cortex_Right	Fetal Renal Cortex	UW.Fetal_Renal_Cortex_Right.ChromatinAccessibility.H-23871.DS17545.twopass.merge150.wgt10.zgt2.wig	cg00183647,cg00281977,cg00419321,cg00525496,cg00577109,cg00628211,cg00639837,cg00818557,cg00934355,cg01060059,cg01173912,cg01413582,cg01514538,cg01539474,cg01558401,cg01699584,cg01729020,cg01804345,cg02129245,cg02134248,cg02188185,cg02282892,cg02394686,cg02568716,cg02627531,cg02630888,cg02672936,cg02959108,cg03026929,cg03202897,cg03384175,cg03795903,cg03870261,cg03907016,cg03975755,cg04027045,cg0…	GSM701517	0.107
-3.225	0.0025	CD34_Mobilised	Blood	UW.Mobilized_CD34_Primary_Cells.ChromatinAccessibility.RO_01492.DS14206.twopass.merge150.wgt10.zgt2.wig	cg00183647,cg00281977,cg00460589,cg00577109,cg00934355,cg01060059,cg01173912,cg01413582,cg01699584,cg01804345,cg02134248,cg02188185,cg02394686,cg02627531,cg02672936,cg02844611,cg03026929,cg03202897,cg03384175,cg03795903,cg03975755,cg04011497,cg04148458,cg04194073,cg04626574,cg04674383,cg04785083,cg04902286,cg04916810,cg04984575,cg05328894,cg05464302,cg05515034,cg05605299,cg05765371,cg06251016,cg0…	GSM595919	0.108
-3.171	0.00254	Mesendoderm_Cultured_Cells	ES Cell	UW.H1_BMP4_Derived_Mesendoderm_Cultured_Cells.ChromatinAccessibility.DS19310.twopass.merge150.wgt10.zgt2.wig	cg00183647,cg00670060,cg01060059,cg01173912,cg01539474,cg01699584,cg01804345,cg01936707,cg02129245,cg02134248,cg02394686,cg02434736,cg02568716,cg02627531,cg02630888,cg02672936,cg03026929,cg03202897,cg03384175,cg03795903,cg03827720,cg03907016,cg03975755,cg04011497,cg04142555,cg04148458,cg04196143,cg04626574,cg04674383,cg04861904,cg04902286,cg04916810,cg04930816,cg04984575,cg05051328,cg05057057,cg0…	GSM817215	0.108
-3.224	0.00252	Fetal_Heart	Fetal Heart	UW.Fetal_Heart.ChromatinAccessibility.H-22662.DS12531.twopass.merge150.wgt10.zgt2.wig	cg00183647,cg00281977,cg00577109,cg00639837,cg00696323,cg01060059,cg01173912,cg01514538,cg01539474,cg01558401,cg01699584,cg01729020,cg01804345,cg02134248,cg02394686,cg02474567,cg02627531,cg02630888,cg02672936,cg03026929,cg03202897,cg03384175,cg03795903,cg03827720,cg03870261,cg03975755,cg04148458,cg04626574,cg04902286,cg04916810,cg04984575,cg05051328,cg05515034,cg05561696,cg05605299,cg05765371,cg0…	GSM530654	0.108
-3.196	0.00311	Neuronal_Progenitor_Cultured_Cells	ES Cell	UW.H1_Derived_Neuronal_Progenitor_Cultured_Cells.ChromatinAccessibility.DS20153.twopass.merge150.wgt10.zgt2.wig	cg00183647,cg00525496,cg00577109,cg00885682,cg00934355,cg01060059,cg01173912,cg01413582,cg01514538,cg01539474,cg01699584,cg01729020,cg01804345,cg02129245,cg02134248,cg02154585,cg02394686,cg02434736,cg02568716,cg02627531,cg02630888,cg02672936,cg02959108,cg03026929,cg03202897,cg03384175,cg03795903,cg03870261,cg03975755,cg04142555,cg04148458,cg04194073,cg04196143,cg04626574,cg04674383,cg04861904,cg0…	GSM906379	0.119
-3.106	0.0031	Fetal_Kidney_Right	Fetal Kidney	UW.Fetal_Kidney_Right.ChromatinAccessibility.H-24089.DS18463.twopass.merge150.wgt10.zgt2.wig	cg00183647,cg00281977,cg00419321,cg00577109,cg00639837,cg00818557,cg00934355,cg01060059,cg01173912,cg01514538,cg01539474,cg01558401,cg01699584,cg01729020,cg01804345,cg02134248,cg02282892,cg02394686,cg02568716,cg02627531,cg02630888,cg02672936,cg02844611,cg02959108,cg03026929,cg03202897,cg03384175,cg03795903,cg03838151,cg03870261,cg03907016,cg03975755,cg04027045,cg04148458,cg04626574,cg04654220,cg0…	GSM817180	0.119
-3.032	0.00312	Fetal_Lung_Left	Fetal Lung	UW.Fetal_Lung_Left.ChromatinAccessibility.H-23964.DS17835.twopass.merge150.wgt10.zgt2.wig	cg00183647,cg00281977,cg01060059,cg01173912,cg01558401,cg01699584,cg01729020,cg01804345,cg02188185,cg02394686,cg02568716,cg02627531,cg02630888,cg03026929,cg03795903,cg03975755,cg04148458,cg04626574,cg04902286,cg04916810,cg04940582,cg04984575,cg05464302,cg05561696,cg05605299,cg05765371,cg06564125,cg06679265,cg07207726,cg07605148,cg07621385,cg07766672,cg07875385,cg07886860,cg07919162,cg08072862,cg0…	GSM701534	0.119
-3.197	0.00298	Fetal_Lung_Right	Fetal Lung	UW.Fetal_Lung_Right.ChromatinAccessibility.H-23435.DS15632.twopass.merge150.wgt10.zgt2.wig	cg00183647,cg00281977,cg00298951,cg00577109,cg00696323,cg00818557,cg00934355,cg01060059,cg01173912,cg01413582,cg01514538,cg01539474,cg01558401,cg01699584,cg01729020,cg01804345,cg02134248,cg02188185,cg02282892,cg02394686,cg02568716,cg02627531,cg02630888,cg02672936,cg02959108,cg03026929,cg03184424,cg03202897,cg03384175,cg03795903,cg03870261,cg03975755,cg04027045,cg04142555,cg04148458,cg04196143,cg0…	GSM665807	0.119
-3.033	0.0031	Fetal_Lung_Right	Fetal Lung	UW.Fetal_Lung_Right.ChromatinAccessibility.H-23640.DS16790.twopass.merge150.wgt10.zgt2.wig	cg00183647,cg00298951,cg00577109,cg00934355,cg01060059,cg01173912,cg01390061,cg01413582,cg01539474,cg01558401,cg01699584,cg01729020,cg01804345,cg02134248,cg02188185,cg02357637,cg02394686,cg02568716,cg02627531,cg02630888,cg02672936,cg02844611,cg03026929,cg03184424,cg03202897,cg03384175,cg03567148,cg03795903,cg03870261,cg03975755,cg04027045,cg04142555,cg04148458,cg04194073,cg04626574,cg04902286,cg0…	GSM665832	0.119
-3.283	0.00349	CD34_Mobilised	Blood	UW.Mobilized_CD34_Primary_Cells.ChromatinAccessibility.RO_01549.DS12734.twopass.merge150.wgt10.zgt2.wig	cg00183647,cg00281977,cg00328813,cg00460589,cg00577109,cg00934355,cg01060059,cg01173912,cg01413582,cg01539474,cg01699584,cg01804345,cg02129245,cg02134248,cg02188185,cg02394686,cg02627531,cg02672936,cg02844611,cg03026929,cg03202897,cg03384175,cg03795903,cg03975755,cg04148458,cg04194073,cg04626574,cg04674383,cg04785083,cg04861904,cg04902286,cg04916810,cg04984575,cg05051328,cg05057057,cg05328894,cg0…	GSM530657	0.121
-3.098	0.00333	Fetal_Intestine_Small	Fetal Intestine, Small	UW.Fetal_Intestine_Small.ChromatinAccessibility.H-23914.DS17763.twopass.merge150.wgt10.zgt2.wig	cg00183647,cg00281977,cg00577109,cg01060059,cg01173912,cg01514538,cg01539474,cg01558401,cg01699584,cg01729020,cg01804345,cg02134248,cg02188185,cg02394686,cg02434736,cg02627531,cg02630888,cg02672936,cg03026929,cg03202897,cg03795903,cg03827720,cg03870261,cg03975755,cg04027045,cg04148458,cg04626574,cg04861904,cg04902286,cg04916810,cg04984575,cg05051328,cg05057057,cg05328894,cg05515034,cg05605299,cg0…	GSM701530	0.121
-3.047	0.00345	Fetal_Lung_Left	Fetal Lung	UW.Fetal_Lung_Left.ChromatinAccessibility.H-24005.DS17959.twopass.merge150.wgt10.zgt2.wig	cg00126946,cg00183647,cg00281977,cg00577109,cg00639837,cg00696323,cg00740874,cg01060059,cg01173912,cg01413582,cg01514538,cg01539474,cg01558401,cg01699584,cg01729020,cg01804345,cg02134248,cg02188185,cg02282892,cg02394686,cg02568716,cg02627531,cg02630888,cg02672936,cg02844611,cg02959108,cg03026929,cg03202897,cg03384175,cg03795903,cg03870261,cg03975755,cg04027045,cg04142555,cg04148458,cg04626574,cg0…	GSM817168	0.121
-2.994	0.00354	Fetal_Muscle_Back	Fetal Muscle	UW.Fetal_Muscle_Back.ChromatinAccessibility.H-24078.DS18377.twopass.merge150.wgt10.zgt2.wig	cg00183647,cg00281977,cg00525496,cg00577109,cg00696323,cg01060059,cg01173912,cg01413582,cg01539474,cg01558401,cg01699584,cg01729020,cg01804345,cg02134248,cg02188185,cg02282892,cg02357637,cg02394686,cg02568716,cg02627531,cg02630888,cg02672936,cg02844611,cg02959108,cg03026929,cg03202897,cg03384175,cg03795903,cg03870261,cg03975755,cg04142555,cg04148458,cg04194073,cg04196143,cg04626574,cg04674383,cg0…	GSM817171	0.121
-3.076	0.00345	Fetal_Muscle_Leg	Fetal Muscle	UW.Fetal_Muscle_Leg.ChromatinAccessibility.H-24111.DS18471.twopass.merge150.wgt10.zgt2.wig	cg00183647,cg00298951,cg00419321,cg00460589,cg00577109,cg00696323,cg00818557,cg00934355,cg01060059,cg01173912,cg01381498,cg01413582,cg01539474,cg01558401,cg01699584,cg01729020,cg01804345,cg02134248,cg02188185,cg02282892,cg02394686,cg02566157,cg02568716,cg02627531,cg02630888,cg02672936,cg02959108,cg03026929,cg03184424,cg03202897,cg03384175,cg03795903,cg03870261,cg03975755,cg03977831,cg04142555,cg0…	GSM817183	0.121
-3.215	0.00347	Fetal_Renal_Cortex_Right	Fetal Renal Cortex	UW.Fetal_Renal_Cortex_Right.ChromatinAccessibility.H-24232.DS19254.twopass.merge150.wgt10.zgt2.wig	cg00183647,cg00281977,cg00298951,cg00525496,cg00577109,cg00628211,cg00934355,cg01060059,cg01173912,cg01413582,cg01514538,cg01539474,cg01558401,cg01699584,cg01729020,cg01804345,cg02129245,cg02134248,cg02282892,cg02394686,cg02568716,cg02627531,cg02630888,cg02672936,cg02959108,cg03026929,cg03202897,cg03384175,cg03795903,cg03870261,cg03907016,cg03975755,cg04142555,cg04148458,cg04194073,cg04196143,cg0…	GSM817210	0.121
-3.001	0.00362	Fetal_Spinal_Cord	Fetal Spinal Cord	UW.Fetal_Spinal_Cord.ChromatinAccessibility.H-24493.DS20530.twopass.merge150.wgt10.zgt2.wig	cg00183647,cg00281977,cg00419321,cg00460589,cg00472879,cg00577109,cg00696323,cg00885682,cg00934355,cg01060059,cg01173912,cg01413582,cg01514538,cg01539474,cg01699584,cg01729020,cg01804345,cg02134248,cg02282892,cg02357637,cg02394686,cg02568716,cg02627531,cg02630888,cg02672936,cg02959108,cg03026929,cg03202897,cg03384175,cg03795903,cg03870261,cg03975755,cg04142555,cg04148458,cg04194073,cg04196143,cg0…	GSM878663	0.121
-3.088	0.00378	Fetal_Lung_Right	Fetal Lung	UW.Fetal_Lung_Right.ChromatinAccessibility.H-23744.DS17101.twopass.merge150.wgt10.zgt2.wig	cg00126946,cg00183647,cg00281977,cg00577109,cg00639837,cg00696323,cg00818557,cg00934355,cg01060059,cg01173912,cg01413582,cg01514538,cg01539474,cg01558401,cg01699584,cg01729020,cg01804345,cg02129245,cg02134248,cg02188185,cg02282892,cg02357637,cg02394686,cg02568716,cg02627531,cg02630888,cg02672936,cg03026929,cg03202897,cg03384175,cg03795903,cg03870261,cg03975755,cg04142555,cg04148458,cg04194073,cg0…	GSM774206	0.122
-3.009	0.00376	Fetal_Renal_Pelvis_Left	Fetal Renal Pelvis	UW.Fetal_Renal_Pelvis_Left.ChromatinAccessibility.H-23871.DS17553.twopass.merge150.wgt10.zgt2.wig	cg00183647,cg00281977,cg00298951,cg00460589,cg00525496,cg00577109,cg00670060,cg00696323,cg00915974,cg00934355,cg01060059,cg01173912,cg01514538,cg01539474,cg01558401,cg01699584,cg01729020,cg01804345,cg02134248,cg02188185,cg02282892,cg02394686,cg02568716,cg02627531,cg02630888,cg02672936,cg02959108,cg03026929,cg03202897,cg03384175,cg03795903,cg03870261,cg03907016,cg03975755,cg04027045,cg04148458,cg0…	GSM701520	0.122
-3.155	0.00431	CD34_Mobilised	Blood	UW.Mobilized_CD34_Primary_Cells.ChromatinAccessibility.RO_01535.DS12274.twopass.merge150.wgt10.zgt2.wig	cg00183647,cg00281977,cg00460589,cg00577109,cg00915974,cg01060059,cg01173912,cg01413582,cg01539474,cg01699584,cg01804345,cg02129245,cg02134248,cg02188185,cg02359589,cg02394686,cg02627531,cg02672936,cg03026929,cg03202897,cg03384175,cg03795903,cg03870261,cg03975755,cg04148458,cg04194073,cg04626574,cg04674383,cg04785083,cg04861904,cg04902286,cg04916810,cg04984575,cg05051328,cg05057057,cg05328894,cg0…	GSM493384	0.13
-2.982	0.00453	CD34_Mobilised	Blood	UW.Mobilized_CD34_Primary_Cells.ChromatinAccessibility.RO_01535.DS14197.twopass.merge150.wgt10.zgt2.wig	cg00183647,cg00281977,cg00419321,cg00460589,cg00577109,cg00934355,cg01060059,cg01173912,cg01699584,cg01804345,cg02134248,cg02188185,cg02394686,cg02627531,cg02672936,cg02844611,cg03026929,cg03202897,cg03384175,cg03795903,cg03975755,cg04148458,cg04626574,cg04674383,cg04785083,cg04902286,cg04916810,cg04984575,cg05464302,cg05515034,cg05605299,cg05765371,cg06251016,cg06564125,cg06679265,cg07175977,cg0…	GSM595918	0.13
-3.048	0.00484	Fetal_Intestine_Large	Fetal Intestine, Large	UW.Fetal_Intestine_Large.ChromatinAccessibility.H-23887.DS17647.twopass.merge150.wgt10.zgt2.wig	cg00183647,cg00281977,cg00577109,cg00639837,cg00718414,cg01060059,cg01173912,cg01413582,cg01539474,cg01558401,cg01699584,cg01729020,cg01781223,cg01804345,cg02129245,cg02134248,cg02188185,cg02394686,cg02434736,cg02568716,cg02627531,cg02630888,cg02672936,cg02844611,cg03026929,cg03202897,cg03384175,cg03795903,cg03827720,cg03870261,cg03907016,cg03975755,cg04009429,cg04011497,cg04027045,cg04142555,cg0…	GSM774217	0.13
-2.984	0.00481	Fetal_Lung	Fetal Lung	UW.Fetal_Lung.ChromatinAccessibility.H-22727.DS12817.twopass.merge150.wgt10.zgt2.wig	cg00183647,cg00298951,cg00577109,cg00696323,cg00818557,cg00934355,cg01060059,cg01173912,cg01413582,cg01514538,cg01539474,cg01558401,cg01699584,cg01729020,cg01804345,cg02134248,cg02394686,cg02568716,cg02627531,cg02630888,cg02672936,cg03026929,cg03202897,cg03384175,cg03795903,cg03870261,cg03975755,cg04027045,cg04148458,cg04626574,cg04902286,cg04916810,cg04940582,cg04984575,cg05051328,cg05464302,cg0…	GSM530662	0.13
-3.047	0.00443	Fetal_Lung	Fetal Lung	UW.Fetal_Lung.ChromatinAccessibility.H-23247.DS14666.twopass.merge150.wgt10.zgt2.wig	cg00183647,cg00577109,cg00718414,cg00934355,cg01060059,cg01173912,cg01413582,cg01514538,cg01539474,cg01558401,cg01699584,cg01729020,cg01804345,cg02134248,cg02188185,cg02394686,cg02568716,cg02627531,cg02630888,cg02672936,cg02959108,cg03026929,cg03202897,cg03384175,cg03795903,cg03975755,cg04027045,cg04148458,cg04196143,cg04626574,cg04674383,cg04902286,cg04916810,cg04984575,cg05051328,cg05057057,cg0…	GSM595921	0.13
-2.929	0.0047	Fetal_Muscle_Arm	Fetal Muscle	UW.Fetal_Muscle_Arm.ChromatinAccessibility.H-23808.DS17432.twopass.merge150.wgt10.zgt2.wig	cg00183647,cg00281977,cg00419321,cg00934355,cg01060059,cg01173912,cg01413582,cg01539474,cg01558401,cg01699584,cg01729020,cg01804345,cg02134248,cg02282892,cg02394686,cg02474567,cg02566157,cg02568716,cg02627531,cg02630888,cg02672936,cg02959108,cg03026929,cg03202897,cg03384175,cg03795903,cg03870261,cg03975755,cg03977831,cg04142555,cg04148458,cg04626574,cg04674383,cg04902286,cg04916810,cg04984575,cg0…	GSM701506	0.13
-2.836	0.00468	Fetal_Muscle_Arm	Fetal Muscle	UW.Fetal_Muscle_Arm.ChromatinAccessibility.H-24089.DS18452.twopass.merge150.wgt10.zgt2.wig	cg00183647,cg00281977,cg00298951,cg00419321,cg00525496,cg00577109,cg00670060,cg00696323,cg00818557,cg00934355,cg01060059,cg01173912,cg01413582,cg01514538,cg01539474,cg01558401,cg01699584,cg01729020,cg01804345,cg02134248,cg02282892,cg02394686,cg02434736,cg02627531,cg02630888,cg02672936,cg02844611,cg02959108,cg03026929,cg03202897,cg03384175,cg03795903,cg03870261,cg03975755,cg03977831,cg04011497,cg0…	GSM817178	0.13
-2.932	0.00425	Fetal_Muscle_Arm	Fetal Muscle	UW.Fetal_Muscle_Arm.ChromatinAccessibility.H-24244.DS19270.twopass.merge150.wgt10.zgt2.wig	cg00183647,cg00316420,cg00577109,cg00818557,cg00934355,cg01060059,cg01173912,cg01413582,cg01539474,cg01558401,cg01699584,cg01729020,cg01804345,cg02134248,cg02188185,cg02282892,cg02394686,cg02568716,cg02627531,cg02630888,cg02672936,cg02959108,cg03026929,cg03184424,cg03202897,cg03384175,cg03795903,cg03870261,cg03975755,cg03977831,cg04011497,cg04142555,cg04148458,cg04196143,cg04626574,cg04674383,cg0…	GSM878625	0.13
-2.945	0.00486	Fetal_Muscle_Back	Fetal Muscle	UW.Fetal_Muscle_Back.ChromatinAccessibility.H-24272.DS19384.twopass.merge150.wgt10.zgt2.wig	cg00183647,cg00281977,cg00419321,cg00577109,cg00718414,cg00818557,cg00934355,cg01060059,cg01173912,cg01413582,cg01539474,cg01558401,cg01699584,cg01729020,cg01804345,cg02134248,cg02282892,cg02394686,cg02627531,cg02630888,cg02672936,cg02959108,cg03026929,cg03202897,cg03384175,cg03567148,cg03795903,cg03870261,cg03975755,cg03977831,cg04142555,cg04148458,cg04196143,cg04494197,cg04626574,cg04674383,cg0…	GSM817217	0.13
-3.023	0.00408	Fetal_Muscle_Back	Fetal Muscle	UW.Fetal_Muscle_Back.ChromatinAccessibility.H-24409.DS20244.twopass.merge150.wgt10.zgt2.wig	cg00183647,cg00298951,cg00460589,cg00577109,cg00818557,cg00934355,cg01060059,cg01173912,cg01413582,cg01514538,cg01539474,cg01558401,cg01699584,cg01729020,cg01804345,cg02134248,cg02188185,cg02282892,cg02394686,cg02627531,cg02630888,cg02672936,cg03026929,cg03202897,cg03384175,cg03795903,cg03870261,cg03975755,cg03977831,cg04142555,cg04148458,cg04626574,cg04674383,cg04902286,cg04916810,cg04984575,cg0…	GSM878655	0.13
-2.988	0.00496	Fetal_Renal_Cortex	Fetal Renal Cortex	UW.Fetal_Renal_Cortex.ChromatinAccessibility.H-24078.DS18428.twopass.merge150.wgt10.zgt2.wig	cg00183647,cg00281977,cg00525496,cg00577109,cg00696323,cg01060059,cg01173912,cg01413582,cg01514538,cg01539474,cg01558401,cg01699584,cg01729020,cg01804345,cg02134248,cg02188185,cg02282892,cg02394686,cg02434736,cg02568716,cg02627531,cg02630888,cg02672936,cg02959108,cg03026929,cg03202897,cg03384175,cg03795903,cg03870261,cg03975755,cg04142555,cg04148458,cg04194073,cg04196143,cg04386759,cg04626574,cg0…	GSM817176	0.13
-2.805	0.00505	Fetal_Skin	Fetal Skin	UW.Fetal_Skin.ChromatinAccessibility.H-22337.DS10987.twopass.merge150.wgt10.zgt2.wig	cg00183647,cg01173912,cg01539474,cg01558401,cg01699584,cg01729020,cg01804345,cg02394686,cg02568716,cg02627531,cg02630888,cg02672936,cg03026929,cg03202897,cg03384175,cg03795903,cg03975755,cg04027045,cg04148458,cg04626574,cg04654220,cg04902286,cg04916810,cg04984575,cg05328894,cg05464302,cg05515034,cg05561696,cg05605299,cg05765371,cg06564125,cg06679265,cg07207726,cg07605148,cg07621385,cg07766672,cg0…	GSM817158	0.13
-2.921	0.00498	iPS_DF_4.7	IPS cell	UW.iPS_DF_4.7.ChromatinAccessibility.DS15169.twopass.merge150.wgt10.zgt2.wig	cg00183647,cg00281977,cg00298951,cg00525496,cg00670060,cg01060059,cg01173912,cg01381498,cg01558401,cg01699584,cg01729020,cg01804345,cg01936707,cg02129245,cg02134248,cg02394686,cg02434736,cg02627531,cg02630888,cg02672936,cg03026929,cg03202897,cg03384175,cg03402698,cg03795903,cg03827720,cg03870261,cg03907016,cg03975755,cg04148458,cg04196143,cg04385220,cg04626574,cg04674383,cg04861904,cg04902286,cg0…	GSM665803	0.13
-3.047	0.00436	iPS_DF_6.9	IPS cell	UW.iPS_DF_6.9.ChromatinAccessibility.DS15164.twopass.merge150.wgt10.zgt2.wig	cg00183647,cg00281977,cg00525496,cg00577109,cg00670060,cg00696323,cg00885682,cg01060059,cg01699584,cg01729020,cg01781223,cg01804345,cg01936707,cg02129245,cg02134248,cg02188185,cg02394686,cg02627531,cg02630888,cg02672936,cg03026929,cg03202897,cg03384175,cg03795903,cg03827720,cg03870261,cg03907016,cg03975755,cg04011497,cg04148458,cg04196143,cg04385220,cg04626574,cg04654220,cg04674383,cg04861904,cg0…	GSM665802	0.13
-2.908	0.00464	Penis_Foreskin_Keratinocyte	Skin	UW.Penis_Foreskin_Keratinocyte_Primary_Cells.ChromatinAccessibility.skin01.DS18692.twopass.merge150.wgt10.zgt2.wig	cg00183647,cg00281977,cg00577109,cg01060059,cg01173912,cg01413582,cg01699584,cg01729020,cg01804345,cg02134248,cg02394686,cg02434736,cg02627531,cg02672936,cg03026929,cg03202897,cg03384175,cg03795903,cg03827720,cg03975755,cg04027045,cg04148458,cg04626574,cg04674383,cg04861904,cg04902286,cg04916810,cg04940582,cg04984575,cg05051328,cg05464302,cg05515034,cg05561696,cg05605299,cg05622882,cg05765371,cg0…	GSM817194	0.13
-3.045	0.00531	Fetal_Brain	Fetal Brain	UW.Fetal_Brain.ChromatinAccessibility.H-24297.DS20226.twopass.merge150.wgt10.zgt2.wig	cg00183647,cg00577109,cg00696323,cg00718414,cg00885682,cg00934355,cg01060059,cg01173912,cg01413582,cg01514538,cg01699584,cg01804345,cg02134248,cg02282892,cg02394686,cg02627531,cg02630888,cg02672936,cg03026929,cg03202897,cg03384175,cg03402698,cg03795903,cg03870261,cg03975755,cg04011497,cg04142555,cg04148458,cg04194073,cg04196143,cg04626574,cg04674383,cg04837309,cg04902286,cg04916810,cg04940582,cg0…	GSM878651	0.135
-2.845	0.00562	Fetal_Kidney_Left	Fetal Kidney	UW.Fetal_Kidney_Left.ChromatinAccessibility.H-23589.DS16446.twopass.merge150.wgt10.zgt2.wig	cg00183647,cg00281977,cg00298951,cg00577109,cg00670060,cg00934355,cg01060059,cg01173912,cg01514538,cg01539474,cg01558401,cg01699584,cg01729020,cg01804345,cg02134248,cg02394686,cg02627531,cg02630888,cg02672936,cg02959108,cg03026929,cg03202897,cg03384175,cg03795903,cg03975755,cg04142555,cg04148458,cg04386759,cg04626574,cg04654220,cg04674383,cg04837309,cg04902286,cg04916810,cg04984575,cg05051328,cg0…	GSM665822	0.14
-2.9	0.00567	Penis_Foreskin_Fibroblast	Fibroblast	UW.Penis_Foreskin_Fibroblast_Primary_Cells.ChromatinAccessibility.skin01.DS18224.twopass.merge150.wgt10.zgt2.wig	cg00183647,cg00281977,cg00577109,cg00885682,cg01060059,cg01173912,cg01413582,cg01558401,cg01699584,cg01729020,cg01804345,cg02134248,cg02394686,cg02434736,cg02627531,cg02630888,cg02672936,cg03026929,cg03065139,cg03202897,cg03384175,cg03795903,cg03827720,cg03870261,cg03975755,cg03977831,cg04027045,cg04148458,cg04626574,cg04674383,cg04861904,cg04902286,cg04916810,cg04984575,cg05051328,cg05057057,cg0…	GSM774240	0.14
-2.892	0.00585	Fetal_Muscle_Leg	Fetal Muscle	UW.Fetal_Muscle_Leg.ChromatinAccessibility.H-24279.DS19436.twopass.merge150.wgt10.zgt2.wig	cg00183647,cg00281977,cg00577109,cg00696323,cg00718414,cg00818557,cg01060059,cg01173912,cg01413582,cg01514538,cg01539474,cg01558401,cg01699584,cg01729020,cg01804345,cg02134248,cg02282892,cg02394686,cg02568716,cg02627531,cg02630888,cg02672936,cg02959108,cg03026929,cg03202897,cg03384175,cg03795903,cg03870261,cg03975755,cg03977831,cg04148458,cg04494197,cg04626574,cg04674383,cg04902286,cg04916810,cg0…	GSM878631	0.143
-2.908	0.00626	Fetal_Brain	Fetal Brain	UW.Fetal_Brain.ChromatinAccessibility.H-22911.DS14464.twopass.merge150.wgt10.zgt2.wig	cg00183647,cg00525496,cg00577109,cg00696323,cg01060059,cg01173912,cg01514538,cg01699584,cg01804345,cg02134248,cg02394686,cg02627531,cg02630888,cg02672936,cg03026929,cg03202897,cg03384175,cg03402698,cg03795903,cg03870261,cg03975755,cg04148458,cg04626574,cg04674383,cg04902286,cg04916810,cg04940582,cg04984575,cg05057057,cg05303690,cg05515034,cg05605299,cg05765371,cg06203102,cg06383163,cg06564125,cg0…	GSM595920	0.149
-2.887	0.00636	Fetal_Intestine_Small	Fetal Intestine, Small	UW.Fetal_Intestine_Small.ChromatinAccessibility.H-23769.DS17317.twopass.merge150.wgt10.zgt2.wig	cg00183647,cg00281977,cg00577109,cg01060059,cg01173912,cg01539474,cg01699584,cg01729020,cg01804345,cg02134248,cg02188185,cg02394686,cg02434736,cg02627531,cg02630888,cg02672936,cg03026929,cg03202897,cg03384175,cg03795903,cg03827720,cg03870261,cg03975755,cg04027045,cg04148458,cg04626574,cg04674383,cg04861904,cg04902286,cg04916810,cg04984575,cg05051328,cg05057057,cg05328894,cg05464302,cg05515034,cg0…	GSM701496	0.149
-2.932	0.00626	Penis_Foreskin_Melanocyte	Skin	UW.Penis_Foreskin_Melanocyte_Primary_Cells.ChromatinAccessibility.skin01.DS18601.twopass.merge150.wgt10.zgt2.wig	cg00183647,cg00281977,cg00460589,cg00472879,cg00525496,cg00577109,cg00696323,cg01060059,cg01173912,cg01413582,cg01539474,cg01699584,cg01729020,cg01804345,cg02134248,cg02242989,cg02394686,cg02434736,cg02627531,cg02630888,cg02672936,cg03026929,cg03202897,cg03384175,cg03795903,cg03870261,cg04148458,cg04194073,cg04626574,cg04674383,cg04861904,cg04902286,cg04916810,cg04984575,cg05057057,cg05328894,cg0…	GSM774244	0.149
-2.705	0.00714	Fetal_Brain	Fetal Brain	UW.Fetal_Brain.ChromatinAccessibility.H-23266.DS14717.twopass.merge150.wgt10.zgt2.wig	cg00183647,cg00298951,cg00419321,cg00525496,cg00577109,cg00696323,cg00718414,cg00934355,cg01060059,cg01173912,cg01699584,cg01729020,cg01804345,cg02134248,cg02282892,cg02357637,cg02394686,cg02627531,cg02630888,cg02672936,cg03026929,cg03202897,cg03384175,cg03795903,cg03870261,cg03975755,cg04142555,cg04148458,cg04194073,cg04196143,cg04626574,cg04674383,cg04902286,cg04916810,cg04940582,cg04984575,cg0…	GSM595922	0.162
-2.769	0.00714	Fetal_Muscle_Arm	Fetal Muscle	UW.Fetal_Muscle_Arm.ChromatinAccessibility.H-24198.DS19051.twopass.merge150.wgt10.zgt2.wig	cg00183647,cg00525496,cg00577109,cg00818557,cg01060059,cg01173912,cg01381498,cg01413582,cg01539474,cg01558401,cg01699584,cg01729020,cg01804345,cg02134248,cg02188185,cg02282892,cg02394686,cg02627531,cg02630888,cg02672936,cg02959108,cg03026929,cg03202897,cg03384175,cg03795903,cg03870261,cg03975755,cg04142555,cg04148458,cg04626574,cg04674383,cg04902286,cg04916810,cg04940582,cg04984575,cg05051328,cg0…	GSM878619	0.162
-2.737	0.00712	Fetal_Muscle_Leg	Fetal Muscle	UW.Fetal_Muscle_Leg.ChromatinAccessibility.H-23808.DS17429.twopass.merge150.wgt10.zgt2.wig	cg00183647,cg00298951,cg00525496,cg00934355,cg01060059,cg01173912,cg01413582,cg01539474,cg01558401,cg01699584,cg01729020,cg01804345,cg02282892,cg02394686,cg02627531,cg02630888,cg02672936,cg02959108,cg03026929,cg03202897,cg03384175,cg03795903,cg03870261,cg03975755,cg04142555,cg04148458,cg04626574,cg04674383,cg04902286,cg04916810,cg04940582,cg04984575,cg05057057,cg05141289,cg05515034,cg05561696,cg0…	GSM701505	0.162
-2.712	0.00744	Fetal_Muscle_Back	Fetal Muscle	UW.Fetal_Muscle_Back.ChromatinAccessibility.H-24089.DS18454.twopass.merge150.wgt10.zgt2.wig	cg00183647,cg00281977,cg00298951,cg00525496,cg00577109,cg00934355,cg01060059,cg01173912,cg01413582,cg01539474,cg01558401,cg01699584,cg01729020,cg01804345,cg02134248,cg02282892,cg02394686,cg02568716,cg02627531,cg02630888,cg02672936,cg02959108,cg03026929,cg03202897,cg03384175,cg03795903,cg03870261,cg03975755,cg03977831,cg04142555,cg04148458,cg04196143,cg04626574,cg04674383,cg04861904,cg04902286,cg0…	GSM878611	0.166
-2.679	0.00763	Fetal_Muscle_Leg	Fetal Muscle	UW.Fetal_Muscle_Leg.ChromatinAccessibility.H-24198.DS19158.twopass.merge150.wgt10.zgt2.wig	cg00183647,cg00281977,cg00298951,cg00525496,cg00577109,cg00696323,cg00818557,cg00934355,cg01060059,cg01173912,cg01413582,cg01514538,cg01539474,cg01558401,cg01699584,cg01729020,cg01804345,cg02134248,cg02282892,cg02394686,cg02627531,cg02630888,cg02672936,cg02844611,cg02959108,cg03026929,cg03202897,cg03384175,cg03795903,cg03870261,cg03975755,cg03977831,cg04027045,cg04142555,cg04148458,cg04626574,cg0…	GSM878622	0.169
-2.781	0.00813	Fetal_Muscle_Arm	Fetal Muscle	UW.Fetal_Muscle_Arm.ChromatinAccessibility.H-24272.DS19380.twopass.merge150.wgt10.zgt2.wig	cg00183647,cg00281977,cg00316420,cg00525496,cg00577109,cg00934355,cg01060059,cg01173912,cg01413582,cg01539474,cg01558401,cg01699584,cg01729020,cg01804345,cg02134248,cg02282892,cg02394686,cg02627531,cg02630888,cg02672936,cg02959108,cg03026929,cg03202897,cg03384175,cg03795903,cg03870261,cg03975755,cg03977831,cg04011497,cg04142555,cg04148458,cg04196143,cg04626574,cg04674383,cg04902286,cg04916810,cg0…	GSM817216	0.178
-2.653	0.00849	Fetal_Muscle_Leg	Fetal Muscle	UW.Fetal_Muscle_Leg.ChromatinAccessibility.H-24089.DS18456.twopass.merge150.wgt10.zgt2.wig	cg00183647,cg00298951,cg00419321,cg00577109,cg00696323,cg00818557,cg00934355,cg01060059,cg01173912,cg01381498,cg01413582,cg01539474,cg01558401,cg01699584,cg01729020,cg01804345,cg02134248,cg02282892,cg02394686,cg02627531,cg02630888,cg02672936,cg02959108,cg03026929,cg03202897,cg03384175,cg03795903,cg03870261,cg03975755,cg04142555,cg04148458,cg04196143,cg04626574,cg04674383,cg04861904,cg04902286,cg0…	GSM817179	0.183
-2.728	0.00862	Fetal_Muscle_Arm	Fetal Muscle	UW.Fetal_Muscle_Arm.ChromatinAccessibility.H-23914.DS17765.twopass.merge150.wgt10.zgt2.wig	cg00183647,cg00281977,cg00316420,cg00460589,cg00525496,cg00577109,cg00696323,cg00885682,cg00934355,cg01060059,cg01173912,cg01413582,cg01514538,cg01539474,cg01558401,cg01699584,cg01729020,cg01804345,cg02134248,cg02242989,cg02282892,cg02357637,cg02394686,cg02568716,cg02627531,cg02630888,cg02672936,cg02959108,cg03026929,cg03184424,cg03202897,cg03384175,cg03795903,cg03870261,cg03907016,cg03936436,cg0…	GSM774223	0.184
-2.633	0.0088	Fetal_Spleen	Fetal Spleen	UW.Fetal_Spleen.ChromatinAccessibility.H-23399.DS17448.twopass.merge150.wgt10.zgt2.wig	cg00183647,cg00281977,cg00460589,cg00577109,cg00696323,cg00934355,cg01060059,cg01173912,cg01413582,cg01539474,cg01558401,cg01699584,cg01729020,cg01804345,cg02134248,cg02394686,cg02568716,cg02627531,cg02630888,cg02672936,cg02844611,cg03026929,cg03202897,cg03384175,cg03795903,cg03975755,cg04009429,cg04027045,cg04148458,cg04626574,cg04654220,cg04674383,cg04785083,cg04902286,cg04916810,cg04940582,cg0…	GSM701509	0.186
-2.724	0.00931	Fetal_Kidney_Right	Fetal Kidney	UW.Fetal_Kidney_Right.ChromatinAccessibility.H-23435.DS15651.twopass.merge150.wgt10.zgt2.wig	cg00183647,cg00281977,cg00525496,cg00577109,cg00628211,cg00639837,cg00718414,cg01060059,cg01173912,cg01413582,cg01514538,cg01539474,cg01558401,cg01699584,cg01729020,cg01804345,cg02129245,cg02134248,cg02188185,cg02282892,cg02394686,cg02434736,cg02568716,cg02627531,cg02630888,cg02672936,cg02959108,cg03026929,cg03202897,cg03384175,cg03795903,cg03870261,cg03907016,cg03975755,cg04148458,cg04196143,cg0…	GSM665810	0.192
-2.69	0.00922	Fetal_Muscle_Arm	Fetal Muscle	UW.Fetal_Muscle_Arm.ChromatinAccessibility.H-24111.DS18473.twopass.merge150.wgt10.zgt2.wig	cg00183647,cg00281977,cg00460589,cg00577109,cg00934355,cg01060059,cg01173912,cg01413582,cg01539474,cg01558401,cg01699584,cg01729020,cg01804345,cg02188185,cg02282892,cg02394686,cg02627531,cg02630888,cg02672936,cg02959108,cg03026929,cg03202897,cg03384175,cg03795903,cg03870261,cg03936436,cg03975755,cg04142555,cg04148458,cg04196143,cg04626574,cg04674383,cg04902286,cg04916810,cg04930816,cg04940582,cg0…	GSM817184	0.192
-2.626	0.00944	CD34_Mobilised	Blood	UW.Mobilized_CD34_Primary_Cells.ChromatinAccessibility.RO_01527.DS11666.twopass.merge150.wgt10.zgt2.wig	cg00183647,cg00281977,cg00460589,cg00577109,cg01060059,cg01173912,cg01413582,cg01699584,cg01804345,cg02134248,cg02394686,cg02627531,cg02630888,cg02672936,cg03026929,cg03202897,cg03795903,cg03870261,cg03936436,cg03975755,cg04148458,cg04194073,cg04626574,cg04674383,cg04785083,cg04902286,cg04984575,cg05057057,cg05464302,cg05515034,cg05605299,cg05765371,cg06203102,cg06251016,cg06379589,cg06528267,cg0…	GSM493387	0.193
-2.664	0.00976	Fetal_Intestine_Small	Fetal Intestine, Small	UW.Fetal_Intestine_Small.ChromatinAccessibility.H-23604.DS16559.twopass.merge150.wgt10.zgt2.wig	cg00183647,cg00281977,cg00460589,cg00525496,cg00577109,cg01060059,cg01173912,cg01539474,cg01558401,cg01699584,cg01729020,cg01804345,cg02134248,cg02188185,cg02394686,cg02434736,cg02568716,cg02627531,cg02630888,cg02672936,cg03026929,cg03202897,cg03384175,cg03795903,cg03827720,cg03870261,cg03936436,cg03975755,cg04027045,cg04148458,cg04196143,cg04626574,cg04674383,cg04785083,cg04861904,cg04902286,cg0…	GSM665825	0.195
-2.476	0.00986	Fetal_Kidney	Fetal Kidney	UW.Fetal_Kidney.ChromatinAccessibility.H-23855.DS17522.twopass.merge150.wgt10.zgt2.wig	cg00183647,cg00281977,cg00419321,cg00525496,cg00577109,cg00696323,cg00934355,cg01060059,cg01173912,cg01514538,cg01539474,cg01558401,cg01699584,cg01729020,cg01804345,cg02134248,cg02282892,cg02394686,cg02434736,cg02568716,cg02627531,cg02630888,cg02672936,cg02959108,cg03026929,cg03202897,cg03384175,cg03795903,cg03870261,cg03907016,cg03975755,cg04027045,cg04142555,cg04148458,cg04386759,cg04626574,cg0…	GSM701515	0.195
-2.66	0.00987	Fetal_Muscle_Leg	Fetal Muscle	UW.Fetal_Muscle_Leg.ChromatinAccessibility.H-24218.DS19115.twopass.merge150.wgt10.zgt2.wig	cg00183647,cg00281977,cg00298951,cg00525496,cg00718414,cg00934355,cg01060059,cg01173912,cg01413582,cg01539474,cg01558401,cg01699584,cg01729020,cg01804345,cg02134248,cg02282892,cg02394686,cg02568716,cg02627531,cg02630888,cg02672936,cg02959108,cg03026929,cg03202897,cg03384175,cg03795903,cg03870261,cg03975755,cg03977831,cg04142555,cg04148458,cg04196143,cg04626574,cg04674383,cg04902286,cg04916810,cg0…	GSM817206	0.195
-2.71	0.0106	Fetal_Adrenal_Gland	Fetal Adrenal	UW.Fetal_Adrenal_Gland.ChromatinAccessibility.H-23769.DS17319.twopass.merge150.wgt10.zgt2.wig	cg00183647,cg00281977,cg00577109,cg01060059,cg01173912,cg01699584,cg01804345,cg01936707,cg02134248,cg02394686,cg02627531,cg02630888,cg02672936,cg03026929,cg03202897,cg03384175,cg03795903,cg03907016,cg03975755,cg04009429,cg04142555,cg04148458,cg04386759,cg04626574,cg04674383,cg04861904,cg04902286,cg04916810,cg04984575,cg05051328,cg05057057,cg05464302,cg05515034,cg05561696,cg05605299,cg05765371,cg0…	GSM817165	0.204
-2.591	0.0108	Fetal_Kidney_Right	Fetal Kidney	UW.Fetal_Kidney_Right.ChromatinAccessibility.H-23640.DS16801.twopass.merge150.wgt10.zgt2.wig	cg00183647,cg00281977,cg00460589,cg00525496,cg00577109,cg00628211,cg00696323,cg00818557,cg00934355,cg01060059,cg01173912,cg01514538,cg01539474,cg01558401,cg01699584,cg01729020,cg01804345,cg02129245,cg02134248,cg02282892,cg02357637,cg02394686,cg02434736,cg02568716,cg02627531,cg02630888,cg02672936,cg02959108,cg03026929,cg03202897,cg03384175,cg03795903,cg03870261,cg03907016,cg03975755,cg04027045,cg0…	GSM665833	0.204
-2.656	0.0107	Fetal_Lung_Left	Fetal Lung	UW.Fetal_Lung_Left.ChromatinAccessibility.H-23833.DS17464.twopass.merge150.wgt10.zgt2.wig	cg00183647,cg00281977,cg00298951,cg00525496,cg00577109,cg00696323,cg00818557,cg00934355,cg01060059,cg01173912,cg01413582,cg01514538,cg01539474,cg01558401,cg01699584,cg01729020,cg01804345,cg02134248,cg02188185,cg02282892,cg02357637,cg02394686,cg02568716,cg02627531,cg02630888,cg02672936,cg03026929,cg03202897,cg03384175,cg03567148,cg03795903,cg03870261,cg03975755,cg04027045,cg04142555,cg04148458,cg0…	GSM701512	0.204
-2.588	0.0108	Fetal_Muscle_Back	Fetal Muscle	UW.Fetal_Muscle_Back.ChromatinAccessibility.H-24111.DS18468.twopass.merge150.wgt10.zgt2.wig	cg00183647,cg00281977,cg00419321,cg00460589,cg00577109,cg00696323,cg00818557,cg00934355,cg01060059,cg01173912,cg01413582,cg01539474,cg01558401,cg01699584,cg01729020,cg01804345,cg02134248,cg02282892,cg02394686,cg02568716,cg02627531,cg02630888,cg02672936,cg02844611,cg02959108,cg03026929,cg03202897,cg03384175,cg03795903,cg03870261,cg03975755,cg03977831,cg04142555,cg04148458,cg04196143,cg04626574,cg0…	GSM817182	0.204
-2.557	0.0112	CD14	Blood	UW.CD14_Primary_Cells.ChromatinAccessibility.RO_01701.DS17889.twopass.merge150.wgt10.zgt2.wig	cg00183647,cg00281977,cg00460589,cg01173912,cg01413582,cg01804345,cg02134248,cg02394686,cg02627531,cg03026929,cg03567148,cg03795903,cg03975755,cg04194073,cg04626574,cg04902286,cg04984575,cg05057057,cg05464302,cg05515034,cg05605299,cg06379589,cg06564125,cg06679265,cg07504200,cg07766672,cg07886860,cg08210474,cg08604533,cg08706105,cg08729839,cg08870433,cg08934394,cg09093656,cg09971754,cg10634217,cg1…	GSM701541	0.207
-2.555	0.0112	CD34_Mobilised	Blood	UW.Mobilized_CD34_Primary_Cells.ChromatinAccessibility.RO_01517.DS14129.twopass.merge150.wgt10.zgt2.wig	cg00183647,cg00281977,cg00460589,cg00577109,cg00934355,cg01060059,cg01173912,cg01413582,cg01699584,cg01804345,cg02134248,cg02394686,cg02627531,cg02672936,cg02844611,cg03026929,cg03202897,cg03384175,cg03795903,cg03975755,cg04148458,cg04626574,cg04674383,cg04785083,cg04902286,cg04984575,cg05057057,cg05464302,cg05515034,cg05605299,cg05765371,cg06564125,cg06679265,cg07175977,cg07207726,cg07766672,cg0…	GSM595917	0.207
-2.586	0.0114	Fetal_Kidney	Fetal Kidney	UW.Fetal_Kidney.ChromatinAccessibility.H-23663.DS16837.twopass.merge150.wgt10.zgt2.wig	cg00183647,cg00281977,cg00460589,cg00577109,cg00628211,cg00885682,cg00934355,cg01060059,cg01173912,cg01413582,cg01514538,cg01539474,cg01558401,cg01699584,cg01729020,cg01804345,cg02134248,cg02282892,cg02394686,cg02568716,cg02627531,cg02630888,cg02672936,cg02959108,cg03026929,cg03202897,cg03384175,cg03795903,cg03870261,cg03907016,cg03975755,cg04142555,cg04148458,cg04194073,cg04196143,cg04386759,cg0…	GSM817159	0.207
-2.609	0.0113	Fetal_Muscle_Back	Fetal Muscle	UW.Fetal_Muscle_Back.ChromatinAccessibility.H-24005.DS18083.twopass.merge150.wgt10.zgt2.wig	cg00183647,cg00281977,cg00298951,cg00316420,cg00347882,cg00419321,cg00460589,cg00525496,cg00577109,cg00818557,cg00934355,cg01060059,cg01173912,cg01413582,cg01514538,cg01539474,cg01558401,cg01699584,cg01729020,cg01804345,cg02134248,cg02188185,cg02282892,cg02394686,cg02568716,cg02627531,cg02630888,cg02672936,cg02959108,cg03026929,cg03184424,cg03190433,cg03202897,cg03384175,cg03567148,cg03795903,cg0…	GSM774235	0.207
-2.568	0.0119	Fetal_Heart	Fetal Heart	UW.Fetal_Heart.ChromatinAccessibility.H-23604.DS16582.twopass.merge150.wgt10.zgt2.wig	cg00183647,cg00281977,cg00298951,cg00460589,cg00577109,cg00696323,cg00934355,cg01060059,cg01173912,cg01413582,cg01514538,cg01539474,cg01558401,cg01699584,cg01729020,cg01804345,cg02134248,cg02248235,cg02394686,cg02568716,cg02627531,cg02630888,cg02672936,cg02844611,cg03026929,cg03202897,cg03384175,cg03795903,cg03827720,cg03870261,cg03975755,cg03977831,cg04148458,cg04626574,cg04674383,cg04837309,cg0…	GSM665830	0.208
-2.531	0.0118	Fetal_Muscle_Back	Fetal Muscle	UW.Fetal_Muscle_Back.ChromatinAccessibility.H-24143.DS18842.twopass.merge150.wgt10.zgt2.wig	cg00183647,cg00281977,cg00298951,cg00347882,cg00577109,cg00934355,cg01060059,cg01173912,cg01413582,cg01539474,cg01558401,cg01699584,cg01729020,cg01804345,cg02134248,cg02188185,cg02282892,cg02394686,cg02568716,cg02627531,cg02630888,cg02672936,cg02959108,cg03026929,cg03202897,cg03384175,cg03795903,cg03870261,cg03975755,cg03977831,cg04148458,cg04626574,cg04674383,cg04902286,cg04916810,cg04984575,cg0…	GSM817200	0.208
-2.681	0.0115	Fetal_Muscle_Trunk	Fetal Muscle	UW.Fetal_Muscle_Trunk.ChromatinAccessibility.H-24409.DS20242.twopass.merge150.wgt10.zgt2.wig	cg00183647,cg00281977,cg00316420,cg00460589,cg00577109,cg00696323,cg00718414,cg00934355,cg01060059,cg01173912,cg01413582,cg01514538,cg01539474,cg01558401,cg01699584,cg01729020,cg01804345,cg02134248,cg02282892,cg02394686,cg02568716,cg02627531,cg02630888,cg02672936,cg02844611,cg02959108,cg03026929,cg03202897,cg03384175,cg03567148,cg03795903,cg03870261,cg03936436,cg03975755,cg03977831,cg04142555,cg0…	GSM878654	0.208
-2.652	0.0118	Fetal_Spinal_Cord	Fetal Spinal Cord	UW.Fetal_Spinal_Cord.ChromatinAccessibility.H-24409.DS20351.twopass.merge150.wgt10.zgt2.wig	cg00183647,cg00281977,cg00472879,cg00525496,cg00577109,cg00696323,cg00718414,cg00885682,cg00934355,cg01060059,cg01173912,cg01413582,cg01514538,cg01539474,cg01558401,cg01699584,cg01729020,cg01804345,cg02134248,cg02188185,cg02282892,cg02394686,cg02627531,cg02630888,cg02672936,cg02959108,cg03026929,cg03202897,cg03384175,cg03402698,cg03795903,cg03870261,cg03975755,cg04142555,cg04148458,cg04196143,cg0…	GSM878661	0.208
-2.576	0.0122	Fetal_Brain	Fetal Brain	UW.Fetal_Brain.ChromatinAccessibility.H-22510.DS11877.twopass.merge150.wgt10.zgt2.wig	cg00183647,cg00577109,cg00696323,cg01060059,cg01173912,cg01699584,cg01729020,cg01804345,cg02134248,cg02394686,cg02627531,cg02630888,cg02672936,cg03026929,cg03202897,cg03384175,cg03402698,cg03795903,cg03975755,cg04142555,cg04148458,cg04196143,cg04626574,cg04837309,cg04902286,cg04916810,cg04940582,cg04984575,cg05303690,cg05459650,cg05464302,cg05515034,cg05561696,cg05605299,cg05765371,cg06203102,cg0…	GSM595913	0.209
-2.536	0.0123	Fetal_Intestine_Large	Fetal Intestine, Large	UW.Fetal_Intestine_Large.ChromatinAccessibility.H-23604.DS16563.twopass.merge150.wgt10.zgt2.wig	cg00183647,cg00281977,cg00577109,cg01060059,cg01173912,cg01413582,cg01539474,cg01558401,cg01699584,cg01729020,cg01804345,cg02134248,cg02188185,cg02282892,cg02394686,cg02434736,cg02568716,cg02627531,cg02630888,cg02672936,cg03026929,cg03202897,cg03384175,cg03795903,cg03827720,cg03870261,cg03975755,cg04027045,cg04148458,cg04626574,cg04674383,cg04902286,cg04916810,cg04984575,cg05057057,cg05328894,cg0…	GSM665826	0.209
-2.527	0.0122	Fetal_Intestine_Small	Fetal Intestine, Small	UW.Fetal_Intestine_Small.ChromatinAccessibility.H-23663.DS16822.twopass.merge150.wgt10.zgt2.wig	cg00183647,cg00281977,cg00298951,cg00577109,cg01060059,cg01173912,cg01413582,cg01539474,cg01558401,cg01699584,cg01729020,cg01804345,cg02134248,cg02188185,cg02394686,cg02434736,cg02568716,cg02627531,cg02630888,cg02672936,cg03026929,cg03202897,cg03384175,cg03567148,cg03795903,cg03827720,cg03870261,cg03975755,cg04009429,cg04027045,cg04148458,cg04626574,cg04674383,cg04861904,cg04902286,cg04984575,cg0…	GSM665835	0.209
-2.64	0.0123	Fetal_Muscle_Trunk	Fetal Muscle	UW.Fetal_Muscle_Trunk.ChromatinAccessibility.H-24507.DS20544.twopass.merge150.wgt10.zgt2.wig	cg00183647,cg00281977,cg00525496,cg00577109,cg00818557,cg00934355,cg01060059,cg01173912,cg01413582,cg01539474,cg01558401,cg01699584,cg01729020,cg01804345,cg02134248,cg02282892,cg02394686,cg02568716,cg02627531,cg02630888,cg02672936,cg02959108,cg03026929,cg03202897,cg03384175,cg03795903,cg03870261,cg03975755,cg03977831,cg04142555,cg04148458,cg04194073,cg04196143,cg04626574,cg04674383,cg04902286,cg0…	GSM878664	0.209
-2.514	0.0129	Fetal_Heart	Fetal Heart	UW.Fetal_Heart.ChromatinAccessibility.H-22727.DS12810.twopass.merge150.wgt10.zgt2.wig	cg00183647,cg00281977,cg00460589,cg00577109,cg00639837,cg00696323,cg00718414,cg01060059,cg01173912,cg01413582,cg01514538,cg01539474,cg01558401,cg01699584,cg01729020,cg01804345,cg02134248,cg02248235,cg02394686,cg02474567,cg02568716,cg02627531,cg02630888,cg02672936,cg03026929,cg03202897,cg03384175,cg03795903,cg03870261,cg03975755,cg03977831,cg04148458,cg04626574,cg04674383,cg04902286,cg04916810,cg0…	GSM530661	0.214
-2.563	0.0128	Fetal_Thymus	Fetal Thymus	UW.Fetal_Thymus.ChromatinAccessibility.H-23833.DS17474.twopass.merge150.wgt10.zgt2.wig	cg00183647,cg00281977,cg00460589,cg00525496,cg00577109,cg01060059,cg01173912,cg01413582,cg01539474,cg01699584,cg01804345,cg01974180,cg02091951,cg02134248,cg02188185,cg02394686,cg02627531,cg02630888,cg02672936,cg02844611,cg03026929,cg03202897,cg03384175,cg03795903,cg03975755,cg04148458,cg04194073,cg04386759,cg04626574,cg04674383,cg04716447,cg04785083,cg04902286,cg04916810,cg04984575,cg05051328,cg0…	GSM701513	0.214
-2.487	0.0142	Fetal_Brain	Fetal Brain	UW.Fetal_Brain.ChromatinAccessibility.H-23284.DS14803.twopass.merge150.wgt10.zgt2.wig	cg00183647,cg00525496,cg00577109,cg00696323,cg01060059,cg01173912,cg01699584,cg01804345,cg02134248,cg02394686,cg02627531,cg02630888,cg02959108,cg03026929,cg03202897,cg03384175,cg03402698,cg03795903,cg03870261,cg03975755,cg04142555,cg04148458,cg04194073,cg04626574,cg04674383,cg04716447,cg04861904,cg04902286,cg04940582,cg04984575,cg05303690,cg05464302,cg05515034,cg05605299,cg05765371,cg06383163,cg0…	GSM595926	0.22
-2.467	0.0139	Fetal_Brain	Fetal Brain	UW.Fetal_Brain.ChromatinAccessibility.H-23284.DS14815.twopass.merge150.wgt10.zgt2.wig	cg00183647,cg00419321,cg00577109,cg00696323,cg00934355,cg01060059,cg01173912,cg01514538,cg01699584,cg01804345,cg02134248,cg02282892,cg02394686,cg02627531,cg02630888,cg03026929,cg03202897,cg03384175,cg03402698,cg03795903,cg03975755,cg04148458,cg04626574,cg04674383,cg04902286,cg04916810,cg04940582,cg04984575,cg05303690,cg05464302,cg05515034,cg05605299,cg05765371,cg06383163,cg06528267,cg06564125,cg0…	GSM595928	0.22
-2.519	0.0139	Fetal_Lung_Left	Fetal Lung	UW.Fetal_Lung_Left.ChromatinAccessibility.H-23640.DS18170.twopass.merge150.wgt10.zgt2.wig	cg00126946,cg00183647,cg00281977,cg00298951,cg00316420,cg00460589,cg00577109,cg00696323,cg00818557,cg00934355,cg01060059,cg01173912,cg01413582,cg01514538,cg01539474,cg01558401,cg01699584,cg01729020,cg01804345,cg02134248,cg02282892,cg02394686,cg02568716,cg02627531,cg02630888,cg02672936,cg02844611,cg02959108,cg03026929,cg03202897,cg03384175,cg03795903,cg03870261,cg03907016,cg03975755,cg04027045,cg0…	GSM774237	0.22
-2.588	0.0139	Fetal_Lung_Left	Fetal Lung	UW.Fetal_Lung_Left.ChromatinAccessibility.H-23744.DS17105.twopass.merge150.wgt10.zgt2.wig	cg00126946,cg00183647,cg00281977,cg00298951,cg00577109,cg00696323,cg00818557,cg00934355,cg01060059,cg01173912,cg01413582,cg01514538,cg01539474,cg01558401,cg01699584,cg01729020,cg01804345,cg02134248,cg02188185,cg02282892,cg02394686,cg02568716,cg02627531,cg02630888,cg02672936,cg03026929,cg03202897,cg03384175,cg03795903,cg03870261,cg03975755,cg04027045,cg04142555,cg04148458,cg04194073,cg04196143,cg0…	GSM774207	0.22
-2.604	0.0133	Fetal_Lung	Fetal Lung	UW.Fetal_Lung.ChromatinAccessibility.H-23284.DS14809.twopass.merge150.wgt10.zgt2.wig	cg00183647,cg00281977,cg00298951,cg00577109,cg00696323,cg00718414,cg01060059,cg01173912,cg01539474,cg01558401,cg01699584,cg01804345,cg02134248,cg02394686,cg02568716,cg02627531,cg02630888,cg02672936,cg03026929,cg03202897,cg03384175,cg03795903,cg03870261,cg03975755,cg04027045,cg04148458,cg04626574,cg04902286,cg04916810,cg04984575,cg05051328,cg05303690,cg05515034,cg05561696,cg05605299,cg05765371,cg0…	GSM595927	0.22
-2.516	0.0139	Fetal_Muscle_Arm	Fetal Muscle	UW.Fetal_Muscle_Arm.ChromatinAccessibility.H-24078.DS18379.twopass.merge150.wgt10.zgt2.wig	cg00183647,cg00281977,cg00525496,cg00577109,cg00696323,cg01060059,cg01173912,cg01413582,cg01539474,cg01558401,cg01699584,cg01729020,cg01804345,cg02134248,cg02282892,cg02394686,cg02627531,cg02630888,cg02672936,cg02959108,cg03026929,cg03202897,cg03384175,cg03695162,cg03795903,cg03870261,cg03975755,cg03977831,cg04142555,cg04148458,cg04196143,cg04626574,cg04674383,cg04902286,cg04916810,cg04940582,cg0…	GSM878610	0.22
-2.517	0.0141	Fetal_Muscle_Back	Fetal Muscle	UW.Fetal_Muscle_Back.ChromatinAccessibility.H-23964.DS17850.twopass.merge150.wgt10.zgt2.wig	cg00183647,cg00281977,cg00460589,cg00577109,cg00934355,cg01060059,cg01173912,cg01413582,cg01539474,cg01558401,cg01699584,cg01729020,cg01804345,cg02134248,cg02282892,cg02357637,cg02394686,cg02568716,cg02627531,cg02630888,cg02672936,cg02959108,cg03026929,cg03202897,cg03384175,cg03795903,cg03870261,cg03975755,cg03977831,cg04009429,cg04148458,cg04494197,cg04626574,cg04902286,cg04916810,cg04940582,cg0…	GSM701536	0.22
-2.572	0.0137	Fetal_Stomach	Fetal Stomach	UW.Fetal_Stomach.ChromatinAccessibility.H-24005.DS17963.twopass.merge150.wgt10.zgt2.wig	cg00183647,cg00281977,cg00460589,cg00525496,cg00577109,cg00696323,cg00934355,cg01060059,cg01173912,cg01413582,cg01514538,cg01539474,cg01558401,cg01699584,cg01729020,cg01804345,cg01974180,cg02134248,cg02188185,cg02282892,cg02394686,cg02434736,cg02568716,cg02627531,cg02630888,cg02672936,cg03026929,cg03202897,cg03384175,cg03795903,cg03870261,cg03907016,cg03936436,cg03975755,cg04027045,cg04148458,cg0…	GSM774232	0.22
-2.494	0.0143	Fetal_Muscle_Arm	Fetal Muscle	UW.Fetal_Muscle_Arm.ChromatinAccessibility.H-24259.DS19295.twopass.merge150.wgt10.zgt2.wig	cg00183647,cg00281977,cg00298951,cg00696323,cg00934355,cg01060059,cg01173912,cg01390061,cg01413582,cg01539474,cg01558401,cg01699584,cg01729020,cg01804345,cg02134248,cg02188185,cg02282892,cg02394686,cg02568716,cg02627531,cg02630888,cg02672936,cg02959108,cg03026929,cg03202897,cg03349950,cg03384175,cg03795903,cg03870261,cg03975755,cg03977831,cg04142555,cg04148458,cg04194073,cg04196143,cg04626574,cg0…	GSM817214	0.221
-2.503	0.0146	Mesenchymal_Stem_Cells	ES Cell	UW.H1_Derived_Mesenchymal_Stem_Cells.ChromatinAccessibility.DS21042.twopass.merge150.wgt10.zgt2.wig	cg00183647,cg00718414,cg01060059,cg01173912,cg01413582,cg01539474,cg01558401,cg01699584,cg01729020,cg01804345,cg02134248,cg02306654,cg02394686,cg02434736,cg02627531,cg02630888,cg02672936,cg03026929,cg03202897,cg03384175,cg03795903,cg03827720,cg03975755,cg03977831,cg04011497,cg04027045,cg04148458,cg04626574,cg04674383,cg04861904,cg04902286,cg04916810,cg04930816,cg04984575,cg05057057,cg05303690,cg0…	GSM906381	0.223
-2.47	0.0149	Fetal_Brain	Fetal Brain	UW.Fetal_Brain.ChromatinAccessibility.H-24279.DS20221.twopass.merge150.wgt10.zgt2.wig	cg00065088,cg00183647,cg00316420,cg00577109,cg00696323,cg00718414,cg00934355,cg01060059,cg01173912,cg01514538,cg01699584,cg01729020,cg01804345,cg02134248,cg02394686,cg02627531,cg02630888,cg02672936,cg02959108,cg02992296,cg03026929,cg03202897,cg03384175,cg03402698,cg03795903,cg03870261,cg03975755,cg04142555,cg04148458,cg04194073,cg04196143,cg04626574,cg04674383,cg04837309,cg04861904,cg04902286,cg0…	GSM878650	0.226
-2.459	0.0151	Fetal_Intestine_Large	Fetal Intestine, Large	UW.Fetal_Intestine_Large.ChromatinAccessibility.H-23769.DS17313.twopass.merge150.wgt10.zgt2.wig	cg00183647,cg00281977,cg00577109,cg01060059,cg01173912,cg01514538,cg01539474,cg01558401,cg01699584,cg01729020,cg01804345,cg02134248,cg02188185,cg02394686,cg02434736,cg02627531,cg02630888,cg02672936,cg02844611,cg03026929,cg03202897,cg03384175,cg03795903,cg03827720,cg03870261,cg04027045,cg04142555,cg04148458,cg04626574,cg04674383,cg04861904,cg04902286,cg04916810,cg04930816,cg04940582,cg04984575,cg0…	GSM701495	0.227
-2.421	0.0164	Fetal_Adrenal_Gland	Fetal Adrenal	UW.Fetal_Adrenal_Gland.ChromatinAccessibility.H-24409.DS20343.twopass.merge150.wgt10.zgt2.wig	cg00183647,cg00281977,cg00577109,cg01060059,cg01173912,cg01558401,cg01699584,cg01804345,cg02134248,cg02266055,cg02394686,cg02568716,cg02627531,cg02630888,cg02672936,cg03026929,cg03202897,cg03384175,cg03795903,cg03975755,cg04009429,cg04142555,cg04148458,cg04626574,cg04674383,cg04861904,cg04902286,cg04916810,cg04930816,cg04984575,cg05051328,cg05328894,cg05515034,cg05561696,cg05605299,cg05765371,cg0…	GSM878658	0.232
-2.449	0.0159	Fetal_Brain	Fetal Brain	UW.Fetal_Brain.ChromatinAccessibility.H-24381.DS20231.twopass.merge150.wgt10.zgt2.wig	cg00183647,cg00460589,cg00577109,cg00696323,cg00718414,cg00934355,cg01060059,cg01173912,cg01514538,cg01699584,cg01804345,cg01936707,cg02134248,cg02248235,cg02394686,cg02627531,cg02630888,cg02672936,cg03026929,cg03202897,cg03384175,cg03402698,cg03795903,cg03870261,cg03936436,cg03975755,cg04142555,cg04148458,cg04194073,cg04196143,cg04626574,cg04674383,cg04837309,cg04861904,cg04902286,cg04916810,cg0…	GSM878652	0.232
-2.468	0.016	Fetal_Heart	Fetal Heart	UW.Fetal_Heart.ChromatinAccessibility.H-23524.DS16146.twopass.merge150.wgt10.zgt2.wig	cg00183647,cg00281977,cg00298951,cg00577109,cg00639837,cg00696323,cg00934355,cg01060059,cg01173912,cg01514538,cg01539474,cg01558401,cg01699584,cg01729020,cg01804345,cg02134248,cg02188185,cg02357637,cg02394686,cg02434736,cg02568716,cg02627531,cg02630888,cg02672936,cg02844611,cg03026929,cg03202897,cg03384175,cg03795903,cg03827720,cg03975755,cg03977831,cg04148458,cg04196143,cg04626574,cg04674383,cg0…	GSM665817	0.232
-2.457	0.0165	Fetal_Kidney_Left	Fetal Kidney	UW.Fetal_Kidney_Left.ChromatinAccessibility.H-24089.DS18466.twopass.merge150.wgt10.zgt2.wig	cg00183647,cg00281977,cg00460589,cg00525496,cg00577109,cg00934355,cg01060059,cg01173912,cg01413582,cg01514538,cg01539474,cg01558401,cg01699584,cg01729020,cg01804345,cg02134248,cg02188185,cg02282892,cg02357637,cg02394686,cg02568716,cg02627531,cg02630888,cg02672936,cg02959108,cg03026929,cg03202897,cg03384175,cg03795903,cg03870261,cg03907016,cg03975755,cg04027045,cg04142555,cg04148458,cg04194073,cg0…	GSM817181	0.232
-2.359	0.0164	Fetal_Muscle_Arm	Fetal Muscle	UW.Fetal_Muscle_Arm.ChromatinAccessibility.H-23964.DS17848.twopass.merge150.wgt10.zgt2.wig	cg00183647,cg00281977,cg00577109,cg00696323,cg01060059,cg01173912,cg01413582,cg01539474,cg01558401,cg01699584,cg01729020,cg01804345,cg02134248,cg02242989,cg02282892,cg02394686,cg02568716,cg02627531,cg02630888,cg02672936,cg02959108,cg03026929,cg03202897,cg03384175,cg03795903,cg03870261,cg03975755,cg04148458,cg04626574,cg04674383,cg04902286,cg04916810,cg04940582,cg04979216,cg04984575,cg04989813,cg0…	GSM701535	0.232
-2.384	0.0161	Fetal_Muscle_Back	Fetal Muscle	UW.Fetal_Muscle_Back.ChromatinAccessibility.H-23914.DS17767.twopass.merge150.wgt10.zgt2.wig	cg00183647,cg00281977,cg00298951,cg00460589,cg00577109,cg00696323,cg00818557,cg00934355,cg01060059,cg01173912,cg01381498,cg01413582,cg01514538,cg01539474,cg01558401,cg01699584,cg01729020,cg01804345,cg02134248,cg02188185,cg02282892,cg02357637,cg02394686,cg02568716,cg02627531,cg02630888,cg02672936,cg02959108,cg03026929,cg03184424,cg03202897,cg03384175,cg03795903,cg03870261,cg03975755,cg04011497,cg0…	GSM774224	0.232
-2.487	0.0158	Fetal_Muscle_Leg	Fetal Muscle	UW.Fetal_Muscle_Leg.ChromatinAccessibility.H-24143.DS18844.twopass.merge150.wgt10.zgt2.wig	cg00183647,cg00281977,cg00460589,cg01060059,cg01173912,cg01413582,cg01539474,cg01558401,cg01699584,cg01729020,cg01804345,cg02134248,cg02282892,cg02357637,cg02394686,cg02568716,cg02627531,cg02630888,cg02672936,cg02959108,cg03026929,cg03202897,cg03384175,cg03795903,cg03870261,cg03975755,cg03977831,cg04027045,cg04142555,cg04148458,cg04626574,cg04674383,cg04902286,cg04916810,cg04979216,cg04984575,cg0…	GSM817201	0.232
-2.482	0.0164	Fetal_Renal_Pelvis	Fetal Renal Pelvis	UW.Fetal_Renal_Pelvis.ChromatinAccessibility.H-23833.DS17451.twopass.merge150.wgt10.zgt2.wig	cg00183647,cg00281977,cg00525496,cg00577109,cg00639837,cg01060059,cg01173912,cg01413582,cg01514538,cg01539474,cg01558401,cg01699584,cg01729020,cg01804345,cg02134248,cg02188185,cg02282892,cg02394686,cg02568716,cg02627531,cg02630888,cg02672936,cg02959108,cg03026929,cg03049767,cg03202897,cg03384175,cg03795903,cg03870261,cg03975755,cg04027045,cg04142555,cg04148458,cg04194073,cg04196143,cg04386759,cg0…	GSM701510	0.232
-2.429	0.0172	Fetal_Kidney	Fetal Kidney	UW.Fetal_Kidney.ChromatinAccessibility.H-24507.DS20564.twopass.merge150.wgt10.zgt2.wig	cg00183647,cg00281977,cg00525496,cg00577109,cg00639837,cg00934355,cg01060059,cg01173912,cg01413582,cg01514538,cg01539474,cg01558401,cg01699584,cg01729020,cg01804345,cg02134248,cg02394686,cg02568716,cg02627531,cg02630888,cg02672936,cg03026929,cg03202897,cg03384175,cg03795903,cg03870261,cg03975755,cg04142555,cg04148458,cg04194073,cg04386759,cg04626574,cg04654220,cg04674383,cg04902286,cg04916810,cg0…	GSM878666	0.242
-2.52	0.0175	CD19	Blood	UW.CD19_Primary_Cells.ChromatinAccessibility.RO_01679.DS17186.twopass.merge150.wgt10.zgt2.wig	cg00065088,cg00183647,cg00281977,cg00460589,cg00577109,cg00934355,cg01060059,cg01173912,cg01413582,cg01646718,cg01699584,cg01804345,cg02134248,cg02188185,cg02394686,cg02627531,cg02630888,cg02672936,cg02844611,cg03026929,cg03202897,cg03384175,cg03795903,cg03870261,cg03907016,cg03975755,cg04148458,cg04194073,cg04626574,cg04674383,cg04716447,cg04785083,cg04902286,cg04984575,cg05051328,cg05057057,cg0…	GSM701492	0.244
-2.408	0.0183	Fetal_Muscle_Leg	Fetal Muscle	UW.Fetal_Muscle_Leg.ChromatinAccessibility.H-24244.DS19272.twopass.merge150.wgt10.zgt2.wig	cg00183647,cg00281977,cg00316420,cg00525496,cg00577109,cg00696323,cg00718414,cg00818557,cg00934355,cg01060059,cg01173912,cg01413582,cg01539474,cg01558401,cg01699584,cg01729020,cg01804345,cg02134248,cg02282892,cg02394686,cg02566157,cg02568716,cg02627531,cg02630888,cg02672936,cg02959108,cg03026929,cg03202897,cg03384175,cg03795903,cg03870261,cg03975755,cg04142555,cg04148458,cg04194073,cg04196143,cg0…	GSM878626	0.253
-2.387	0.019	Fetal_Heart	Fetal Heart	UW.Fetal_Heart.ChromatinAccessibility.H-23617.DS16621.twopass.merge150.wgt10.zgt2.wig	cg00183647,cg00460589,cg00472879,cg00577109,cg00696323,cg00718414,cg01060059,cg01173912,cg01413582,cg01514538,cg01539474,cg01699584,cg01729020,cg01804345,cg02134248,cg02248235,cg02282892,cg02394686,cg02568716,cg02627531,cg02630888,cg02672936,cg02844611,cg03026929,cg03202897,cg03384175,cg03795903,cg03827720,cg03870261,cg03975755,cg04148458,cg04626574,cg04674383,cg04902286,cg04916810,cg04930816,cg0…	GSM665831	0.256
-2.431	0.0191	Fetal_Lung_Right	Fetal Lung	UW.Fetal_Lung_Right.ChromatinAccessibility.H-23758.DS17162.twopass.merge150.wgt10.zgt2.wig	cg00183647,cg00281977,cg00298951,cg00525496,cg00577109,cg00696323,cg00934355,cg01060059,cg01173912,cg01413582,cg01514538,cg01539474,cg01558401,cg01699584,cg01729020,cg01804345,cg02134248,cg02188185,cg02282892,cg02394686,cg02512764,cg02568716,cg02627531,cg02630888,cg02672936,cg03026929,cg03202897,cg03384175,cg03567148,cg03795903,cg03870261,cg03975755,cg04027045,cg04142555,cg04148458,cg04194073,cg0…	GSM817164	0.256
-2.342	0.0189	Fetal_Muscle_Back	Fetal Muscle	UW.Fetal_Muscle_Back.ChromatinAccessibility.H-24297.DS19648.twopass.merge150.wgt10.zgt2.wig	cg00183647,cg00281977,cg00298951,cg00577109,cg00639837,cg00934355,cg01060059,cg01173912,cg01413582,cg01539474,cg01558401,cg01699584,cg01729020,cg01804345,cg02134248,cg02188185,cg02282892,cg02394686,cg02568716,cg02627531,cg02630888,cg02672936,cg02959108,cg03026929,cg03202897,cg03384175,cg03795903,cg03827720,cg03870261,cg03975755,cg03977831,cg04142555,cg04148458,cg04196143,cg04626574,cg04674383,cg0…	GSM878639	0.256
-2.48	0.0188	Fetal_Stomach	Fetal Stomach	UW.Fetal_Stomach.ChromatinAccessibility.H-24401.DS20349.twopass.merge150.wgt10.zgt2.wig	cg00183647,cg00281977,cg00298951,cg00316420,cg00460589,cg00472879,cg00577109,cg00639837,cg00934355,cg01060059,cg01173912,cg01413582,cg01514538,cg01539474,cg01558401,cg01699584,cg01729020,cg01804345,cg02129245,cg02134248,cg02188185,cg02394686,cg02568716,cg02627531,cg02630888,cg02672936,cg03026929,cg03202897,cg03384175,cg03795903,cg03870261,cg03907016,cg03975755,cg03977831,cg04009429,cg04027045,cg0…	GSM878660	0.256
-2.405	0.0197	iPS_DF_19.11	IPS cell	UW.iPS_DF_19.11.ChromatinAccessibility.DS15153.twopass.merge150.wgt10.zgt2.wig	cg00183647,cg00281977,cg00577109,cg00670060,cg01060059,cg01173912,cg01514538,cg01699584,cg01729020,cg01804345,cg01936707,cg02129245,cg02134248,cg02357637,cg02394686,cg02627531,cg02630888,cg02672936,cg02959108,cg03026929,cg03202897,cg03384175,cg03795903,cg03870261,cg03907016,cg03975755,cg04148458,cg04196143,cg04385220,cg04494197,cg04626574,cg04674383,cg04861904,cg04902286,cg04916810,cg04984575,cg0…	GSM665801	0.262
-2.448	0.0199	Fetal_Intestine_Small	Fetal Intestine, Small	UW.Fetal_Intestine_Small.ChromatinAccessibility.H-23724.DS16975.twopass.merge150.wgt10.zgt2.wig	cg00183647,cg00281977,cg00525496,cg00577109,cg00639837,cg00696323,cg00718414,cg00885682,cg01060059,cg01173912,cg01413582,cg01514538,cg01539474,cg01558401,cg01699584,cg01729020,cg01804345,cg02129245,cg02134248,cg02394686,cg02434736,cg02627531,cg02630888,cg02672936,cg02844611,cg03026929,cg03202897,cg03384175,cg03795903,cg03827720,cg03870261,cg03907016,cg03975755,cg04009429,cg04027045,cg04142555,cg0…	GSM817161	0.263
-2.373	0.0211	Fetal_Intestine_Large	Fetal Intestine, Large	UW.Fetal_Intestine_Large.ChromatinAccessibility.H-23500.DS16027.twopass.merge150.wgt10.zgt2.wig	cg00183647,cg00281977,cg00419321,cg00577109,cg00696323,cg01060059,cg01173912,cg01413582,cg01514538,cg01539474,cg01558401,cg01699584,cg01729020,cg01804345,cg02134248,cg02306654,cg02394686,cg02627531,cg02630888,cg02672936,cg03026929,cg03184424,cg03202897,cg03384175,cg03795903,cg03870261,cg03975755,cg04011497,cg04027045,cg04142555,cg04148458,cg04196143,cg04322210,cg04626574,cg04674383,cg04902286,cg0…	GSM665815	0.273
-2.351	0.0211	Fetal_Lung_Right	Fetal Lung	UW.Fetal_Lung_Right.ChromatinAccessibility.H-24005.DS17954.twopass.merge150.wgt10.zgt2.wig	cg00183647,cg00281977,cg00298951,cg00316420,cg00525496,cg00577109,cg00696323,cg00818557,cg00885682,cg00934355,cg01060059,cg01173912,cg01413582,cg01514538,cg01539474,cg01558401,cg01699584,cg01729020,cg01804345,cg02134248,cg02188185,cg02282892,cg02394686,cg02568716,cg02627531,cg02630888,cg02672936,cg02844611,cg03026929,cg03202897,cg03384175,cg03567148,cg03795903,cg03870261,cg03907016,cg03936436,cg0…	GSM774231	0.273
-2.372	0.0209	Fetal_Renal_Cortex_Left	Fetal Renal Cortex	UW.Fetal_Renal_Cortex_Left.ChromatinAccessibility.H-23871.DS17550.twopass.merge150.wgt10.zgt2.wig	cg00183647,cg00281977,cg00298951,cg00525496,cg00577109,cg00696323,cg00818557,cg00885682,cg00934355,cg01060059,cg01173912,cg01514538,cg01539474,cg01558401,cg01699584,cg01729020,cg01804345,cg02134248,cg02242989,cg02282892,cg02394686,cg02568716,cg02627531,cg02630888,cg02672936,cg02844611,cg02959108,cg03026929,cg03202897,cg03384175,cg03795903,cg03870261,cg03907016,cg03975755,cg04142555,cg04148458,cg0…	GSM701519	0.273
-2.22	0.0217	CD8	Blood	UW.CD8_Primary_Cells.ChromatinAccessibility.RO_01689.DS17332.twopass.merge150.wgt10.zgt2.wig	cg00183647,cg00281977,cg00460589,cg01060059,cg01173912,cg01413582,cg01646718,cg01699584,cg01804345,cg02134248,cg02188185,cg02394686,cg02627531,cg02630888,cg02672936,cg02844611,cg03026929,cg03202897,cg03384175,cg03795903,cg03975755,cg04148458,cg04194073,cg04626574,cg04674383,cg04716447,cg04785083,cg04902286,cg04984575,cg05051328,cg05057057,cg05515034,cg05605299,cg05765371,cg05906502,cg06013769,cg0…	GSM701499	0.279
-2.211	0.0233	Fetal_Heart	Fetal Heart	UW.Fetal_Heart.ChromatinAccessibility.H-23468.DS15839.twopass.merge150.wgt10.zgt2.wig	cg00126946,cg00183647,cg00281977,cg00525496,cg00577109,cg00639837,cg00696323,cg00934355,cg01060059,cg01173912,cg01413582,cg01514538,cg01539474,cg01699584,cg01729020,cg01804345,cg02134248,cg02188185,cg02248235,cg02282892,cg02394686,cg02568716,cg02627531,cg02630888,cg02672936,cg03026929,cg03184424,cg03202897,cg03384175,cg03795903,cg03870261,cg03975755,cg04142555,cg04148458,cg04196143,cg04626574,cg0…	GSM665811	0.294
-2.332	0.0233	Fetal_Renal_Cortex_Right	Fetal Renal Cortex	UW.Fetal_Renal_Cortex_Right.ChromatinAccessibility.H-24169.DS18928.twopass.merge150.wgt10.zgt2.wig	cg00183647,cg00281977,cg00577109,cg00628211,cg00696323,cg00934355,cg01060059,cg01173912,cg01413582,cg01514538,cg01539474,cg01558401,cg01699584,cg01729020,cg01804345,cg02134248,cg02188185,cg02282892,cg02394686,cg02568716,cg02627531,cg02630888,cg02672936,cg02844611,cg02959108,cg03026929,cg03202897,cg03384175,cg03795903,cg03907016,cg03975755,cg04027045,cg04142555,cg04148458,cg04194073,cg04196143,cg0…	GSM817202	0.294
-2.314	0.0232	Penis_Foreskin_Fibroblast	Fibroblast	UW.Penis_Foreskin_Fibroblast_Primary_Cells.ChromatinAccessibility.skin01.DS18229.twopass.merge150.wgt10.zgt2.wig	cg00183647,cg00281977,cg00577109,cg00696323,cg00885682,cg01060059,cg01173912,cg01413582,cg01558401,cg01699584,cg01729020,cg01804345,cg02134248,cg02394686,cg02434736,cg02627531,cg02630888,cg02672936,cg03026929,cg03202897,cg03384175,cg03795903,cg03827720,cg03870261,cg03975755,cg03977831,cg04027045,cg04142555,cg04148458,cg04626574,cg04674383,cg04861904,cg04902286,cg04916810,cg04984575,cg05051328,cg0…	GSM774241	0.294
-2.188	0.024	Fetal_Thymus	Fetal Thymus	UW.Fetal_Thymus.ChromatinAccessibility.H-24409.DS20341.twopass.merge150.wgt10.zgt2.wig	cg00183647,cg00281977,cg00460589,cg00577109,cg01060059,cg01173912,cg01413582,cg01514538,cg01539474,cg01699584,cg01804345,cg01974180,cg02134248,cg02188185,cg02394686,cg02512764,cg02627531,cg02630888,cg02672936,cg02844611,cg03026929,cg03202897,cg03384175,cg03795903,cg03870261,cg03975755,cg04148458,cg04626574,cg04674383,cg04716447,cg04785083,cg04902286,cg04916810,cg04984575,cg05051328,cg05057057,cg0…	GSM878657	0.3
-2.329	0.0253	CD34_Mobilised	Blood	UW.Mobilized_CD34_Primary_Cells.ChromatinAccessibility.RO_01480.DS12771.twopass.merge150.wgt10.zgt2.wig	cg00183647,cg00281977,cg00460589,cg00577109,cg00934355,cg01060059,cg01173912,cg01413582,cg01539474,cg01699584,cg01804345,cg02134248,cg02188185,cg02394686,cg02627531,cg02630888,cg02672936,cg02844611,cg03026929,cg03202897,cg03384175,cg03795903,cg03870261,cg03907016,cg03975755,cg04148458,cg04194073,cg04626574,cg04674383,cg04785083,cg04861904,cg04902286,cg04916810,cg04984575,cg05051328,cg05057057,cg0…	GSM530658	0.313
-2.412	0.0253	CD34_Mobilised	Blood	UW.Mobilized_CD34_Primary_Cells.ChromatinAccessibility.RO_01492.DS12774.twopass.merge150.wgt10.zgt2.wig	cg00183647,cg00281977,cg00460589,cg00577109,cg01060059,cg01173912,cg01413582,cg01539474,cg01699584,cg01804345,cg02134248,cg02188185,cg02394686,cg02627531,cg02630888,cg02672936,cg02844611,cg03026929,cg03202897,cg03384175,cg03402698,cg03795903,cg03870261,cg03907016,cg03975755,cg04011497,cg04148458,cg04194073,cg04626574,cg04674383,cg04785083,cg04861904,cg04902286,cg04916810,cg04984575,cg05051328,cg0…	GSM530659	0.313
-2.203	0.0256	Fetal_Muscle_Arm	Fetal Muscle	UW.Fetal_Muscle_Arm.ChromatinAccessibility.H-24218.DS19053.twopass.merge150.wgt10.zgt2.wig	cg00183647,cg00281977,cg00298951,cg00316420,cg00419321,cg00577109,cg00696323,cg00934355,cg01060059,cg01173912,cg01381498,cg01413582,cg01539474,cg01558401,cg01699584,cg01729020,cg01804345,cg02134248,cg02188185,cg02282892,cg02394686,cg02434736,cg02568716,cg02627531,cg02630888,cg02672936,cg02959108,cg03026929,cg03202897,cg03384175,cg03567148,cg03795903,cg03870261,cg03975755,cg03977831,cg04148458,cg0…	GSM878620	0.314
-2.243	0.0259	Fetal_Intestine_Large	Fetal Intestine, Large	UW.Fetal_Intestine_Large.ChromatinAccessibility.H-24005.DS17990.twopass.merge150.wgt10.zgt2.wig	cg00183647,cg00281977,cg00460589,cg00577109,cg00966749,cg01060059,cg01173912,cg01539474,cg01558401,cg01699584,cg01804345,cg01936707,cg02134248,cg02188185,cg02394686,cg02568716,cg02627531,cg02630888,cg02672936,cg03026929,cg03202897,cg03384175,cg03795903,cg03827720,cg03870261,cg03975755,cg04027045,cg04142555,cg04148458,cg04194073,cg04494197,cg04626574,cg04674383,cg04785083,cg04861904,cg04902286,cg0…	GSM774233	0.315
-2.237	0.0266	Fetal_Renal_Pelvis	Fetal Renal Pelvis	UW.Fetal_Renal_Pelvis.ChromatinAccessibility.H-24259.DS19386.twopass.merge150.wgt10.zgt2.wig	cg00183647,cg00281977,cg00419321,cg00525496,cg00577109,cg00628211,cg00639837,cg00934355,cg01060059,cg01173912,cg01413582,cg01514538,cg01539474,cg01558401,cg01699584,cg01729020,cg01804345,cg02134248,cg02282892,cg02394686,cg02568716,cg02627531,cg02630888,cg02672936,cg02959108,cg03026929,cg03202897,cg03384175,cg03795903,cg03870261,cg03907016,cg03975755,cg04142555,cg04148458,cg04196143,cg04386759,cg0…	GSM817218	0.322
-2.186	0.0271	Fetal_Lung_Right	Fetal Lung	UW.Fetal_Lung_Right.ChromatinAccessibility.H-23964.DS17831.twopass.merge150.wgt10.zgt2.wig	cg00183647,cg00281977,cg00298951,cg00525496,cg00577109,cg00696323,cg00818557,cg00934355,cg01060059,cg01173912,cg01413582,cg01514538,cg01539474,cg01558401,cg01699584,cg01729020,cg01804345,cg02129245,cg02134248,cg02188185,cg02282892,cg02394686,cg02568716,cg02627531,cg02630888,cg02672936,cg02959108,cg03026929,cg03184424,cg03202897,cg03384175,cg03402698,cg03567148,cg03695162,cg03795903,cg03870261,cg0…	GSM774227	0.326
-2.263	0.0278	Fetal_Intestine_Large	Fetal Intestine, Large	UW.Fetal_Intestine_Large.ChromatinAccessibility.H-23524.DS16164.twopass.merge150.wgt10.zgt2.wig	cg00183647,cg00281977,cg00316420,cg00577109,cg01060059,cg01173912,cg01514538,cg01539474,cg01558401,cg01646718,cg01699584,cg01729020,cg01804345,cg02134248,cg02188185,cg02394686,cg02434736,cg02568716,cg02627531,cg02630888,cg02672936,cg02844611,cg03026929,cg03202897,cg03384175,cg03795903,cg03827720,cg03870261,cg03907016,cg03975755,cg04027045,cg04142555,cg04148458,cg04194073,cg04196143,cg04626574,cg0…	GSM665818	0.331
-2.306	0.0277	Fetal_Stomach	Fetal Stomach	UW.Fetal_Stomach.ChromatinAccessibility.H-23914.DS17750.twopass.merge150.wgt10.zgt2.wig	cg00183647,cg00281977,cg00460589,cg00577109,cg00934355,cg01060059,cg01173912,cg01539474,cg01558401,cg01699584,cg01729020,cg01804345,cg02134248,cg02394686,cg02568716,cg02627531,cg02630888,cg02672936,cg03026929,cg03202897,cg03384175,cg03795903,cg03870261,cg03975755,cg04027045,cg04148458,cg04626574,cg04902286,cg04916810,cg04930816,cg04984575,cg05051328,cg05057057,cg05515034,cg05605299,cg05765371,cg0…	GSM701528	0.331
-2.179	0.0287	CD56	Blood	UW.CD56_Primary_Cells.ChromatinAccessibility.RO_01701.DS17443.twopass.merge150.wgt10.zgt2.wig	cg00183647,cg00281977,cg00460589,cg00525496,cg00577109,cg00628211,cg01060059,cg01173912,cg01539474,cg01804345,cg02129245,cg02134248,cg02188185,cg02394686,cg02627531,cg02672936,cg02844611,cg03026929,cg03202897,cg03384175,cg03402698,cg03795903,cg03975755,cg04011497,cg04148458,cg04194073,cg04626574,cg04674383,cg04785083,cg04902286,cg04916810,cg04984575,cg05057057,cg05328894,cg05515034,cg05605299,cg0…	GSM701508	0.333
-2.208	0.0288	Fetal_Brain	Fetal Brain	UW.Fetal_Brain.ChromatinAccessibility.H-23548.DS16302.twopass.merge150.wgt10.zgt2.wig	cg00183647,cg00525496,cg00577109,cg00696323,cg00915974,cg00934355,cg01060059,cg01173912,cg01381498,cg01699584,cg01729020,cg01804345,cg02134248,cg02282892,cg02394686,cg02627531,cg02630888,cg02672936,cg02959108,cg03026929,cg03202897,cg03384175,cg03402698,cg03795903,cg03870261,cg04142555,cg04148458,cg04626574,cg04674383,cg04902286,cg04916810,cg04930816,cg04940582,cg04984575,cg05057057,cg05303690,cg0…	GSM665819	0.333
-2.183	0.0283	Fetal_Intestine_Small	Fetal Intestine, Small	UW.Fetal_Intestine_Small.ChromatinAccessibility.H-23887.DS17643.twopass.merge150.wgt10.zgt2.wig	cg00183647,cg00281977,cg00460589,cg00577109,cg00696323,cg01060059,cg01173912,cg01390061,cg01413582,cg01539474,cg01558401,cg01699584,cg01729020,cg01804345,cg02134248,cg02394686,cg02627531,cg02630888,cg02672936,cg03026929,cg03202897,cg03384175,cg03695162,cg03795903,cg03827720,cg03870261,cg03975755,cg04027045,cg04142555,cg04148458,cg04196143,cg04626574,cg04674383,cg04785083,cg04861904,cg04902286,cg0…	GSM774216	0.333
-2.231	0.0286	Fetal_Lung	Fetal Lung	UW.Fetal_Lung.ChromatinAccessibility.H-23266.DS14724.twopass.merge150.wgt10.zgt2.wig	cg00183647,cg00281977,cg00298951,cg00577109,cg00696323,cg01060059,cg01173912,cg01413582,cg01514538,cg01539474,cg01558401,cg01699584,cg01729020,cg01804345,cg02134248,cg02282892,cg02357637,cg02394686,cg02568716,cg02627531,cg02630888,cg02672936,cg02959108,cg03026929,cg03202897,cg03384175,cg03795903,cg03870261,cg03975755,cg04142555,cg04148458,cg04626574,cg04674383,cg04902286,cg04916810,cg04940582,cg0…	GSM595924	0.333
-2.176	0.0293	Penis_Foreskin_Keratinocyte	Skin	UW.Penis_Foreskin_Keratinocyte_Primary_Cells.ChromatinAccessibility.skin02.DS18718.twopass.merge150.wgt10.zgt2.wig	cg00183647,cg00281977,cg00577109,cg00885682,cg01060059,cg01173912,cg01247856,cg01381498,cg01413582,cg01539474,cg01699584,cg01729020,cg01804345,cg02091951,cg02134248,cg02394686,cg02627531,cg02630888,cg02672936,cg03026929,cg03202897,cg03384175,cg03795903,cg03827720,cg03975755,cg04027045,cg04148458,cg04626574,cg04674383,cg04861904,cg04902286,cg04916810,cg04940582,cg04984575,cg05051328,cg05464302,cg0…	GSM817197	0.338
-2.154	0.0297	Penis_Foreskin_Keratinocyte	Skin	UW.Penis_Foreskin_Keratinocyte_Primary_Cells.ChromatinAccessibility.skin01.DS18695.twopass.merge150.wgt10.zgt2.wig	cg00183647,cg00577109,cg01060059,cg01173912,cg01247856,cg01413582,cg01699584,cg01804345,cg02091951,cg02134248,cg02394686,cg02434736,cg02627531,cg02672936,cg03026929,cg03202897,cg03384175,cg03795903,cg03827720,cg03975755,cg03977831,cg04011497,cg04027045,cg04148458,cg04626574,cg04861904,cg04902286,cg04916810,cg04940582,cg04984575,cg05464302,cg05515034,cg05561696,cg05605299,cg05622882,cg05685643,cg0…	GSM817195	0.34
-2.235	0.0302	Neuronal_Progenitor_Cultured_Cells	ES Cell	UW.H1_Derived_Neuronal_Progenitor_Cultured_Cells.ChromatinAccessibility.DS18739.twopass.merge150.wgt10.zgt2.wig	cg00183647,cg00525496,cg00628211,cg00885682,cg00934355,cg01060059,cg01173912,cg01413582,cg01514538,cg01539474,cg01699584,cg01804345,cg02129245,cg02134248,cg02394686,cg02434736,cg02568716,cg02627531,cg02630888,cg02672936,cg03026929,cg03202897,cg03384175,cg03795903,cg03870261,cg03907016,cg03975755,cg04148458,cg04194073,cg04196143,cg04626574,cg04654220,cg04674383,cg04861904,cg04902286,cg04916810,cg0…	GSM878615	0.342
-2.132	0.0305	Fetal_Muscle_Leg	Fetal Muscle	UW.Fetal_Muscle_Leg.ChromatinAccessibility.H-24259.DS19291.twopass.merge150.wgt10.zgt2.wig	cg00183647,cg00525496,cg00577109,cg00696323,cg01060059,cg01173912,cg01413582,cg01539474,cg01558401,cg01699584,cg01729020,cg01804345,cg02134248,cg02282892,cg02394686,cg02568716,cg02627531,cg02630888,cg02672936,cg02959108,cg03026929,cg03202897,cg03384175,cg03795903,cg03870261,cg03975755,cg03977831,cg04148458,cg04196143,cg04626574,cg04674383,cg04902286,cg04916810,cg04940582,cg04984575,cg04988694,cg0…	GSM817213	0.342
-2.155	0.0305	Fibroblasts_Fetal_Skin_Biceps_Right	Fibroblast	UW.Fibroblasts_Fetal_Skin_Biceps_Right.ChromatinAccessibility.H-24259.DS19761.twopass.merge150.wgt10.zgt2.wig	cg00183647,cg00281977,cg01060059,cg01173912,cg01413582,cg01558401,cg01699584,cg01729020,cg01804345,cg02394686,cg02434736,cg02627531,cg03026929,cg03202897,cg03384175,cg03795903,cg03827720,cg03977831,cg04148458,cg04626574,cg04674383,cg04861904,cg04902286,cg04916810,cg04930816,cg04984575,cg05464302,cg05515034,cg05561696,cg05605299,cg05622882,cg05685643,cg05765371,cg06564125,cg06679265,cg07207726,cg0…	GSM878643	0.342
-2.253	0.0309	Fetal_Brain	Fetal Brain	UW.Fetal_Brain.ChromatinAccessibility.H-22510.DS11872.twopass.merge150.wgt10.zgt2.wig	cg00183647,cg00577109,cg00696323,cg01060059,cg01173912,cg01407881,cg01514538,cg01699584,cg01804345,cg02134248,cg02394686,cg02627531,cg02630888,cg02672936,cg03026929,cg03202897,cg03384175,cg03402698,cg03795903,cg03870261,cg03975755,cg04142555,cg04148458,cg04196143,cg04626574,cg04674383,cg04940582,cg04984575,cg05303690,cg05459650,cg05464302,cg05515034,cg05561696,cg05605299,cg05765371,cg06203102,cg0…	GSM530651	0.345
-2.192	0.031	Fetal_Renal_Cortex	Fetal Renal Cortex	UW.Fetal_Renal_Cortex.ChromatinAccessibility.H-23769.DS17307.twopass.merge150.wgt10.zgt2.wig	cg00183647,cg00281977,cg00419321,cg00525496,cg00577109,cg00639837,cg00670060,cg00718414,cg00818557,cg00885682,cg00934355,cg01060059,cg01173912,cg01413582,cg01514538,cg01539474,cg01558401,cg01699584,cg01729020,cg01804345,cg02134248,cg02188185,cg02282892,cg02357637,cg02394686,cg02568716,cg02627531,cg02630888,cg02672936,cg02959108,cg03026929,cg03202897,cg03384175,cg03795903,cg03870261,cg03907016,cg0…	GSM701494	0.345
-2.12	0.0314	Fetal_Thymus	Fetal Thymus	UW.Fetal_Thymus.ChromatinAccessibility.H-23964.DS17875.twopass.merge150.wgt10.zgt2.wig	cg00183647,cg00281977,cg00460589,cg00525496,cg00577109,cg01060059,cg01173912,cg01413582,cg01699584,cg01804345,cg01974180,cg02134248,cg02188185,cg02394686,cg02627531,cg02672936,cg02844611,cg03026929,cg03202897,cg03384175,cg03567148,cg03795903,cg03870261,cg03975755,cg04148458,cg04322210,cg04385220,cg04386759,cg04626574,cg04716447,cg04785083,cg04902286,cg04984575,cg05464302,cg05605299,cg05622569,cg0…	GSM701537	0.346
-2.186	0.034	Fetal_Renal_Cortex_Left	Fetal Renal Cortex	UW.Fetal_Renal_Cortex_Left.ChromatinAccessibility.H-24169.DS18931.twopass.merge150.wgt10.zgt2.wig	cg00183647,cg00281977,cg00525496,cg00577109,cg00628211,cg00639837,cg00818557,cg00934355,cg01060059,cg01173912,cg01514538,cg01539474,cg01558401,cg01699584,cg01729020,cg01804345,cg02134248,cg02248235,cg02282892,cg02394686,cg02568716,cg02627531,cg02630888,cg02672936,cg03026929,cg03202897,cg03384175,cg03795903,cg03870261,cg03907016,cg03975755,cg04011497,cg04148458,cg04196143,cg04386759,cg04626574,cg0…	GSM817203	0.373
-2.069	0.0348	Fetal_Intestine_Large	Fetal Intestine, Large	UW.Fetal_Intestine_Large.ChromatinAccessibility.H-23758.DS17157.twopass.merge150.wgt10.zgt2.wig	cg00183647,cg00281977,cg00460589,cg00577109,cg01060059,cg01173912,cg01413582,cg01539474,cg01558401,cg01699584,cg01729020,cg01804345,cg02134248,cg02394686,cg02566157,cg02568716,cg02627531,cg02630888,cg02672936,cg03026929,cg03202897,cg03384175,cg03795903,cg03827720,cg03870261,cg04027045,cg04142555,cg04148458,cg04626574,cg04674383,cg04902286,cg04984575,cg05057057,cg05464302,cg05515034,cg05605299,cg0…	GSM701490	0.379
-2.136	0.0351	Fetal_Muscle_Back	Fetal Muscle	UW.Fetal_Muscle_Back.ChromatinAccessibility.H-24279.DS19441.twopass.merge150.wgt10.zgt2.wig	cg00183647,cg00281977,cg00419321,cg00460589,cg00525496,cg00577109,cg00934355,cg01060059,cg01173912,cg01413582,cg01514538,cg01539474,cg01558401,cg01699584,cg01729020,cg01804345,cg02134248,cg02188185,cg02282892,cg02394686,cg02568716,cg02627531,cg02630888,cg02672936,cg02959108,cg03026929,cg03202897,cg03384175,cg03402698,cg03795903,cg03870261,cg03975755,cg03977831,cg04027045,cg04142555,cg04148458,cg0…	GSM878632	0.381
-2.244	0.0355	Fetal_Stomach	Fetal Stomach	UW.Fetal_Stomach.ChromatinAccessibility.H-23769.DS17325.twopass.merge150.wgt10.zgt2.wig	cg00183647,cg00281977,cg00316420,cg00577109,cg01060059,cg01173912,cg01390061,cg01413582,cg01514538,cg01539474,cg01558401,cg01646718,cg01699584,cg01729020,cg01804345,cg02134248,cg02394686,cg02568716,cg02627531,cg02630888,cg02672936,cg02959108,cg03026929,cg03202897,cg03384175,cg03795903,cg03870261,cg03936436,cg03975755,cg04027045,cg04148458,cg04196143,cg04626574,cg04861904,cg04902286,cg04916810,cg0…	GSM701498	0.381
-2.129	0.0356	Penis_Foreskin_Keratinocyte	Skin	UW.Penis_Foreskin_Keratinocyte_Primary_Cells.ChromatinAccessibility.skin02.DS18714.twopass.merge150.wgt10.zgt2.wig	cg00183647,cg00577109,cg00934355,cg01060059,cg01173912,cg01413582,cg01699584,cg01729020,cg01804345,cg02091951,cg02134248,cg02394686,cg02627531,cg02630888,cg02672936,cg02959108,cg03026929,cg03190433,cg03202897,cg03384175,cg03795903,cg03827720,cg03975755,cg03977831,cg04027045,cg04148458,cg04626574,cg04674383,cg04861904,cg04916810,cg04984575,cg05328894,cg05464302,cg05515034,cg05561696,cg05605299,cg0…	GSM817196	0.381
-2.036	0.0362	CD56_Mobilised	Blood	UW.Mobilized_CD56_Primary_Cells.ChromatinAccessibility.RO_01689.DS16376.twopass.merge150.wgt10.zgt2.wig	cg00183647,cg00281977,cg00460589,cg00525496,cg00577109,cg00934355,cg01060059,cg01173912,cg01413582,cg01646718,cg01699584,cg01804345,cg02129245,cg02134248,cg02394686,cg02474567,cg02627531,cg02630888,cg02672936,cg02844611,cg03026929,cg03202897,cg03384175,cg03567148,cg03795903,cg03870261,cg03975755,cg04011497,cg04148458,cg04194073,cg04626574,cg04674383,cg04716447,cg04785083,cg04902286,cg04984575,cg0…	GSM665820	0.386
-2.087	0.0367	Fetal_Renal_Pelvis	Fetal Renal Pelvis	UW.Fetal_Renal_Pelvis.ChromatinAccessibility.H-24078.DS18431.twopass.merge150.wgt10.zgt2.wig	cg00183647,cg00281977,cg00525496,cg00577109,cg00628211,cg00818557,cg00934355,cg00966749,cg01060059,cg01173912,cg01514538,cg01539474,cg01558401,cg01699584,cg01729020,cg01804345,cg02134248,cg02282892,cg02394686,cg02568716,cg02627531,cg02630888,cg02672936,cg03026929,cg03202897,cg03384175,cg03795903,cg03870261,cg03975755,cg04027045,cg04142555,cg04148458,cg04194073,cg04196143,cg04386759,cg04626574,cg0…	GSM817177	0.389
-2.048	0.0373	Fetal_Heart	Fetal Heart	UW.Fetal_Heart.ChromatinAccessibility.H-23744.DS19431.twopass.merge150.wgt10.zgt2.wig	cg00183647,cg00281977,cg00472879,cg00577109,cg00696323,cg00718414,cg00934355,cg01060059,cg01173912,cg01413582,cg01514538,cg01539474,cg01558401,cg01699584,cg01729020,cg01804345,cg02134248,cg02188185,cg02394686,cg02474567,cg02568716,cg02627531,cg02630888,cg02672936,cg02844611,cg03026929,cg03202897,cg03384175,cg03795903,cg03870261,cg03975755,cg03977831,cg04148458,cg04196143,cg04626574,cg04674383,cg0…	GSM817220	0.394
-2.053	0.0376	Fetal_Heart	Fetal Heart	UW.Fetal_Heart.ChromatinAccessibility.H-24042.DS19427.twopass.merge150.wgt10.zgt2.wig	cg00183647,cg00281977,cg00460589,cg00472879,cg00577109,cg00639837,cg00696323,cg01060059,cg01173912,cg01413582,cg01514538,cg01539474,cg01558401,cg01699584,cg01729020,cg01804345,cg02134248,cg02248235,cg02282892,cg02394686,cg02568716,cg02627531,cg02630888,cg02672936,cg03026929,cg03202897,cg03384175,cg03795903,cg03827720,cg03975755,cg03977831,cg04148458,cg04626574,cg04674383,cg04837309,cg04902286,cg0…	GSM878630	0.394
-1.98	0.0388	IMR90	Lung	UW.IMR90.ChromatinAccessibility.DS11759.twopass.merge150.wgt10.zgt2.wig	cg00281977,cg00577109,cg00696323,cg01173912,cg01413582,cg01558401,cg01699584,cg01729020,cg01804345,cg02394686,cg02627531,cg03026929,cg03384175,cg03795903,cg03827720,cg04148458,cg04626574,cg04674383,cg04861904,cg04916810,cg04930816,cg04984575,cg05205528,cg05464302,cg05561696,cg05605299,cg05622882,cg05685643,cg05765371,cg07355514,cg07605148,cg07621385,cg07766672,cg07875385,cg07886860,cg07919162,cg0…	GSM468792	0.405
-2.085	0.0416	Fetal_Intestine_Large	Fetal Intestine, Large	UW.Fetal_Intestine_Large.ChromatinAccessibility.H-23914.DS17748.twopass.merge150.wgt10.zgt2.wig	cg00183647,cg00281977,cg00316420,cg00460589,cg00577109,cg01060059,cg01173912,cg01413582,cg01514538,cg01539474,cg01558401,cg01699584,cg01729020,cg01804345,cg02129245,cg02134248,cg02188185,cg02266055,cg02394686,cg02434736,cg02627531,cg02630888,cg02672936,cg02844611,cg03026929,cg03202897,cg03384175,cg03795903,cg03827720,cg03870261,cg03975755,cg04009429,cg04027045,cg04148458,cg04231541,cg04494197,cg0…	GSM774220	0.431
-2.029	0.0418	Fetal_Renal_Pelvis_Left	Fetal Renal Pelvis	UW.Fetal_Renal_Pelvis_Left.ChromatinAccessibility.H-24169.DS18964.twopass.merge150.wgt10.zgt2.wig	cg00183647,cg00281977,cg00298951,cg00347882,cg00460589,cg00525496,cg00577109,cg00628211,cg00696323,cg01060059,cg01173912,cg01413582,cg01514538,cg01539474,cg01558401,cg01699584,cg01729020,cg01804345,cg02134248,cg02188185,cg02357637,cg02394686,cg02568716,cg02627531,cg02630888,cg02672936,cg02844611,cg02959108,cg03026929,cg03202897,cg03384175,cg03795903,cg03870261,cg03907016,cg03975755,cg04142555,cg0…	GSM817205	0.431
-2.082	0.0422	CD8_Mobilised	Blood	UW.Mobilized_CD8_Primary_Cells.ChromatinAccessibility.RO_01679.DS16962.twopass.merge150.wgt10.zgt2.wig	cg00126946,cg00183647,cg00281977,cg00460589,cg00577109,cg01060059,cg01173912,cg01413582,cg01539474,cg01699584,cg01804345,cg01936707,cg02134248,cg02188185,cg02394686,cg02627531,cg02630888,cg02672936,cg02844611,cg03026929,cg03202897,cg03384175,cg03795903,cg03827720,cg03870261,cg03907016,cg03975755,cg04011497,cg04148458,cg04194073,cg04626574,cg04674383,cg04716447,cg04785083,cg04902286,cg04916810,cg0…	GSM817160	0.433
-2.05	0.0425	Fetal_Stomach	Fetal Stomach	UW.Fetal_Stomach.ChromatinAccessibility.H-24125.DS18821.twopass.merge150.wgt10.zgt2.wig	cg00183647,cg00281977,cg00298951,cg00525496,cg00577109,cg00670060,cg00934355,cg01060059,cg01173912,cg01514538,cg01539474,cg01558401,cg01699584,cg01729020,cg01804345,cg02134248,cg02188185,cg02242989,cg02282892,cg02394686,cg02568716,cg02627531,cg02630888,cg02672936,cg03026929,cg03202897,cg03384175,cg03795903,cg03870261,cg03975755,cg04009429,cg04027045,cg04148458,cg04194073,cg04196143,cg04626574,cg0…	GSM817199	0.433
-1.981	0.0434	Fetal_Renal_Pelvis_Right	Fetal Renal Pelvis	UW.Fetal_Renal_Pelvis_Right.ChromatinAccessibility.H-23871.DS17548.twopass.merge150.wgt10.zgt2.wig	cg00183647,cg00281977,cg00460589,cg00577109,cg00639837,cg00818557,cg00885682,cg00934355,cg00966749,cg01060059,cg01173912,cg01413582,cg01514538,cg01539474,cg01558401,cg01646718,cg01699584,cg01729020,cg01804345,cg02129245,cg02134248,cg02188185,cg02282892,cg02394686,cg02568716,cg02627531,cg02630888,cg02672936,cg02959108,cg03026929,cg03184424,cg03202897,cg03384175,cg03795903,cg03870261,cg03907016,cg0…	GSM701518	0.441
-1.934	0.0441	Fetal_Muscle_Leg	Fetal Muscle	UW.Fetal_Muscle_Leg.ChromatinAccessibility.H-24297.DS19643.twopass.merge150.wgt10.zgt2.wig	cg00183647,cg00281977,cg00460589,cg00577109,cg00818557,cg00934355,cg01060059,cg01173912,cg01413582,cg01539474,cg01558401,cg01699584,cg01729020,cg01804345,cg02134248,cg02282892,cg02394686,cg02627531,cg02630888,cg02672936,cg02959108,cg03026929,cg03184424,cg03202897,cg03384175,cg03795903,cg03870261,cg03936436,cg03975755,cg03977831,cg04027045,cg04148458,cg04626574,cg04902286,cg04916810,cg04940582,cg0…	GSM878637	0.445
-2.01	0.0454	Fetal_Stomach	Fetal Stomach	UW.Fetal_Stomach.ChromatinAccessibility.H-23758.DS17172.twopass.merge150.wgt10.zgt2.wig	cg00183647,cg00281977,cg00460589,cg00577109,cg00718414,cg00934355,cg01060059,cg01173912,cg01539474,cg01558401,cg01699584,cg01729020,cg01804345,cg02134248,cg02188185,cg02242989,cg02282892,cg02394686,cg02434736,cg02627531,cg02630888,cg02672936,cg02844611,cg02959108,cg03026929,cg03184424,cg03202897,cg03384175,cg03795903,cg03870261,cg03907016,cg03936436,cg03975755,cg04027045,cg04148458,cg04194073,cg0…	GSM774212	0.456
-1.933	0.0462	Fetal_Intestine_Large	Fetal Intestine, Large	UW.Fetal_Intestine_Large.ChromatinAccessibility.H-23941.DS17785.twopass.merge150.wgt10.zgt2.wig	cg00183647,cg00281977,cg00577109,cg00696323,cg01060059,cg01173912,cg01413582,cg01539474,cg01558401,cg01699584,cg01804345,cg02134248,cg02394686,cg02627531,cg02630888,cg02672936,cg03026929,cg03202897,cg03384175,cg03795903,cg03827720,cg03870261,cg03975755,cg04027045,cg04148458,cg04626574,cg04785083,cg04902286,cg04984575,cg05057057,cg05328894,cg05464302,cg05515034,cg05605299,cg05765371,cg05808226,cg0…	GSM701531	0.461
-1.85	0.0465	Fetal_Placenta	Fetal Placenta	UW.Fetal_Placenta.ChromatinAccessibility.H-24272.DS19391.twopass.merge150.wgt10.zgt2.wig	cg00183647,cg00281977,cg00577109,cg01060059,cg01173912,cg01247856,cg01413582,cg01539474,cg01558401,cg01699584,cg01804345,cg02129245,cg02134248,cg02394686,cg02434736,cg02627531,cg02630888,cg02672936,cg03026929,cg03190433,cg03202897,cg03384175,cg03795903,cg03827720,cg03870261,cg03907016,cg03975755,cg04027045,cg04148458,cg04196143,cg04231541,cg04626574,cg04674383,cg04861904,cg04902286,cg04916810,cg0…	GSM817219	0.462
-1.93	0.0482	iPS_DF_19.7	IPS cell	UW.iPS_DF_19.7.ChromatinAccessibility.DS15148.twopass.merge150.wgt10.zgt2.wig	cg00183647,cg00347882,cg00525496,cg00577109,cg00670060,cg01060059,cg01173912,cg01699584,cg01804345,cg01936707,cg02134248,cg02394686,cg02627531,cg02630888,cg02672936,cg03026929,cg03202897,cg03384175,cg03795903,cg03827720,cg03870261,cg03907016,cg03975755,cg04148458,cg04196143,cg04385220,cg04626574,cg04654220,cg04674383,cg04861904,cg04902286,cg04916810,cg04930816,cg04940582,cg04984575,cg05051328,cg0…	GSM665800	0.476
-1.97	0.0491	Fetal_Thymus	Fetal Thymus	UW.Fetal_Thymus.ChromatinAccessibility.H-23769.DS17323.twopass.merge150.wgt10.zgt2.wig	cg00183647,cg00281977,cg00298951,cg00460589,cg00525496,cg01060059,cg01173912,cg01413582,cg01699584,cg01804345,cg01974180,cg02134248,cg02394686,cg02627531,cg02630888,cg02672936,cg02844611,cg03026929,cg03202897,cg03384175,cg03795903,cg03975755,cg04148458,cg04196143,cg04626574,cg04674383,cg04716447,cg04785083,cg04837309,cg04902286,cg04916810,cg04984575,cg05057057,cg05464302,cg05515034,cg05605299,cg0…	GSM701497	0.483
-1.843	0.0499	Fibroblasts_Fetal_Skin_Biceps_Left	Fibroblast	UW.Fibroblasts_Fetal_Skin_Biceps_Left.ChromatinAccessibility.H-24259.DS19857.twopass.merge150.wgt10.zgt2.wig	cg00183647,cg00281977,cg01060059,cg01173912,cg01558401,cg01699584,cg01729020,cg01804345,cg02134248,cg02394686,cg02627531,cg02630888,cg02672936,cg03026929,cg03202897,cg03384175,cg03795903,cg03827720,cg03870261,cg03975755,cg03977831,cg04148458,cg04626574,cg04674383,cg04861904,cg04902286,cg04916810,cg04930816,cg04984575,cg05464302,cg05515034,cg05561696,cg05605299,cg05622882,cg06564125,cg06679265,cg0…	GSM878644	0.488
-1.89	0.0514	CD4_Mobilised	Blood	UW.Mobilized_CD4_Primary_Cells.ChromatinAccessibility.RO_01701.DS17175.twopass.merge150.wgt10.zgt2.wig	cg00183647,cg00281977,cg00460589,cg01060059,cg01173912,cg01413582,cg01804345,cg02129245,cg02134248,cg02188185,cg02357637,cg02394686,cg02627531,cg02630888,cg02672936,cg02844611,cg03026929,cg03202897,cg03384175,cg03402698,cg03567148,cg03795903,cg03827720,cg03870261,cg03975755,cg04148458,cg04196143,cg04626574,cg04674383,cg04785083,cg04902286,cg04984575,cg05057057,cg05464302,cg05515034,cg05605299,cg0…	GSM701491	0.491
-1.857	0.0516	Fetal_Adrenal_Gland	Fetal Adrenal	UW.Fetal_Adrenal_Gland.ChromatinAccessibility.H-22662.DS12528.twopass.merge150.wgt10.zgt2.wig	cg00183647,cg00281977,cg00577109,cg01060059,cg01173912,cg01558401,cg01699584,cg01729020,cg01804345,cg02134248,cg02248235,cg02266055,cg02282892,cg02394686,cg02568716,cg02627531,cg02630888,cg02672936,cg03026929,cg03202897,cg03384175,cg03795903,cg03870261,cg03907016,cg03975755,cg04009429,cg04142555,cg04148458,cg04194073,cg04196143,cg04386759,cg04494197,cg04626574,cg04674383,cg04861904,cg04902286,cg0…	GSM530653	0.491
-1.916	0.0511	Fetal_Kidney_Left	Fetal Kidney	UW.Fetal_Kidney_Left.ChromatinAccessibility.H-23758.DS17140.twopass.merge150.wgt10.zgt2.wig	cg00183647,cg00281977,cg00525496,cg00577109,cg00670060,cg00818557,cg00885682,cg00934355,cg01060059,cg01173912,cg01413582,cg01514538,cg01539474,cg01558401,cg01699584,cg01729020,cg01804345,cg02134248,cg02282892,cg02394686,cg02568716,cg02627531,cg02630888,cg02672936,cg02959108,cg03026929,cg03184424,cg03202897,cg03384175,cg03795903,cg03870261,cg03907016,cg03975755,cg04142555,cg04148458,cg04194073,cg0…	GSM774209	0.491
-1.881	0.0507	Fetal_Thymus	Fetal Thymus	UW.Fetal_Thymus.ChromatinAccessibility.H-23663.DS16841.twopass.merge150.wgt10.zgt2.wig	cg00183647,cg00281977,cg00460589,cg00577109,cg00966749,cg01060059,cg01173912,cg01413582,cg01539474,cg01699584,cg01804345,cg01936707,cg01974180,cg02129245,cg02134248,cg02188185,cg02248235,cg02394686,cg02627531,cg02630888,cg02672936,cg02844611,cg03026929,cg03202897,cg03384175,cg03795903,cg03975755,cg03977831,cg04027045,cg04148458,cg04626574,cg04674383,cg04716447,cg04785083,cg04837309,cg04861904,cg0…	GSM774204	0.491
-1.868	0.0507	Fibroblasts_Fetal_Skin_Quadriceps_Left	Fibroblast	UW.Fibroblasts_Fetal_Skin_Quadriceps_Left.ChromatinAccessibility.H-24259.DS20046.twopass.merge150.wgt10.zgt2.wig	cg00183647,cg00281977,cg01060059,cg01173912,cg01413582,cg01558401,cg01699584,cg01729020,cg01804345,cg02394686,cg02434736,cg02627531,cg02630888,cg02672936,cg03026929,cg03202897,cg03384175,cg03795903,cg03827720,cg03975755,cg03977831,cg04148458,cg04626574,cg04674383,cg04861904,cg04902286,cg04916810,cg04930816,cg04984575,cg05464302,cg05515034,cg05561696,cg05605299,cg05622882,cg05685643,cg05765371,cg0…	GSM878648	0.491
-1.848	0.0522	IMR90	Lung	UW.IMR90.ChromatinAccessibility.DS13219.twopass.merge150.wgt10.zgt2.wig	cg00183647,cg00281977,cg00577109,cg01060059,cg01173912,cg01413582,cg01558401,cg01699584,cg01729020,cg01804345,cg02394686,cg02627531,cg02672936,cg02992296,cg03026929,cg03202897,cg03384175,cg03795903,cg03827720,cg03870261,cg03975755,cg03977831,cg04027045,cg04148458,cg04626574,cg04674383,cg04861904,cg04902286,cg04916810,cg04930816,cg04940582,cg04984575,cg05328894,cg05464302,cg05515034,cg05561696,cg0…	GSM530665	0.495
-1.857	0.0527	Fetal_Renal_Cortex_Left	Fetal Renal Cortex	UW.Fetal_Renal_Cortex_Left.ChromatinAccessibility.H-24232.DS19257.twopass.merge150.wgt10.zgt2.wig	cg00183647,cg00281977,cg00525496,cg00577109,cg00639837,cg00696323,cg00818557,cg00934355,cg01060059,cg01173912,cg01413582,cg01514538,cg01539474,cg01558401,cg01699584,cg01729020,cg01804345,cg02134248,cg02188185,cg02282892,cg02394686,cg02568716,cg02627531,cg02630888,cg02672936,cg02959108,cg03026929,cg03202897,cg03384175,cg03795903,cg03870261,cg03907016,cg03975755,cg04142555,cg04148458,cg04194073,cg0…	GSM817211	0.498
-1.861	0.0546	Fetal_Muscle_Back	Fetal Muscle	UW.Fetal_Muscle_Back.ChromatinAccessibility.H-24244.DS19283.twopass.merge150.wgt10.zgt2.wig	cg00183647,cg00281977,cg00525496,cg00577109,cg00818557,cg00934355,cg01060059,cg01173912,cg01413582,cg01539474,cg01558401,cg01699584,cg01729020,cg01804345,cg02134248,cg02188185,cg02282892,cg02394686,cg02566157,cg02627531,cg02630888,cg02672936,cg02959108,cg03026929,cg03202897,cg03384175,cg03795903,cg03870261,cg03975755,cg03977831,cg04142555,cg04148458,cg04626574,cg04674383,cg04902286,cg04916810,cg0…	GSM817212	0.505
-1.803	0.0543	Fetal_Muscle_Upper_Limb_Skeletal	Fetal Muscle	UW.Fetal_Muscle_Upper_Limb_Skeletal.ChromatinAccessibility.H-23887.DS17661.twopass.merge150.wgt10.zgt2.wig	cg00183647,cg00281977,cg00460589,cg00577109,cg00696323,cg01060059,cg01173912,cg01413582,cg01539474,cg01558401,cg01699584,cg01729020,cg01804345,cg02134248,cg02282892,cg02394686,cg02566157,cg02627531,cg02630888,cg03026929,cg03202897,cg03384175,cg03795903,cg03870261,cg03975755,cg04148458,cg04194073,cg04626574,cg04674383,cg04785083,cg04902286,cg04916810,cg04940582,cg04979216,cg04984575,cg04988694,cg0…	GSM701522	0.505
-1.864	0.0544	Fetal_Renal_Pelvis_Left	Fetal Renal Pelvis	UW.Fetal_Renal_Pelvis_Left.ChromatinAccessibility.H-24232.DS19238.twopass.merge150.wgt10.zgt2.wig	cg00183647,cg00281977,cg00460589,cg00577109,cg00639837,cg00818557,cg00934355,cg01060059,cg01173912,cg01539474,cg01558401,cg01699584,cg01729020,cg01804345,cg01936707,cg02134248,cg02282892,cg02394686,cg02568716,cg02627531,cg02630888,cg02672936,cg02959108,cg03026929,cg03202897,cg03384175,cg03795903,cg03870261,cg03907016,cg03975755,cg04027045,cg04142555,cg04148458,cg04194073,cg04196143,cg04386759,cg0…	GSM817209	0.505
-1.895	0.0545	Fetal_Renal_Pelvis	Fetal Renal Pelvis	UW.Fetal_Renal_Pelvis.ChromatinAccessibility.H-24477.DS20448.twopass.merge150.wgt10.zgt2.wig	cg00183647,cg00281977,cg00525496,cg00577109,cg00628211,cg00670060,cg00818557,cg00934355,cg01060059,cg01173912,cg01413582,cg01514538,cg01539474,cg01558401,cg01699584,cg01729020,cg01804345,cg01936707,cg02129245,cg02134248,cg02282892,cg02394686,cg02568716,cg02627531,cg02630888,cg02672936,cg02959108,cg03026929,cg03202897,cg03384175,cg03795903,cg03870261,cg03907016,cg03975755,cg04142555,cg04148458,cg0…	GSM878662	0.505
-1.873	0.0552	CD19	Blood	UW.CD19_Primary_Cells.ChromatinAccessibility.RO_01701.DS17440.twopass.merge150.wgt10.zgt2.wig	cg00183647,cg00281977,cg00460589,cg00577109,cg00915974,cg00934355,cg01060059,cg01173912,cg01413582,cg01646718,cg01699584,cg01804345,cg02129245,cg02134248,cg02188185,cg02248235,cg02394686,cg02627531,cg02630888,cg02672936,cg02844611,cg03026929,cg03202897,cg03384175,cg03402698,cg03795903,cg03870261,cg03973705,cg03975755,cg04011497,cg04148458,cg04194073,cg04626574,cg04674383,cg04716447,cg04785083,cg0…	GSM701507	0.508
-1.84	0.0555	Fetal_Thymus	Fetal Thymus	UW.Fetal_Thymus.ChromatinAccessibility.H-23964.DS17876.twopass.merge150.wgt10.zgt2.wig	cg00183647,cg00281977,cg00460589,cg00577109,cg00885682,cg01060059,cg01173912,cg01413582,cg01539474,cg01558401,cg01699584,cg01804345,cg01974180,cg02129245,cg02134248,cg02188185,cg02394686,cg02627531,cg02630888,cg02672936,cg02844611,cg02959108,cg03026929,cg03202897,cg03384175,cg03402698,cg03795903,cg03870261,cg03936436,cg03975755,cg03977831,cg04009429,cg04011497,cg04148458,cg04194073,cg04626574,cg0…	GSM774230	0.508
-1.881	0.0586	CD4	Blood	UW.CD4_Primary_Cells.ChromatinAccessibility.RO_01679.DS17212.twopass.merge150.wgt10.zgt2.wig	cg00183647,cg00281977,cg00460589,cg00577109,cg01060059,cg01173912,cg01413582,cg01804345,cg02134248,cg02188185,cg02394686,cg02627531,cg02630888,cg02672936,cg02844611,cg03026929,cg03202897,cg03384175,cg03402698,cg03795903,cg03907016,cg03975755,cg04011497,cg04148458,cg04194073,cg04626574,cg04674383,cg04716447,cg04785083,cg04902286,cg04916810,cg04984575,cg05057057,cg05464302,cg05515034,cg05605299,cg0…	GSM665839	0.53
-1.776	0.0582	Fetal_Kidney	Fetal Kidney	UW.Fetal_Kidney.ChromatinAccessibility.H-22337.DS10986.twopass.merge150.wgt10.zgt2.wig	cg00183647,cg00577109,cg01060059,cg01173912,cg01539474,cg01558401,cg01699584,cg01729020,cg01804345,cg01974180,cg02134248,cg02394686,cg02434736,cg02568716,cg02627531,cg02630888,cg02672936,cg02959108,cg03026929,cg03202897,cg03384175,cg03795903,cg03870261,cg03975755,cg04027045,cg04142555,cg04148458,cg04386759,cg04626574,cg04674383,cg04861904,cg04902286,cg04979216,cg04984575,cg05051328,cg05057057,cg0…	GSM493385	0.53
-1.844	0.0588	Fetal_Muscle_Arm	Fetal Muscle	UW.Fetal_Muscle_Arm.ChromatinAccessibility.H-24297.DS19646.twopass.merge150.wgt10.zgt2.wig	cg00183647,cg00281977,cg00934355,cg00966749,cg01060059,cg01173912,cg01413582,cg01539474,cg01558401,cg01699584,cg01729020,cg01804345,cg02134248,cg02282892,cg02394686,cg02627531,cg02630888,cg02672936,cg02959108,cg03026929,cg03202897,cg03384175,cg03795903,cg03870261,cg03975755,cg03977831,cg04148458,cg04626574,cg04674383,cg04902286,cg04916810,cg04940582,cg04979216,cg04984575,cg05051328,cg05057057,cg0…	GSM878638	0.53
-1.751	0.0603	Fetal_Intestine_Large	Fetal Intestine, Large	UW.Fetal_Intestine_Large.ChromatinAccessibility.H-23744.DS17094.twopass.merge150.wgt10.zgt2.wig	cg00183647,cg00281977,cg00577109,cg00639837,cg01060059,cg01173912,cg01514538,cg01539474,cg01558401,cg01646718,cg01699584,cg01729020,cg01804345,cg02129245,cg02134248,cg02357637,cg02394686,cg02627531,cg02630888,cg02672936,cg03026929,cg03202897,cg03384175,cg03795903,cg03827720,cg03832697,cg03870261,cg03975755,cg04011497,cg04027045,cg04142555,cg04148458,cg04196143,cg04626574,cg04674383,cg04861904,cg0…	GSM817162	0.541
-1.787	0.0613	CD8	Blood	UW.CD8_Primary_Cells.ChromatinAccessibility.RO_01549.DS16012.twopass.merge150.wgt10.zgt2.wig	cg00183647,cg00209206,cg00281977,cg00460589,cg00525496,cg00577109,cg00628211,cg01060059,cg01173912,cg01413582,cg01646718,cg01804345,cg02091951,cg02134248,cg02188185,cg02242989,cg02394686,cg02512764,cg02627531,cg02630888,cg02672936,cg02844611,cg03026929,cg03202897,cg03384175,cg03567148,cg03795903,cg03870261,cg03936436,cg03975755,cg04148458,cg04626574,cg04674383,cg04716447,cg04785083,cg04902286,cg0…	GSM665813	0.543
-1.799	0.0612	Fetal_Heart	Fetal Heart	UW.Fetal_Heart.ChromatinAccessibility.H-23663.DS16819.twopass.merge150.wgt10.zgt2.wig	cg00183647,cg00281977,cg00460589,cg00577109,cg00639837,cg00696323,cg00718414,cg01060059,cg01173912,cg01413582,cg01514538,cg01539474,cg01558401,cg01699584,cg01729020,cg01804345,cg02129245,cg02134248,cg02154585,cg02188185,cg02248235,cg02394686,cg02474567,cg02568716,cg02627531,cg02630888,cg02672936,cg02844611,cg03026929,cg03202897,cg03384175,cg03795903,cg03827720,cg03870261,cg03975755,cg03977831,cg0…	GSM774203	0.543
-1.714	0.0608	Fibroblasts_Fetal_Skin_Upper_Back	Fibroblast	UW.Fibroblasts_Fetal_Skin_Upper_Back.ChromatinAccessibility.H-24259.DS19696.twopass.merge150.wgt10.zgt2.wig	cg00183647,cg01060059,cg01173912,cg01413582,cg01558401,cg01699584,cg01729020,cg01804345,cg02394686,cg02627531,cg02672936,cg03026929,cg03202897,cg03384175,cg03795903,cg03827720,cg04148458,cg04626574,cg04861904,cg04902286,cg04916810,cg04930816,cg04940582,cg04984575,cg05464302,cg05515034,cg05561696,cg05622882,cg06564125,cg07175977,cg07207726,cg07605148,cg07621385,cg07766672,cg07875385,cg07886860,cg0…	GSM878640	0.543
-1.735	0.0633	Fetal_Brain	Fetal Brain	UW.Fetal_Brain.ChromatinAccessibility.H-23266.DS14718.twopass.merge150.wgt10.zgt2.wig	cg00183647,cg00525496,cg00577109,cg00696323,cg00915974,cg01060059,cg01173912,cg01514538,cg01699584,cg01729020,cg01804345,cg02134248,cg02357637,cg02394686,cg02627531,cg02630888,cg02672936,cg03026929,cg03202897,cg03384175,cg03795903,cg03870261,cg03975755,cg04148458,cg04194073,cg04196143,cg04626574,cg04674383,cg04837309,cg04861904,cg04902286,cg04916810,cg04940582,cg04984575,cg04989813,cg05057057,cg0…	GSM595923	0.556
-1.712	0.0633	Fibroblasts_Fetal_Skin_Abdomen	Fibroblast	UW.Fibroblasts_Fetal_Skin_Abdomen.ChromatinAccessibility.H-24259.DS19558.twopass.merge150.wgt10.zgt2.wig	cg00183647,cg00281977,cg00718414,cg01060059,cg01173912,cg01413582,cg01558401,cg01699584,cg01729020,cg01804345,cg02394686,cg02627531,cg02672936,cg02959108,cg03026929,cg03202897,cg03384175,cg03795903,cg03827720,cg03870261,cg03975755,cg03977831,cg04148458,cg04626574,cg04861904,cg04902286,cg04916810,cg04930816,cg04984575,cg05464302,cg05515034,cg05561696,cg05605299,cg05622882,cg06251016,cg06564125,cg0…	GSM878635	0.556
-1.773	0.0643	Fetal_Muscle_Arm	Fetal Muscle	UW.Fetal_Muscle_Arm.ChromatinAccessibility.H-24143.DS18992.twopass.merge150.wgt10.zgt2.wig	cg00183647,cg00281977,cg00419321,cg00670060,cg00934355,cg01060059,cg01173912,cg01413582,cg01539474,cg01558401,cg01699584,cg01729020,cg01804345,cg02134248,cg02282892,cg02394686,cg02627531,cg02630888,cg02672936,cg02844611,cg02959108,cg03026929,cg03202897,cg03384175,cg03795903,cg03870261,cg03975755,cg03977831,cg04142555,cg04148458,cg04194073,cg04196143,cg04626574,cg04674383,cg04902286,cg04916810,cg0…	GSM878618	0.559
-1.763	0.0642	Penis_Foreskin_Fibroblast	Fibroblast	UW.Penis_Foreskin_Fibroblast_Primary_Cells.ChromatinAccessibility.skin02.DS18256.twopass.merge150.wgt10.zgt2.wig	cg00183647,cg00281977,cg00577109,cg01060059,cg01173912,cg01413582,cg01514538,cg01539474,cg01558401,cg01699584,cg01729020,cg01804345,cg02134248,cg02394686,cg02627531,cg02630888,cg02672936,cg03026929,cg03202897,cg03384175,cg03795903,cg03827720,cg03870261,cg03975755,cg03977831,cg04148458,cg04626574,cg04674383,cg04861904,cg04902286,cg04916810,cg04984575,cg05051328,cg05057057,cg05328894,cg05464302,cg0…	GSM817170	0.559
-1.791	0.066	Fetal_Intestine_Small	Fetal Intestine, Small	UW.Fetal_Intestine_Small.ChromatinAccessibility.H-23744.DS17092.twopass.merge150.wgt10.zgt2.wig	cg00183647,cg00281977,cg00525496,cg00577109,cg01060059,cg01173912,cg01539474,cg01558401,cg01699584,cg01729020,cg01804345,cg02129245,cg02134248,cg02188185,cg02394686,cg02434736,cg02627531,cg02630888,cg02672936,cg03026929,cg03202897,cg03384175,cg03795903,cg03827720,cg03870261,cg03975755,cg04027045,cg04142555,cg04148458,cg04194073,cg04494197,cg04626574,cg04674383,cg04861904,cg04902286,cg04916810,cg0…	GSM774205	0.571
-1.691	0.0722	Mesenchymal_Stem_Cells	ES Cell	UW.H1_Derived_Mesenchymal_Stem_Cells.ChromatinAccessibility.DS20671.twopass.merge150.wgt10.zgt2.wig	cg00183647,cg00696323,cg01060059,cg01173912,cg01413582,cg01539474,cg01558401,cg01699584,cg01729020,cg01804345,cg02134248,cg02306654,cg02394686,cg02434736,cg02627531,cg02630888,cg02672936,cg03026929,cg03202897,cg03384175,cg03795903,cg03827720,cg03870261,cg03936436,cg03977831,cg04148458,cg04626574,cg04674383,cg04861904,cg04902286,cg04916810,cg04984575,cg05057057,cg05303690,cg05515034,cg05605299,cg0…	GSM906380	0.62
-1.639	0.0723	Fetal_Muscle_Arm	Fetal Muscle	UW.Fetal_Muscle_Arm.ChromatinAccessibility.H-24042.DS18176.twopass.merge150.wgt10.zgt2.wig	cg00183647,cg00281977,cg00577109,cg00639837,cg00934355,cg01060059,cg01173912,cg01413582,cg01539474,cg01558401,cg01699584,cg01729020,cg01804345,cg02134248,cg02188185,cg02282892,cg02394686,cg02568716,cg02627531,cg02630888,cg02672936,cg02959108,cg03026929,cg03202897,cg03384175,cg03402698,cg03795903,cg03870261,cg03975755,cg03977831,cg04142555,cg04148458,cg04196143,cg04626574,cg04674383,cg04902286,cg0…	GSM774239	0.62
-1.697	0.0731	Fetal_Renal_Cortex	Fetal Renal Cortex	UW.Fetal_Renal_Cortex.ChromatinAccessibility.H-23790.DS17387.twopass.merge150.wgt10.zgt2.wig	cg00183647,cg00281977,cg00460589,cg00577109,cg00696323,cg01060059,cg01173912,cg01514538,cg01539474,cg01558401,cg01699584,cg01729020,cg01804345,cg02134248,cg02282892,cg02357637,cg02394686,cg02568716,cg02627531,cg02630888,cg02672936,cg02844611,cg02959108,cg03026929,cg03202897,cg03384175,cg03795903,cg03870261,cg03907016,cg03975755,cg04027045,cg04142555,cg04148458,cg04194073,cg04196143,cg04386759,cg0…	GSM701502	0.624
-1.741	0.0746	Fetal_Stomach	Fetal Stomach	UW.Fetal_Stomach.ChromatinAccessibility.H-24078.DS18389.twopass.merge150.wgt10.zgt2.wig	cg00183647,cg00281977,cg00316420,cg00460589,cg00577109,cg00639837,cg00696323,cg01060059,cg01173912,cg01413582,cg01514538,cg01539474,cg01558401,cg01699584,cg01729020,cg01804345,cg02134248,cg02188185,cg02394686,cg02568716,cg02627531,cg02630888,cg02672936,cg02959108,cg02992296,cg03026929,cg03049767,cg03184424,cg03202897,cg03384175,cg03795903,cg03832697,cg03870261,cg03975755,cg04027045,cg04142555,cg0…	GSM817173	0.634
-1.719	0.0763	Fetal_Thymus	Fetal Thymus	UW.Fetal_Thymus.ChromatinAccessibility.H-24401.DS20335.twopass.merge150.wgt10.zgt2.wig	cg00183647,cg00281977,cg00460589,cg00577109,cg01060059,cg01173912,cg01413582,cg01699584,cg01804345,cg01936707,cg01974180,cg02134248,cg02394686,cg02627531,cg02630888,cg02672936,cg02844611,cg03026929,cg03202897,cg03384175,cg03795903,cg03870261,cg03975755,cg04148458,cg04626574,cg04716447,cg04785083,cg04837309,cg04902286,cg04916810,cg04984575,cg05051328,cg05057057,cg05464302,cg05515034,cg05605299,cg0…	GSM878656	0.646
-1.628	0.0783	Fetal_Renal_Pelvis_Right	Fetal Renal Pelvis	UW.Fetal_Renal_Pelvis_Right.ChromatinAccessibility.H-24111.DS18663.twopass.merge150.wgt10.zgt2.wig	cg00183647,cg00281977,cg00460589,cg00525496,cg00577109,cg00628211,cg00696323,cg00934355,cg01060059,cg01173912,cg01514538,cg01539474,cg01558401,cg01699584,cg01729020,cg01804345,cg02134248,cg02282892,cg02394686,cg02568716,cg02627531,cg02630888,cg02672936,cg02959108,cg03026929,cg03202897,cg03384175,cg03795903,cg03870261,cg03907016,cg03975755,cg04142555,cg04148458,cg04196143,cg04386759,cg04626574,cg0…	GSM817192	0.659
-1.582	0.0793	H1	ES Cell	UW.H1.ChromatinAccessibility.DS19100.twopass.merge150.wgt10.zgt2.wig	cg00183647,cg00577109,cg00670060,cg00915974,cg01060059,cg01173912,cg01699584,cg01804345,cg01936707,cg02129245,cg02134248,cg02394686,cg02627531,cg02630888,cg02672936,cg03026929,cg03190433,cg03202897,cg03795903,cg03870261,cg03907016,cg03975755,cg04148458,cg04194073,cg04196143,cg04385220,cg04626574,cg04674383,cg04861904,cg04902286,cg04916810,cg04984575,cg05051328,cg05328894,cg05464302,cg05515034,cg0…	GSM878621	0.665
-1.648	0.0801	Fetal_Stomach	Fetal Stomach	UW.Fetal_Stomach.ChromatinAccessibility.H-23964.DS17878.twopass.merge150.wgt10.zgt2.wig	cg00183647,cg00281977,cg00460589,cg00577109,cg00696323,cg00718414,cg00740874,cg00934355,cg01060059,cg01173912,cg01413582,cg01514538,cg01539474,cg01558401,cg01699584,cg01729020,cg01804345,cg02134248,cg02359589,cg02394686,cg02568716,cg02627531,cg02630888,cg02672936,cg02844611,cg02959108,cg03026929,cg03184424,cg03202897,cg03384175,cg03795903,cg03975755,cg04027045,cg04142555,cg04148458,cg04626574,cg0…	GSM701538	0.665
-1.632	0.0797	Fibroblasts_Fetal_Skin_Biceps_Right	Fibroblast	UW.Fibroblasts_Fetal_Skin_Biceps_Right.ChromatinAccessibility.H-24259.DS19745.twopass.merge150.wgt10.zgt2.wig	cg00183647,cg00281977,cg00577109,cg01060059,cg01173912,cg01558401,cg01699584,cg01729020,cg01804345,cg02242989,cg02394686,cg02627531,cg02672936,cg03026929,cg03202897,cg03384175,cg03795903,cg03827720,cg03977831,cg04142555,cg04148458,cg04626574,cg04861904,cg04902286,cg04916810,cg04930816,cg04984575,cg05464302,cg05561696,cg05622882,cg05685643,cg05765371,cg06564125,cg07175977,cg07207726,cg07605148,cg0…	GSM878642	0.665
-1.646	0.0805	Fetal_Renal_Pelvis_Right	Fetal Renal Pelvis	UW.Fetal_Renal_Pelvis_Right.ChromatinAccessibility.H-24169.DS18961.twopass.merge150.wgt10.zgt2.wig	cg00183647,cg00281977,cg00298951,cg00525496,cg00577109,cg00628211,cg00639837,cg00696323,cg00934355,cg01060059,cg01173912,cg01413582,cg01514538,cg01539474,cg01558401,cg01699584,cg01729020,cg01804345,cg01936707,cg02129245,cg02134248,cg02188185,cg02394686,cg02568716,cg02627531,cg02630888,cg02672936,cg02959108,cg03026929,cg03184424,cg03202897,cg03384175,cg03795903,cg03870261,cg03907016,cg03975755,cg0…	GSM817204	0.666
-1.621	0.0823	Fetal_Renal_Cortex	Fetal Renal Cortex	UW.Fetal_Renal_Cortex.ChromatinAccessibility.H-23914.DS17756.twopass.merge150.wgt10.zgt2.wig	cg00183647,cg00281977,cg00577109,cg00628211,cg00670060,cg01060059,cg01173912,cg01413582,cg01514538,cg01539474,cg01558401,cg01699584,cg01729020,cg01804345,cg02134248,cg02266055,cg02282892,cg02394686,cg02568716,cg02627531,cg02630888,cg02672936,cg03026929,cg03202897,cg03384175,cg03606272,cg03795903,cg03827720,cg03907016,cg03975755,cg04027045,cg04148458,cg04626574,cg04654220,cg04674383,cg04837309,cg0…	GSM701529	0.676
-1.676	0.0824	Fetal_Stomach	Fetal Stomach	UW.Fetal_Stomach.ChromatinAccessibility.H-23887.DS17659.twopass.merge150.wgt10.zgt2.wig	cg00183647,cg00281977,cg01060059,cg01173912,cg01413582,cg01539474,cg01558401,cg01699584,cg01804345,cg02134248,cg02394686,cg02568716,cg02627531,cg02630888,cg02672936,cg03026929,cg03202897,cg03384175,cg03795903,cg03870261,cg03975755,cg04011497,cg04027045,cg04148458,cg04626574,cg04674383,cg04902286,cg04916810,cg04984575,cg05051328,cg05328894,cg05464302,cg05515034,cg05561696,cg05605299,cg05765371,cg0…	GSM701521	0.676
-1.585	0.0869	Fibroblasts_Fetal_Skin_Quadriceps_Right	Fibroblast	UW.Fibroblasts_Fetal_Skin_Quadriceps_Right.ChromatinAccessibility.H-24259.DS19948.twopass.merge150.wgt10.zgt2.wig	cg00183647,cg00281977,cg00577109,cg00718414,cg01060059,cg01173912,cg01413582,cg01558401,cg01699584,cg01729020,cg01804345,cg02394686,cg02434736,cg02627531,cg03026929,cg03202897,cg03384175,cg03795903,cg03827720,cg03975755,cg03977831,cg04148458,cg04626574,cg04674383,cg04861904,cg04902286,cg04916810,cg04930816,cg04940582,cg04984575,cg05057057,cg05464302,cg05515034,cg05561696,cg05605299,cg05622882,cg0…	GSM878647	0.71
-1.635	0.0883	CD8	Blood	UW.CD8_Primary_Cells.ChromatinAccessibility.RO_01679.DS17203.twopass.merge150.wgt10.zgt2.wig	cg00183647,cg00281977,cg00460589,cg00577109,cg01060059,cg01173912,cg01413582,cg01699584,cg01804345,cg02134248,cg02188185,cg02394686,cg02627531,cg02672936,cg02844611,cg03026929,cg03202897,cg03384175,cg03402698,cg03795903,cg03870261,cg03975755,cg04148458,cg04194073,cg04626574,cg04674383,cg04716447,cg04785083,cg04902286,cg04984575,cg05051328,cg05057057,cg05464302,cg05515034,cg05605299,cg05765371,cg0…	GSM665838	0.717
-1.567	0.0918	Fetal_Renal_Cortex	Fetal Renal Cortex	UW.Fetal_Renal_Cortex.ChromatinAccessibility.H-23941.DS17804.twopass.merge150.wgt10.zgt2.wig	cg00183647,cg00281977,cg00460589,cg00525496,cg00577109,cg00628211,cg00718414,cg00818557,cg00934355,cg01060059,cg01173912,cg01413582,cg01514538,cg01539474,cg01558401,cg01699584,cg01729020,cg01804345,cg02134248,cg02282892,cg02357637,cg02394686,cg02568716,cg02627531,cg02630888,cg02672936,cg03026929,cg03202897,cg03384175,cg03402698,cg03795903,cg03870261,cg03907016,cg03975755,cg04142555,cg04148458,cg0…	GSM701532	0.743
-1.504	0.0925	IMR90	Lung	UW.IMR90.ChromatinAccessibility.DS11764.twopass.merge150.wgt10.zgt2.wig	cg00183647,cg00281977,cg00577109,cg01173912,cg01381498,cg01413582,cg01558401,cg01699584,cg01729020,cg01804345,cg02394686,cg02627531,cg02672936,cg03026929,cg03384175,cg03795903,cg03827720,cg03975755,cg03977831,cg04027045,cg04148458,cg04607379,cg04626574,cg04674383,cg04861904,cg04902286,cg04916810,cg04930816,cg04984575,cg05057057,cg05464302,cg05515034,cg05561696,cg05605299,cg05622882,cg06251016,cg0…	GSM468801	0.745
-1.569	0.0936	Breast_vHMEC	Breast	UW.Breast_vHMEC.ChromatinAccessibility.RM035.DS18406.twopass.merge150.wgt10.zgt2.wig	cg00183647,cg00281977,cg00577109,cg01060059,cg01173912,cg01247856,cg01413582,cg01699584,cg01804345,cg02129245,cg02134248,cg02394686,cg02627531,cg02672936,cg03026929,cg03202897,cg03384175,cg03795903,cg03827720,cg03977831,cg04011497,cg04148458,cg04626574,cg04861904,cg04916810,cg04984575,cg05051328,cg05057057,cg05464302,cg05515034,cg05561696,cg05605299,cg05622882,cg05765371,cg06564125,cg06679265,cg0…	GSM753973	0.751
-1.576	0.0942	Fetal_Intestine_Small	Fetal Intestine, Small	UW.Fetal_Intestine_Small.ChromatinAccessibility.H-23941.DS17808.twopass.merge150.wgt10.zgt2.wig	cg00183647,cg00281977,cg00460589,cg00577109,cg01060059,cg01173912,cg01413582,cg01514538,cg01539474,cg01558401,cg01646718,cg01699584,cg01729020,cg01804345,cg02129245,cg02134248,cg02188185,cg02394686,cg02434736,cg02568716,cg02627531,cg02630888,cg02672936,cg03026929,cg03202897,cg03384175,cg03795903,cg03827720,cg03870261,cg03907016,cg03975755,cg04009429,cg04027045,cg04142555,cg04148458,cg04196143,cg0…	GSM774225	0.751
-1.539	0.0948	Fetal_Kidney	Fetal Kidney	UW.Fetal_Kidney.ChromatinAccessibility.H-23524.DS16139.twopass.merge150.wgt10.zgt2.wig	cg00183647,cg00281977,cg00298951,cg00525496,cg00577109,cg00639837,cg00885682,cg00934355,cg00966749,cg01060059,cg01173912,cg01413582,cg01514538,cg01539474,cg01558401,cg01699584,cg01729020,cg01804345,cg01936707,cg02134248,cg02248235,cg02394686,cg02568716,cg02627531,cg02630888,cg02672936,cg02959108,cg03026929,cg03202897,cg03384175,cg03567148,cg03795903,cg03870261,cg03907016,cg03975755,cg04027045,cg0…	GSM665816	0.751
-1.521	0.0948	Fibroblasts_Fetal_Skin_Upper_Back	Fibroblast	UW.Fibroblasts_Fetal_Skin_Upper_Back.ChromatinAccessibility.H-24259.DS19706.twopass.merge150.wgt10.zgt2.wig	cg00183647,cg00281977,cg00577109,cg01060059,cg01173912,cg01413582,cg01558401,cg01699584,cg01729020,cg01804345,cg02394686,cg02627531,cg02630888,cg02672936,cg03026929,cg03202897,cg03384175,cg03795903,cg03827720,cg03870261,cg03975755,cg03977831,cg04148458,cg04626574,cg04674383,cg04861904,cg04902286,cg04916810,cg04930816,cg04984575,cg05464302,cg05515034,cg05561696,cg05605299,cg05622882,cg05685643,cg0…	GSM878641	0.751
-1.563	0.0969	CD4	Blood	UW.CD4_Primary_Cells.ChromatinAccessibility.RO_01549.DS15947.twopass.merge150.wgt10.zgt2.wig	cg00183647,cg00281977,cg00460589,cg00577109,cg01060059,cg01173912,cg01413582,cg01539474,cg01804345,cg02134248,cg02394686,cg02627531,cg02672936,cg02844611,cg02959108,cg03026929,cg03202897,cg03384175,cg03795903,cg03870261,cg03975755,cg04148458,cg04322210,cg04626574,cg04674383,cg04716447,cg04785083,cg04902286,cg04984575,cg05051328,cg05057057,cg05464302,cg05515034,cg05542681,cg05605299,cg05765371,cg0…	GSM665812	0.764
-1.525	0.0995	Fetal_Renal_Pelvis_Right	Fetal Renal Pelvis	UW.Fetal_Renal_Pelvis_Right.ChromatinAccessibility.H-24232.DS19235.twopass.merge150.wgt10.zgt2.wig	cg00183647,cg00281977,cg00525496,cg00577109,cg00628211,cg00934355,cg01060059,cg01173912,cg01514538,cg01539474,cg01558401,cg01699584,cg01729020,cg01804345,cg02134248,cg02282892,cg02394686,cg02434736,cg02568716,cg02627531,cg02630888,cg02672936,cg02959108,cg03026929,cg03202897,cg03384175,cg03795903,cg03870261,cg03907016,cg03975755,cg04027045,cg04142555,cg04148458,cg04194073,cg04196143,cg04386759,cg0…	GSM817208	0.782
-1.543	0.102	CD34_Mobilised	Blood	UW.Mobilized_CD34_Primary_Cells.ChromatinAccessibility.RO_01562.DS13196.twopass.merge150.wgt10.zgt2.wig	cg00183647,cg00281977,cg00460589,cg00577109,cg00628211,cg00915974,cg00934355,cg01060059,cg01173912,cg01413582,cg01539474,cg01699584,cg01804345,cg01936707,cg02134248,cg02188185,cg02394686,cg02627531,cg02630888,cg02672936,cg03026929,cg03202897,cg03384175,cg03795903,cg03975755,cg04148458,cg04194073,cg04626574,cg04674383,cg04785083,cg04861904,cg04902286,cg04916810,cg04984575,cg05051328,cg05057057,cg0…	GSM530663	0.801
-1.477	0.107	Fetal_Renal_Cortex	Fetal Renal Cortex	UW.Fetal_Renal_Cortex.ChromatinAccessibility.H-23833.DS17455.twopass.merge150.wgt10.zgt2.wig	cg00183647,cg00281977,cg00577109,cg00628211,cg00818557,cg00934355,cg01060059,cg01173912,cg01413582,cg01514538,cg01539474,cg01558401,cg01699584,cg01729020,cg01804345,cg02134248,cg02188185,cg02282892,cg02394686,cg02568716,cg02627531,cg02630888,cg02672936,cg02959108,cg03026929,cg03202897,cg03384175,cg03795903,cg03870261,cg03907016,cg03975755,cg04027045,cg04142555,cg04148458,cg04194073,cg04386759,cg0…	GSM701511	0.83
-1.49	0.108	CD3	Blood	UW.CD3_Primary_Cells.ChromatinAccessibility.RO_01701.DS17534.twopass.merge150.wgt10.zgt2.wig	cg00183647,cg00281977,cg00460589,cg00577109,cg01060059,cg01173912,cg01413582,cg01729020,cg01804345,cg02129245,cg02134248,cg02188185,cg02394686,cg02512764,cg02627531,cg02630888,cg02672936,cg02844611,cg03026929,cg03202897,cg03384175,cg03402698,cg03795903,cg03870261,cg03907016,cg03936436,cg03975755,cg04148458,cg04194073,cg04626574,cg04674383,cg04716447,cg04785083,cg04902286,cg04916810,cg04984575,cg0…	GSM701516	0.84
-1.458	0.11	Fibroblasts_Fetal_Skin_Scalp	Fibroblast	UW.Fibroblasts_Fetal_Skin_Scalp.ChromatinAccessibility.H-24259.DS19449.twopass.merge150.wgt10.zgt2.wig	cg00183647,cg00281977,cg01060059,cg01173912,cg01413582,cg01558401,cg01699584,cg01729020,cg01804345,cg02394686,cg02627531,cg02672936,cg03026929,cg03384175,cg03795903,cg03827720,cg03975755,cg03977831,cg04027045,cg04142555,cg04148458,cg04626574,cg04674383,cg04861904,cg04902286,cg04930816,cg04984575,cg05328894,cg05464302,cg05515034,cg05561696,cg05605299,cg05622882,cg06564125,cg07355514,cg07605148,cg0…	GSM878634	0.85
-1.459	0.111	CD3	Blood	UW.CD3_Primary_Cells.ChromatinAccessibility.CB1_1-3-2011.DS17702.twopass.merge150.wgt10.zgt2.wig	cg00183647,cg00281977,cg00460589,cg01060059,cg01173912,cg01413582,cg01539474,cg01804345,cg02134248,cg02188185,cg02394686,cg02627531,cg02630888,cg02672936,cg02844611,cg03026929,cg03202897,cg03384175,cg03795903,cg03975755,cg03977831,cg04148458,cg04626574,cg04716447,cg04785083,cg04902286,cg04984575,cg05057057,cg05605299,cg05765371,cg06379589,cg06564125,cg06679265,cg07207726,cg07504200,cg07605148,cg0…	GSM701525	0.851
-1.464	0.111	Fetal_Thymus	Fetal Thymus	UW.Fetal_Thymus.ChromatinAccessibility.H-24259.DS19287.twopass.merge150.wgt10.zgt2.wig	cg00183647,cg00281977,cg00298951,cg00577109,cg00696323,cg00934355,cg01060059,cg01173912,cg01413582,cg01539474,cg01558401,cg01699584,cg01729020,cg01804345,cg02134248,cg02282892,cg02394686,cg02627531,cg02630888,cg02672936,cg02959108,cg03026929,cg03202897,cg03384175,cg03795903,cg03870261,cg03975755,cg04027045,cg04148458,cg04196143,cg04626574,cg04674383,cg04902286,cg04916810,cg04940582,cg04979216,cg0…	GSM878627	0.851
-1.467	0.114	CD19	Blood	UW.CD19_Primary_Cells.ChromatinAccessibility.RO_01689.DS17281.twopass.merge150.wgt10.zgt2.wig	cg00183647,cg00281977,cg00460589,cg00577109,cg00934355,cg01060059,cg01173912,cg01413582,cg01539474,cg01646718,cg01699584,cg01804345,cg01972335,cg02129245,cg02134248,cg02188185,cg02394686,cg02627531,cg02630888,cg02672936,cg03026929,cg03202897,cg03384175,cg03795903,cg03936436,cg03975755,cg04148458,cg04194073,cg04626574,cg04674383,cg04716447,cg04785083,cg04861904,cg04902286,cg04984575,cg05051328,cg0…	GSM701493	0.866
-1.398	0.116	CD34_Mobilised	Blood	UW.Mobilized_CD34_Primary_Cells.ChromatinAccessibility.RO_00738.DS13199.twopass.merge150.wgt10.zgt2.wig	cg00183647,cg00281977,cg00419321,cg00460589,cg00577109,cg00718414,cg00740874,cg01060059,cg01173912,cg01413582,cg01699584,cg01804345,cg02134248,cg02394686,cg02627531,cg02844611,cg03026929,cg03202897,cg03384175,cg03870261,cg03975755,cg04148458,cg04194073,cg04626574,cg04785083,cg04902286,cg04984575,cg05051328,cg05464302,cg05515034,cg05605299,cg05765371,cg06251016,cg06528267,cg06564125,cg06679265,cg0…	GSM530664	0.873
-1.384	0.116	Fetal_Kidney_Right	Fetal Kidney	UW.Fetal_Kidney_Right.ChromatinAccessibility.H-23589.DS16441.twopass.merge150.wgt10.zgt2.wig	cg00183647,cg00281977,cg00460589,cg00577109,cg00628211,cg00639837,cg00670060,cg00934355,cg01060059,cg01173912,cg01390061,cg01413582,cg01539474,cg01558401,cg01699584,cg01729020,cg01804345,cg02134248,cg02248235,cg02282892,cg02394686,cg02434736,cg02568716,cg02627531,cg02630888,cg02672936,cg02959108,cg02992296,cg03026929,cg03202897,cg03384175,cg03795903,cg03870261,cg03907016,cg03975755,cg04142555,cg0…	GSM665821	0.873
-1.42	0.116	Fetal_Lung_Left	Fetal Lung	UW.Fetal_Lung_Left.ChromatinAccessibility.H-23914.DS17739.twopass.merge150.wgt10.zgt2.wig	cg00183647,cg00281977,cg00577109,cg00628211,cg00639837,cg01060059,cg01173912,cg01539474,cg01558401,cg01699584,cg01729020,cg01804345,cg02134248,cg02359589,cg02394686,cg02568716,cg02627531,cg02630888,cg02672936,cg03026929,cg03202897,cg03384175,cg03795903,cg03975755,cg04027045,cg04142555,cg04148458,cg04194073,cg04626574,cg04902286,cg04916810,cg04940582,cg04984575,cg05051328,cg05057057,cg05328894,cg0…	GSM701527	0.873
-1.385	0.117	Fetal_Muscle_Arm	Fetal Muscle	UW.Fetal_Muscle_Arm.ChromatinAccessibility.H-24005.DS18080.twopass.merge150.wgt10.zgt2.wig	cg00126946,cg00183647,cg00281977,cg00298951,cg00316420,cg00460589,cg00525496,cg00577109,cg00696323,cg00818557,cg00934355,cg01060059,cg01173912,cg01381498,cg01413582,cg01514538,cg01539474,cg01558401,cg01699584,cg01729020,cg01804345,cg02134248,cg02188185,cg02282892,cg02357637,cg02394686,cg02568716,cg02627531,cg02630888,cg02672936,cg02844611,cg02959108,cg03026929,cg03184424,cg03190433,cg03202897,cg0…	GSM774234	0.873
-1.432	0.116	Fetal_Renal_Pelvis	Fetal Renal Pelvis	UW.Fetal_Renal_Pelvis.ChromatinAccessibility.H-24005.DS18088.twopass.merge150.wgt10.zgt2.wig	cg00183647,cg00281977,cg00577109,cg00915974,cg01060059,cg01173912,cg01514538,cg01539474,cg01558401,cg01699584,cg01729020,cg01804345,cg01936707,cg02134248,cg02188185,cg02282892,cg02394686,cg02568716,cg02627531,cg02630888,cg02672936,cg03026929,cg03202897,cg03384175,cg03795903,cg03870261,cg03907016,cg03975755,cg04148458,cg04194073,cg04196143,cg04386759,cg04626574,cg04861904,cg04902286,cg04916810,cg0…	GSM774236	0.873
-1.433	0.118	Fetal_Renal_Cortex	Fetal Renal Cortex	UW.Fetal_Renal_Cortex.ChromatinAccessibility.H-24259.DS19388.twopass.merge150.wgt10.zgt2.wig	cg00183647,cg00281977,cg00316420,cg00525496,cg00577109,cg00628211,cg00885682,cg00915974,cg01060059,cg01173912,cg01413582,cg01514538,cg01539474,cg01558401,cg01699584,cg01729020,cg01804345,cg01936707,cg02129245,cg02134248,cg02282892,cg02357637,cg02394686,cg02434736,cg02474567,cg02568716,cg02627531,cg02630888,cg02672936,cg02959108,cg03026929,cg03202897,cg03384175,cg03795903,cg03870261,cg03907016,cg0…	GSM878629	0.877
-1.391	0.118	Fetal_Intestine_Small	Fetal Intestine, Small	UW.Fetal_Intestine_Small.ChromatinAccessibility.H-23640.DS16712.twopass.merge150.wgt10.zgt2.wig	cg00183647,cg00281977,cg00577109,cg00718414,cg01060059,cg01173912,cg01413582,cg01514538,cg01539474,cg01558401,cg01699584,cg01729020,cg01804345,cg02134248,cg02188185,cg02394686,cg02434736,cg02568716,cg02627531,cg02630888,cg02672936,cg03026929,cg03202897,cg03384175,cg03795903,cg03827720,cg03870261,cg03975755,cg04027045,cg04148458,cg04626574,cg04674383,cg04861904,cg04902286,cg04916810,cg04930816,cg0…	GSM701487	0.879
-1.349	0.119	Fibroblasts_Fetal_Skin_Quadriceps_Left	Fibroblast	UW.Fibroblasts_Fetal_Skin_Quadriceps_Left.ChromatinAccessibility.H-24259.DS20056.twopass.merge150.wgt10.zgt2.wig	cg00183647,cg00281977,cg00316420,cg00577109,cg01060059,cg01173912,cg01413582,cg01558401,cg01699584,cg01729020,cg01804345,cg02394686,cg02434736,cg02627531,cg02630888,cg02672936,cg03026929,cg03202897,cg03384175,cg03795903,cg03827720,cg04148458,cg04626574,cg04674383,cg04861904,cg04902286,cg04916810,cg04930816,cg04940582,cg04984575,cg05328894,cg05464302,cg05515034,cg05561696,cg05605299,cg05622882,cg0…	GSM878649	0.881
-1.347	0.121	Fibroblasts_Fetal_Skin_Scalp	Fibroblast	UW.Fibroblasts_Fetal_Skin_Scalp.ChromatinAccessibility.H-24259.DS19444.twopass.merge150.wgt10.zgt2.wig	cg00183647,cg00281977,cg00696323,cg01060059,cg01173912,cg01413582,cg01558401,cg01699584,cg01729020,cg01804345,cg02394686,cg02627531,cg02630888,cg03026929,cg03384175,cg03795903,cg03975755,cg03977831,cg04148458,cg04626574,cg04861904,cg04902286,cg04930816,cg04984575,cg05464302,cg05515034,cg05561696,cg05622882,cg05765371,cg06564125,cg06679265,cg07207726,cg07605148,cg07621385,cg07766672,cg07875385,cg0…	GSM878633	0.89
-1.369	0.125	Fetal_Renal_Cortex	Fetal Renal Cortex	UW.Fetal_Renal_Cortex.ChromatinAccessibility.H-24493.DS20568.twopass.merge150.wgt10.zgt2.wig	cg00183647,cg00281977,cg00298951,cg00419321,cg00525496,cg00577109,cg00628211,cg00670060,cg00818557,cg00885682,cg00934355,cg01060059,cg01173912,cg01413582,cg01514538,cg01539474,cg01558401,cg01699584,cg01729020,cg01804345,cg02129245,cg02134248,cg02282892,cg02394686,cg02568716,cg02627531,cg02630888,cg02672936,cg02959108,cg03026929,cg03202897,cg03384175,cg03795903,cg03870261,cg03907016,cg03975755,cg0…	GSM878667	0.917
-1.365	0.128	CD56	Blood	UW.CD56_Primary_Cells.ChromatinAccessibility.RO_01679.DS17189.twopass.merge150.wgt10.zgt2.wig	cg00183647,cg00281977,cg00460589,cg00525496,cg00577109,cg01060059,cg01173912,cg01413582,cg01804345,cg02134248,cg02188185,cg02394686,cg02627531,cg02672936,cg02844611,cg03026929,cg03202897,cg03384175,cg03795903,cg03975755,cg04148458,cg04194073,cg04626574,cg04674383,cg04785083,cg04902286,cg04916810,cg04984575,cg05051328,cg05057057,cg05328894,cg05515034,cg05605299,cg05765371,cg06251016,cg06379589,cg0…	GSM665836	0.928
-1.349	0.127	Breast_vHMEC	Breast	UW.Breast_vHMEC.ChromatinAccessibility.RM035.DS18438.twopass.merge150.wgt10.zgt2.wig	cg00183647,cg00281977,cg00577109,cg01060059,cg01173912,cg01247856,cg01413582,cg01699584,cg01729020,cg01804345,cg02134248,cg02394686,cg02627531,cg02630888,cg02672936,cg03026929,cg03190433,cg03202897,cg03384175,cg03795903,cg03827720,cg03936436,cg03977831,cg04148458,cg04626574,cg04674383,cg04861904,cg04916810,cg04940582,cg04984575,cg05051328,cg05057057,cg05464302,cg05515034,cg05561696,cg05605299,cg0…	GSM753974	0.928
-1.311	0.128	Fetal_Lung	Fetal Lung	UW.Fetal_Lung.ChromatinAccessibility.H-22676.DS12646.twopass.merge150.wgt10.zgt2.wig	cg00183647,cg00281977,cg00577109,cg00696323,cg00934355,cg00966749,cg01060059,cg01173912,cg01413582,cg01514538,cg01539474,cg01558401,cg01699584,cg01729020,cg01804345,cg02134248,cg02282892,cg02394686,cg02568716,cg02627531,cg02630888,cg02672936,cg02959108,cg03026929,cg03202897,cg03384175,cg03795903,cg03870261,cg03975755,cg04142555,cg04148458,cg04626574,cg04902286,cg04916810,cg04940582,cg04984575,cg0…	GSM530656	0.928
-0.312	0.413	CD3	Blood	UW.CD3_Primary_Cells.ChromatinAccessibility.CB6_1-4-2011.DS17706.twopass.merge150.wgt10.zgt2.wig	cg00183647,cg00281977,cg00460589,cg00577109,cg00934355,cg01173912,cg01646718,cg01699584,cg01804345,cg01936707,cg02134248,cg02188185,cg02248235,cg02314394,cg02394686,cg02627531,cg02630888,cg02672936,cg03026929,cg03202897,cg03384175,cg03567148,cg03695162,cg03795903,cg03936436,cg03975755,cg04148458,cg04194073,cg04626574,cg04674383,cg04716447,cg04785083,cg04902286,cg04984575,cg05057057,cg05328894,cg0…	GSM701526	1
-0.759	0.27	CD3	Blood	UW.CD3_Primary_Cells.ChromatinAccessibility.RO_01679.DS17198.twopass.merge150.wgt10.zgt2.wig	cg00183647,cg00281977,cg00460589,cg00577109,cg01060059,cg01173912,cg01413582,cg01539474,cg01804345,cg01974180,cg02134248,cg02394686,cg02627531,cg02630888,cg02672936,cg02844611,cg03026929,cg03202897,cg03384175,cg03402698,cg03795903,cg03870261,cg03975755,cg04148458,cg04194073,cg04626574,cg04674383,cg04716447,cg04785083,cg04902286,cg04984575,cg05051328,cg05057057,cg05328894,cg05464302,cg05515034,cg0…	GSM665837	1
-1.177	0.161	CD4_Mobilised	Blood	UW.Mobilized_CD4_Primary_Cells.ChromatinAccessibility.RO_01679.DS16955.twopass.merge150.wgt10.zgt2.wig	cg00183647,cg00281977,cg00316420,cg00460589,cg00577109,cg00628211,cg01060059,cg01173912,cg01413582,cg01539474,cg01646718,cg01699584,cg01804345,cg02129245,cg02134248,cg02188185,cg02306654,cg02394686,cg02627531,cg02630888,cg02672936,cg02844611,cg03026929,cg03202897,cg03384175,cg03567148,cg03795903,cg03838151,cg03870261,cg03907016,cg03936436,cg03975755,cg04011497,cg04148458,cg04194073,cg04196143,cg0…	GSM701489	1
-0.814	0.257	CD4	Blood	UW.CD4_Primary_Cells.ChromatinAccessibility.RO_01689.DS17329.twopass.merge150.wgt10.zgt2.wig	cg00126946,cg00183647,cg00281977,cg00460589,cg00577109,cg01060059,cg01173912,cg01407881,cg01413582,cg01539474,cg01699584,cg01804345,cg01936707,cg02134248,cg02188185,cg02359589,cg02394686,cg02566157,cg02627531,cg02630888,cg02672936,cg02844611,cg03026929,cg03202897,cg03384175,cg03567148,cg03795903,cg03870261,cg03907016,cg03936436,cg03975755,cg04009429,cg04011497,cg04148458,cg04194073,cg04196143,cg0…	GSM817166	1
0.406	0.653	CD4	Blood	UW.CD4_Primary_Cells.ChromatinAccessibility.RO_01701.DS17881.twopass.merge150.wgt10.zgt2.wig	cg00183647,cg00281977,cg00460589,cg00577109,cg00740874,cg01060059,cg01173912,cg01413582,cg01514538,cg01539474,cg01646718,cg01699584,cg01804345,cg02129245,cg02134248,cg02188185,cg02394686,cg02627531,cg02630888,cg02672936,cg02844611,cg03026929,cg03202897,cg03384175,cg03402698,cg03567148,cg03795903,cg03870261,cg03907016,cg03936436,cg03975755,cg04011497,cg04148458,cg04194073,cg04196143,cg04626574,cg0…	GSM701539	1
-0.445	0.369	CD8	Blood	UW.CD8_Primary_Cells.ChromatinAccessibility.RO_01701.DS17885.twopass.merge150.wgt10.zgt2.wig	cg00183647,cg00281977,cg00316420,cg00460589,cg00577109,cg00628211,cg01060059,cg01173912,cg01413582,cg01539474,cg01699584,cg01804345,cg01936707,cg02129245,cg02134248,cg02188185,cg02394686,cg02627531,cg02630888,cg02672936,cg02844611,cg03026929,cg03202897,cg03384175,cg03402698,cg03567148,cg03795903,cg03870261,cg03907016,cg03975755,cg04148458,cg04194073,cg04626574,cg04674383,cg04716447,cg04785083,cg0…	GSM701540	1
-0.946	0.228	CD14	Blood	UW.CD14_Primary_Cells.ChromatinAccessibility.RO_01689.DS17391.twopass.merge150.wgt10.zgt2.wig	cg00183647,cg00281977,cg00347882,cg00460589,cg00577109,cg00718414,cg01173912,cg01390061,cg01413582,cg01699584,cg01804345,cg02129245,cg02134248,cg02394686,cg02627531,cg02630888,cg02844611,cg03026929,cg03202897,cg03795903,cg03975755,cg04194073,cg04626574,cg04902286,cg04984575,cg04988694,cg05179985,cg05328894,cg05464302,cg05515034,cg05765371,cg06251016,cg06379589,cg06564125,cg07022279,cg07504200,cg0…	GSM701503	1
-0.881	0.231	CD34_Mobilised	Blood	UW.Mobilized_CD34_Primary_Cells.ChromatinAccessibility.RO_01508.DS11202.twopass.merge150.wgt10.zgt2.wig	cg00183647,cg00281977,cg00460589,cg00577109,cg01060059,cg01173912,cg01413582,cg01539474,cg01699584,cg01804345,cg02134248,cg02188185,cg02394686,cg02627531,cg02672936,cg02844611,cg03026929,cg03202897,cg03384175,cg03402698,cg03795903,cg03827720,cg03975755,cg04009429,cg04148458,cg04194073,cg04386759,cg04626574,cg04785083,cg04902286,cg04984575,cg05464302,cg05515034,cg05542681,cg05605299,cg05765371,cg0…	GSM493386	1
-1.125	0.177	CD34_Mobilised	Blood	UW.Mobilized_CD34_Primary_Cells.ChromatinAccessibility.RO_01536.DS12339.twopass.merge150.wgt10.zgt2.wig	cg00183647,cg00281977,cg00298951,cg00460589,cg00577109,cg01060059,cg01173912,cg01413582,cg01699584,cg01804345,cg02129245,cg02134248,cg02394686,cg02627531,cg02672936,cg02959108,cg02992296,cg03026929,cg03202897,cg03795903,cg03870261,cg03975755,cg04148458,cg04194073,cg04626574,cg04674383,cg04785083,cg04861904,cg04902286,cg04916810,cg04984575,cg05051328,cg05057057,cg05515034,cg05605299,cg05765371,cg0…	GSM530652	1
-0.747	0.275	H1	ES Cell	UW.H1.ChromatinAccessibility.DS18873.twopass.merge150.wgt10.zgt2.wig	cg00183647,cg00281977,cg00525496,cg00639837,cg00670060,cg00696323,cg01060059,cg01173912,cg01381498,cg01514538,cg01539474,cg01699584,cg01804345,cg01936707,cg02129245,cg02134248,cg02188185,cg02394686,cg02474567,cg02568716,cg02627531,cg02630888,cg02672936,cg03026929,cg03202897,cg03384175,cg03795903,cg03870261,cg03907016,cg03975755,cg03977831,cg04148458,cg04194073,cg04196143,cg04385220,cg04607379,cg0…	GSM878616	1
0.051	0.54	Trophoblast_Cultured_Cells	ES Cell	UW.H1_BMP4_Derived_Trophoblast_Cultured_Cells.ChromatinAccessibility.DS18736.twopass.merge150.wgt10.zgt2.wig	cg00183647,cg00460589,cg01060059,cg01173912,cg01539474,cg01699584,cg01729020,cg01804345,cg02394686,cg02434736,cg02627531,cg02630888,cg02672936,cg03026929,cg03190433,cg03202897,cg03384175,cg03795903,cg03827720,cg03975755,cg03977831,cg04027045,cg04148458,cg04626574,cg04674383,cg04861904,cg04902286,cg04916810,cg04930816,cg04984575,cg05464302,cg05515034,cg05605299,cg05765371,cg06679265,cg07207726,cg0…	GSM878614	1
-1.245	0.143	Trophoblast_Cultured_Cells	ES Cell	UW.H1_BMP4_Derived_Trophoblast_Cultured_Cells.ChromatinAccessibility.DS19317.twopass.merge150.wgt10.zgt2.wig	cg00183647,cg00915974,cg01173912,cg01539474,cg01699584,cg01729020,cg01804345,cg01936707,cg02394686,cg02568716,cg02627531,cg02630888,cg02672936,cg03026929,cg03190433,cg03384175,cg03795903,cg03827720,cg03870261,cg03975755,cg03977831,cg04148458,cg04196143,cg04626574,cg04674383,cg04861904,cg04902286,cg04916810,cg04930816,cg04984575,cg05051328,cg05515034,cg05542681,cg05605299,cg06564125,cg06679265,cg0…	GSM878628	1
-0.606	0.315	Fetal_Intestine_Large	Fetal Intestine, Large	UW.Fetal_Intestine_Large.ChromatinAccessibility.H-23855.DS17502.twopass.merge150.wgt10.zgt2.wig	cg00183647,cg00281977,cg00460589,cg01060059,cg01173912,cg01413582,cg01699584,cg01804345,cg01974180,cg02134248,cg02188185,cg02359589,cg02394686,cg02627531,cg02672936,cg02844611,cg03026929,cg03202897,cg03384175,cg03795903,cg03870261,cg03936436,cg03975755,cg04148458,cg04194073,cg04626574,cg04674383,cg04716447,cg04785083,cg04902286,cg04984575,cg05057057,cg05464302,cg05515034,cg05561696,cg05605299,cg0…	GSM701514	1
-0.011	0.509	Fetal_Intestine_Large	Fetal Intestine, Large	UW.Fetal_Intestine_Large.ChromatinAccessibility.H-23964.DS17841.twopass.merge150.wgt10.zgt2.wig	cg00183647,cg00209206,cg00281977,cg00460589,cg00577109,cg00718414,cg00915974,cg01060059,cg01173912,cg01413582,cg01514538,cg01539474,cg01558401,cg01646718,cg01699584,cg01729020,cg01804345,cg01936707,cg02129245,cg02134248,cg02188185,cg02282892,cg02394686,cg02434736,cg02568716,cg02627531,cg02630888,cg02672936,cg03026929,cg03202897,cg03384175,cg03795903,cg03827720,cg03870261,cg03907016,cg03936436,cg0…	GSM774228	1
1.118	0.846	Fetal_Intestine_Small	Fetal Intestine, Small	UW.Fetal_Intestine_Small.ChromatinAccessibility.H-23808.DS17425.twopass.merge150.wgt10.zgt2.wig	cg00183647,cg00209206,cg00281977,cg00460589,cg01060059,cg01173912,cg01413582,cg01699584,cg01781223,cg01804345,cg02091951,cg02129245,cg02134248,cg02188185,cg02394686,cg02627531,cg02630888,cg02672936,cg02844611,cg03026929,cg03202897,cg03384175,cg03795903,cg03870261,cg03907016,cg03936436,cg03975755,cg04011497,cg04142555,cg04148458,cg04194073,cg04385220,cg04626574,cg04674383,cg04716447,cg04785083,cg0…	GSM701504	1
-0.663	0.298	Fetal_Intestine_Small	Fetal Intestine, Small	UW.Fetal_Intestine_Small.ChromatinAccessibility.H-23864.DS17844.twopass.merge150.wgt10.zgt2.wig	cg00183647,cg00281977,cg00328813,cg00460589,cg00577109,cg00639837,cg00718414,cg00818557,cg00885682,cg01060059,cg01173912,cg01413582,cg01539474,cg01558401,cg01699584,cg01729020,cg01804345,cg02134248,cg02188185,cg02394686,cg02434736,cg02568716,cg02627531,cg02630888,cg02672936,cg03026929,cg03202897,cg03384175,cg03795903,cg03827720,cg03870261,cg03907016,cg03975755,cg04009429,cg04027045,cg04142555,cg0…	GSM774229	1
-0.658	0.295	Fetal_Kidney_Left	Fetal Kidney	UW.Fetal_Kidney_Left.ChromatinAccessibility.H-23640.DS16805.twopass.merge150.wgt10.zgt2.wig	cg00183647,cg00281977,cg00298951,cg00460589,cg00577109,cg00628211,cg00639837,cg00696323,cg00718414,cg00885682,cg01060059,cg01173912,cg01413582,cg01514538,cg01539474,cg01558401,cg01699584,cg01729020,cg01804345,cg01936707,cg02134248,cg02394686,cg02568716,cg02627531,cg02630888,cg02672936,cg03026929,cg03202897,cg03384175,cg03795903,cg03870261,cg03907016,cg03975755,cg04027045,cg04142555,cg04148458,cg0…	GSM665834	1
-1.074	0.185	Fetal_Kidney_Right	Fetal Kidney	UW.Fetal_Kidney_Right.ChromatinAccessibility.H-23758.DS17144.twopass.merge150.wgt10.zgt2.wig	cg00183647,cg00281977,cg00460589,cg00525496,cg00577109,cg00628211,cg00818557,cg00915974,cg00934355,cg01060059,cg01173912,cg01413582,cg01514538,cg01539474,cg01558401,cg01699584,cg01729020,cg01804345,cg02129245,cg02134248,cg02282892,cg02357637,cg02394686,cg02568716,cg02627531,cg02630888,cg02672936,cg03026929,cg03184424,cg03202897,cg03384175,cg03795903,cg03870261,cg03907016,cg03936436,cg03975755,cg0…	GSM817163	1
-0.766	0.26	Fetal_Kidney	Fetal Kidney	UW.Fetal_Kidney.ChromatinAccessibility.H-22676.DS12635.twopass.merge150.wgt10.zgt2.wig	cg00183647,cg00281977,cg00419321,cg00577109,cg00628211,cg00696323,cg00718414,cg01060059,cg01173912,cg01514538,cg01539474,cg01558401,cg01699584,cg01729020,cg01804345,cg02134248,cg02282892,cg02394686,cg02568716,cg02627531,cg02630888,cg02672936,cg02959108,cg03026929,cg03049767,cg03202897,cg03384175,cg03795903,cg03870261,cg03907016,cg03975755,cg04142555,cg04148458,cg04196143,cg04386759,cg04626574,cg0…	GSM530655	1
-0.48	0.356	Fetal_Kidney	Fetal Kidney	UW.Fetal_Kidney.ChromatinAccessibility.H-23914.DS17753.twopass.merge150.wgt10.zgt2.wig	cg00183647,cg00281977,cg00460589,cg00577109,cg00628211,cg00639837,cg00818557,cg00885682,cg00934355,cg00966749,cg01060059,cg01173912,cg01413582,cg01514538,cg01539474,cg01558401,cg01699584,cg01729020,cg01804345,cg02129245,cg02134248,cg02282892,cg02390813,cg02394686,cg02568716,cg02627531,cg02630888,cg02672936,cg03026929,cg03202897,cg03384175,cg03795903,cg03870261,cg03907016,cg03975755,cg04027045,cg0…	GSM774221	1
-0.76	0.26	Fetal_Lung_Right	Fetal Lung	UW.Fetal_Lung_Right.ChromatinAccessibility.H-23887.DS17670.twopass.merge150.wgt10.zgt2.wig	cg00183647,cg00281977,cg00419321,cg00525496,cg00577109,cg00696323,cg00966749,cg01060059,cg01173912,cg01413582,cg01514538,cg01539474,cg01558401,cg01699584,cg01729020,cg01804345,cg02134248,cg02188185,cg02282892,cg02357637,cg02394686,cg02568716,cg02627531,cg02630888,cg02672936,cg03026929,cg03184424,cg03202897,cg03384175,cg03795903,cg03870261,cg03975755,cg04011497,cg04142555,cg04148458,cg04194073,cg0…	GSM701523	1
-0.038	0.5	Fetal_Muscle_Arm	Fetal Muscle	UW.Fetal_Muscle_Arm.ChromatinAccessibility.H-23941.DS17825.twopass.merge150.wgt10.zgt2.wig	cg00183647,cg00281977,cg00298951,cg00316420,cg00460589,cg00577109,cg00696323,cg00818557,cg00966749,cg01060059,cg01173912,cg01390061,cg01413582,cg01539474,cg01558401,cg01699584,cg01729020,cg01804345,cg02134248,cg02282892,cg02394686,cg02568716,cg02627531,cg02630888,cg02672936,cg02959108,cg03026929,cg03202897,cg03384175,cg03795903,cg03870261,cg03975755,cg03977831,cg04011497,cg04142555,cg04148458,cg0…	GSM774226	1
-1.282	0.146	Fetal_Muscle_Leg	Fetal Muscle	UW.Fetal_Muscle_Leg.ChromatinAccessibility.H-24078.DS18386.twopass.merge150.wgt10.zgt2.wig	cg00183647,cg00281977,cg00460589,cg00577109,cg00639837,cg00696323,cg00818557,cg01060059,cg01173912,cg01413582,cg01539474,cg01558401,cg01699584,cg01729020,cg01804345,cg02134248,cg02188185,cg02282892,cg02359589,cg02394686,cg02627531,cg02630888,cg02672936,cg02844611,cg02959108,cg03026929,cg03184424,cg03202897,cg03384175,cg03795903,cg03870261,cg03975755,cg03977831,cg04009429,cg04027045,cg04142555,cg0…	GSM774242	1
-1.285	0.14	Fetal_Muscle_Leg	Fetal Muscle	UW.Fetal_Muscle_Leg.ChromatinAccessibility.H-24409.DS20239.twopass.merge150.wgt10.zgt2.wig	cg00183647,cg00281977,cg00460589,cg00525496,cg00577109,cg01060059,cg01173912,cg01413582,cg01514538,cg01539474,cg01558401,cg01646718,cg01699584,cg01729020,cg01804345,cg02134248,cg02282892,cg02394686,cg02566157,cg02568716,cg02627531,cg02630888,cg02672936,cg02959108,cg03026929,cg03202897,cg03384175,cg03695162,cg03795903,cg03870261,cg03975755,cg03977831,cg04142555,cg04148458,cg04194073,cg04626574,cg0…	GSM878653	1
-0.544	0.328	Fetal_Muscle_Lower_Limb_Skeletal	Fetal Muscle	UW.Fetal_Muscle_Lower_Limb_Skeletal.ChromatinAccessibility.H-24042.DS18174.twopass.merge150.wgt10.zgt2.wig	cg00126946,cg00183647,cg00281977,cg00298951,cg00316420,cg00460589,cg00525496,cg00577109,cg00696323,cg00718414,cg00818557,cg00934355,cg01060059,cg01173912,cg01413582,cg01514538,cg01539474,cg01558401,cg01699584,cg01729020,cg01804345,cg02134248,cg02188185,cg02282892,cg02357637,cg02394686,cg02568716,cg02627531,cg02630888,cg02672936,cg02959108,cg03026929,cg03184424,cg03202897,cg03384175,cg03695162,cg0…	GSM774238	1
-0.699	0.284	Fetal_Muscle_Trunk	Fetal Muscle	UW.Fetal_Muscle_Trunk.ChromatinAccessibility.H-23941.DS17827.twopass.merge150.wgt10.zgt2.wig	cg00183647,cg00281977,cg00460589,cg00577109,cg00818557,cg00934355,cg01060059,cg01173912,cg01390061,cg01413582,cg01539474,cg01558401,cg01699584,cg01729020,cg01804345,cg02134248,cg02242989,cg02282892,cg02394686,cg02568716,cg02627531,cg02630888,cg02672936,cg02959108,cg03026929,cg03202897,cg03384175,cg03795903,cg03870261,cg03975755,cg03977831,cg04142555,cg04148458,cg04194073,cg04231541,cg04626574,cg0…	GSM701533	1
-0.495	0.343	Fetal_Placenta	Fetal Placenta	UW.Fetal_Placenta.ChromatinAccessibility.H-23887.DS17639.twopass.merge150.wgt10.zgt2.wig	cg00183647,cg00281977,cg00316420,cg00460589,cg00577109,cg00628211,cg01060059,cg01173912,cg01247856,cg01413582,cg01539474,cg01558401,cg01699584,cg01729020,cg01804345,cg02091951,cg02134248,cg02188185,cg02266055,cg02394686,cg02627531,cg02630888,cg02672936,cg02844611,cg03026929,cg03190433,cg03202897,cg03384175,cg03567148,cg03695162,cg03795903,cg03827720,cg03870261,cg03975755,cg04011497,cg04027045,cg0…	GSM774215	1
-1.087	0.18	Fetal_Placenta	Fetal Placenta	UW.Fetal_Placenta.ChromatinAccessibility.H-23914.DS17744.twopass.merge150.wgt10.zgt2.wig	cg00126946,cg00183647,cg00281977,cg00460589,cg00577109,cg00639837,cg00718414,cg01060059,cg01173912,cg01247856,cg01413582,cg01539474,cg01558401,cg01699584,cg01729020,cg01804345,cg02134248,cg02188185,cg02394686,cg02627531,cg02630888,cg02672936,cg03026929,cg03049767,cg03190433,cg03202897,cg03384175,cg03795903,cg03870261,cg03975755,cg04009429,cg04148458,cg04196143,cg04607379,cg04626574,cg04674383,cg0…	GSM774219	1
-0.384	0.381	Fetal_Placenta	Fetal Placenta	UW.Fetal_Placenta.ChromatinAccessibility.H-24409.DS20346.twopass.merge150.wgt10.zgt2.wig	cg00126946,cg00183647,cg00281977,cg00316420,cg00460589,cg00577109,cg00639837,cg00915974,cg01060059,cg01173912,cg01247856,cg01539474,cg01558401,cg01699584,cg01729020,cg01804345,cg01936707,cg02091951,cg02134248,cg02188185,cg02394686,cg02566157,cg02627531,cg02630888,cg02672936,cg03026929,cg03190433,cg03202897,cg03384175,cg03795903,cg03870261,cg03936436,cg03975755,cg04009429,cg04148458,cg04196143,cg0…	GSM878659	1
-1.252	0.143	Fetal_Renal_Pelvis_Left	Fetal Renal Pelvis	UW.Fetal_Renal_Pelvis_Left.ChromatinAccessibility.H-24111.DS18666.twopass.merge150.wgt10.zgt2.wig	cg00183647,cg00281977,cg00419321,cg00460589,cg00525496,cg00577109,cg00628211,cg00934355,cg01060059,cg01173912,cg01514538,cg01539474,cg01558401,cg01699584,cg01729020,cg01804345,cg02134248,cg02188185,cg02282892,cg02394686,cg02568716,cg02627531,cg02630888,cg02672936,cg03026929,cg03202897,cg03384175,cg03795903,cg03870261,cg03907016,cg03975755,cg04027045,cg04142555,cg04148458,cg04196143,cg04386759,cg0…	GSM817193	1
-0.399	0.375	Fetal_Renal_Pelvis	Fetal Renal Pelvis	UW.Fetal_Renal_Pelvis.ChromatinAccessibility.H-23790.DS17381.twopass.merge150.wgt10.zgt2.wig	cg00183647,cg00281977,cg00460589,cg00525496,cg00577109,cg00628211,cg00696323,cg01060059,cg01173912,cg01413582,cg01514538,cg01539474,cg01558401,cg01699584,cg01729020,cg01804345,cg02134248,cg02188185,cg02282892,cg02394686,cg02568716,cg02627531,cg02630888,cg02672936,cg02844611,cg02959108,cg03026929,cg03049767,cg03184424,cg03202897,cg03384175,cg03402698,cg03795903,cg03870261,cg03975755,cg04027045,cg0…	GSM701501	1
0.483	0.67	Fetal_Renal_Pelvis	Fetal Renal Pelvis	UW.Fetal_Renal_Pelvis.ChromatinAccessibility.H-23914.DS17760.twopass.merge150.wgt10.zgt2.wig	cg00183647,cg00281977,cg00316420,cg00460589,cg00577109,cg00818557,cg00885682,cg01060059,cg01173912,cg01413582,cg01514538,cg01539474,cg01558401,cg01699584,cg01729020,cg01781223,cg01804345,cg01936707,cg02129245,cg02134248,cg02154585,cg02248235,cg02282892,cg02357637,cg02394686,cg02568716,cg02627531,cg02630888,cg02672936,cg03026929,cg03184424,cg03202897,cg03384175,cg03567148,cg03795903,cg03870261,cg0…	GSM774222	1
1.032	0.83	Fetal_Thymus	Fetal Thymus	UW.Fetal_Thymus.ChromatinAccessibility.H-24078.DS18382.twopass.merge150.wgt10.zgt2.wig	cg00183647,cg00281977,cg00316420,cg00460589,cg00577109,cg00628211,cg00885682,cg00934355,cg01060059,cg01173912,cg01413582,cg01539474,cg01699584,cg01781223,cg01804345,cg01936707,cg01972335,cg01974180,cg02129245,cg02134248,cg02188185,cg02306654,cg02394686,cg02568716,cg02627531,cg02630888,cg02672936,cg02844611,cg02959108,cg03026929,cg03202897,cg03349950,cg03384175,cg03402698,cg03567148,cg03606272,cg0…	GSM817172	1
-1.19	0.155	Fibroblasts_Fetal_Skin_Abdomen	Fibroblast	UW.Fibroblasts_Fetal_Skin_Abdomen.ChromatinAccessibility.H-24259.DS19561.twopass.merge150.wgt10.zgt2.wig	cg00183647,cg00281977,cg01060059,cg01173912,cg01413582,cg01558401,cg01699584,cg01729020,cg01804345,cg02134248,cg02394686,cg02434736,cg02627531,cg02630888,cg03026929,cg03202897,cg03384175,cg03795903,cg03827720,cg03977831,cg04027045,cg04148458,cg04626574,cg04861904,cg04902286,cg04916810,cg04930816,cg04984575,cg05328894,cg05464302,cg05515034,cg05561696,cg05605299,cg05622882,cg05685643,cg05765371,cg0…	GSM878636	1
-0.96	0.211	Fibroblasts_Fetal_Skin_Back	Fibroblast	UW.Fibroblasts_Fetal_Skin_Back.ChromatinAccessibility.H-24218.DS19233.twopass.merge150.wgt10.zgt2.wig	cg00183647,cg00281977,cg00577109,cg01060059,cg01173912,cg01413582,cg01558401,cg01699584,cg01729020,cg01804345,cg02394686,cg02627531,cg02630888,cg03026929,cg03202897,cg03384175,cg03795903,cg03827720,cg03977831,cg04148458,cg04626574,cg04861904,cg04902286,cg04916810,cg04930816,cg04984575,cg05328894,cg05464302,cg05561696,cg05622882,cg05685643,cg05765371,cg06564125,cg06679265,cg07355514,cg07605148,cg0…	GSM878624	1
-1.12	0.164	Fibroblasts_Fetal_Skin_Biceps_Left	Fibroblast	UW.Fibroblasts_Fetal_Skin_Biceps_Left.ChromatinAccessibility.H-24259.DS19867.twopass.merge150.wgt10.zgt2.wig	cg00183647,cg00281977,cg01060059,cg01173912,cg01413582,cg01558401,cg01699584,cg01729020,cg01804345,cg02188185,cg02394686,cg02434736,cg02627531,cg02630888,cg02672936,cg03026929,cg03202897,cg03384175,cg03795903,cg03827720,cg03975755,cg03977831,cg04148458,cg04626574,cg04674383,cg04861904,cg04902286,cg04930816,cg04940582,cg04984575,cg05464302,cg05515034,cg05561696,cg05605299,cg05622882,cg05685643,cg0…	GSM878645	1
-0.679	0.286	Fibroblasts_Fetal_Skin_Quadriceps_Right	Fibroblast	UW.Fibroblasts_Fetal_Skin_Quadriceps_Right.ChromatinAccessibility.H-24259.DS19943.twopass.merge150.wgt10.zgt2.wig	cg00183647,cg00281977,cg00577109,cg01060059,cg01173912,cg01413582,cg01558401,cg01699584,cg01729020,cg01804345,cg02394686,cg02434736,cg02627531,cg03026929,cg03202897,cg03384175,cg03795903,cg03827720,cg03870261,cg03977831,cg04011497,cg04027045,cg04148458,cg04626574,cg04674383,cg04861904,cg04902286,cg04916810,cg04930816,cg04940582,cg04984575,cg05464302,cg05515034,cg05561696,cg05605299,cg05622882,cg0…	GSM878646	1
-0.556	0.325	Penis_Foreskin_Fibroblast	Fibroblast	UW.Penis_Foreskin_Fibroblast_Primary_Cells.ChromatinAccessibility.skin02.DS18252.twopass.merge150.wgt10.zgt2.wig	cg00183647,cg00281977,cg00577109,cg01060059,cg01173912,cg01413582,cg01558401,cg01699584,cg01729020,cg01804345,cg02134248,cg02394686,cg02627531,cg02630888,cg02672936,cg03026929,cg03202897,cg03384175,cg03827720,cg03870261,cg03977831,cg04027045,cg04148458,cg04626574,cg04674383,cg04861904,cg04902286,cg04916810,cg04940582,cg04984575,cg05051328,cg05057057,cg05303690,cg05464302,cg05515034,cg05542681,cg0…	GSM817169	1
-0.882	0.229	IMR90	Lung	UW.IMR90.ChromatinAccessibility.DS13229.twopass.merge150.wgt10.zgt2.wig	cg00183647,cg00281977,cg00577109,cg00628211,cg01060059,cg01173912,cg01413582,cg01539474,cg01558401,cg01699584,cg01729020,cg01804345,cg02394686,cg02434736,cg02627531,cg03026929,cg03384175,cg03795903,cg03827720,cg03870261,cg03977831,cg04148458,cg04626574,cg04861904,cg04902286,cg04916810,cg04984575,cg05464302,cg05515034,cg05561696,cg05605299,cg05622882,cg05685643,cg05765371,cg06564125,cg06679265,cg0…	GSM530666	1
-0.2	0.449	Penis_Foreskin_Melanocyte	Skin	UW.Penis_Foreskin_Melanocyte_Primary_Cells.ChromatinAccessibility.skin01.DS18590.twopass.merge150.wgt10.zgt2.wig	cg00065088,cg00183647,cg00281977,cg00460589,cg00472879,cg00525496,cg00577109,cg01060059,cg01173912,cg01413582,cg01539474,cg01646718,cg01699584,cg01729020,cg01804345,cg02134248,cg02242989,cg02394686,cg02434736,cg02627531,cg02672936,cg03026929,cg03202897,cg03384175,cg03795903,cg03870261,cg03975755,cg04148458,cg04322210,cg04626574,cg04674383,cg04861904,cg04902286,cg04916810,cg04984575,cg05464302,cg0…	GSM774243	1
