# Supplementary material for: Genetic and environmental influences interact with age and sex in shaping the human methylome
Source: Nat Commun. 2016 Mar 30;7:11115. doi: 10.1038/ncomms11115 (PMC4820961; doi:10.1038/ncomms11115)
Supplement: Supplementary Data 8 — Enrichment test statistics for sites with significant age by environment interaction among DNAse I hypersensitive sites in 299 cellular samples from the Epigenomic Roadmap consortium [file ncomms11115-s9.xlsx]

## Sheet: Sheet1
Supplementary Data 8: Enrichment test statistics for sites with significant age by environment interaction among DNAse I hypersensitive sites in 299 cellular samples from the Epigenomic Roadmap consortium
Zscore	Pvalue	Cell	Tissue	File	Probe	Accession	Qvalue
12.027	6.08e-25	H1	ES Cell	UW.H1.ChromatinAccessibility.DS18873.twopass.merge150.wgt10.zgt2.wig	cg00001349,cg00002033,cg00002224,cg00009053,cg00010954,cg00033666,cg00034559,cg00037457,cg00040466,cg00044871,cg00049595,cg00055359,cg00056066,cg00056497,cg00056628,cg00057231,cg00059740,cg00080125,cg00081975,cg00082140,cg00083018,cg00086243,cg00087153,cg00093095,cg00096440,cg00102955,cg00107782,cg00115747,cg00121255,cg00143045,cg00146676,cg00160914,cg00197058,cg00200734,cg00215611,cg00217795,cg0…	GSM878616	1.14e-21
12.051	3.41e-24	H9	ES Cell	UW.H9.ChromatinAccessibility.DS18517.twopass.merge150.wgt10.zgt2.wig	cg00001349,cg00002033,cg00002224,cg00009053,cg00010954,cg00027669,cg00032609,cg00033666,cg00034559,cg00037457,cg00044871,cg00055359,cg00056066,cg00056497,cg00056628,cg00057231,cg00059740,cg00080125,cg00081975,cg00082140,cg00083018,cg00093095,cg00096440,cg00102955,cg00107782,cg00121255,cg00134667,cg00135888,cg00143045,cg00146676,cg00160914,cg00193283,cg00200734,cg00215611,cg00216305,cg00222799,cg0…	GSM878612	3.2e-21
10.026	7.58e-19	Neuronal_Progenitor_Cultured_Cells	ES Cell	UW.H1_Derived_Neuronal_Progenitor_Cultured_Cells.ChromatinAccessibility.DS20153.twopass.merge150.wgt10.zgt2.wig	cg00002033,cg00002224,cg00009053,cg00010946,cg00010954,cg00019495,cg00032609,cg00033666,cg00034559,cg00037457,cg00044871,cg00055359,cg00056066,cg00056497,cg00056628,cg00057231,cg00057722,cg00059740,cg00080125,cg00081975,cg00083018,cg00086243,cg00093095,cg00096440,cg00102955,cg00107782,cg00115747,cg00134667,cg00135888,cg00143045,cg00146676,cg00160914,cg00193283,cg00200734,cg00215611,cg00216305,cg0…	GSM906379	3.56e-16
9.98	6.07e-19	Fetal_Renal_Pelvis_Right	Fetal Renal Pelvis	UW.Fetal_Renal_Pelvis_Right.ChromatinAccessibility.H-23871.DS17548.twopass.merge150.wgt10.zgt2.wig	cg00002033,cg00002224,cg00009053,cg00010946,cg00019495,cg00027669,cg00033666,cg00034559,cg00037457,cg00040466,cg00042409,cg00044871,cg00049595,cg00055359,cg00056066,cg00056628,cg00057231,cg00057722,cg00059740,cg00063006,cg00080125,cg00081975,cg00082140,cg00083018,cg00095859,cg00102955,cg00107782,cg00115747,cg00118365,cg00134667,cg00135888,cg00143045,cg00146676,cg00160914,cg00197058,cg00200734,cg0…	GSM701518	3.56e-16
9.909	2.68e-18	iPS_DF_6.9	IPS cell	UW.iPS_DF_6.9.ChromatinAccessibility.DS15164.twopass.merge150.wgt10.zgt2.wig	cg00001349,cg00002033,cg00002224,cg00009053,cg00010954,cg00033666,cg00034559,cg00037457,cg00044871,cg00049595,cg00055359,cg00056066,cg00056497,cg00056628,cg00057231,cg00059740,cg00080125,cg00081975,cg00082140,cg00083018,cg00086243,cg00093095,cg00102955,cg00107782,cg00115747,cg00121255,cg00134667,cg00143045,cg00146676,cg00197058,cg00200734,cg00215611,cg00217795,cg00222799,cg00232483,cg00238213,cg0…	GSM665802	1.01e-15
8.807	1.1e-14	Fetal_Renal_Cortex	Fetal Renal Cortex	UW.Fetal_Renal_Cortex.ChromatinAccessibility.H-23769.DS17307.twopass.merge150.wgt10.zgt2.wig	cg00002033,cg00002224,cg00009053,cg00010946,cg00019495,cg00027669,cg00032609,cg00033666,cg00034559,cg00037457,cg00042409,cg00044871,cg00049595,cg00055359,cg00056066,cg00056497,cg00056628,cg00057231,cg00057722,cg00059740,cg00080125,cg00081975,cg00083018,cg00085370,cg00095859,cg00096440,cg00102955,cg00107782,cg00112493,cg00135888,cg00143045,cg00146676,cg00160914,cg00197058,cg00200734,cg00215611,cg0…	GSM701494	3.45e-12
8.022	3.33e-13	iPS_DF_19.11	IPS cell	UW.iPS_DF_19.11.ChromatinAccessibility.DS15153.twopass.merge150.wgt10.zgt2.wig	cg00001349,cg00002224,cg00009053,cg00010954,cg00033666,cg00044871,cg00049595,cg00055359,cg00056066,cg00056497,cg00057231,cg00057722,cg00059740,cg00080125,cg00082140,cg00083018,cg00086243,cg00093095,cg00102955,cg00107782,cg00115747,cg00121255,cg00135888,cg00143045,cg00146676,cg00163702,cg00200734,cg00216305,cg00217795,cg00222799,cg00225196,cg00231945,cg00232483,cg00238213,cg00267713,cg00292432,cg0…	GSM665801	8.93e-11
8.563	4.34e-13	H9	ES Cell	UW.H9.ChromatinAccessibility.DS18522.twopass.merge150.wgt10.zgt2.wig	cg00002033,cg00002224,cg00009053,cg00034559,cg00037457,cg00040466,cg00044871,cg00049595,cg00055359,cg00056066,cg00056497,cg00056628,cg00059740,cg00080125,cg00081975,cg00083018,cg00096440,cg00102955,cg00107782,cg00115747,cg00135888,cg00143045,cg00146676,cg00160914,cg00200734,cg00215611,cg00216305,cg00222799,cg00225196,cg00231945,cg00232483,cg00238213,cg00267713,cg00292669,cg00292971,cg00297584,cg0…	GSM878613	1.02e-10
7.935	8.21e-13	Fetal_Kidney_Right	Fetal Kidney	UW.Fetal_Kidney_Right.ChromatinAccessibility.H-23640.DS16801.twopass.merge150.wgt10.zgt2.wig	cg00002224,cg00009053,cg00010946,cg00010954,cg00019495,cg00033666,cg00034559,cg00037457,cg00042409,cg00044871,cg00049595,cg00055359,cg00056066,cg00056497,cg00056628,cg00057231,cg00057722,cg00059740,cg00063006,cg00080125,cg00081975,cg00082140,cg00083018,cg00085370,cg00086243,cg00087153,cg00095859,cg00102955,cg00107782,cg00135888,cg00143045,cg00146676,cg00160914,cg00197058,cg00200734,cg00215611,cg0…	GSM665833	1.71e-10
7.806	4.75e-12	Fetal_Kidney_Right	Fetal Kidney	UW.Fetal_Kidney_Right.ChromatinAccessibility.H-23758.DS17144.twopass.merge150.wgt10.zgt2.wig	cg00002033,cg00002224,cg00009053,cg00010954,cg00019495,cg00034559,cg00037457,cg00044871,cg00049595,cg00055359,cg00056066,cg00056497,cg00056628,cg00057231,cg00057722,cg00059740,cg00080125,cg00081975,cg00083018,cg00086243,cg00087153,cg00095859,cg00102955,cg00107782,cg00135888,cg00143045,cg00146676,cg00160914,cg00197058,cg00200734,cg00215611,cg00216305,cg00222799,cg00225196,cg00231945,cg00232832,cg0…	GSM817163	8.92e-10
7.653	8.82e-12	Fetal_Kidney_Left	Fetal Kidney	UW.Fetal_Kidney_Left.ChromatinAccessibility.H-23604.DS16579.twopass.merge150.wgt10.zgt2.wig	cg00002224,cg00009053,cg00010946,cg00010954,cg00019495,cg00027669,cg00032609,cg00034559,cg00037457,cg00042409,cg00044871,cg00049595,cg00055359,cg00056066,cg00056497,cg00056628,cg00057231,cg00057722,cg00059740,cg00080125,cg00081975,cg00083018,cg00095859,cg00096440,cg00102955,cg00107782,cg00135888,cg00143045,cg00146676,cg00160914,cg00197058,cg00200734,cg00215611,cg00216305,cg00222799,cg00225196,cg0…	GSM665829	1.44e-09
7.788	9.2e-12	Fetal_Kidney_Left	Fetal Kidney	UW.Fetal_Kidney_Left.ChromatinAccessibility.H-24089.DS18466.twopass.merge150.wgt10.zgt2.wig	cg00002033,cg00002224,cg00010946,cg00010954,cg00019495,cg00032609,cg00033666,cg00034559,cg00037457,cg00042409,cg00044871,cg00049595,cg00055359,cg00056066,cg00056628,cg00057231,cg00059740,cg00063006,cg00080125,cg00081975,cg00083018,cg00086243,cg00087153,cg00095859,cg00102955,cg00107782,cg00112493,cg00134667,cg00135888,cg00143045,cg00146676,cg00160914,cg00197058,cg00200734,cg00215611,cg00216305,cg0…	GSM817181	1.44e-09
7.639	2.57e-11	Fetal_Renal_Cortex	Fetal Renal Cortex	UW.Fetal_Renal_Cortex.ChromatinAccessibility.H-24259.DS19388.twopass.merge150.wgt10.zgt2.wig	cg00002033,cg00002224,cg00010954,cg00019495,cg00033666,cg00034559,cg00037457,cg00042409,cg00049595,cg00055359,cg00056066,cg00056628,cg00057231,cg00057722,cg00059740,cg00063006,cg00080125,cg00081975,cg00082140,cg00083018,cg00085370,cg00086243,cg00093095,cg00095859,cg00096440,cg00102955,cg00107782,cg00134667,cg00135888,cg00143045,cg00146676,cg00197058,cg00200734,cg00215611,cg00216305,cg00222799,cg0…	GSM878629	3.71e-09
7.536	4.77e-11	Fetal_Renal_Pelvis	Fetal Renal Pelvis	UW.Fetal_Renal_Pelvis.ChromatinAccessibility.H-23914.DS17760.twopass.merge150.wgt10.zgt2.wig	cg00002033,cg00002224,cg00009053,cg00010954,cg00019495,cg00032609,cg00033666,cg00034559,cg00037457,cg00042409,cg00049595,cg00055359,cg00056066,cg00056628,cg00057231,cg00059740,cg00063006,cg00080125,cg00081975,cg00082140,cg00083018,cg00093095,cg00095859,cg00096440,cg00107782,cg00134667,cg00135888,cg00143045,cg00197058,cg00200734,cg00215611,cg00216305,cg00222799,cg00225196,cg00231945,cg00232832,cg0…	GSM774222	6.39e-09
7.385	5.9e-11	Fetal_Renal_Cortex	Fetal Renal Cortex	UW.Fetal_Renal_Cortex.ChromatinAccessibility.H-24493.DS20568.twopass.merge150.wgt10.zgt2.wig	cg00002033,cg00002224,cg00009053,cg00010946,cg00010954,cg00019495,cg00034559,cg00037457,cg00040466,cg00042409,cg00044871,cg00049595,cg00055359,cg00056066,cg00056497,cg00056628,cg00057231,cg00057722,cg00059740,cg00080125,cg00081975,cg00082140,cg00083018,cg00086243,cg00095859,cg00096440,cg00102955,cg00107782,cg00135888,cg00143045,cg00146676,cg00160914,cg00197058,cg00200734,cg00215611,cg00216305,cg0…	GSM878667	7.38e-09
7.012	5.62e-10	Fetal_Kidney_Right	Fetal Kidney	UW.Fetal_Kidney_Right.ChromatinAccessibility.H-23435.DS15651.twopass.merge150.wgt10.zgt2.wig	cg00002224,cg00010946,cg00010954,cg00019495,cg00032609,cg00034559,cg00037457,cg00042409,cg00049595,cg00055359,cg00056066,cg00056628,cg00057231,cg00057722,cg00059740,cg00080125,cg00082140,cg00083018,cg00093095,cg00095859,cg00102955,cg00107782,cg00134667,cg00135888,cg00143045,cg00146676,cg00160914,cg00197058,cg00200734,cg00215611,cg00216305,cg00222799,cg00225196,cg00231945,cg00232832,cg00238213,cg0…	GSM665810	6.6e-08
6.942	9.48e-10	Fetal_Renal_Cortex_Left	Fetal Renal Cortex	UW.Fetal_Renal_Cortex_Left.ChromatinAccessibility.H-24232.DS19257.twopass.merge150.wgt10.zgt2.wig	cg00002224,cg00009053,cg00010954,cg00019495,cg00027669,cg00034559,cg00037457,cg00042409,cg00044871,cg00049595,cg00055359,cg00056066,cg00056497,cg00056628,cg00057231,cg00057722,cg00059740,cg00063006,cg00080125,cg00081975,cg00082140,cg00083018,cg00085370,cg00095859,cg00102955,cg00107782,cg00135888,cg00143045,cg00160914,cg00197058,cg00200734,cg00215611,cg00216305,cg00222799,cg00225196,cg00232483,cg0…	GSM817211	1.05e-07
6.839	1.57e-09	Fetal_Kidney_Left	Fetal Kidney	UW.Fetal_Kidney_Left.ChromatinAccessibility.H-23758.DS17140.twopass.merge150.wgt10.zgt2.wig	cg00002033,cg00002224,cg00009053,cg00010946,cg00010954,cg00019495,cg00034559,cg00037457,cg00042409,cg00044871,cg00049595,cg00055359,cg00056066,cg00056628,cg00057231,cg00059740,cg00080125,cg00081975,cg00083018,cg00087153,cg00095859,cg00102955,cg00107782,cg00134667,cg00135888,cg00143045,cg00146676,cg00160914,cg00197058,cg00200734,cg00215611,cg00216305,cg00222799,cg00225196,cg00231945,cg00232832,cg0…	GSM774209	1.64e-07
6.678	1.7e-09	Fetal_Renal_Cortex_Left	Fetal Renal Cortex	UW.Fetal_Renal_Cortex_Left.ChromatinAccessibility.H-23871.DS17550.twopass.merge150.wgt10.zgt2.wig	cg00002033,cg00002224,cg00009053,cg00010954,cg00019495,cg00032609,cg00034559,cg00037457,cg00042409,cg00044871,cg00049595,cg00055359,cg00056066,cg00056628,cg00057231,cg00057722,cg00059740,cg00080125,cg00081975,cg00083018,cg00086243,cg00095859,cg00096440,cg00102955,cg00107782,cg00135888,cg00143045,cg00146676,cg00160914,cg00197058,cg00200734,cg00216305,cg00217795,cg00222799,cg00225196,cg00231945,cg0…	GSM701519	1.68e-07
6.541	3.68e-09	Fetal_Renal_Pelvis	Fetal Renal Pelvis	UW.Fetal_Renal_Pelvis.ChromatinAccessibility.H-24259.DS19386.twopass.merge150.wgt10.zgt2.wig	cg00002033,cg00002224,cg00010954,cg00019495,cg00032609,cg00034559,cg00037457,cg00042409,cg00049595,cg00055359,cg00056066,cg00056628,cg00057231,cg00057722,cg00059740,cg00063006,cg00080125,cg00081975,cg00083018,cg00085370,cg00086243,cg00095859,cg00096440,cg00102955,cg00107782,cg00135888,cg00143045,cg00146676,cg00197058,cg00200734,cg00216305,cg00217795,cg00222799,cg00225196,cg00232832,cg00238213,cg0…	GSM817218	3.46e-07
6.624	6.85e-09	Fetal_Renal_Pelvis	Fetal Renal Pelvis	UW.Fetal_Renal_Pelvis.ChromatinAccessibility.H-24477.DS20448.twopass.merge150.wgt10.zgt2.wig	cg00002033,cg00002224,cg00009053,cg00010946,cg00010954,cg00019495,cg00033666,cg00034559,cg00037457,cg00042409,cg00044871,cg00049595,cg00055359,cg00056066,cg00056628,cg00057231,cg00057722,cg00059740,cg00080125,cg00081975,cg00082140,cg00083018,cg00085370,cg00086243,cg00087153,cg00095859,cg00096440,cg00102955,cg00107782,cg00112493,cg00143045,cg00146676,cg00160914,cg00197058,cg00200734,cg00215611,cg0…	GSM878662	6.12e-07
6.331	1.34e-08	Fetal_Renal_Cortex_Left	Fetal Renal Cortex	UW.Fetal_Renal_Cortex_Left.ChromatinAccessibility.H-24111.DS18542.twopass.merge150.wgt10.zgt2.wig	cg00002224,cg00010946,cg00019495,cg00027669,cg00032609,cg00033666,cg00034559,cg00037457,cg00042409,cg00044871,cg00049595,cg00055359,cg00056066,cg00056628,cg00057231,cg00057722,cg00059740,cg00063006,cg00080125,cg00081975,cg00083018,cg00086243,cg00095859,cg00102955,cg00107782,cg00112493,cg00135888,cg00143045,cg00146676,cg00160914,cg00197058,cg00200734,cg00215611,cg00216305,cg00222799,cg00225196,cg0…	GSM817190	1.14e-06
6.198	2.61e-08	Fetal_Renal_Cortex_Right	Fetal Renal Cortex	UW.Fetal_Renal_Cortex_Right.ChromatinAccessibility.H-24232.DS19254.twopass.merge150.wgt10.zgt2.wig	cg00002033,cg00002224,cg00010946,cg00010954,cg00019495,cg00034559,cg00037457,cg00040466,cg00042409,cg00049595,cg00055359,cg00056066,cg00056628,cg00057231,cg00057722,cg00059740,cg00080125,cg00081975,cg00083018,cg00095859,cg00102955,cg00107782,cg00115747,cg00135888,cg00143045,cg00146676,cg00197058,cg00200734,cg00215611,cg00216305,cg00222799,cg00225196,cg00232832,cg00238213,cg00267713,cg00285394,cg0…	GSM817210	2.13e-06
6.253	2.8e-08	iPS_DF_19.7	IPS cell	UW.iPS_DF_19.7.ChromatinAccessibility.DS15148.twopass.merge150.wgt10.zgt2.wig	cg00001349,cg00002224,cg00009053,cg00010954,cg00033666,cg00044871,cg00049595,cg00055359,cg00056497,cg00056628,cg00057231,cg00057722,cg00059740,cg00080125,cg00081975,cg00096440,cg00102955,cg00107782,cg00121255,cg00135888,cg00143045,cg00146676,cg00197058,cg00216305,cg00217795,cg00231945,cg00232483,cg00238213,cg00292432,cg00292896,cg00292971,cg00297584,cg00304185,cg00327072,cg00339913,cg00340850,cg0…	GSM665800	2.19e-06
6.046	4.88e-08	Fetal_Renal_Cortex_Right	Fetal Renal Cortex	UW.Fetal_Renal_Cortex_Right.ChromatinAccessibility.H-23871.DS17545.twopass.merge150.wgt10.zgt2.wig	cg00002224,cg00009053,cg00010946,cg00019495,cg00027669,cg00032609,cg00034559,cg00037457,cg00042409,cg00055359,cg00056066,cg00056628,cg00057231,cg00059740,cg00063006,cg00080125,cg00081975,cg00083018,cg00085370,cg00087153,cg00095859,cg00102955,cg00107782,cg00112493,cg00135888,cg00143045,cg00146676,cg00197058,cg00200734,cg00215611,cg00216305,cg00222799,cg00225196,cg00232832,cg00238213,cg00267713,cg0…	GSM701517	3.66e-06
6.279	5.42e-08	Fetal_Kidney_Right	Fetal Kidney	UW.Fetal_Kidney_Right.ChromatinAccessibility.H-24089.DS18463.twopass.merge150.wgt10.zgt2.wig	cg00002033,cg00002224,cg00009053,cg00010954,cg00019495,cg00032609,cg00034559,cg00037457,cg00042409,cg00044871,cg00049595,cg00055359,cg00056066,cg00056628,cg00057231,cg00059740,cg00080125,cg00083018,cg00095859,cg00102955,cg00107782,cg00134667,cg00135888,cg00143045,cg00146676,cg00160914,cg00197058,cg00200734,cg00215611,cg00216305,cg00222799,cg00225196,cg00232483,cg00238213,cg00267713,cg00285394,cg0…	GSM817180	3.92e-06
5.812	1.82e-07	iPS_DF_4.7	IPS cell	UW.iPS_DF_4.7.ChromatinAccessibility.DS15169.twopass.merge150.wgt10.zgt2.wig	cg00001349,cg00002224,cg00009053,cg00010954,cg00019495,cg00033666,cg00044871,cg00055359,cg00056066,cg00056497,cg00057231,cg00059740,cg00080125,cg00082140,cg00083018,cg00102955,cg00107782,cg00121255,cg00135888,cg00143045,cg00146676,cg00200734,cg00215611,cg00232483,cg00267713,cg00285620,cg00292432,cg00292669,cg00292971,cg00297584,cg00313750,cg00340850,cg00360794,cg00367396,cg00374839,cg00427604,cg0…	GSM665803	1.26e-05
5.746	1.97e-07	Fetal_Kidney	Fetal Kidney	UW.Fetal_Kidney.ChromatinAccessibility.H-23663.DS16837.twopass.merge150.wgt10.zgt2.wig	cg00002033,cg00002224,cg00010946,cg00019495,cg00032609,cg00033666,cg00034559,cg00037457,cg00044871,cg00055359,cg00056066,cg00056628,cg00057231,cg00059740,cg00080125,cg00081975,cg00083018,cg00086243,cg00095859,cg00096440,cg00102955,cg00107782,cg00135888,cg00143045,cg00160914,cg00197058,cg00200734,cg00215611,cg00216305,cg00222799,cg00225196,cg00232483,cg00232832,cg00238213,cg00267713,cg00285394,cg0…	GSM817159	1.29e-05
5.672	2e-07	Fetal_Renal_Pelvis_Left	Fetal Renal Pelvis	UW.Fetal_Renal_Pelvis_Left.ChromatinAccessibility.H-23871.DS17553.twopass.merge150.wgt10.zgt2.wig	cg00002224,cg00009053,cg00010946,cg00010954,cg00019495,cg00027669,cg00032609,cg00033666,cg00034559,cg00037457,cg00042409,cg00044871,cg00049595,cg00055359,cg00056066,cg00056628,cg00057231,cg00059740,cg00063006,cg00080125,cg00082140,cg00083018,cg00087153,cg00095859,cg00102955,cg00107782,cg00135888,cg00143045,cg00160914,cg00197058,cg00200734,cg00215611,cg00216305,cg00217795,cg00222799,cg00225196,cg0…	GSM701520	1.29e-05
5.635	2.62e-07	Fetal_Renal_Pelvis	Fetal Renal Pelvis	UW.Fetal_Renal_Pelvis.ChromatinAccessibility.H-23833.DS17451.twopass.merge150.wgt10.zgt2.wig	cg00002033,cg00002224,cg00009053,cg00010954,cg00019495,cg00034559,cg00037457,cg00042409,cg00049595,cg00055359,cg00056066,cg00056628,cg00057231,cg00057722,cg00059740,cg00063006,cg00080125,cg00081975,cg00083018,cg00086243,cg00095859,cg00102955,cg00107782,cg00135888,cg00143045,cg00146676,cg00160914,cg00197058,cg00200734,cg00215611,cg00216305,cg00222799,cg00225196,cg00232832,cg00267713,cg00285394,cg0…	GSM701510	1.64e-05
5.632	6.6e-07	Fetal_Kidney	Fetal Kidney	UW.Fetal_Kidney.ChromatinAccessibility.H-23855.DS17522.twopass.merge150.wgt10.zgt2.wig	cg00002224,cg00010946,cg00010954,cg00019495,cg00027669,cg00032609,cg00034559,cg00037457,cg00042409,cg00044871,cg00055359,cg00056066,cg00056628,cg00057722,cg00059740,cg00063006,cg00083018,cg00095859,cg00102955,cg00107782,cg00112493,cg00121255,cg00135888,cg00143045,cg00146676,cg00160914,cg00197058,cg00216305,cg00222799,cg00225196,cg00232832,cg00238213,cg00267713,cg00285394,cg00285620,cg00292432,cg0…	GSM701515	4e-05
5.398	1.34e-06	Fetal_Renal_Cortex_Left	Fetal Renal Cortex	UW.Fetal_Renal_Cortex_Left.ChromatinAccessibility.H-24169.DS18931.twopass.merge150.wgt10.zgt2.wig	cg00002224,cg00009053,cg00010946,cg00010954,cg00019495,cg00034559,cg00037457,cg00042409,cg00044871,cg00049595,cg00055359,cg00056066,cg00056628,cg00057231,cg00057722,cg00059740,cg00063006,cg00080125,cg00081975,cg00083018,cg00087153,cg00095859,cg00096440,cg00102955,cg00107782,cg00112493,cg00134667,cg00135888,cg00143045,cg00146676,cg00160914,cg00197058,cg00200734,cg00215611,cg00216305,cg00222799,cg0…	GSM817203	7.88e-05
5.356	2.23e-06	Neuronal_Progenitor_Cultured_Cells	ES Cell	UW.H1_Derived_Neuronal_Progenitor_Cultured_Cells.ChromatinAccessibility.DS18739.twopass.merge150.wgt10.zgt2.wig	cg00002033,cg00002224,cg00009053,cg00010954,cg00033666,cg00034559,cg00037457,cg00044871,cg00049595,cg00055359,cg00056066,cg00056628,cg00059740,cg00081975,cg00083018,cg00093095,cg00102955,cg00107782,cg00135888,cg00143045,cg00146676,cg00160914,cg00193283,cg00200734,cg00215611,cg00222799,cg00225196,cg00231945,cg00232483,cg00267713,cg00292669,cg00292971,cg00297584,cg00304185,cg00313750,cg00327072,cg0…	GSM878615	0.000127
5.009	5.13e-06	Fetal_Spinal_Cord	Fetal Spinal Cord	UW.Fetal_Spinal_Cord.ChromatinAccessibility.H-24111.DS18501.twopass.merge150.wgt10.zgt2.wig	cg00002224,cg00010946,cg00019495,cg00034559,cg00037457,cg00042409,cg00044871,cg00049595,cg00055359,cg00056066,cg00056628,cg00057231,cg00057722,cg00059740,cg00083018,cg00096440,cg00102955,cg00107782,cg00115747,cg00135888,cg00143045,cg00146676,cg00160914,cg00193283,cg00200734,cg00215611,cg00216305,cg00222799,cg00225196,cg00232483,cg00232832,cg00238213,cg00245502,cg00267713,cg00285394,cg00292669,cg0…	GSM817189	0.000275
5.211	5.08e-06	Fetal_Stomach	Fetal Stomach	UW.Fetal_Stomach.ChromatinAccessibility.H-23758.DS17172.twopass.merge150.wgt10.zgt2.wig	cg00002033,cg00002224,cg00010946,cg00019495,cg00027669,cg00032609,cg00033666,cg00034559,cg00037457,cg00044871,cg00049595,cg00055359,cg00056066,cg00056628,cg00057231,cg00059740,cg00080125,cg00081975,cg00093095,cg00096440,cg00102955,cg00107782,cg00112493,cg00135888,cg00143045,cg00146676,cg00160914,cg00193283,cg00215611,cg00216305,cg00217795,cg00222799,cg00225196,cg00231945,cg00267713,cg00285394,cg0…	GSM774212	0.000275
5.124	6.27e-06	Fetal_Renal_Cortex_Right	Fetal Renal Cortex	UW.Fetal_Renal_Cortex_Right.ChromatinAccessibility.H-24169.DS18928.twopass.merge150.wgt10.zgt2.wig	cg00002224,cg00009053,cg00010946,cg00010954,cg00019495,cg00034559,cg00037457,cg00042409,cg00049595,cg00055359,cg00056066,cg00056628,cg00057231,cg00057722,cg00059740,cg00080125,cg00081975,cg00083018,cg00086243,cg00095859,cg00096440,cg00102955,cg00107782,cg00134667,cg00135888,cg00143045,cg00146676,cg00197058,cg00200734,cg00216305,cg00222799,cg00225196,cg00231945,cg00232483,cg00238213,cg00285394,cg0…	GSM817202	0.000327
5.12	6.71e-06	Fetal_Kidney_Left	Fetal Kidney	UW.Fetal_Kidney_Left.ChromatinAccessibility.H-23640.DS16805.twopass.merge150.wgt10.zgt2.wig	cg00002033,cg00002224,cg00009053,cg00019495,cg00034559,cg00037457,cg00040466,cg00049595,cg00055359,cg00056066,cg00056628,cg00057231,cg00057722,cg00059740,cg00063006,cg00080125,cg00081975,cg00082140,cg00083018,cg00095859,cg00096440,cg00102955,cg00107782,cg00134667,cg00135888,cg00143045,cg00197058,cg00200734,cg00216305,cg00217795,cg00222799,cg00225196,cg00231945,cg00232832,cg00238213,cg00285394,cg0…	GSM665834	0.000337
5.102	7.01e-06	Fetal_Lung_Left	Fetal Lung	UW.Fetal_Lung_Left.ChromatinAccessibility.H-23744.DS17105.twopass.merge150.wgt10.zgt2.wig	cg00002033,cg00002224,cg00009053,cg00010946,cg00010954,cg00019495,cg00033666,cg00037457,cg00042409,cg00049595,cg00055359,cg00056066,cg00056628,cg00057231,cg00057722,cg00059740,cg00080125,cg00081975,cg00107782,cg00121255,cg00135888,cg00143045,cg00146676,cg00160914,cg00197058,cg00200734,cg00215611,cg00216305,cg00217795,cg00222799,cg00225196,cg00231945,cg00232832,cg00245502,cg00285394,cg00285620,cg0…	GSM774207	0.000337
4.93	6.95e-06	Fetal_Renal_Cortex	Fetal Renal Cortex	UW.Fetal_Renal_Cortex.ChromatinAccessibility.H-23833.DS17455.twopass.merge150.wgt10.zgt2.wig	cg00002224,cg00009053,cg00010946,cg00010954,cg00019495,cg00032609,cg00034559,cg00037457,cg00042409,cg00044871,cg00049595,cg00055359,cg00056066,cg00056628,cg00057231,cg00057722,cg00059740,cg00080125,cg00081975,cg00082140,cg00083018,cg00086243,cg00087153,cg00095859,cg00102955,cg00107782,cg00135888,cg00143045,cg00146676,cg00197058,cg00200734,cg00215611,cg00216305,cg00222799,cg00225196,cg00238213,cg0…	GSM701511	0.000337
4.851	1.38e-05	Fetal_Renal_Pelvis_Left	Fetal Renal Pelvis	UW.Fetal_Renal_Pelvis_Left.ChromatinAccessibility.H-24169.DS18964.twopass.merge150.wgt10.zgt2.wig	cg00002033,cg00002224,cg00009053,cg00010946,cg00019495,cg00032609,cg00034559,cg00040466,cg00044871,cg00049595,cg00055359,cg00056066,cg00056497,cg00056628,cg00057231,cg00057722,cg00059740,cg00080125,cg00083018,cg00086243,cg00095859,cg00102955,cg00107782,cg00135888,cg00143045,cg00197058,cg00200734,cg00215611,cg00216305,cg00222799,cg00225196,cg00231945,cg00232832,cg00238213,cg00267713,cg00285394,cg0…	GSM817205	0.000648
4.858	1.43e-05	Fetal_Renal_Pelvis_Left	Fetal Renal Pelvis	UW.Fetal_Renal_Pelvis_Left.ChromatinAccessibility.H-24232.DS19238.twopass.merge150.wgt10.zgt2.wig	cg00002033,cg00002224,cg00009053,cg00010946,cg00010954,cg00019495,cg00032609,cg00034559,cg00037457,cg00040466,cg00042409,cg00049595,cg00055359,cg00056066,cg00056628,cg00057231,cg00059740,cg00080125,cg00081975,cg00083018,cg00085370,cg00086243,cg00095859,cg00102955,cg00107782,cg00134667,cg00135888,cg00143045,cg00146676,cg00160914,cg00197058,cg00200734,cg00215611,cg00216305,cg00222799,cg00225196,cg0…	GSM817209	0.000656
4.809	1.76e-05	H1	ES Cell	UW.H1.ChromatinAccessibility.DS19100.twopass.merge150.wgt10.zgt2.wig	cg00002224,cg00009053,cg00033666,cg00040466,cg00044871,cg00055359,cg00056497,cg00056628,cg00057231,cg00059740,cg00080125,cg00096440,cg00102955,cg00107782,cg00121255,cg00135888,cg00143045,cg00146676,cg00160914,cg00197058,cg00222799,cg00232483,cg00238213,cg00267713,cg00297584,cg00301879,cg00327072,cg00340850,cg00367396,cg00374839,cg00377915,cg00427604,cg00449798,cg00470007,cg00472710,cg00478710,cg0…	GSM878621	0.000786
4.753	1.88e-05	Fetal_Kidney	Fetal Kidney	UW.Fetal_Kidney.ChromatinAccessibility.H-23914.DS17753.twopass.merge150.wgt10.zgt2.wig	cg00002033,cg00002224,cg00009053,cg00010954,cg00019495,cg00033666,cg00034559,cg00037457,cg00044871,cg00049595,cg00055359,cg00056066,cg00056628,cg00057231,cg00057722,cg00059740,cg00063006,cg00080125,cg00081975,cg00083018,cg00085370,cg00086243,cg00095859,cg00096440,cg00102955,cg00107782,cg00135888,cg00143045,cg00197058,cg00200734,cg00215611,cg00216305,cg00222799,cg00225196,cg00231945,cg00267713,cg0…	GSM774221	0.000822
4.671	2.12e-05	Fetal_Lung_Left	Fetal Lung	UW.Fetal_Lung_Left.ChromatinAccessibility.H-23758.DS17154.twopass.merge150.wgt10.zgt2.wig	cg00002033,cg00002224,cg00009053,cg00010946,cg00010954,cg00019495,cg00033666,cg00034559,cg00037457,cg00042409,cg00049595,cg00055359,cg00056066,cg00056628,cg00057231,cg00059740,cg00063006,cg00080125,cg00081975,cg00086243,cg00087153,cg00096440,cg00102955,cg00107782,cg00118365,cg00143045,cg00146676,cg00160914,cg00197058,cg00200734,cg00215611,cg00216305,cg00217795,cg00222799,cg00225196,cg00231945,cg0…	GSM774211	0.000904
4.701	2.34e-05	Fetal_Spinal_Cord	Fetal Spinal Cord	UW.Fetal_Spinal_Cord.ChromatinAccessibility.H-24409.DS20351.twopass.merge150.wgt10.zgt2.wig	cg00002224,cg00009053,cg00010946,cg00019495,cg00033666,cg00034559,cg00037457,cg00044871,cg00055359,cg00056066,cg00056628,cg00059740,cg00081975,cg00083018,cg00096440,cg00102955,cg00107782,cg00134667,cg00135888,cg00143045,cg00146676,cg00193283,cg00197058,cg00200734,cg00215611,cg00216305,cg00222799,cg00225196,cg00238213,cg00245502,cg00267713,cg00285394,cg00292669,cg00292896,cg00292971,cg00297584,cg0…	GSM878661	0.000974
4.712	2.82e-05	Fetal_Renal_Cortex	Fetal Renal Cortex	UW.Fetal_Renal_Cortex.ChromatinAccessibility.H-23790.DS17387.twopass.merge150.wgt10.zgt2.wig	cg00002224,cg00009053,cg00019495,cg00032609,cg00033666,cg00034559,cg00037457,cg00049595,cg00055359,cg00056066,cg00056628,cg00057231,cg00059740,cg00063006,cg00080125,cg00081975,cg00082140,cg00083018,cg00085370,cg00095859,cg00102955,cg00107782,cg00134667,cg00135888,cg00143045,cg00146676,cg00197058,cg00200734,cg00216305,cg00222799,cg00225196,cg00231945,cg00232832,cg00238213,cg00267713,cg00285620,cg0…	GSM701502	0.00115
4.745	3.3e-05	Fetal_Muscle_Back	Fetal Muscle	UW.Fetal_Muscle_Back.ChromatinAccessibility.H-23914.DS17767.twopass.merge150.wgt10.zgt2.wig	cg00002224,cg00009053,cg00010946,cg00010954,cg00027669,cg00032609,cg00034559,cg00037457,cg00042409,cg00049595,cg00055359,cg00056066,cg00056628,cg00057231,cg00059740,cg00080125,cg00081975,cg00082140,cg00083018,cg00085370,cg00086243,cg00087153,cg00093095,cg00094744,cg00102955,cg00107782,cg00135888,cg00143045,cg00160914,cg00197058,cg00200734,cg00215611,cg00217795,cg00222799,cg00225196,cg00231945,cg0…	GSM774224	0.00129
4.606	3.27e-05	Fetal_Renal_Cortex	Fetal Renal Cortex	UW.Fetal_Renal_Cortex.ChromatinAccessibility.H-24078.DS18428.twopass.merge150.wgt10.zgt2.wig	cg00002224,cg00010946,cg00010954,cg00034559,cg00037457,cg00042409,cg00055359,cg00056066,cg00056628,cg00057231,cg00057722,cg00059740,cg00063006,cg00080125,cg00081975,cg00083018,cg00087153,cg00095859,cg00096440,cg00102955,cg00107782,cg00135888,cg00143045,cg00146676,cg00160914,cg00197058,cg00200734,cg00216305,cg00222799,cg00225196,cg00232832,cg00238213,cg00267713,cg00285394,cg00292669,cg00297584,cg0…	GSM817176	0.00129
4.557	5.2e-05	Fetal_Kidney	Fetal Kidney	UW.Fetal_Kidney.ChromatinAccessibility.H-23524.DS16139.twopass.merge150.wgt10.zgt2.wig	cg00002224,cg00009053,cg00010946,cg00010954,cg00019495,cg00027669,cg00032609,cg00033666,cg00034559,cg00037457,cg00044871,cg00049595,cg00055359,cg00056066,cg00056628,cg00057231,cg00059740,cg00080125,cg00081975,cg00082140,cg00083018,cg00095859,cg00096440,cg00102955,cg00107782,cg00134667,cg00135888,cg00143045,cg00146676,cg00160914,cg00163702,cg00193283,cg00197058,cg00200734,cg00216305,cg00222799,cg0…	GSM665816	0.00199
4.236	0.000122	Fetal_Kidney_Right	Fetal Kidney	UW.Fetal_Kidney_Right.ChromatinAccessibility.H-23589.DS16441.twopass.merge150.wgt10.zgt2.wig	cg00002033,cg00002224,cg00009053,cg00019495,cg00034559,cg00037457,cg00042409,cg00044871,cg00049595,cg00055359,cg00056066,cg00056628,cg00057231,cg00057722,cg00059740,cg00063006,cg00080125,cg00081975,cg00083018,cg00095859,cg00102955,cg00107782,cg00112493,cg00135888,cg00143045,cg00160914,cg00197058,cg00200734,cg00216305,cg00222799,cg00225196,cg00231945,cg00232832,cg00238213,cg00267713,cg00285394,cg0…	GSM665821	0.00457
3.903	0.000221	Fetal_Renal_Pelvis	Fetal Renal Pelvis	UW.Fetal_Renal_Pelvis.ChromatinAccessibility.H-23790.DS17381.twopass.merge150.wgt10.zgt2.wig	cg00002224,cg00009053,cg00019495,cg00027669,cg00034559,cg00037457,cg00040466,cg00049595,cg00055359,cg00056066,cg00056628,cg00057231,cg00059740,cg00063006,cg00080125,cg00081975,cg00082140,cg00083018,cg00095859,cg00102955,cg00107782,cg00143045,cg00146676,cg00197058,cg00215611,cg00216305,cg00217795,cg00222799,cg00225196,cg00231945,cg00232832,cg00267713,cg00285620,cg00292432,cg00297584,cg00297876,cg0…	GSM701501	0.00815
3.831	0.000325	Fetal_Renal_Pelvis	Fetal Renal Pelvis	UW.Fetal_Renal_Pelvis.ChromatinAccessibility.H-24078.DS18431.twopass.merge150.wgt10.zgt2.wig	cg00002224,cg00010954,cg00019495,cg00032609,cg00034559,cg00037457,cg00042409,cg00044871,cg00049595,cg00055359,cg00056066,cg00056628,cg00057231,cg00059740,cg00080125,cg00081975,cg00082140,cg00083018,cg00087153,cg00095859,cg00102955,cg00107782,cg00135888,cg00143045,cg00146676,cg00160914,cg00197058,cg00200734,cg00216305,cg00222799,cg00225196,cg00232832,cg00238213,cg00245502,cg00267713,cg00285394,cg0…	GSM817177	0.0117
3.777	0.000486	Fetal_Lung_Right	Fetal Lung	UW.Fetal_Lung_Right.ChromatinAccessibility.H-23744.DS17101.twopass.merge150.wgt10.zgt2.wig	cg00002033,cg00002224,cg00009053,cg00010946,cg00010954,cg00019495,cg00032609,cg00033666,cg00034559,cg00037457,cg00049595,cg00055359,cg00056066,cg00056628,cg00057231,cg00059740,cg00080125,cg00081975,cg00102955,cg00107782,cg00135888,cg00143045,cg00146676,cg00160914,cg00197058,cg00200734,cg00215611,cg00216305,cg00217795,cg00222799,cg00225196,cg00231945,cg00245502,cg00267713,cg00285394,cg00285620,cg0…	GSM774206	0.0172
3.89	0.000636	Fetal_Stomach	Fetal Stomach	UW.Fetal_Stomach.ChromatinAccessibility.H-24005.DS17963.twopass.merge150.wgt10.zgt2.wig	cg00002033,cg00002224,cg00009053,cg00019495,cg00032609,cg00033666,cg00037457,cg00044871,cg00049595,cg00055359,cg00056066,cg00056628,cg00059740,cg00063006,cg00080125,cg00081975,cg00093095,cg00096440,cg00107782,cg00135888,cg00143045,cg00197058,cg00200734,cg00215611,cg00216305,cg00222799,cg00225196,cg00231945,cg00238213,cg00240719,cg00267713,cg00285394,cg00292669,cg00292971,cg00297584,cg00297876,cg0…	GSM774232	0.0221
3.802	0.000773	Fetal_Stomach	Fetal Stomach	UW.Fetal_Stomach.ChromatinAccessibility.H-24078.DS18389.twopass.merge150.wgt10.zgt2.wig	cg00002033,cg00002224,cg00010946,cg00019495,cg00027669,cg00032609,cg00033666,cg00037457,cg00044871,cg00049595,cg00055359,cg00056066,cg00056628,cg00057231,cg00059740,cg00080125,cg00081975,cg00086243,cg00093095,cg00094744,cg00102955,cg00107782,cg00135888,cg00143045,cg00146676,cg00215611,cg00216305,cg00222799,cg00225196,cg00231945,cg00238213,cg00267713,cg00292669,cg00292896,cg00292971,cg00297584,cg0…	GSM817173	0.0264
3.508	0.00118	Fetal_Brain	Fetal Brain	UW.Fetal_Brain.ChromatinAccessibility.H-23399.DS15453.twopass.merge150.wgt10.zgt2.wig	cg00002224,cg00010946,cg00010954,cg00019495,cg00032609,cg00034559,cg00037457,cg00044871,cg00049595,cg00055359,cg00056066,cg00056628,cg00057722,cg00059740,cg00083018,cg00096440,cg00102955,cg00107782,cg00143045,cg00146676,cg00193283,cg00200734,cg00222799,cg00232483,cg00245502,cg00267713,cg00285394,cg00292669,cg00292896,cg00297584,cg00297876,cg00299396,cg00304185,cg00313750,cg00327072,cg00339913,cg0…	GSM665804	0.0391
3.628	0.00119	Fetal_Stomach	Fetal Stomach	UW.Fetal_Stomach.ChromatinAccessibility.H-23589.DS16530.twopass.merge150.wgt10.zgt2.wig	cg00002033,cg00002224,cg00010946,cg00010954,cg00019495,cg00032609,cg00033666,cg00037457,cg00044871,cg00049595,cg00055359,cg00056066,cg00056628,cg00059740,cg00080125,cg00081975,cg00087153,cg00093095,cg00102955,cg00107782,cg00135888,cg00143045,cg00146676,cg00160914,cg00197058,cg00200734,cg00215611,cg00216305,cg00222799,cg00225196,cg00231945,cg00238213,cg00267713,cg00285394,cg00292669,cg00292971,cg0…	GSM774202	0.0391
3.413	0.00186	Fetal_Spinal_Cord	Fetal Spinal Cord	UW.Fetal_Spinal_Cord.ChromatinAccessibility.H-24493.DS20530.twopass.merge150.wgt10.zgt2.wig	cg00002224,cg00009053,cg00010946,cg00019495,cg00032609,cg00034559,cg00037457,cg00042409,cg00044871,cg00049595,cg00055359,cg00056066,cg00056628,cg00059740,cg00080125,cg00083018,cg00096440,cg00102955,cg00107782,cg00135888,cg00143045,cg00146676,cg00193283,cg00215611,cg00217795,cg00222799,cg00225196,cg00232832,cg00238213,cg00245502,cg00267713,cg00292669,cg00292896,cg00292971,cg00297584,cg00297876,cg0…	GSM878663	0.0602
3.281	0.00224	Fetal_Renal_Pelvis_Right	Fetal Renal Pelvis	UW.Fetal_Renal_Pelvis_Right.ChromatinAccessibility.H-24169.DS18961.twopass.merge150.wgt10.zgt2.wig	cg00002033,cg00002224,cg00009053,cg00010954,cg00019495,cg00032609,cg00034559,cg00037457,cg00042409,cg00044871,cg00049595,cg00055359,cg00056066,cg00056628,cg00057231,cg00057722,cg00059740,cg00063006,cg00080125,cg00081975,cg00082140,cg00083018,cg00086243,cg00095859,cg00096440,cg00102955,cg00107782,cg00135888,cg00143045,cg00160914,cg00197058,cg00200734,cg00215611,cg00216305,cg00222799,cg00225196,cg0…	GSM817204	0.0714
3.309	0.00237	Fetal_Renal_Cortex	Fetal Renal Cortex	UW.Fetal_Renal_Cortex.ChromatinAccessibility.H-23941.DS17804.twopass.merge150.wgt10.zgt2.wig	cg00002224,cg00010954,cg00019495,cg00034559,cg00037457,cg00040466,cg00044871,cg00049595,cg00055359,cg00056066,cg00056628,cg00057231,cg00057722,cg00059740,cg00080125,cg00081975,cg00082140,cg00083018,cg00095859,cg00102955,cg00107782,cg00135888,cg00143045,cg00197058,cg00200734,cg00215611,cg00216305,cg00222799,cg00225196,cg00232832,cg00285394,cg00285620,cg00292432,cg00292669,cg00297584,cg00297876,cg0…	GSM701532	0.0741
3.106	0.00289	Fetal_Muscle_Arm	Fetal Muscle	UW.Fetal_Muscle_Arm.ChromatinAccessibility.H-23914.DS17765.twopass.merge150.wgt10.zgt2.wig	cg00002224,cg00009053,cg00010946,cg00010954,cg00032609,cg00034559,cg00037457,cg00049595,cg00056066,cg00056628,cg00057231,cg00059740,cg00080125,cg00081975,cg00082140,cg00085370,cg00086243,cg00093095,cg00096440,cg00102955,cg00107782,cg00115747,cg00135888,cg00143045,cg00146676,cg00160914,cg00197058,cg00200734,cg00215611,cg00217795,cg00222799,cg00225196,cg00231945,cg00238213,cg00245502,cg00267713,cg0…	GSM774223	0.0891
3.29	0.00304	Fetal_Lung_Right	Fetal Lung	UW.Fetal_Lung_Right.ChromatinAccessibility.H-24005.DS17954.twopass.merge150.wgt10.zgt2.wig	cg00002033,cg00002224,cg00009053,cg00010954,cg00019495,cg00033666,cg00034559,cg00037457,cg00042409,cg00044871,cg00049595,cg00055359,cg00056066,cg00056628,cg00057231,cg00059740,cg00080125,cg00081975,cg00083018,cg00086243,cg00093095,cg00096440,cg00102955,cg00107782,cg00135888,cg00143045,cg00160914,cg00197058,cg00215611,cg00216305,cg00217795,cg00222799,cg00225196,cg00231945,cg00232832,cg00245502,cg0…	GSM774231	0.0921
3.037	0.00436	Fetal_Lung_Right	Fetal Lung	UW.Fetal_Lung_Right.ChromatinAccessibility.H-23964.DS17831.twopass.merge150.wgt10.zgt2.wig	cg00002224,cg00009053,cg00010946,cg00010954,cg00019495,cg00032609,cg00033666,cg00034559,cg00037457,cg00042409,cg00044871,cg00049595,cg00055359,cg00056066,cg00056628,cg00057231,cg00059740,cg00080125,cg00081975,cg00102955,cg00107782,cg00135888,cg00143045,cg00146676,cg00197058,cg00200734,cg00215611,cg00216305,cg00222799,cg00225196,cg00231945,cg00232832,cg00245502,cg00267713,cg00285394,cg00285620,cg0…	GSM774227	0.13
3.127	0.00446	Fetal_Renal_Pelvis_Right	Fetal Renal Pelvis	UW.Fetal_Renal_Pelvis_Right.ChromatinAccessibility.H-24232.DS19235.twopass.merge150.wgt10.zgt2.wig	cg00002224,cg00010946,cg00019495,cg00034559,cg00037457,cg00049595,cg00055359,cg00056066,cg00056497,cg00056628,cg00057231,cg00057722,cg00059740,cg00080125,cg00081975,cg00083018,cg00085370,cg00095859,cg00102955,cg00107782,cg00134667,cg00135888,cg00143045,cg00146676,cg00160914,cg00197058,cg00200734,cg00215611,cg00216305,cg00222799,cg00225196,cg00238213,cg00267713,cg00285394,cg00292432,cg00292669,cg0…	GSM817208	0.131
2.941	0.00495	Mesendoderm_Cultured_Cells	ES Cell	UW.H1_BMP4_Derived_Mesendoderm_Cultured_Cells.ChromatinAccessibility.DS18732.twopass.merge150.wgt10.zgt2.wig	cg00002224,cg00019495,cg00049595,cg00056066,cg00056497,cg00056628,cg00059740,cg00080125,cg00083018,cg00093095,cg00102955,cg00107782,cg00112493,cg00115747,cg00135888,cg00143045,cg00160914,cg00200734,cg00215611,cg00217795,cg00232483,cg00238213,cg00267713,cg00292669,cg00292896,cg00297584,cg00313750,cg00340850,cg00346326,cg00367396,cg00371702,cg00374839,cg00377915,cg00404717,cg00405069,cg00413250,cg0…	GSM817198	0.143
2.906	0.00665	Fetal_Renal_Pelvis_Right	Fetal Renal Pelvis	UW.Fetal_Renal_Pelvis_Right.ChromatinAccessibility.H-24111.DS18663.twopass.merge150.wgt10.zgt2.wig	cg00002224,cg00009053,cg00010946,cg00010954,cg00019495,cg00034559,cg00037457,cg00040466,cg00042409,cg00049595,cg00055359,cg00056066,cg00056628,cg00057231,cg00057722,cg00059740,cg00063006,cg00080125,cg00081975,cg00083018,cg00086243,cg00095859,cg00102955,cg00107782,cg00135888,cg00143045,cg00146676,cg00160914,cg00197058,cg00200734,cg00216305,cg00222799,cg00225196,cg00231945,cg00238213,cg00267713,cg0…	GSM817192	0.189
2.772	0.00787	Fetal_Muscle_Arm	Fetal Muscle	UW.Fetal_Muscle_Arm.ChromatinAccessibility.H-24005.DS18080.twopass.merge150.wgt10.zgt2.wig	cg00002033,cg00002224,cg00009053,cg00010946,cg00010954,cg00032609,cg00037457,cg00042409,cg00049595,cg00055359,cg00056066,cg00056628,cg00057231,cg00059740,cg00080125,cg00082140,cg00086243,cg00102955,cg00107782,cg00135888,cg00143045,cg00146676,cg00160914,cg00197058,cg00200734,cg00215611,cg00217795,cg00222799,cg00225196,cg00231945,cg00232483,cg00232832,cg00245502,cg00285394,cg00285620,cg00292432,cg0…	GSM774234	0.221
2.732	0.00843	Fetal_Renal_Pelvis_Left	Fetal Renal Pelvis	UW.Fetal_Renal_Pelvis_Left.ChromatinAccessibility.H-24111.DS18666.twopass.merge150.wgt10.zgt2.wig	cg00002224,cg00010946,cg00010954,cg00019495,cg00034559,cg00037457,cg00044871,cg00049595,cg00055359,cg00056066,cg00056628,cg00057231,cg00057722,cg00059740,cg00080125,cg00081975,cg00083018,cg00086243,cg00095859,cg00102955,cg00107782,cg00112493,cg00135888,cg00143045,cg00146676,cg00197058,cg00200734,cg00216305,cg00222799,cg00238213,cg00285394,cg00292432,cg00292669,cg00297584,cg00297876,cg00304185,cg0…	GSM817193	0.233
2.671	0.0112	Fetal_Lung_Left	Fetal Lung	UW.Fetal_Lung_Left.ChromatinAccessibility.H-23640.DS18170.twopass.merge150.wgt10.zgt2.wig	cg00002224,cg00009053,cg00010954,cg00019495,cg00032609,cg00033666,cg00037457,cg00049595,cg00055359,cg00056066,cg00056628,cg00057231,cg00059740,cg00080125,cg00081975,cg00083018,cg00086243,cg00107782,cg00135888,cg00143045,cg00160914,cg00197058,cg00215611,cg00216305,cg00217795,cg00222799,cg00231945,cg00232832,cg00245502,cg00267713,cg00285394,cg00285620,cg00292669,cg00292896,cg00297584,cg00297876,cg0…	GSM774237	0.305
2.619	0.0129	Fetal_Muscle_Back	Fetal Muscle	UW.Fetal_Muscle_Back.ChromatinAccessibility.H-24005.DS18083.twopass.merge150.wgt10.zgt2.wig	cg00002224,cg00009053,cg00010946,cg00019495,cg00037457,cg00042409,cg00044871,cg00049595,cg00055359,cg00056066,cg00056628,cg00057231,cg00059740,cg00063006,cg00080125,cg00081975,cg00082140,cg00086243,cg00087153,cg00094744,cg00102955,cg00107782,cg00135888,cg00143045,cg00146676,cg00160914,cg00197058,cg00200734,cg00215611,cg00217795,cg00222799,cg00225196,cg00231945,cg00238213,cg00245502,cg00267713,cg0…	GSM774235	0.345
2.379	0.0205	Mesendoderm_Cultured_Cells	ES Cell	UW.H1_BMP4_Derived_Mesendoderm_Cultured_Cells.ChromatinAccessibility.DS19310.twopass.merge150.wgt10.zgt2.wig	cg00002224,cg00009053,cg00019495,cg00034559,cg00044871,cg00056066,cg00056628,cg00059740,cg00080125,cg00082140,cg00083018,cg00093095,cg00102955,cg00107782,cg00135888,cg00143045,cg00146676,cg00160914,cg00197058,cg00200734,cg00215611,cg00217795,cg00232483,cg00238213,cg00285620,cg00297584,cg00327072,cg00340850,cg00355286,cg00367396,cg00374839,cg00377915,cg00404717,cg00427604,cg00433296,cg00433861,cg0…	GSM817215	0.534
2.433	0.0202	Fetal_Lung_Left	Fetal Lung	UW.Fetal_Lung_Left.ChromatinAccessibility.H-24089.DS18421.twopass.merge150.wgt10.zgt2.wig	cg00002224,cg00010946,cg00010954,cg00019495,cg00032609,cg00033666,cg00034559,cg00037457,cg00042409,cg00049595,cg00055359,cg00056066,cg00056628,cg00057231,cg00059740,cg00080125,cg00081975,cg00102955,cg00107782,cg00135888,cg00143045,cg00160914,cg00197058,cg00200734,cg00215611,cg00216305,cg00217795,cg00222799,cg00231945,cg00232832,cg00245502,cg00285394,cg00285620,cg00292669,cg00297584,cg00297876,cg0…	GSM817175	0.534
2.33	0.0237	Fetal_Brain	Fetal Brain	UW.Fetal_Brain.ChromatinAccessibility.H-24279.DS20221.twopass.merge150.wgt10.zgt2.wig	cg00002224,cg00009053,cg00010946,cg00010954,cg00019495,cg00032609,cg00033666,cg00034559,cg00037457,cg00044871,cg00049595,cg00055359,cg00056066,cg00056628,cg00059740,cg00080125,cg00083018,cg00096440,cg00102955,cg00107782,cg00115747,cg00143045,cg00146676,cg00193283,cg00197058,cg00222799,cg00225196,cg00292669,cg00292896,cg00297584,cg00297876,cg00304185,cg00313750,cg00327072,cg00339913,cg00340850,cg0…	GSM878650	0.61
2.249	0.0304	Fetal_Stomach	Fetal Stomach	UW.Fetal_Stomach.ChromatinAccessibility.H-24125.DS18821.twopass.merge150.wgt10.zgt2.wig	cg00002033,cg00002224,cg00010946,cg00019495,cg00032609,cg00033666,cg00037457,cg00042409,cg00044871,cg00049595,cg00055359,cg00056066,cg00056628,cg00059740,cg00080125,cg00081975,cg00082140,cg00087153,cg00093095,cg00096440,cg00102955,cg00107782,cg00135888,cg00143045,cg00146676,cg00160914,cg00200734,cg00215611,cg00216305,cg00222799,cg00225196,cg00267713,cg00285394,cg00285620,cg00292669,cg00292971,cg0…	GSM817199	0.77
2.079	0.0373	Fetal_Brain	Fetal Brain	UW.Fetal_Brain.ChromatinAccessibility.H-23266.DS14718.twopass.merge150.wgt10.zgt2.wig	cg00002224,cg00010954,cg00019495,cg00032609,cg00034559,cg00044871,cg00049595,cg00055359,cg00056066,cg00056628,cg00059740,cg00083018,cg00095859,cg00096440,cg00102955,cg00107782,cg00115747,cg00143045,cg00146676,cg00160914,cg00193283,cg00222799,cg00232832,cg00267713,cg00285394,cg00292432,cg00292669,cg00292896,cg00297584,cg00297876,cg00313750,cg00339913,cg00340850,cg00367396,cg00371702,cg00433861,cg0…	GSM595923	0.935
-7.891	1	CD3	Blood	UW.CD3_Primary_Cells.ChromatinAccessibility.CB1_1-3-2011.DS17702.twopass.merge150.wgt10.zgt2.wig	cg00019495,cg00032609,cg00042409,cg00059740,cg00143045,cg00160914,cg00222799,cg00232832,cg00267713,cg00292669,cg00292971,cg00297584,cg00297876,cg00350199,cg00367396,cg00433296,cg00523742,cg00558219,cg00573124,cg00589006,cg00594561,cg00599124,cg00609961,cg00619978,cg00732251,cg00823095,cg00944421,cg01087832,cg01109464,cg01184449,cg01257975,cg01289544,cg01358993,cg01396157,cg01416295,cg01580681,cg0…	GSM701525	1
-7.594	1	CD3	Blood	UW.CD3_Primary_Cells.ChromatinAccessibility.CB6_1-4-2011.DS17706.twopass.merge150.wgt10.zgt2.wig	cg00009053,cg00032609,cg00037457,cg00056628,cg00059740,cg00080125,cg00086243,cg00107782,cg00215611,cg00231945,cg00267713,cg00292669,cg00297584,cg00297876,cg00350199,cg00367396,cg00433296,cg00505606,cg00558219,cg00573124,cg00574740,cg00589520,cg00639615,cg00732251,cg00736459,cg00742603,cg00760562,cg00859178,cg00903242,cg00960395,cg00984540,cg01087832,cg01090433,cg01094687,cg01184449,cg01286665,cg0…	GSM701526	1
-8.169	1	CD3	Blood	UW.CD3_Primary_Cells.ChromatinAccessibility.RO_01679.DS17198.twopass.merge150.wgt10.zgt2.wig	cg00019495,cg00032609,cg00042409,cg00056066,cg00056628,cg00059740,cg00086243,cg00107782,cg00215611,cg00267713,cg00292669,cg00297584,cg00297876,cg00350199,cg00367396,cg00523742,cg00558219,cg00573124,cg00574740,cg00589006,cg00589520,cg00594561,cg00599124,cg00609961,cg00619978,cg00686926,cg00859178,cg00944421,cg01087832,cg01090433,cg01109464,cg01184449,cg01286665,cg01390419,cg01396157,cg01416295,cg0…	GSM665837	1
-5.508	1	CD3	Blood	UW.CD3_Primary_Cells.ChromatinAccessibility.RO_01701.DS17534.twopass.merge150.wgt10.zgt2.wig	cg00009053,cg00010946,cg00019495,cg00032609,cg00042409,cg00044871,cg00049595,cg00056066,cg00056628,cg00057231,cg00059740,cg00080125,cg00086243,cg00093095,cg00107782,cg00143045,cg00146676,cg00215611,cg00222799,cg00225196,cg00238213,cg00267713,cg00285620,cg00292669,cg00297584,cg00297876,cg00350199,cg00367396,cg00490976,cg00523742,cg00536366,cg00558219,cg00573124,cg00574740,cg00576435,cg00589006,cg0…	GSM701516	1
-5.547	1	CD4_Mobilised	Blood	UW.Mobilized_CD4_Primary_Cells.ChromatinAccessibility.RO_01679.DS16955.twopass.merge150.wgt10.zgt2.wig	cg00009053,cg00019495,cg00032609,cg00042409,cg00049595,cg00056066,cg00056628,cg00059740,cg00080125,cg00086243,cg00093095,cg00102955,cg00107782,cg00134667,cg00160914,cg00215611,cg00222799,cg00231945,cg00267713,cg00292669,cg00292971,cg00297584,cg00297876,cg00304185,cg00350199,cg00367396,cg00375146,cg00397764,cg00490976,cg00495988,cg00523742,cg00536366,cg00558219,cg00573124,cg00574740,cg00589006,cg0…	GSM701489	1
-9.008	1	CD4_Mobilised	Blood	UW.Mobilized_CD4_Primary_Cells.ChromatinAccessibility.RO_01701.DS17175.twopass.merge150.wgt10.zgt2.wig	cg00019495,cg00032609,cg00042409,cg00049595,cg00056628,cg00059740,cg00086243,cg00107782,cg00134667,cg00160914,cg00200734,cg00215611,cg00222799,cg00231945,cg00232679,cg00267713,cg00292669,cg00297584,cg00297876,cg00350199,cg00367396,cg00505606,cg00558219,cg00574740,cg00589520,cg00599124,cg00609961,cg00618711,cg00686926,cg00742603,cg00823095,cg00856580,cg00859178,cg00960395,cg01087832,cg01090433,cg0…	GSM701491	1
-7.209	1	CD4	Blood	UW.CD4_Primary_Cells.ChromatinAccessibility.RO_01549.DS15947.twopass.merge150.wgt10.zgt2.wig	cg00019495,cg00032609,cg00042409,cg00056066,cg00056628,cg00059740,cg00086243,cg00093095,cg00102955,cg00107782,cg00112493,cg00143045,cg00146676,cg00160914,cg00215611,cg00222799,cg00267713,cg00285394,cg00292669,cg00297584,cg00297876,cg00304185,cg00350199,cg00367396,cg00523742,cg00558219,cg00574740,cg00589006,cg00589520,cg00599124,cg00609961,cg00639615,cg00736459,cg00742603,cg00789528,cg00790395,cg0…	GSM665812	1
-7.825	1	CD4	Blood	UW.CD4_Primary_Cells.ChromatinAccessibility.RO_01679.DS17212.twopass.merge150.wgt10.zgt2.wig	cg00019495,cg00027669,cg00032609,cg00042409,cg00049595,cg00056066,cg00056628,cg00059740,cg00080125,cg00086243,cg00107782,cg00143045,cg00160914,cg00215611,cg00222799,cg00267713,cg00292669,cg00297584,cg00297876,cg00301879,cg00350199,cg00367396,cg00523742,cg00573124,cg00599124,cg00609961,cg00619978,cg00742603,cg00789528,cg00823095,cg00859178,cg00944421,cg00960395,cg01087832,cg01090433,cg01109464,cg0…	GSM665839	1
-5.955	1	CD4	Blood	UW.CD4_Primary_Cells.ChromatinAccessibility.RO_01689.DS17329.twopass.merge150.wgt10.zgt2.wig	cg00002224,cg00032609,cg00042409,cg00049595,cg00056066,cg00056628,cg00059740,cg00080125,cg00081975,cg00086243,cg00093095,cg00102955,cg00107782,cg00112493,cg00134667,cg00143045,cg00160914,cg00215611,cg00222799,cg00231945,cg00267713,cg00285394,cg00292669,cg00297584,cg00297876,cg00350199,cg00360794,cg00367396,cg00460322,cg00490976,cg00495988,cg00523742,cg00558219,cg00573124,cg00574740,cg00576435,cg0…	GSM817166	1
-8.138	1	CD4	Blood	UW.CD4_Primary_Cells.ChromatinAccessibility.RO_01701.DS17881.twopass.merge150.wgt10.zgt2.wig	cg00009053,cg00019495,cg00032609,cg00049595,cg00056066,cg00056628,cg00059740,cg00063006,cg00080125,cg00086243,cg00093095,cg00107782,cg00143045,cg00160914,cg00215611,cg00222799,cg00231945,cg00232679,cg00238213,cg00240719,cg00285394,cg00292669,cg00292971,cg00297584,cg00297876,cg00304185,cg00350199,cg00360794,cg00367396,cg00375146,cg00495988,cg00536366,cg00558219,cg00574740,cg00576435,cg00589006,cg0…	GSM701539	1
-6.704	1	CD8_Mobilised	Blood	UW.Mobilized_CD8_Primary_Cells.ChromatinAccessibility.RO_01679.DS16962.twopass.merge150.wgt10.zgt2.wig	cg00010946,cg00019495,cg00032609,cg00042409,cg00055359,cg00056066,cg00056628,cg00057231,cg00059740,cg00086243,cg00102955,cg00107782,cg00143045,cg00160914,cg00215611,cg00222799,cg00225196,cg00267713,cg00285394,cg00292669,cg00297584,cg00297876,cg00350199,cg00367396,cg00490976,cg00523742,cg00558219,cg00573124,cg00574740,cg00576435,cg00589006,cg00589520,cg00594561,cg00599124,cg00609961,cg00618711,cg0…	GSM817160	1
-7.101	1	CD8	Blood	UW.CD8_Primary_Cells.ChromatinAccessibility.RO_01549.DS16012.twopass.merge150.wgt10.zgt2.wig	cg00002224,cg00019495,cg00032609,cg00042409,cg00056628,cg00059740,cg00080125,cg00086243,cg00107782,cg00146676,cg00160914,cg00215611,cg00222799,cg00231945,cg00238213,cg00240719,cg00267713,cg00292669,cg00292971,cg00297584,cg00297876,cg00350199,cg00367396,cg00405069,cg00490976,cg00523742,cg00558219,cg00573124,cg00574740,cg00589006,cg00589520,cg00594561,cg00599124,cg00609961,cg00618711,cg00619978,cg0…	GSM665813	1
-8.379	1	CD8	Blood	UW.CD8_Primary_Cells.ChromatinAccessibility.RO_01679.DS17203.twopass.merge150.wgt10.zgt2.wig	cg00009053,cg00019495,cg00032609,cg00042409,cg00049595,cg00056066,cg00056628,cg00059740,cg00086243,cg00107782,cg00160914,cg00215611,cg00222799,cg00225196,cg00231945,cg00267713,cg00292669,cg00297584,cg00297876,cg00350199,cg00367396,cg00433296,cg00558219,cg00573124,cg00574740,cg00589006,cg00589520,cg00599124,cg00609961,cg00619978,cg00742603,cg00789528,cg00859178,cg00944421,cg01087832,cg01090433,cg0…	GSM665838	1
-7.395	1	CD8	Blood	UW.CD8_Primary_Cells.ChromatinAccessibility.RO_01689.DS17332.twopass.merge150.wgt10.zgt2.wig	cg00002224,cg00019495,cg00032609,cg00042409,cg00044871,cg00056066,cg00056628,cg00059740,cg00086243,cg00107782,cg00143045,cg00160914,cg00215611,cg00222799,cg00267713,cg00292669,cg00292971,cg00297584,cg00297876,cg00350199,cg00367396,cg00505606,cg00523742,cg00558219,cg00574740,cg00589006,cg00594561,cg00599124,cg00609961,cg00618711,cg00619978,cg00644447,cg00819871,cg00823095,cg00856580,cg00859178,cg0…	GSM701499	1
-8.224	1	CD8	Blood	UW.CD8_Primary_Cells.ChromatinAccessibility.RO_01701.DS17885.twopass.merge150.wgt10.zgt2.wig	cg00009053,cg00019495,cg00027669,cg00032609,cg00049595,cg00056628,cg00059740,cg00080125,cg00086243,cg00093095,cg00107782,cg00160914,cg00215611,cg00222799,cg00231945,cg00240719,cg00292669,cg00297584,cg00297876,cg00350199,cg00367396,cg00558219,cg00574740,cg00589006,cg00589520,cg00594561,cg00599124,cg00619978,cg00742603,cg00789528,cg00859178,cg00944421,cg01087832,cg01090433,cg01115569,cg01184449,cg0…	GSM701540	1
-10.217	1	CD14	Blood	UW.CD14_Primary_Cells.ChromatinAccessibility.RO_01689.DS17391.twopass.merge150.wgt10.zgt2.wig	cg00019495,cg00056628,cg00059740,cg00080125,cg00107782,cg00231945,cg00248713,cg00297584,cg00297876,cg00367396,cg00375146,cg00427604,cg00618711,cg00729875,cg00819871,cg00830029,cg00953355,cg00984540,cg01048195,cg01087832,cg01184449,cg01416295,cg01573321,cg01606516,cg01606867,cg01732984,cg01754041,cg01755541,cg01758336,cg01813327,cg01844642,cg01847380,cg02072018,cg02092975,cg02098752,cg02189925,cg0…	GSM701503	1
-10.523	1	CD14	Blood	UW.CD14_Primary_Cells.ChromatinAccessibility.RO_01701.DS17889.twopass.merge150.wgt10.zgt2.wig	cg00019495,cg00049595,cg00056628,cg00059740,cg00143045,cg00297584,cg00297876,cg00350199,cg00367396,cg00433861,cg00573124,cg00808086,cg01087832,cg01090433,cg01294327,cg01594262,cg01606516,cg01606867,cg01753796,cg01754041,cg01758336,cg01847380,cg02061229,cg02092975,cg02189925,cg02224749,cg02286081,cg02330214,cg02343254,cg02544658,cg02582848,cg02689023,cg02704552,cg02732438,cg02884280,cg02895698,cg0…	GSM701541	1
-5.169	1	CD19	Blood	UW.CD19_Primary_Cells.ChromatinAccessibility.RO_01679.DS17186.twopass.merge150.wgt10.zgt2.wig	cg00019495,cg00032609,cg00037457,cg00044871,cg00049595,cg00056628,cg00059740,cg00080125,cg00086243,cg00102955,cg00107782,cg00143045,cg00146676,cg00160914,cg00200734,cg00215611,cg00225196,cg00238213,cg00240719,cg00267713,cg00285394,cg00292669,cg00292971,cg00297584,cg00297876,cg00304185,cg00313750,cg00350199,cg00360794,cg00367396,cg00374839,cg00405069,cg00490976,cg00558219,cg00573124,cg00576435,cg0…	GSM701492	1
-5.583	1	CD19	Blood	UW.CD19_Primary_Cells.ChromatinAccessibility.RO_01689.DS17281.twopass.merge150.wgt10.zgt2.wig	cg00002224,cg00009053,cg00019495,cg00032609,cg00037457,cg00049595,cg00056628,cg00059740,cg00063006,cg00080125,cg00086243,cg00102955,cg00107782,cg00118365,cg00143045,cg00146676,cg00160914,cg00215611,cg00267713,cg00292669,cg00297584,cg00297876,cg00339913,cg00350199,cg00360794,cg00367396,cg00374839,cg00392156,cg00505606,cg00523742,cg00558219,cg00573124,cg00576435,cg00589006,cg00589520,cg00594561,cg0…	GSM701493	1
-5.323	1	CD19	Blood	UW.CD19_Primary_Cells.ChromatinAccessibility.RO_01701.DS17440.twopass.merge150.wgt10.zgt2.wig	cg00019495,cg00027669,cg00032609,cg00049595,cg00056066,cg00056628,cg00059740,cg00063006,cg00080125,cg00086243,cg00087153,cg00102955,cg00107782,cg00135888,cg00146676,cg00160914,cg00215611,cg00222799,cg00225196,cg00240719,cg00267713,cg00285620,cg00292669,cg00292971,cg00297584,cg00297876,cg00304185,cg00350199,cg00360794,cg00367396,cg00374839,cg00427604,cg00490976,cg00505606,cg00523742,cg00558219,cg0…	GSM701507	1
-2.775	0.993	CD20	Blood	UW.CD20_Primary_Cells.ChromatinAccessibility.RO_01778.DS17371.twopass.merge150.wgt10.zgt2.wig	cg00002224,cg00019495,cg00032609,cg00034559,cg00042409,cg00049595,cg00056066,cg00056628,cg00057231,cg00059740,cg00081975,cg00082140,cg00093095,cg00107782,cg00135888,cg00143045,cg00197058,cg00215611,cg00225196,cg00267713,cg00285394,cg00297584,cg00297876,cg00339913,cg00350199,cg00360794,cg00367396,cg00371702,cg00377915,cg00397764,cg00427604,cg00433296,cg00515954,cg00523742,cg00524708,cg00573124,cg0…	GSM701500	1
-8.577	1	CD34_Mobilised	Blood	UW.Mobilized_CD34_Primary_Cells.ChromatinAccessibility.RO_00738.DS13199.twopass.merge150.wgt10.zgt2.wig	cg00009053,cg00019495,cg00032609,cg00044871,cg00056066,cg00056628,cg00059740,cg00082140,cg00085370,cg00086243,cg00107782,cg00143045,cg00215611,cg00231945,cg00292669,cg00297584,cg00297876,cg00339913,cg00350199,cg00367396,cg00449798,cg00505606,cg00558219,cg00573124,cg00576435,cg00589520,cg00594561,cg00619978,cg00658151,cg00729875,cg00742603,cg00790371,cg00790395,cg00876141,cg00903242,cg00987534,cg0…	GSM530664	1
-8.518	1	CD34_Mobilised	Blood	UW.Mobilized_CD34_Primary_Cells.ChromatinAccessibility.RO_01480.DS12771.twopass.merge150.wgt10.zgt2.wig	cg00002224,cg00009053,cg00019495,cg00037457,cg00056066,cg00056628,cg00059740,cg00086243,cg00107782,cg00143045,cg00146676,cg00215611,cg00292669,cg00297584,cg00297876,cg00350199,cg00367396,cg00374839,cg00427604,cg00449798,cg00478710,cg00490976,cg00495988,cg00505606,cg00510598,cg00558219,cg00573124,cg00574740,cg00589520,cg00592643,cg00599124,cg00618711,cg00619978,cg00686926,cg00729875,cg00732251,cg0…	GSM530658	1
-8.146	1	CD34_Mobilised	Blood	UW.Mobilized_CD34_Primary_Cells.ChromatinAccessibility.RO_01492.DS12774.twopass.merge150.wgt10.zgt2.wig	cg00002224,cg00009053,cg00019495,cg00032609,cg00042409,cg00044871,cg00056066,cg00056628,cg00059740,cg00080125,cg00081975,cg00086243,cg00107782,cg00143045,cg00146676,cg00160914,cg00215611,cg00231945,cg00238213,cg00292669,cg00297584,cg00297876,cg00339913,cg00350199,cg00367396,cg00374839,cg00427604,cg00449798,cg00505606,cg00524708,cg00558219,cg00573124,cg00576435,cg00588430,cg00589006,cg00605063,cg0…	GSM530659	1
-5.239	1	CD34_Mobilised	Blood	UW.Mobilized_CD34_Primary_Cells.ChromatinAccessibility.RO_01492.DS14206.twopass.merge150.wgt10.zgt2.wig	cg00009053,cg00010946,cg00019495,cg00042409,cg00044871,cg00049595,cg00056066,cg00056628,cg00059740,cg00107782,cg00112493,cg00143045,cg00146676,cg00160914,cg00215611,cg00245502,cg00267713,cg00285394,cg00292669,cg00297584,cg00297876,cg00339913,cg00360794,cg00367396,cg00427604,cg00503017,cg00573124,cg00589006,cg00589520,cg00592643,cg00609961,cg00618711,cg00619978,cg00639615,cg00686926,cg00732251,cg0…	GSM595919	1
-8.687	1	CD34_Mobilised	Blood	UW.Mobilized_CD34_Primary_Cells.ChromatinAccessibility.RO_01508.DS11202.twopass.merge150.wgt10.zgt2.wig	cg00009053,cg00019495,cg00056066,cg00059740,cg00083018,cg00107782,cg00143045,cg00215611,cg00225196,cg00240719,cg00292669,cg00297584,cg00297876,cg00327072,cg00367396,cg00371702,cg00374839,cg00505606,cg00589006,cg00589520,cg00609961,cg00618711,cg00619978,cg00736459,cg00742603,cg00790395,cg00876141,cg00920572,cg01087832,cg01090433,cg01109464,cg01184449,cg01257975,cg01278041,cg01358993,cg01501309,cg0…	GSM493386	1
-8.876	1	CD34_Mobilised	Blood	UW.Mobilized_CD34_Primary_Cells.ChromatinAccessibility.RO_01517.DS14129.twopass.merge150.wgt10.zgt2.wig	cg00019495,cg00037457,cg00042409,cg00056066,cg00059740,cg00107782,cg00143045,cg00146676,cg00285394,cg00292669,cg00297584,cg00297876,cg00339913,cg00367396,cg00427604,cg00536366,cg00589520,cg00686926,cg00732251,cg00790395,cg00808086,cg00876141,cg00903242,cg00987534,cg01087832,cg01090433,cg01109464,cg01184449,cg01311151,cg01358993,cg01396157,cg01411366,cg01539483,cg01555614,cg01594262,cg01606516,cg0…	GSM595917	1
-7.07	1	CD34_Mobilised	Blood	UW.Mobilized_CD34_Primary_Cells.ChromatinAccessibility.RO_01520.DS12785.twopass.merge150.wgt10.zgt2.wig	cg00002224,cg00009053,cg00010946,cg00019495,cg00033666,cg00037457,cg00056066,cg00056628,cg00059740,cg00081975,cg00107782,cg00143045,cg00200734,cg00215611,cg00231945,cg00285394,cg00292669,cg00297584,cg00297876,cg00350199,cg00367396,cg00374839,cg00427604,cg00472710,cg00490976,cg00495988,cg00505606,cg00558219,cg00576435,cg00589006,cg00589520,cg00594561,cg00599124,cg00605063,cg00609961,cg00618711,cg0…	GSM530660	1
-8.872	1	CD34_Mobilised	Blood	UW.Mobilized_CD34_Primary_Cells.ChromatinAccessibility.RO_01527.DS11666.twopass.merge150.wgt10.zgt2.wig	cg00009053,cg00019495,cg00037457,cg00042409,cg00056066,cg00056628,cg00059740,cg00086243,cg00107782,cg00143045,cg00215611,cg00232679,cg00292669,cg00297584,cg00297876,cg00350199,cg00367396,cg00427604,cg00449798,cg00505606,cg00558219,cg00576435,cg00589520,cg00609961,cg00619978,cg00732251,cg00736459,cg00741945,cg00742603,cg00750880,cg00790395,cg00808086,cg00876141,cg01065599,cg01087832,cg01090433,cg0…	GSM493387	1
-7.723	1	CD34_Mobilised	Blood	UW.Mobilized_CD34_Primary_Cells.ChromatinAccessibility.RO_01535.DS12274.twopass.merge150.wgt10.zgt2.wig	cg00019495,cg00037457,cg00044871,cg00056066,cg00056628,cg00057231,cg00059740,cg00081975,cg00107782,cg00143045,cg00200734,cg00215611,cg00222799,cg00231945,cg00292669,cg00297584,cg00297876,cg00327072,cg00339913,cg00350199,cg00367396,cg00371702,cg00374839,cg00427604,cg00449798,cg00472710,cg00490976,cg00495988,cg00505606,cg00573124,cg00576435,cg00599124,cg00609961,cg00619978,cg00686926,cg00732251,cg0…	GSM493384	1
-7.444	1	CD34_Mobilised	Blood	UW.Mobilized_CD34_Primary_Cells.ChromatinAccessibility.RO_01535.DS14197.twopass.merge150.wgt10.zgt2.wig	cg00009053,cg00010946,cg00019495,cg00042409,cg00044871,cg00056066,cg00057231,cg00059740,cg00107782,cg00112493,cg00143045,cg00146676,cg00215611,cg00238213,cg00267713,cg00292669,cg00297584,cg00297876,cg00350199,cg00367396,cg00371702,cg00427604,cg00490976,cg00577449,cg00589520,cg00594561,cg00609961,cg00618711,cg00619978,cg00732251,cg00736459,cg00742603,cg00790395,cg00808086,cg00859178,cg00876141,cg0…	GSM595918	1
-7.756	1	CD34_Mobilised	Blood	UW.Mobilized_CD34_Primary_Cells.ChromatinAccessibility.RO_01536.DS12339.twopass.merge150.wgt10.zgt2.wig	cg00009053,cg00019495,cg00042409,cg00044871,cg00049595,cg00056066,cg00056628,cg00059740,cg00080125,cg00086243,cg00107782,cg00143045,cg00215611,cg00222799,cg00231945,cg00297584,cg00297876,cg00327072,cg00339913,cg00350199,cg00367396,cg00427604,cg00433296,cg00490976,cg00505606,cg00558219,cg00589006,cg00589520,cg00594561,cg00619978,cg00742603,cg00790395,cg00841408,cg00859178,cg00871560,cg00876141,cg0…	GSM530652	1
-7.415	1	CD34_Mobilised	Blood	UW.Mobilized_CD34_Primary_Cells.ChromatinAccessibility.RO_01549.DS12734.twopass.merge150.wgt10.zgt2.wig	cg00002224,cg00019495,cg00032609,cg00034559,cg00042409,cg00056066,cg00056628,cg00059740,cg00107782,cg00118365,cg00135888,cg00143045,cg00146676,cg00160914,cg00215611,cg00222799,cg00238213,cg00292432,cg00292669,cg00297584,cg00297876,cg00327072,cg00339913,cg00350199,cg00367396,cg00371702,cg00374839,cg00427604,cg00449798,cg00490976,cg00495988,cg00505606,cg00558219,cg00574740,cg00577449,cg00588430,cg0…	GSM530657	1
-7.891	1	CD34_Mobilised	Blood	UW.Mobilized_CD34_Primary_Cells.ChromatinAccessibility.RO_01562.DS13196.twopass.merge150.wgt10.zgt2.wig	cg00002224,cg00009053,cg00019495,cg00032609,cg00056066,cg00056628,cg00059740,cg00086243,cg00143045,cg00231945,cg00267713,cg00292669,cg00297584,cg00297876,cg00313750,cg00350199,cg00367396,cg00427604,cg00490976,cg00505606,cg00558219,cg00573124,cg00589520,cg00594561,cg00609961,cg00618711,cg00619978,cg00639615,cg00686926,cg00736459,cg00742603,cg00790395,cg00808086,cg00876141,cg00903242,cg00920572,cg0…	GSM530663	1
-0.992	0.812	CD34_Mobilised	Blood	UW.Mobilized_CD34_Primary_Cells.ChromatinAccessibility.RO_01701.DS17112.twopass.merge150.wgt10.zgt2.wig	cg00009053,cg00010946,cg00019495,cg00033666,cg00037457,cg00049595,cg00056066,cg00056628,cg00059740,cg00081975,cg00083018,cg00086243,cg00096440,cg00107782,cg00143045,cg00146676,cg00160914,cg00200734,cg00215611,cg00222799,cg00238213,cg00267713,cg00285394,cg00292669,cg00297584,cg00297876,cg00340850,cg00350199,cg00360794,cg00367396,cg00374839,cg00427604,cg00449798,cg00472710,cg00490976,cg00495988,cg0…	GSM774208	1
-5.909	1	CD56_Mobilised	Blood	UW.Mobilized_CD56_Primary_Cells.ChromatinAccessibility.RO_01689.DS16376.twopass.merge150.wgt10.zgt2.wig	cg00010946,cg00019495,cg00032609,cg00042409,cg00049595,cg00056628,cg00059740,cg00107782,cg00143045,cg00146676,cg00160914,cg00215611,cg00238213,cg00267713,cg00285394,cg00292669,cg00297584,cg00297876,cg00350199,cg00367396,cg00427604,cg00523742,cg00571041,cg00573124,cg00574740,cg00589006,cg00589520,cg00599124,cg00609961,cg00619978,cg00680696,cg00686926,cg00732251,cg00736459,cg00789528,cg00790395,cg0…	GSM665820	1
-10.788	1	CD56	Blood	UW.CD56_Primary_Cells.ChromatinAccessibility.RO_01679.DS17189.twopass.merge150.wgt10.zgt2.wig	cg00019495,cg00032609,cg00056628,cg00059740,cg00086243,cg00107782,cg00222799,cg00267713,cg00292669,cg00297584,cg00297876,cg00350199,cg00367396,cg00558219,cg00574740,cg00599124,cg00639615,cg00808086,cg00859178,cg01087832,cg01090433,cg01184449,cg01218148,cg01396157,cg01416295,cg01594262,cg01606516,cg01606867,cg01732984,cg01736243,cg01753796,cg01754041,cg01758336,cg01844642,cg01848457,cg01883408,cg0…	GSM665836	1
-8.485	1	CD56	Blood	UW.CD56_Primary_Cells.ChromatinAccessibility.RO_01701.DS17443.twopass.merge150.wgt10.zgt2.wig	cg00019495,cg00032609,cg00042409,cg00049595,cg00056066,cg00059740,cg00086243,cg00107782,cg00143045,cg00215611,cg00267713,cg00292669,cg00297584,cg00297876,cg00304185,cg00350199,cg00367396,cg00503017,cg00523742,cg00558219,cg00589520,cg00594561,cg00599124,cg00823095,cg00859178,cg01087832,cg01090433,cg01109464,cg01184449,cg01218148,cg01257975,cg01278041,cg01286665,cg01289544,cg01396157,cg01416295,cg0…	GSM701508	1
-6.932	1	Breast_vHMEC	Breast	UW.Breast_vHMEC.ChromatinAccessibility.RM035.DS18406.twopass.merge150.wgt10.zgt2.wig	cg00019495,cg00032609,cg00056066,cg00056628,cg00057231,cg00059740,cg00081975,cg00107782,cg00222799,cg00285394,cg00297584,cg00313750,cg00339913,cg00346326,cg00350199,cg00367396,cg00371702,cg00377915,cg00427604,cg00449798,cg00490976,cg00524708,cg00571041,cg00573124,cg00609961,cg00618711,cg00619978,cg00729875,cg00736459,cg00823095,cg00944421,cg00953355,cg01078446,cg01087832,cg01090433,cg01115857,cg0…	GSM753973	1
-7.177	1	Breast_vHMEC	Breast	UW.Breast_vHMEC.ChromatinAccessibility.RM035.DS18438.twopass.merge150.wgt10.zgt2.wig	cg00019495,cg00032609,cg00055359,cg00056066,cg00056628,cg00057231,cg00059740,cg00107782,cg00160914,cg00215611,cg00285394,cg00339913,cg00350199,cg00367396,cg00371702,cg00427604,cg00490976,cg00505606,cg00523742,cg00589006,cg00605063,cg00609961,cg00618711,cg00619978,cg00729875,cg00823095,cg00902847,cg00944421,cg00953355,cg00961616,cg01078446,cg01087832,cg01090433,cg01115857,cg01209984,cg01256227,cg0…	GSM753974	1
-6.414	1	Mesenchymal_Stem_Cells	ES Cell	UW.H1_Derived_Mesenchymal_Stem_Cells.ChromatinAccessibility.DS20671.twopass.merge150.wgt10.zgt2.wig	cg00002224,cg00042409,cg00055359,cg00056066,cg00056628,cg00057231,cg00059740,cg00080125,cg00102955,cg00107782,cg00143045,cg00267713,cg00285620,cg00297584,cg00339913,cg00367396,cg00371702,cg00377915,cg00404717,cg00472710,cg00503017,cg00513564,cg00558219,cg00573124,cg00574740,cg00589520,cg00599124,cg00609961,cg00618711,cg00619978,cg00647040,cg00729875,cg00736459,cg00742603,cg00790395,cg00823095,cg0…	GSM906380	1
-4.404	1	Mesenchymal_Stem_Cells	ES Cell	UW.H1_Derived_Mesenchymal_Stem_Cells.ChromatinAccessibility.DS21042.twopass.merge150.wgt10.zgt2.wig	cg00002224,cg00032609,cg00033666,cg00042409,cg00055359,cg00056066,cg00056628,cg00057231,cg00059740,cg00102955,cg00107782,cg00135888,cg00143045,cg00160914,cg00197058,cg00217795,cg00225196,cg00267713,cg00285620,cg00297584,cg00304185,cg00339913,cg00367396,cg00371702,cg00377915,cg00404717,cg00427604,cg00433861,cg00449798,cg00472710,cg00503017,cg00513564,cg00558219,cg00573124,cg00574740,cg00589520,cg0…	GSM906381	1
-4.519	1	Trophoblast_Cultured_Cells	ES Cell	UW.H1_BMP4_Derived_Trophoblast_Cultured_Cells.ChromatinAccessibility.DS18736.twopass.merge150.wgt10.zgt2.wig	cg00002224,cg00019495,cg00042409,cg00056628,cg00059740,cg00080125,cg00102955,cg00107782,cg00121255,cg00135888,cg00143045,cg00197058,cg00285620,cg00297584,cg00313750,cg00340850,cg00367396,cg00374839,cg00427604,cg00460322,cg00510598,cg00589006,cg00589520,cg00609961,cg00618711,cg00619978,cg00637688,cg00647040,cg00729875,cg00736459,cg00808086,cg00816406,cg00856580,cg00859178,cg00876141,cg00902847,cg0…	GSM878614	1
-3.964	1	Trophoblast_Cultured_Cells	ES Cell	UW.H1_BMP4_Derived_Trophoblast_Cultured_Cells.ChromatinAccessibility.DS19317.twopass.merge150.wgt10.zgt2.wig	cg00002224,cg00019495,cg00032609,cg00056066,cg00056497,cg00059740,cg00102955,cg00107782,cg00135888,cg00143045,cg00197058,cg00222799,cg00285620,cg00297584,cg00313750,cg00327072,cg00340850,cg00367396,cg00427604,cg00460322,cg00513564,cg00515954,cg00558219,cg00574740,cg00589006,cg00618711,cg00619978,cg00647040,cg00729875,cg00736459,cg00841408,cg00876141,cg00902847,cg00937681,cg00944421,cg00953355,cg0…	GSM878628	1
-3.997	1	Fetal_Adrenal_Gland	Fetal Adrenal	UW.Fetal_Adrenal_Gland.ChromatinAccessibility.H-22662.DS12528.twopass.merge150.wgt10.zgt2.wig	cg00002033,cg00002224,cg00019495,cg00037457,cg00044871,cg00049595,cg00055359,cg00056066,cg00056628,cg00057231,cg00057722,cg00059740,cg00083018,cg00107782,cg00135888,cg00143045,cg00160914,cg00193283,cg00197058,cg00217795,cg00222799,cg00232832,cg00267713,cg00285394,cg00297584,cg00297876,cg00313750,cg00367396,cg00371702,cg00404717,cg00427604,cg00433861,cg00472710,cg00503017,cg00536366,cg00573124,cg0…	GSM530653	1
-4.492	1	Fetal_Adrenal_Gland	Fetal Adrenal	UW.Fetal_Adrenal_Gland.ChromatinAccessibility.H-23769.DS17319.twopass.merge150.wgt10.zgt2.wig	cg00002033,cg00002224,cg00010946,cg00019495,cg00049595,cg00055359,cg00056066,cg00056628,cg00057722,cg00059740,cg00107782,cg00134667,cg00143045,cg00160914,cg00215611,cg00222799,cg00267713,cg00285394,cg00292669,cg00292896,cg00297584,cg00297876,cg00346326,cg00367396,cg00374839,cg00405069,cg00427604,cg00449798,cg00472710,cg00503017,cg00558219,cg00573124,cg00589006,cg00589520,cg00592643,cg00593116,cg0…	GSM817165	1
-5.627	1	Fetal_Adrenal_Gland	Fetal Adrenal	UW.Fetal_Adrenal_Gland.ChromatinAccessibility.H-24409.DS20343.twopass.merge150.wgt10.zgt2.wig	cg00002224,cg00019495,cg00042409,cg00044871,cg00049595,cg00055359,cg00056066,cg00056628,cg00057231,cg00057722,cg00059740,cg00083018,cg00107782,cg00134667,cg00135888,cg00143045,cg00160914,cg00197058,cg00215611,cg00217795,cg00222799,cg00232832,cg00285394,cg00297584,cg00297876,cg00367396,cg00371702,cg00404717,cg00472710,cg00573124,cg00574740,cg00589006,cg00589520,cg00592643,cg00609961,cg00618711,cg0…	GSM878658	1
-2.527	0.99	Fetal_Brain	Fetal Brain	UW.Fetal_Brain.ChromatinAccessibility.H-22510.DS11872.twopass.merge150.wgt10.zgt2.wig	cg00002224,cg00009053,cg00010954,cg00044871,cg00049595,cg00055359,cg00056066,cg00056628,cg00059740,cg00083018,cg00096440,cg00107782,cg00143045,cg00146676,cg00193283,cg00197058,cg00292896,cg00297584,cg00297876,cg00313750,cg00327072,cg00339913,cg00340850,cg00367396,cg00374839,cg00413250,cg00433861,cg00460322,cg00472710,cg00515954,cg00576435,cg00577449,cg00589006,cg00605982,cg00619978,cg00621913,cg0…	GSM530651	1
-3.175	0.998	Fetal_Brain	Fetal Brain	UW.Fetal_Brain.ChromatinAccessibility.H-22510.DS11877.twopass.merge150.wgt10.zgt2.wig	cg00002224,cg00010954,cg00019495,cg00032609,cg00044871,cg00056066,cg00059740,cg00083018,cg00096440,cg00143045,cg00193283,cg00197058,cg00217795,cg00225196,cg00267713,cg00297584,cg00297876,cg00313750,cg00327072,cg00339913,cg00340850,cg00367396,cg00371702,cg00374839,cg00413250,cg00433861,cg00472710,cg00515954,cg00576435,cg00577449,cg00579520,cg00589006,cg00589520,cg00619978,cg00621913,cg00632486,cg0…	GSM595913	1
-1.444	0.905	Fetal_Brain	Fetal Brain	UW.Fetal_Brain.ChromatinAccessibility.H-22911.DS14464.twopass.merge150.wgt10.zgt2.wig	cg00002224,cg00010954,cg00019495,cg00034559,cg00037457,cg00044871,cg00049595,cg00055359,cg00056066,cg00056628,cg00059740,cg00083018,cg00096440,cg00107782,cg00143045,cg00146676,cg00193283,cg00225196,cg00267713,cg00292669,cg00292896,cg00297584,cg00297876,cg00313750,cg00327072,cg00339913,cg00340850,cg00367396,cg00371702,cg00374839,cg00413250,cg00433861,cg00510598,cg00515954,cg00571041,cg00573124,cg0…	GSM595920	1
1.827	0.0552	Fetal_Brain	Fetal Brain	UW.Fetal_Brain.ChromatinAccessibility.H-23266.DS14717.twopass.merge150.wgt10.zgt2.wig	cg00002224,cg00010946,cg00010954,cg00019495,cg00034559,cg00037457,cg00044871,cg00049595,cg00055359,cg00056066,cg00056628,cg00059740,cg00083018,cg00085370,cg00096440,cg00102955,cg00107782,cg00115747,cg00143045,cg00146676,cg00163702,cg00193283,cg00197058,cg00222799,cg00248713,cg00267713,cg00285394,cg00292669,cg00292896,cg00292971,cg00297584,cg00297876,cg00313750,cg00339913,cg00340850,cg00367396,cg0…	GSM595922	1
-1.14	0.858	Fetal_Brain	Fetal Brain	UW.Fetal_Brain.ChromatinAccessibility.H-23284.DS14803.twopass.merge150.wgt10.zgt2.wig	cg00002224,cg00009053,cg00010954,cg00019495,cg00032609,cg00037457,cg00044871,cg00055359,cg00056066,cg00056628,cg00059740,cg00083018,cg00096440,cg00102955,cg00107782,cg00146676,cg00222799,cg00225196,cg00267713,cg00292669,cg00292896,cg00297584,cg00297876,cg00313750,cg00327072,cg00339913,cg00340850,cg00367396,cg00371702,cg00413250,cg00433861,cg00490976,cg00515954,cg00571041,cg00576435,cg00577449,cg0…	GSM595926	1
-0.877	0.8	Fetal_Brain	Fetal Brain	UW.Fetal_Brain.ChromatinAccessibility.H-23284.DS14815.twopass.merge150.wgt10.zgt2.wig	cg00002224,cg00009053,cg00010954,cg00019495,cg00032609,cg00034559,cg00044871,cg00049595,cg00055359,cg00056066,cg00056628,cg00059740,cg00083018,cg00102955,cg00107782,cg00143045,cg00146676,cg00197058,cg00225196,cg00267713,cg00292669,cg00292896,cg00292971,cg00297584,cg00297876,cg00313750,cg00327072,cg00339913,cg00340850,cg00367396,cg00371702,cg00374839,cg00413250,cg00433861,cg00449798,cg00490976,cg0…	GSM595928	1
-1.292	0.886	Fetal_Brain	Fetal Brain	UW.Fetal_Brain.ChromatinAccessibility.H-23548.DS16302.twopass.merge150.wgt10.zgt2.wig	cg00002224,cg00009053,cg00010946,cg00010954,cg00019495,cg00034559,cg00042409,cg00055359,cg00056066,cg00056628,cg00059740,cg00083018,cg00096440,cg00102955,cg00107782,cg00143045,cg00160914,cg00215611,cg00222799,cg00225196,cg00232483,cg00267713,cg00285394,cg00292669,cg00292971,cg00297584,cg00297876,cg00304185,cg00313750,cg00339913,cg00340850,cg00367396,cg00377915,cg00413250,cg00427604,cg00433861,cg0…	GSM665819	1
0.625	0.311	Fetal_Brain	Fetal Brain	UW.Fetal_Brain.ChromatinAccessibility.H-24297.DS20226.twopass.merge150.wgt10.zgt2.wig	cg00002224,cg00009053,cg00010954,cg00019495,cg00034559,cg00037457,cg00044871,cg00049595,cg00055359,cg00056066,cg00056628,cg00059740,cg00083018,cg00096440,cg00107782,cg00115747,cg00143045,cg00146676,cg00160914,cg00197058,cg00215611,cg00217795,cg00222799,cg00225196,cg00231945,cg00238213,cg00292669,cg00292896,cg00297584,cg00297876,cg00304185,cg00313750,cg00327072,cg00339913,cg00340850,cg00367396,cg0…	GSM878651	1
0.178	0.46	Fetal_Brain	Fetal Brain	UW.Fetal_Brain.ChromatinAccessibility.H-24381.DS20231.twopass.merge150.wgt10.zgt2.wig	cg00002224,cg00010946,cg00010954,cg00019495,cg00032609,cg00037457,cg00044871,cg00049595,cg00055359,cg00056066,cg00056628,cg00059740,cg00080125,cg00081975,cg00083018,cg00107782,cg00135888,cg00143045,cg00146676,cg00193283,cg00197058,cg00200734,cg00222799,cg00225196,cg00231945,cg00238213,cg00248713,cg00267713,cg00292669,cg00292896,cg00297584,cg00297876,cg00313750,cg00327072,cg00339913,cg00340850,cg0…	GSM878652	1
-4.867	1	Fetal_Heart	Fetal Heart	UW.Fetal_Heart.ChromatinAccessibility.H-22662.DS12531.twopass.merge150.wgt10.zgt2.wig	cg00002224,cg00010946,cg00010954,cg00019495,cg00032609,cg00049595,cg00055359,cg00056066,cg00056628,cg00057231,cg00059740,cg00080125,cg00102955,cg00107782,cg00135888,cg00160914,cg00197058,cg00222799,cg00232832,cg00285394,cg00285620,cg00297876,cg00304185,cg00339913,cg00367396,cg00371702,cg00374839,cg00397764,cg00404717,cg00427604,cg00433296,cg00460322,cg00515954,cg00571041,cg00573124,cg00574740,cg0…	GSM530654	1
-4.916	1	Fetal_Heart	Fetal Heart	UW.Fetal_Heart.ChromatinAccessibility.H-22727.DS12810.twopass.merge150.wgt10.zgt2.wig	cg00002224,cg00019495,cg00033666,cg00034559,cg00049595,cg00055359,cg00056066,cg00056628,cg00059740,cg00102955,cg00107782,cg00135888,cg00143045,cg00160914,cg00197058,cg00217795,cg00285394,cg00285620,cg00297584,cg00297876,cg00339913,cg00340850,cg00367396,cg00371702,cg00374839,cg00377915,cg00397764,cg00404717,cg00427604,cg00433861,cg00460322,cg00503017,cg00515954,cg00573124,cg00574740,cg00577449,cg0…	GSM530661	1
1.101	0.176	Fetal_Heart	Fetal Heart	UW.Fetal_Heart.ChromatinAccessibility.H-23468.DS15839.twopass.merge150.wgt10.zgt2.wig	cg00002033,cg00002224,cg00009053,cg00010946,cg00019495,cg00032609,cg00033666,cg00034559,cg00037457,cg00044871,cg00049595,cg00055359,cg00056066,cg00056628,cg00059740,cg00063006,cg00081975,cg00102955,cg00107782,cg00134667,cg00135888,cg00143045,cg00146676,cg00160914,cg00197058,cg00200734,cg00215611,cg00222799,cg00231945,cg00232483,cg00232832,cg00245502,cg00267713,cg00285394,cg00285620,cg00292669,cg0…	GSM665811	1
-3.159	0.998	Fetal_Heart	Fetal Heart	UW.Fetal_Heart.ChromatinAccessibility.H-23500.DS16018.twopass.merge150.wgt10.zgt2.wig	cg00002224,cg00010946,cg00019495,cg00032609,cg00034559,cg00037457,cg00042409,cg00049595,cg00055359,cg00056066,cg00056628,cg00059740,cg00080125,cg00102955,cg00107782,cg00112493,cg00135888,cg00143045,cg00146676,cg00197058,cg00200734,cg00222799,cg00232483,cg00285394,cg00285620,cg00292669,cg00297584,cg00297876,cg00339913,cg00367396,cg00371702,cg00374839,cg00377915,cg00397764,cg00404717,cg00427604,cg0…	GSM665814	1
-2.466	0.99	Fetal_Heart	Fetal Heart	UW.Fetal_Heart.ChromatinAccessibility.H-23524.DS16146.twopass.merge150.wgt10.zgt2.wig	cg00002224,cg00010946,cg00019495,cg00034559,cg00037457,cg00042409,cg00049595,cg00055359,cg00056066,cg00056628,cg00059740,cg00080125,cg00083018,cg00087153,cg00102955,cg00107782,cg00135888,cg00143045,cg00146676,cg00160914,cg00222799,cg00232483,cg00232832,cg00245502,cg00285394,cg00285620,cg00297584,cg00297876,cg00339913,cg00340850,cg00367396,cg00371702,cg00374839,cg00377915,cg00397764,cg00404717,cg0…	GSM665817	1
-3.086	0.998	Fetal_Heart	Fetal Heart	UW.Fetal_Heart.ChromatinAccessibility.H-23589.DS16500.twopass.merge150.wgt10.zgt2.wig	cg00002224,cg00010946,cg00019495,cg00032609,cg00034559,cg00037457,cg00042409,cg00049595,cg00055359,cg00056066,cg00056628,cg00059740,cg00080125,cg00102955,cg00107782,cg00112493,cg00160914,cg00222799,cg00232483,cg00232832,cg00245502,cg00267713,cg00285394,cg00285620,cg00292669,cg00297584,cg00297876,cg00367396,cg00371702,cg00374839,cg00377915,cg00397764,cg00404717,cg00433861,cg00490976,cg00503017,cg0…	GSM665824	1
-2.373	0.985	Fetal_Heart	Fetal Heart	UW.Fetal_Heart.ChromatinAccessibility.H-23604.DS16582.twopass.merge150.wgt10.zgt2.wig	cg00002224,cg00010946,cg00019495,cg00032609,cg00033666,cg00034559,cg00037457,cg00049595,cg00055359,cg00056066,cg00056628,cg00059740,cg00080125,cg00081975,cg00102955,cg00107782,cg00135888,cg00143045,cg00146676,cg00160914,cg00217795,cg00222799,cg00232483,cg00232832,cg00245502,cg00267713,cg00285394,cg00285620,cg00292669,cg00297876,cg00339913,cg00340850,cg00367396,cg00371702,cg00374839,cg00397764,cg0…	GSM665830	1
-2.258	0.979	Fetal_Heart	Fetal Heart	UW.Fetal_Heart.ChromatinAccessibility.H-23617.DS16621.twopass.merge150.wgt10.zgt2.wig	cg00002224,cg00009053,cg00010946,cg00019495,cg00032609,cg00034559,cg00037457,cg00042409,cg00049595,cg00055359,cg00056066,cg00056628,cg00057231,cg00059740,cg00080125,cg00087153,cg00102955,cg00107782,cg00135888,cg00143045,cg00146676,cg00160914,cg00222799,cg00232832,cg00245502,cg00267713,cg00285394,cg00285620,cg00292669,cg00297584,cg00297876,cg00339913,cg00340850,cg00367396,cg00371702,cg00374839,cg0…	GSM665831	1
0.249	0.436	Fetal_Heart	Fetal Heart	UW.Fetal_Heart.ChromatinAccessibility.H-23663.DS16819.twopass.merge150.wgt10.zgt2.wig	cg00002224,cg00009053,cg00010946,cg00019495,cg00033666,cg00034559,cg00037457,cg00042409,cg00049595,cg00055359,cg00056066,cg00056628,cg00057231,cg00059740,cg00080125,cg00081975,cg00102955,cg00107782,cg00135888,cg00143045,cg00197058,cg00215611,cg00217795,cg00222799,cg00225196,cg00231945,cg00232483,cg00245502,cg00267713,cg00285394,cg00285620,cg00292669,cg00297584,cg00297876,cg00304185,cg00339913,cg0…	GSM774203	1
-0.918	0.811	Fetal_Heart	Fetal Heart	UW.Fetal_Heart.ChromatinAccessibility.H-23744.DS19431.twopass.merge150.wgt10.zgt2.wig	cg00002224,cg00010946,cg00019495,cg00032609,cg00033666,cg00034559,cg00037457,cg00042409,cg00049595,cg00055359,cg00056066,cg00056628,cg00059740,cg00080125,cg00081975,cg00102955,cg00107782,cg00135888,cg00143045,cg00146676,cg00160914,cg00197058,cg00222799,cg00232483,cg00232832,cg00267713,cg00285394,cg00285620,cg00292669,cg00297584,cg00297876,cg00299396,cg00339913,cg00340850,cg00367396,cg00371702,cg0…	GSM817220	1
-3.55	1	Fetal_Heart	Fetal Heart	UW.Fetal_Heart.ChromatinAccessibility.H-24042.DS19427.twopass.merge150.wgt10.zgt2.wig	cg00002224,cg00019495,cg00034559,cg00049595,cg00055359,cg00056066,cg00056628,cg00059740,cg00080125,cg00081975,cg00102955,cg00107782,cg00135888,cg00143045,cg00160914,cg00197058,cg00217795,cg00222799,cg00231945,cg00232483,cg00285394,cg00285620,cg00297584,cg00297876,cg00339913,cg00340850,cg00367396,cg00371702,cg00374839,cg00397764,cg00404717,cg00427604,cg00433296,cg00433861,cg00449798,cg00460322,cg0…	GSM878630	1
-0.731	0.756	Fetal_Intestine_Large	Fetal Intestine, Large	UW.Fetal_Intestine_Large.ChromatinAccessibility.H-23500.DS16027.twopass.merge150.wgt10.zgt2.wig	cg00002224,cg00019495,cg00032609,cg00033666,cg00037457,cg00042409,cg00049595,cg00056066,cg00056628,cg00057231,cg00059740,cg00063006,cg00080125,cg00081975,cg00083018,cg00096440,cg00102955,cg00107782,cg00135888,cg00143045,cg00200734,cg00215611,cg00216305,cg00217795,cg00222799,cg00225196,cg00232832,cg00238213,cg00267713,cg00285394,cg00297584,cg00297876,cg00339913,cg00340850,cg00350199,cg00360794,cg0…	GSM665815	1
-2.19	0.974	Fetal_Intestine_Large	Fetal Intestine, Large	UW.Fetal_Intestine_Large.ChromatinAccessibility.H-23524.DS16164.twopass.merge150.wgt10.zgt2.wig	cg00002224,cg00009053,cg00019495,cg00032609,cg00033666,cg00034559,cg00037457,cg00042409,cg00049595,cg00055359,cg00056066,cg00056628,cg00057231,cg00059740,cg00080125,cg00081975,cg00093095,cg00107782,cg00135888,cg00160914,cg00200734,cg00215611,cg00222799,cg00225196,cg00231945,cg00245502,cg00267713,cg00285394,cg00292669,cg00297584,cg00297876,cg00327072,cg00339913,cg00340850,cg00350199,cg00360794,cg0…	GSM665818	1
-3.737	1	Fetal_Intestine_Large	Fetal Intestine, Large	UW.Fetal_Intestine_Large.ChromatinAccessibility.H-23604.DS16563.twopass.merge150.wgt10.zgt2.wig	cg00002224,cg00019495,cg00032609,cg00042409,cg00049595,cg00055359,cg00056066,cg00056628,cg00057231,cg00059740,cg00080125,cg00081975,cg00093095,cg00107782,cg00135888,cg00143045,cg00160914,cg00222799,cg00225196,cg00267713,cg00285394,cg00292669,cg00297584,cg00297876,cg00313750,cg00339913,cg00350199,cg00367396,cg00371702,cg00374839,cg00377915,cg00404717,cg00427604,cg00433296,cg00433861,cg00460322,cg0…	GSM665826	1
-1.538	0.923	Fetal_Intestine_Large	Fetal Intestine, Large	UW.Fetal_Intestine_Large.ChromatinAccessibility.H-23744.DS17094.twopass.merge150.wgt10.zgt2.wig	cg00002033,cg00002224,cg00019495,cg00032609,cg00034559,cg00037457,cg00042409,cg00049595,cg00055359,cg00056066,cg00056628,cg00057231,cg00059740,cg00080125,cg00081975,cg00093095,cg00102955,cg00107782,cg00135888,cg00143045,cg00146676,cg00197058,cg00215611,cg00222799,cg00225196,cg00231945,cg00267713,cg00285394,cg00292669,cg00297584,cg00297876,cg00304185,cg00327072,cg00339913,cg00340850,cg00350199,cg0…	GSM817162	1
-6.654	1	Fetal_Intestine_Large	Fetal Intestine, Large	UW.Fetal_Intestine_Large.ChromatinAccessibility.H-23758.DS17157.twopass.merge150.wgt10.zgt2.wig	cg00002224,cg00019495,cg00032609,cg00056066,cg00056628,cg00057231,cg00059740,cg00080125,cg00107782,cg00135888,cg00160914,cg00225196,cg00297584,cg00297876,cg00339913,cg00350199,cg00367396,cg00371702,cg00377915,cg00397764,cg00404717,cg00433296,cg00433861,cg00503017,cg00524708,cg00573124,cg00589006,cg00589520,cg00599124,cg00632486,cg00647040,cg00653790,cg00729875,cg00742603,cg00789528,cg00808086,cg0…	GSM701490	1
-4.179	1	Fetal_Intestine_Large	Fetal Intestine, Large	UW.Fetal_Intestine_Large.ChromatinAccessibility.H-23769.DS17313.twopass.merge150.wgt10.zgt2.wig	cg00002224,cg00019495,cg00032609,cg00033666,cg00037457,cg00042409,cg00049595,cg00056066,cg00056628,cg00057231,cg00059740,cg00080125,cg00081975,cg00093095,cg00107782,cg00135888,cg00143045,cg00160914,cg00225196,cg00292669,cg00297584,cg00297876,cg00339913,cg00340850,cg00350199,cg00360794,cg00367396,cg00371702,cg00374839,cg00377915,cg00397764,cg00433296,cg00433861,cg00523742,cg00524708,cg00573124,cg0…	GSM701495	1
0.729	0.284	Fetal_Intestine_Large	Fetal Intestine, Large	UW.Fetal_Intestine_Large.ChromatinAccessibility.H-23808.DS17422.twopass.merge150.wgt10.zgt2.wig	cg00002224,cg00009053,cg00019495,cg00027669,cg00032609,cg00033666,cg00037457,cg00044871,cg00049595,cg00055359,cg00056066,cg00056628,cg00057231,cg00059740,cg00063006,cg00080125,cg00081975,cg00083018,cg00093095,cg00107782,cg00115747,cg00135888,cg00143045,cg00146676,cg00197058,cg00215611,cg00216305,cg00222799,cg00225196,cg00292971,cg00297584,cg00297876,cg00304185,cg00327072,cg00339913,cg00350199,cg0…	GSM774213	1
-2.964	0.997	Fetal_Intestine_Large	Fetal Intestine, Large	UW.Fetal_Intestine_Large.ChromatinAccessibility.H-23833.DS17462.twopass.merge150.wgt10.zgt2.wig	cg00002224,cg00009053,cg00019495,cg00032609,cg00037457,cg00042409,cg00049595,cg00055359,cg00056066,cg00056628,cg00057231,cg00059740,cg00080125,cg00081975,cg00083018,cg00093095,cg00096440,cg00107782,cg00135888,cg00143045,cg00160914,cg00215611,cg00222799,cg00225196,cg00231945,cg00267713,cg00285394,cg00292669,cg00297584,cg00297876,cg00304185,cg00339913,cg00350199,cg00360794,cg00367396,cg00371702,cg0…	GSM774214	1
-6.232	1	Fetal_Intestine_Large	Fetal Intestine, Large	UW.Fetal_Intestine_Large.ChromatinAccessibility.H-23855.DS17502.twopass.merge150.wgt10.zgt2.wig	cg00019495,cg00032609,cg00042409,cg00049595,cg00056628,cg00059740,cg00080125,cg00107782,cg00112493,cg00160914,cg00215611,cg00222799,cg00231945,cg00238213,cg00285394,cg00292669,cg00297584,cg00297876,cg00304185,cg00350199,cg00367396,cg00405069,cg00490976,cg00495988,cg00573124,cg00574740,cg00576435,cg00589006,cg00589520,cg00594561,cg00609961,cg00618711,cg00619978,cg00624477,cg00680696,cg00686926,cg0…	GSM701514	1
1.267	0.14	Fetal_Intestine_Large	Fetal Intestine, Large	UW.Fetal_Intestine_Large.ChromatinAccessibility.H-23887.DS17647.twopass.merge150.wgt10.zgt2.wig	cg00001349,cg00002033,cg00002224,cg00009053,cg00010954,cg00019495,cg00032609,cg00033666,cg00037457,cg00042409,cg00044871,cg00049595,cg00055359,cg00056066,cg00056628,cg00057231,cg00059740,cg00080125,cg00081975,cg00082140,cg00093095,cg00107782,cg00115747,cg00134667,cg00135888,cg00143045,cg00146676,cg00197058,cg00215611,cg00216305,cg00222799,cg00225196,cg00231945,cg00267713,cg00285620,cg00292669,cg0…	GSM774217	1
-0.556	0.706	Fetal_Intestine_Large	Fetal Intestine, Large	UW.Fetal_Intestine_Large.ChromatinAccessibility.H-23914.DS17748.twopass.merge150.wgt10.zgt2.wig	cg00002033,cg00002224,cg00009053,cg00019495,cg00032609,cg00037457,cg00042409,cg00049595,cg00056066,cg00056628,cg00057231,cg00059740,cg00081975,cg00086243,cg00087153,cg00096440,cg00102955,cg00107782,cg00135888,cg00143045,cg00200734,cg00215611,cg00222799,cg00225196,cg00231945,cg00245502,cg00267713,cg00292669,cg00292971,cg00297584,cg00297876,cg00304185,cg00327072,cg00339913,cg00350199,cg00360794,cg0…	GSM774220	1
-6.321	1	Fetal_Intestine_Large	Fetal Intestine, Large	UW.Fetal_Intestine_Large.ChromatinAccessibility.H-23941.DS17785.twopass.merge150.wgt10.zgt2.wig	cg00002224,cg00019495,cg00032609,cg00049595,cg00056066,cg00056628,cg00057231,cg00059740,cg00080125,cg00107782,cg00135888,cg00143045,cg00222799,cg00225196,cg00231945,cg00267713,cg00292669,cg00297584,cg00297876,cg00339913,cg00350199,cg00360794,cg00367396,cg00371702,cg00377915,cg00397764,cg00404717,cg00405069,cg00460322,cg00524708,cg00558219,cg00573124,cg00589006,cg00589520,cg00618711,cg00632486,cg0…	GSM701531	1
1.49	0.103	Fetal_Intestine_Large	Fetal Intestine, Large	UW.Fetal_Intestine_Large.ChromatinAccessibility.H-23964.DS17841.twopass.merge150.wgt10.zgt2.wig	cg00002224,cg00009053,cg00019495,cg00032609,cg00033666,cg00042409,cg00044871,cg00049595,cg00055359,cg00056066,cg00056628,cg00057231,cg00059740,cg00080125,cg00081975,cg00086243,cg00093095,cg00102955,cg00107782,cg00115747,cg00135888,cg00143045,cg00197058,cg00215611,cg00217795,cg00222799,cg00225196,cg00231945,cg00292669,cg00292971,cg00297584,cg00297876,cg00313750,cg00327072,cg00339913,cg00340850,cg0…	GSM774228	1
-0.489	0.693	Fetal_Intestine_Large	Fetal Intestine, Large	UW.Fetal_Intestine_Large.ChromatinAccessibility.H-24005.DS17990.twopass.merge150.wgt10.zgt2.wig	cg00002033,cg00002224,cg00009053,cg00019495,cg00032609,cg00033666,cg00042409,cg00049595,cg00055359,cg00056066,cg00056628,cg00057231,cg00059740,cg00063006,cg00080125,cg00081975,cg00095859,cg00107782,cg00135888,cg00143045,cg00197058,cg00215611,cg00222799,cg00225196,cg00231945,cg00285394,cg00297584,cg00297876,cg00313750,cg00327072,cg00339913,cg00340850,cg00350199,cg00360794,cg00367396,cg00371702,cg0…	GSM774233	1
-1.04	0.826	Fetal_Intestine_Large	Fetal Intestine, Large	UW.Fetal_Intestine_Large.ChromatinAccessibility.H-24111.DS18499.twopass.merge150.wgt10.zgt2.wig	cg00002033,cg00002224,cg00010946,cg00019495,cg00032609,cg00042409,cg00049595,cg00056066,cg00056628,cg00059740,cg00080125,cg00081975,cg00093095,cg00102955,cg00107782,cg00135888,cg00143045,cg00146676,cg00160914,cg00215611,cg00222799,cg00225196,cg00245502,cg00267713,cg00285394,cg00292669,cg00297584,cg00297876,cg00304185,cg00339913,cg00350199,cg00360794,cg00367396,cg00371702,cg00377915,cg00404717,cg0…	GSM817188	1
-2.314	0.982	Fetal_Intestine_Small	Fetal Intestine, Small	UW.Fetal_Intestine_Small.ChromatinAccessibility.H-23604.DS16559.twopass.merge150.wgt10.zgt2.wig	cg00002224,cg00009053,cg00019495,cg00032609,cg00034559,cg00037457,cg00042409,cg00049595,cg00056066,cg00056628,cg00057231,cg00059740,cg00080125,cg00081975,cg00107782,cg00135888,cg00143045,cg00160914,cg00215611,cg00222799,cg00225196,cg00267713,cg00285394,cg00285620,cg00292669,cg00297584,cg00297876,cg00339913,cg00350199,cg00360794,cg00367396,cg00371702,cg00374839,cg00377915,cg00404717,cg00427604,cg0…	GSM665825	1
-3.031	0.997	Fetal_Intestine_Small	Fetal Intestine, Small	UW.Fetal_Intestine_Small.ChromatinAccessibility.H-23640.DS16712.twopass.merge150.wgt10.zgt2.wig	cg00002033,cg00002224,cg00019495,cg00032609,cg00037457,cg00049595,cg00056066,cg00056628,cg00057231,cg00059740,cg00081975,cg00086243,cg00107782,cg00135888,cg00215611,cg00225196,cg00297584,cg00297876,cg00313750,cg00339913,cg00350199,cg00360794,cg00367396,cg00371702,cg00377915,cg00397764,cg00404717,cg00405069,cg00427604,cg00433296,cg00433861,cg00472710,cg00490976,cg00495988,cg00524708,cg00573124,cg0…	GSM701487	1
-3.878	1	Fetal_Intestine_Small	Fetal Intestine, Small	UW.Fetal_Intestine_Small.ChromatinAccessibility.H-23663.DS16822.twopass.merge150.wgt10.zgt2.wig	cg00002224,cg00019495,cg00032609,cg00042409,cg00049595,cg00056066,cg00056628,cg00057231,cg00059740,cg00080125,cg00081975,cg00093095,cg00107782,cg00135888,cg00143045,cg00160914,cg00225196,cg00231945,cg00267713,cg00292669,cg00297584,cg00297876,cg00313750,cg00339913,cg00350199,cg00360794,cg00367396,cg00371702,cg00377915,cg00404717,cg00427604,cg00433296,cg00433861,cg00472710,cg00490976,cg00515954,cg0…	GSM665835	1
1.622	0.0842	Fetal_Intestine_Small	Fetal Intestine, Small	UW.Fetal_Intestine_Small.ChromatinAccessibility.H-23724.DS16975.twopass.merge150.wgt10.zgt2.wig	cg00002033,cg00002224,cg00009053,cg00019495,cg00032609,cg00033666,cg00037457,cg00042409,cg00049595,cg00055359,cg00056066,cg00056628,cg00057231,cg00059740,cg00080125,cg00081975,cg00086243,cg00093095,cg00095859,cg00107782,cg00135888,cg00143045,cg00160914,cg00197058,cg00215611,cg00216305,cg00217795,cg00222799,cg00225196,cg00231945,cg00285394,cg00292669,cg00297584,cg00297876,cg00304185,cg00313750,cg0…	GSM817161	1
0.641	0.314	Fetal_Intestine_Small	Fetal Intestine, Small	UW.Fetal_Intestine_Small.ChromatinAccessibility.H-23744.DS17092.twopass.merge150.wgt10.zgt2.wig	cg00001349,cg00002033,cg00002224,cg00009053,cg00019495,cg00032609,cg00034559,cg00037457,cg00042409,cg00049595,cg00055359,cg00056066,cg00056628,cg00057231,cg00059740,cg00080125,cg00081975,cg00083018,cg00093095,cg00102955,cg00107782,cg00135888,cg00143045,cg00160914,cg00215611,cg00222799,cg00225196,cg00231945,cg00238213,cg00267713,cg00297584,cg00297876,cg00304185,cg00313750,cg00327072,cg00339913,cg0…	GSM774205	1
-1.79	0.949	Fetal_Intestine_Small	Fetal Intestine, Small	UW.Fetal_Intestine_Small.ChromatinAccessibility.H-23758.DS17150.twopass.merge150.wgt10.zgt2.wig	cg00002033,cg00002224,cg00019495,cg00032609,cg00037457,cg00042409,cg00044871,cg00049595,cg00056066,cg00056628,cg00057231,cg00059740,cg00080125,cg00081975,cg00093095,cg00107782,cg00135888,cg00143045,cg00160914,cg00222799,cg00225196,cg00231945,cg00285394,cg00285620,cg00292669,cg00297584,cg00297876,cg00301879,cg00327072,cg00339913,cg00340850,cg00350199,cg00360794,cg00367396,cg00371702,cg00377915,cg0…	GSM774210	1
-2.678	0.992	Fetal_Intestine_Small	Fetal Intestine, Small	UW.Fetal_Intestine_Small.ChromatinAccessibility.H-23769.DS17317.twopass.merge150.wgt10.zgt2.wig	cg00002224,cg00019495,cg00032609,cg00034559,cg00037457,cg00042409,cg00049595,cg00055359,cg00056066,cg00056628,cg00057231,cg00059740,cg00080125,cg00081975,cg00102955,cg00107782,cg00135888,cg00143045,cg00160914,cg00215611,cg00225196,cg00231945,cg00267713,cg00285394,cg00292669,cg00297584,cg00297876,cg00339913,cg00350199,cg00360794,cg00367396,cg00371702,cg00374839,cg00377915,cg00433296,cg00433861,cg0…	GSM701496	1
-6.171	1	Fetal_Intestine_Small	Fetal Intestine, Small	UW.Fetal_Intestine_Small.ChromatinAccessibility.H-23808.DS17425.twopass.merge150.wgt10.zgt2.wig	cg00009053,cg00019495,cg00027669,cg00032609,cg00042409,cg00049595,cg00056066,cg00056628,cg00057231,cg00059740,cg00063006,cg00080125,cg00082140,cg00093095,cg00107782,cg00112493,cg00134667,cg00146676,cg00160914,cg00215611,cg00222799,cg00231945,cg00267713,cg00285394,cg00292669,cg00297584,cg00297876,cg00304185,cg00350199,cg00360794,cg00367396,cg00375146,cg00405069,cg00427604,cg00470007,cg00490976,cg0…	GSM701504	1
0.157	0.47	Fetal_Intestine_Small	Fetal Intestine, Small	UW.Fetal_Intestine_Small.ChromatinAccessibility.H-23864.DS17844.twopass.merge150.wgt10.zgt2.wig	cg00002224,cg00009053,cg00010954,cg00019495,cg00027669,cg00032609,cg00033666,cg00037457,cg00049595,cg00055359,cg00056066,cg00056628,cg00057231,cg00059740,cg00080125,cg00081975,cg00086243,cg00093095,cg00102955,cg00107782,cg00134667,cg00135888,cg00143045,cg00160914,cg00197058,cg00200734,cg00225196,cg00231945,cg00292669,cg00297584,cg00297876,cg00327072,cg00339913,cg00340850,cg00350199,cg00367396,cg0…	GSM774229	1
0.009	0.52	Fetal_Intestine_Small	Fetal Intestine, Small	UW.Fetal_Intestine_Small.ChromatinAccessibility.H-23887.DS17643.twopass.merge150.wgt10.zgt2.wig	cg00002224,cg00019495,cg00032609,cg00037457,cg00049595,cg00055359,cg00056066,cg00056628,cg00057231,cg00059740,cg00080125,cg00081975,cg00086243,cg00093095,cg00107782,cg00134667,cg00135888,cg00143045,cg00146676,cg00160914,cg00215611,cg00216305,cg00222799,cg00225196,cg00231945,cg00232832,cg00267713,cg00285394,cg00285620,cg00292971,cg00297584,cg00297876,cg00304185,cg00339913,cg00340850,cg00346326,cg0…	GSM774216	1
-4.262	1	Fetal_Intestine_Small	Fetal Intestine, Small	UW.Fetal_Intestine_Small.ChromatinAccessibility.H-23914.DS17763.twopass.merge150.wgt10.zgt2.wig	cg00002033,cg00002224,cg00009053,cg00010946,cg00019495,cg00032609,cg00049595,cg00056066,cg00056628,cg00057231,cg00059740,cg00080125,cg00081975,cg00107782,cg00135888,cg00143045,cg00160914,cg00197058,cg00215611,cg00225196,cg00231945,cg00285394,cg00292669,cg00297584,cg00297876,cg00327072,cg00339913,cg00350199,cg00360794,cg00367396,cg00371702,cg00377915,cg00397764,cg00404717,cg00433296,cg00524708,cg0…	GSM701530	1
-1.642	0.934	Fetal_Intestine_Small	Fetal Intestine, Small	UW.Fetal_Intestine_Small.ChromatinAccessibility.H-23941.DS17808.twopass.merge150.wgt10.zgt2.wig	cg00002224,cg00009053,cg00019495,cg00032609,cg00033666,cg00037457,cg00049595,cg00056066,cg00056497,cg00056628,cg00057231,cg00059740,cg00080125,cg00081975,cg00093095,cg00107782,cg00135888,cg00143045,cg00160914,cg00217795,cg00225196,cg00231945,cg00267713,cg00292669,cg00297584,cg00297876,cg00304185,cg00327072,cg00339913,cg00340850,cg00350199,cg00355286,cg00360794,cg00367396,cg00371702,cg00374839,cg0…	GSM774225	1
-6.246	1	Fetal_Intestine_Small	Fetal Intestine, Small	UW.Fetal_Intestine_Small.ChromatinAccessibility.H-24111.DS18495.twopass.merge150.wgt10.zgt2.wig	cg00002224,cg00019495,cg00032609,cg00042409,cg00049595,cg00056066,cg00057231,cg00059740,cg00080125,cg00107782,cg00135888,cg00160914,cg00197058,cg00225196,cg00267713,cg00297584,cg00297876,cg00339913,cg00350199,cg00360794,cg00367396,cg00371702,cg00377915,cg00404717,cg00433296,cg00433861,cg00460322,cg00503017,cg00523742,cg00573124,cg00577449,cg00589006,cg00589520,cg00618711,cg00619978,cg00632486,cg0…	GSM817187	1
1.992	0.049	Fetal_Kidney_Left	Fetal Kidney	UW.Fetal_Kidney_Left.ChromatinAccessibility.H-23589.DS16446.twopass.merge150.wgt10.zgt2.wig	cg00002224,cg00010946,cg00010954,cg00019495,cg00034559,cg00037457,cg00042409,cg00049595,cg00055359,cg00056066,cg00056628,cg00057231,cg00057722,cg00059740,cg00083018,cg00087153,cg00095859,cg00102955,cg00107782,cg00112493,cg00134667,cg00143045,cg00146676,cg00160914,cg00197058,cg00200734,cg00216305,cg00222799,cg00267713,cg00285394,cg00285620,cg00292669,cg00297584,cg00297876,cg00299396,cg00327072,cg0…	GSM665822	1
-3.285	0.999	Fetal_Kidney	Fetal Kidney	UW.Fetal_Kidney.ChromatinAccessibility.H-22337.DS10986.twopass.merge150.wgt10.zgt2.wig	cg00002224,cg00009053,cg00010954,cg00056066,cg00056628,cg00059740,cg00080125,cg00082140,cg00085370,cg00093095,cg00107782,cg00135888,cg00197058,cg00232832,cg00245502,cg00285620,cg00292432,cg00297584,cg00297876,cg00339913,cg00340850,cg00367396,cg00371702,cg00374839,cg00377915,cg00427604,cg00460322,cg00472710,cg00495988,cg00503017,cg00505606,cg00574740,cg00589006,cg00589520,cg00599124,cg00653790,cg0…	GSM493385	1
1.38	0.124	Fetal_Kidney	Fetal Kidney	UW.Fetal_Kidney.ChromatinAccessibility.H-22676.DS12635.twopass.merge150.wgt10.zgt2.wig	cg00001349,cg00002224,cg00009053,cg00010954,cg00019495,cg00032609,cg00034559,cg00037457,cg00049595,cg00055359,cg00056066,cg00056628,cg00057231,cg00059740,cg00080125,cg00082140,cg00083018,cg00095859,cg00107782,cg00134667,cg00135888,cg00143045,cg00197058,cg00200734,cg00215611,cg00216305,cg00217795,cg00225196,cg00231945,cg00232483,cg00232832,cg00285620,cg00292432,cg00292669,cg00297584,cg00297876,cg0…	GSM530655	1
0.746	0.277	Fetal_Kidney	Fetal Kidney	UW.Fetal_Kidney.ChromatinAccessibility.H-24507.DS20564.twopass.merge150.wgt10.zgt2.wig	cg00002224,cg00009053,cg00010954,cg00019495,cg00032609,cg00034559,cg00037457,cg00040466,cg00042409,cg00049595,cg00055359,cg00056066,cg00056628,cg00057231,cg00057722,cg00059740,cg00080125,cg00083018,cg00086243,cg00095859,cg00102955,cg00107782,cg00135888,cg00143045,cg00160914,cg00197058,cg00200734,cg00216305,cg00225196,cg00238213,cg00285394,cg00285620,cg00292432,cg00297584,cg00297876,cg00327072,cg0…	GSM878666	1
-0.943	0.817	Fetal_Lung_Left	Fetal Lung	UW.Fetal_Lung_Left.ChromatinAccessibility.H-23435.DS15637.twopass.merge150.wgt10.zgt2.wig	cg00002224,cg00010946,cg00019495,cg00037457,cg00049595,cg00055359,cg00056066,cg00056628,cg00057231,cg00059740,cg00080125,cg00107782,cg00143045,cg00160914,cg00197058,cg00200734,cg00222799,cg00225196,cg00245502,cg00267713,cg00285394,cg00285620,cg00292669,cg00297584,cg00297876,cg00327072,cg00339913,cg00340850,cg00350199,cg00367396,cg00371702,cg00374839,cg00377915,cg00404717,cg00427604,cg00433861,cg0…	GSM665808	1
-2.055	0.973	Fetal_Lung_Left	Fetal Lung	UW.Fetal_Lung_Left.ChromatinAccessibility.H-23604.DS16570.twopass.merge150.wgt10.zgt2.wig	cg00002224,cg00019495,cg00033666,cg00037457,cg00049595,cg00055359,cg00056066,cg00056628,cg00057722,cg00059740,cg00080125,cg00081975,cg00107782,cg00143045,cg00146676,cg00160914,cg00197058,cg00200734,cg00217795,cg00222799,cg00232832,cg00245502,cg00285394,cg00285620,cg00292669,cg00292971,cg00297584,cg00297876,cg00339913,cg00340850,cg00350199,cg00367396,cg00371702,cg00374839,cg00404717,cg00427604,cg0…	GSM665828	1
1.27	0.148	Fetal_Lung_Left	Fetal Lung	UW.Fetal_Lung_Left.ChromatinAccessibility.H-23833.DS17464.twopass.merge150.wgt10.zgt2.wig	cg00002224,cg00009053,cg00010954,cg00019495,cg00033666,cg00034559,cg00037457,cg00042409,cg00049595,cg00055359,cg00056066,cg00056628,cg00057231,cg00059740,cg00080125,cg00081975,cg00093095,cg00102955,cg00107782,cg00134667,cg00135888,cg00143045,cg00146676,cg00197058,cg00215611,cg00216305,cg00217795,cg00222799,cg00225196,cg00231945,cg00245502,cg00267713,cg00285394,cg00285620,cg00292432,cg00292669,cg0…	GSM701512	1
-4.077	1	Fetal_Lung_Left	Fetal Lung	UW.Fetal_Lung_Left.ChromatinAccessibility.H-23887.DS17674.twopass.merge150.wgt10.zgt2.wig	cg00002224,cg00009053,cg00019495,cg00033666,cg00037457,cg00055359,cg00056066,cg00056628,cg00057231,cg00059740,cg00080125,cg00107782,cg00160914,cg00197058,cg00217795,cg00231945,cg00232832,cg00285620,cg00297584,cg00297876,cg00339913,cg00340850,cg00367396,cg00371702,cg00397764,cg00404717,cg00427604,cg00472710,cg00490976,cg00515954,cg00524708,cg00573124,cg00574740,cg00577449,cg00579520,cg00589520,cg0…	GSM701524	1
-3.11	0.998	Fetal_Lung_Left	Fetal Lung	UW.Fetal_Lung_Left.ChromatinAccessibility.H-23914.DS17739.twopass.merge150.wgt10.zgt2.wig	cg00002224,cg00019495,cg00049595,cg00055359,cg00056066,cg00056628,cg00059740,cg00080125,cg00086243,cg00093095,cg00107782,cg00197058,cg00231945,cg00232832,cg00285394,cg00285620,cg00297876,cg00327072,cg00339913,cg00355286,cg00367396,cg00371702,cg00404717,cg00427604,cg00472710,cg00515954,cg00536366,cg00558219,cg00574740,cg00577449,cg00579520,cg00589006,cg00589520,cg00599124,cg00618711,cg00619978,cg0…	GSM701527	1
-5.739	1	Fetal_Lung_Left	Fetal Lung	UW.Fetal_Lung_Left.ChromatinAccessibility.H-23964.DS17835.twopass.merge150.wgt10.zgt2.wig	cg00002224,cg00010954,cg00019495,cg00049595,cg00055359,cg00056066,cg00057231,cg00059740,cg00080125,cg00143045,cg00160914,cg00197058,cg00216305,cg00217795,cg00297584,cg00297876,cg00339913,cg00367396,cg00371702,cg00404717,cg00427604,cg00490976,cg00515954,cg00524708,cg00589520,cg00618711,cg00619978,cg00632486,cg00729875,cg00736459,cg00742603,cg00789528,cg00790395,cg00841408,cg00902847,cg00903242,cg0…	GSM701534	1
-0.493	0.687	Fetal_Lung_Left	Fetal Lung	UW.Fetal_Lung_Left.ChromatinAccessibility.H-24005.DS17959.twopass.merge150.wgt10.zgt2.wig	cg00002033,cg00002224,cg00010954,cg00019495,cg00033666,cg00037457,cg00042409,cg00044871,cg00049595,cg00055359,cg00056066,cg00056628,cg00057231,cg00059740,cg00080125,cg00083018,cg00102955,cg00107782,cg00135888,cg00143045,cg00146676,cg00197058,cg00217795,cg00222799,cg00225196,cg00231945,cg00232832,cg00267713,cg00285394,cg00285620,cg00292669,cg00297584,cg00297876,cg00304185,cg00313750,cg00339913,cg0…	GSM817168	1
-1.217	0.877	Fetal_Lung_Left	Fetal Lung	UW.Fetal_Lung_Left.ChromatinAccessibility.H-24111.DS18487.twopass.merge150.wgt10.zgt2.wig	cg00002224,cg00010946,cg00019495,cg00032609,cg00037457,cg00042409,cg00056066,cg00056628,cg00057231,cg00057722,cg00059740,cg00080125,cg00102955,cg00107782,cg00112493,cg00135888,cg00143045,cg00146676,cg00160914,cg00197058,cg00217795,cg00222799,cg00238213,cg00245502,cg00267713,cg00285394,cg00285620,cg00292669,cg00297584,cg00297876,cg00339913,cg00350199,cg00367396,cg00371702,cg00374839,cg00377915,cg0…	GSM817185	1
-0.353	0.643	Fetal_Lung_Right	Fetal Lung	UW.Fetal_Lung_Right.ChromatinAccessibility.H-23435.DS15632.twopass.merge150.wgt10.zgt2.wig	cg00002224,cg00010954,cg00019495,cg00033666,cg00037457,cg00049595,cg00055359,cg00056066,cg00056628,cg00057231,cg00059740,cg00080125,cg00081975,cg00102955,cg00107782,cg00135888,cg00143045,cg00146676,cg00197058,cg00200734,cg00215611,cg00217795,cg00222799,cg00225196,cg00245502,cg00267713,cg00285394,cg00285620,cg00292669,cg00297584,cg00297876,cg00339913,cg00340850,cg00350199,cg00355286,cg00367396,cg0…	GSM665807	1
-0.916	0.809	Fetal_Lung_Right	Fetal Lung	UW.Fetal_Lung_Right.ChromatinAccessibility.H-23604.DS16566.twopass.merge150.wgt10.zgt2.wig	cg00002224,cg00010954,cg00019495,cg00037457,cg00049595,cg00055359,cg00056066,cg00056628,cg00057231,cg00059740,cg00080125,cg00081975,cg00107782,cg00135888,cg00143045,cg00160914,cg00197058,cg00222799,cg00225196,cg00245502,cg00267713,cg00285394,cg00285620,cg00292669,cg00297584,cg00297876,cg00339913,cg00340850,cg00367396,cg00371702,cg00374839,cg00377915,cg00404717,cg00427604,cg00433861,cg00449798,cg0…	GSM665827	1
-0.671	0.745	Fetal_Lung_Right	Fetal Lung	UW.Fetal_Lung_Right.ChromatinAccessibility.H-23640.DS16790.twopass.merge150.wgt10.zgt2.wig	cg00002224,cg00009053,cg00010954,cg00019495,cg00032609,cg00034559,cg00044871,cg00049595,cg00055359,cg00056066,cg00056628,cg00057231,cg00059740,cg00080125,cg00093095,cg00102955,cg00107782,cg00143045,cg00197058,cg00215611,cg00216305,cg00217795,cg00225196,cg00232832,cg00267713,cg00285394,cg00285620,cg00292669,cg00292896,cg00292971,cg00297584,cg00297876,cg00313750,cg00339913,cg00340850,cg00350199,cg0…	GSM665832	1
-0.133	0.571	Fetal_Lung_Right	Fetal Lung	UW.Fetal_Lung_Right.ChromatinAccessibility.H-23758.DS17162.twopass.merge150.wgt10.zgt2.wig	cg00002033,cg00002224,cg00010954,cg00019495,cg00033666,cg00037457,cg00055359,cg00056066,cg00056628,cg00057231,cg00057722,cg00059740,cg00080125,cg00081975,cg00107782,cg00135888,cg00143045,cg00146676,cg00197058,cg00217795,cg00225196,cg00231945,cg00232832,cg00267713,cg00285394,cg00285620,cg00292669,cg00292971,cg00297584,cg00297876,cg00304185,cg00339913,cg00340850,cg00360794,cg00367396,cg00371702,cg0…	GSM817164	1
-1.597	0.931	Fetal_Lung_Right	Fetal Lung	UW.Fetal_Lung_Right.ChromatinAccessibility.H-23887.DS17670.twopass.merge150.wgt10.zgt2.wig	cg00002033,cg00002224,cg00009053,cg00019495,cg00032609,cg00033666,cg00037457,cg00044871,cg00055359,cg00056066,cg00056628,cg00057231,cg00059740,cg00080125,cg00081975,cg00107782,cg00135888,cg00143045,cg00197058,cg00200734,cg00217795,cg00225196,cg00232832,cg00285620,cg00292432,cg00292669,cg00292896,cg00292971,cg00297584,cg00297876,cg00327072,cg00339913,cg00340850,cg00350199,cg00367396,cg00371702,cg0…	GSM701523	1
1.029	0.198	Fetal_Lung_Right	Fetal Lung	UW.Fetal_Lung_Right.ChromatinAccessibility.H-24089.DS18418.twopass.merge150.wgt10.zgt2.wig	cg00002224,cg00010954,cg00019495,cg00032609,cg00033666,cg00037457,cg00042409,cg00049595,cg00056066,cg00056628,cg00059740,cg00080125,cg00081975,cg00102955,cg00107782,cg00143045,cg00146676,cg00160914,cg00197058,cg00200734,cg00215611,cg00217795,cg00222799,cg00225196,cg00232483,cg00245502,cg00267713,cg00285394,cg00285620,cg00292669,cg00297584,cg00297876,cg00313750,cg00339913,cg00340850,cg00350199,cg0…	GSM817174	1
-0.959	0.821	Fetal_Lung_Right	Fetal Lung	UW.Fetal_Lung_Right.ChromatinAccessibility.H-24111.DS18492.twopass.merge150.wgt10.zgt2.wig	cg00002224,cg00019495,cg00034559,cg00037457,cg00042409,cg00044871,cg00049595,cg00055359,cg00056066,cg00056628,cg00059740,cg00080125,cg00081975,cg00087153,cg00102955,cg00107782,cg00143045,cg00146676,cg00160914,cg00197058,cg00217795,cg00222799,cg00245502,cg00267713,cg00285394,cg00285620,cg00292669,cg00297584,cg00297876,cg00313750,cg00339913,cg00340850,cg00367396,cg00371702,cg00374839,cg00397764,cg0…	GSM817186	1
-4.868	1	Fetal_Lung	Fetal Lung	UW.Fetal_Lung.ChromatinAccessibility.H-22676.DS12646.twopass.merge150.wgt10.zgt2.wig	cg00002224,cg00019495,cg00033666,cg00037457,cg00055359,cg00056066,cg00056628,cg00059740,cg00080125,cg00107782,cg00160914,cg00197058,cg00216305,cg00217795,cg00231945,cg00232832,cg00245502,cg00285394,cg00285620,cg00292669,cg00297584,cg00297876,cg00327072,cg00339913,cg00340850,cg00350199,cg00367396,cg00371702,cg00374839,cg00404717,cg00427604,cg00472710,cg00490976,cg00515954,cg00524708,cg00574740,cg0…	GSM530656	1
-2.431	0.988	Fetal_Lung	Fetal Lung	UW.Fetal_Lung.ChromatinAccessibility.H-22727.DS12817.twopass.merge150.wgt10.zgt2.wig	cg00002224,cg00010954,cg00019495,cg00032609,cg00033666,cg00042409,cg00049595,cg00055359,cg00056066,cg00056628,cg00057231,cg00059740,cg00080125,cg00081975,cg00096440,cg00102955,cg00107782,cg00160914,cg00197058,cg00216305,cg00217795,cg00231945,cg00285394,cg00285620,cg00292896,cg00297584,cg00297876,cg00327072,cg00339913,cg00340850,cg00350199,cg00367396,cg00371702,cg00374839,cg00404717,cg00472710,cg0…	GSM530662	1
-0.53	0.702	Fetal_Lung	Fetal Lung	UW.Fetal_Lung.ChromatinAccessibility.H-22934B.DS13507.twopass.merge150.wgt10.zgt2.wig	cg00002224,cg00009053,cg00010946,cg00010954,cg00019495,cg00032609,cg00033666,cg00037457,cg00049595,cg00055359,cg00056066,cg00056628,cg00057231,cg00059740,cg00080125,cg00081975,cg00083018,cg00107782,cg00143045,cg00160914,cg00197058,cg00217795,cg00222799,cg00232832,cg00267713,cg00285394,cg00285620,cg00292669,cg00292896,cg00297584,cg00297876,cg00327072,cg00339913,cg00340850,cg00350199,cg00367396,cg0…	GSM595915	1
-1.77	0.955	Fetal_Lung	Fetal Lung	UW.Fetal_Lung.ChromatinAccessibility.H-23090.DS13985.twopass.merge150.wgt10.zgt2.wig	cg00002224,cg00019495,cg00042409,cg00049595,cg00055359,cg00056066,cg00056628,cg00057231,cg00059740,cg00080125,cg00107782,cg00135888,cg00146676,cg00160914,cg00197058,cg00217795,cg00222799,cg00232832,cg00245502,cg00267713,cg00285394,cg00285620,cg00292669,cg00297584,cg00297876,cg00339913,cg00367396,cg00371702,cg00374839,cg00377915,cg00404717,cg00427604,cg00433861,cg00472710,cg00490976,cg00503017,cg0…	GSM595916	1
0.39	0.387	Fetal_Lung	Fetal Lung	UW.Fetal_Lung.ChromatinAccessibility.H-23247.DS14666.twopass.merge150.wgt10.zgt2.wig	cg00002224,cg00010946,cg00010954,cg00019495,cg00037457,cg00056066,cg00056628,cg00057231,cg00057722,cg00059740,cg00080125,cg00107782,cg00143045,cg00146676,cg00160914,cg00197058,cg00267713,cg00285620,cg00292669,cg00292896,cg00297584,cg00297876,cg00313750,cg00339913,cg00340850,cg00350199,cg00367396,cg00371702,cg00374839,cg00377915,cg00404717,cg00427604,cg00433861,cg00449798,cg00472710,cg00490976,cg0…	GSM595921	1
-2.693	0.993	Fetal_Lung	Fetal Lung	UW.Fetal_Lung.ChromatinAccessibility.H-23266.DS14724.twopass.merge150.wgt10.zgt2.wig	cg00002224,cg00009053,cg00019495,cg00033666,cg00037457,cg00042409,cg00049595,cg00055359,cg00056066,cg00056628,cg00057231,cg00059740,cg00080125,cg00082140,cg00107782,cg00135888,cg00143045,cg00197058,cg00217795,cg00232832,cg00285620,cg00292669,cg00297584,cg00297876,cg00313750,cg00327072,cg00339913,cg00340850,cg00350199,cg00367396,cg00371702,cg00374839,cg00404717,cg00427604,cg00433861,cg00460322,cg0…	GSM595924	1
-1.765	0.951	Fetal_Lung	Fetal Lung	UW.Fetal_Lung.ChromatinAccessibility.H-23266.DS14751.twopass.merge150.wgt10.zgt2.wig	cg00002224,cg00019495,cg00027669,cg00032609,cg00033666,cg00037457,cg00042409,cg00049595,cg00055359,cg00056066,cg00056628,cg00059740,cg00080125,cg00102955,cg00107782,cg00160914,cg00197058,cg00215611,cg00217795,cg00232832,cg00285394,cg00285620,cg00292669,cg00297584,cg00297876,cg00339913,cg00350199,cg00367396,cg00371702,cg00404717,cg00427604,cg00433861,cg00472710,cg00490976,cg00503017,cg00515954,cg0…	GSM595925	1
-4.845	1	Fetal_Lung	Fetal Lung	UW.Fetal_Lung.ChromatinAccessibility.H-23284.DS14809.twopass.merge150.wgt10.zgt2.wig	cg00002224,cg00019495,cg00033666,cg00055359,cg00056066,cg00056628,cg00059740,cg00080125,cg00102955,cg00107782,cg00197058,cg00217795,cg00222799,cg00245502,cg00285394,cg00285620,cg00292896,cg00297584,cg00297876,cg00313750,cg00339913,cg00367396,cg00371702,cg00404717,cg00427604,cg00472710,cg00495988,cg00515954,cg00573124,cg00579520,cg00589520,cg00599124,cg00618711,cg00619978,cg00632486,cg00647040,cg0…	GSM595927	1
-3.142	0.998	Fetal_Lung	Fetal Lung	UW.Fetal_Lung.ChromatinAccessibility.H-23284.DS14820.twopass.merge150.wgt10.zgt2.wig	cg00002224,cg00009053,cg00019495,cg00033666,cg00037457,cg00055359,cg00056066,cg00056628,cg00057231,cg00059740,cg00080125,cg00102955,cg00107782,cg00112493,cg00135888,cg00197058,cg00222799,cg00232832,cg00245502,cg00285620,cg00292669,cg00297876,cg00313750,cg00339913,cg00340850,cg00367396,cg00371702,cg00374839,cg00404717,cg00427604,cg00472710,cg00515954,cg00536366,cg00574740,cg00577449,cg00579520,cg0…	GSM595929	1
-3.435	0.999	Fetal_Lung	Fetal Lung	UW.Fetal_Lung.ChromatinAccessibility.H-23365.DS15227.twopass.merge150.wgt10.zgt2.wig	cg00002224,cg00010954,cg00019495,cg00033666,cg00037457,cg00055359,cg00056066,cg00056628,cg00057231,cg00057722,cg00059740,cg00080125,cg00107782,cg00160914,cg00197058,cg00217795,cg00222799,cg00267713,cg00285394,cg00285620,cg00292669,cg00292971,cg00297584,cg00297876,cg00339913,cg00340850,cg00367396,cg00371702,cg00374839,cg00377915,cg00404717,cg00433861,cg00472710,cg00490976,cg00503017,cg00515954,cg0…	GSM595930	1
-0.365	0.648	Fetal_Lung	Fetal Lung	UW.Fetal_Lung.ChromatinAccessibility.H-23399.DS15461.twopass.merge150.wgt10.zgt2.wig	cg00002224,cg00019495,cg00032609,cg00034559,cg00037457,cg00055359,cg00056066,cg00056628,cg00057231,cg00059740,cg00080125,cg00107782,cg00135888,cg00143045,cg00160914,cg00197058,cg00200734,cg00215611,cg00216305,cg00222799,cg00231945,cg00232832,cg00245502,cg00285394,cg00285620,cg00292669,cg00292896,cg00297584,cg00297876,cg00339913,cg00340850,cg00350199,cg00367396,cg00371702,cg00374839,cg00404717,cg0…	GSM665805	1
-0.091	0.555	Fetal_Lung	Fetal Lung	UW.Fetal_Lung.ChromatinAccessibility.H-23419.DS15573.twopass.merge150.wgt10.zgt2.wig	cg00002224,cg00010946,cg00010954,cg00019495,cg00032609,cg00037457,cg00055359,cg00056066,cg00056628,cg00057231,cg00059740,cg00080125,cg00082140,cg00083018,cg00107782,cg00143045,cg00146676,cg00160914,cg00197058,cg00200734,cg00222799,cg00232832,cg00238213,cg00245502,cg00267713,cg00285394,cg00285620,cg00292669,cg00297584,cg00297876,cg00339913,cg00340850,cg00367396,cg00371702,cg00374839,cg00404717,cg0…	GSM665806	1
-3.776	1	Fetal_Muscle_Arm	Fetal Muscle	UW.Fetal_Muscle_Arm.ChromatinAccessibility.H-23808.DS17432.twopass.merge150.wgt10.zgt2.wig	cg00002224,cg00010946,cg00019495,cg00032609,cg00042409,cg00049595,cg00056628,cg00059740,cg00080125,cg00102955,cg00107782,cg00115747,cg00135888,cg00143045,cg00160914,cg00222799,cg00245502,cg00267713,cg00285394,cg00285620,cg00292669,cg00297584,cg00297876,cg00327072,cg00339913,cg00350199,cg00367396,cg00371702,cg00374839,cg00377915,cg00427604,cg00433861,cg00460322,cg00472710,cg00503017,cg00523742,cg0…	GSM701506	1
-1.295	0.891	Fetal_Muscle_Arm	Fetal Muscle	UW.Fetal_Muscle_Arm.ChromatinAccessibility.H-23941.DS17825.twopass.merge150.wgt10.zgt2.wig	cg00002224,cg00009053,cg00010946,cg00010954,cg00032609,cg00033666,cg00037457,cg00044871,cg00049595,cg00055359,cg00056066,cg00056628,cg00057722,cg00059740,cg00063006,cg00080125,cg00082140,cg00087153,cg00102955,cg00107782,cg00135888,cg00143045,cg00160914,cg00197058,cg00215611,cg00217795,cg00222799,cg00225196,cg00231945,cg00232483,cg00245502,cg00285620,cg00292432,cg00292669,cg00292896,cg00297584,cg0…	GSM774226	1
-2.568	0.991	Fetal_Muscle_Arm	Fetal Muscle	UW.Fetal_Muscle_Arm.ChromatinAccessibility.H-23964.DS17848.twopass.merge150.wgt10.zgt2.wig	cg00002224,cg00009053,cg00010946,cg00032609,cg00033666,cg00037457,cg00049595,cg00056066,cg00056628,cg00057231,cg00059740,cg00080125,cg00082140,cg00086243,cg00107782,cg00121255,cg00135888,cg00197058,cg00217795,cg00222799,cg00238213,cg00285620,cg00292432,cg00297584,cg00297876,cg00304185,cg00339913,cg00340850,cg00355286,cg00367396,cg00371702,cg00374839,cg00377915,cg00427604,cg00460322,cg00472710,cg0…	GSM701535	1
-3.267	0.998	Fetal_Muscle_Arm	Fetal Muscle	UW.Fetal_Muscle_Arm.ChromatinAccessibility.H-24042.DS18176.twopass.merge150.wgt10.zgt2.wig	cg00002224,cg00009053,cg00010946,cg00032609,cg00037457,cg00049595,cg00055359,cg00056066,cg00056628,cg00057231,cg00059740,cg00080125,cg00082140,cg00102955,cg00107782,cg00135888,cg00160914,cg00217795,cg00222799,cg00225196,cg00231945,cg00245502,cg00267713,cg00285394,cg00292432,cg00292669,cg00292971,cg00297584,cg00297876,cg00304185,cg00327072,cg00339913,cg00340850,cg00367396,cg00371702,cg00374839,cg0…	GSM774239	1
-3.735	1	Fetal_Muscle_Arm	Fetal Muscle	UW.Fetal_Muscle_Arm.ChromatinAccessibility.H-24078.DS18379.twopass.merge150.wgt10.zgt2.wig	cg00002224,cg00010946,cg00037457,cg00042409,cg00049595,cg00055359,cg00056066,cg00056628,cg00059740,cg00080125,cg00107782,cg00135888,cg00143045,cg00160914,cg00222799,cg00225196,cg00245502,cg00267713,cg00285394,cg00285620,cg00292669,cg00297584,cg00297876,cg00304185,cg00313750,cg00339913,cg00340850,cg00350199,cg00367396,cg00371702,cg00374839,cg00377915,cg00427604,cg00472710,cg00490976,cg00503017,cg0…	GSM878610	1
0.079	0.496	Fetal_Muscle_Arm	Fetal Muscle	UW.Fetal_Muscle_Arm.ChromatinAccessibility.H-24089.DS18452.twopass.merge150.wgt10.zgt2.wig	cg00002224,cg00010946,cg00010954,cg00019495,cg00032609,cg00037457,cg00049595,cg00055359,cg00056066,cg00056628,cg00057231,cg00059740,cg00080125,cg00082140,cg00102955,cg00107782,cg00112493,cg00135888,cg00143045,cg00160914,cg00197058,cg00200734,cg00222799,cg00225196,cg00231945,cg00232832,cg00245502,cg00267713,cg00285394,cg00285620,cg00292432,cg00292669,cg00292971,cg00297584,cg00297876,cg00304185,cg0…	GSM817178	1
-0.22	0.598	Fetal_Muscle_Arm	Fetal Muscle	UW.Fetal_Muscle_Arm.ChromatinAccessibility.H-24111.DS18473.twopass.merge150.wgt10.zgt2.wig	cg00002033,cg00002224,cg00010946,cg00027669,cg00034559,cg00037457,cg00042409,cg00049595,cg00056066,cg00056628,cg00059740,cg00080125,cg00082140,cg00102955,cg00107782,cg00135888,cg00143045,cg00146676,cg00160914,cg00197058,cg00200734,cg00215611,cg00222799,cg00225196,cg00231945,cg00232483,cg00245502,cg00267713,cg00285394,cg00285620,cg00292669,cg00297584,cg00297876,cg00304185,cg00339913,cg00340850,cg0…	GSM817184	1
-3.159	0.997	Fetal_Muscle_Arm	Fetal Muscle	UW.Fetal_Muscle_Arm.ChromatinAccessibility.H-24125.DS18559.twopass.merge150.wgt10.zgt2.wig	cg00002224,cg00010946,cg00037457,cg00049595,cg00055359,cg00056066,cg00059740,cg00080125,cg00082140,cg00107782,cg00143045,cg00217795,cg00222799,cg00225196,cg00245502,cg00267713,cg00285620,cg00292432,cg00292669,cg00292971,cg00297584,cg00297876,cg00339913,cg00340850,cg00367396,cg00371702,cg00374839,cg00427604,cg00433861,cg00449798,cg00460322,cg00472710,cg00490976,cg00495988,cg00573124,cg00574740,cg0…	GSM817191	1
-3.308	0.999	Fetal_Muscle_Arm	Fetal Muscle	UW.Fetal_Muscle_Arm.ChromatinAccessibility.H-24143.DS18992.twopass.merge150.wgt10.zgt2.wig	cg00002224,cg00010946,cg00037457,cg00049595,cg00056066,cg00056628,cg00059740,cg00080125,cg00082140,cg00107782,cg00135888,cg00143045,cg00217795,cg00222799,cg00225196,cg00232483,cg00285394,cg00285620,cg00292669,cg00297584,cg00297876,cg00304185,cg00339913,cg00340850,cg00367396,cg00371702,cg00374839,cg00377915,cg00397764,cg00427604,cg00433861,cg00472710,cg00495988,cg00503017,cg00573124,cg00574740,cg0…	GSM878618	1
-2.586	0.989	Fetal_Muscle_Arm	Fetal Muscle	UW.Fetal_Muscle_Arm.ChromatinAccessibility.H-24198.DS19051.twopass.merge150.wgt10.zgt2.wig	cg00002224,cg00010946,cg00034559,cg00037457,cg00042409,cg00049595,cg00055359,cg00056066,cg00056497,cg00056628,cg00059740,cg00080125,cg00107782,cg00134667,cg00135888,cg00143045,cg00146676,cg00200734,cg00215611,cg00222799,cg00225196,cg00231945,cg00245502,cg00267713,cg00285394,cg00292669,cg00297584,cg00297876,cg00339913,cg00340850,cg00367396,cg00371702,cg00374839,cg00377915,cg00427604,cg00433861,cg0…	GSM878619	1
0.232	0.443	Fetal_Muscle_Arm	Fetal Muscle	UW.Fetal_Muscle_Arm.ChromatinAccessibility.H-24218.DS19053.twopass.merge150.wgt10.zgt2.wig	cg00002033,cg00002224,cg00010946,cg00010954,cg00019495,cg00037457,cg00042409,cg00049595,cg00056066,cg00056628,cg00059740,cg00080125,cg00082140,cg00086243,cg00102955,cg00107782,cg00121255,cg00134667,cg00135888,cg00143045,cg00146676,cg00160914,cg00197058,cg00200734,cg00222799,cg00231945,cg00232483,cg00238213,cg00245502,cg00267713,cg00285394,cg00285620,cg00292669,cg00292971,cg00297584,cg00297876,cg0…	GSM878620	1
0.595	0.322	Fetal_Muscle_Arm	Fetal Muscle	UW.Fetal_Muscle_Arm.ChromatinAccessibility.H-24244.DS19270.twopass.merge150.wgt10.zgt2.wig	cg00002224,cg00009053,cg00010946,cg00019495,cg00027669,cg00037457,cg00049595,cg00056066,cg00056628,cg00057231,cg00059740,cg00080125,cg00081975,cg00082140,cg00107782,cg00135888,cg00143045,cg00160914,cg00197058,cg00216305,cg00222799,cg00232483,cg00245502,cg00285394,cg00285620,cg00292669,cg00297584,cg00297876,cg00339913,cg00340850,cg00367396,cg00371702,cg00374839,cg00377915,cg00404717,cg00427604,cg0…	GSM878625	1
-3.138	0.998	Fetal_Muscle_Arm	Fetal Muscle	UW.Fetal_Muscle_Arm.ChromatinAccessibility.H-24259.DS19295.twopass.merge150.wgt10.zgt2.wig	cg00002224,cg00010946,cg00037457,cg00042409,cg00056066,cg00056628,cg00057231,cg00059740,cg00080125,cg00082140,cg00107782,cg00135888,cg00143045,cg00160914,cg00217795,cg00222799,cg00232832,cg00245502,cg00267713,cg00285394,cg00285620,cg00292669,cg00297584,cg00297876,cg00304185,cg00339913,cg00340850,cg00355286,cg00367396,cg00371702,cg00374839,cg00377915,cg00427604,cg00449798,cg00472710,cg00490976,cg0…	GSM817214	1
-0.109	0.562	Fetal_Muscle_Arm	Fetal Muscle	UW.Fetal_Muscle_Arm.ChromatinAccessibility.H-24272.DS19380.twopass.merge150.wgt10.zgt2.wig	cg00002224,cg00010946,cg00032609,cg00037457,cg00049595,cg00056066,cg00056628,cg00057231,cg00059740,cg00080125,cg00082140,cg00083018,cg00096440,cg00107782,cg00135888,cg00143045,cg00146676,cg00197058,cg00200734,cg00222799,cg00225196,cg00231945,cg00238213,cg00245502,cg00267713,cg00285394,cg00285620,cg00292432,cg00292669,cg00297584,cg00297876,cg00304185,cg00327072,cg00339913,cg00340850,cg00367396,cg0…	GSM817216	1
-2.486	0.989	Fetal_Muscle_Arm	Fetal Muscle	UW.Fetal_Muscle_Arm.ChromatinAccessibility.H-24297.DS19646.twopass.merge150.wgt10.zgt2.wig	cg00002224,cg00009053,cg00010946,cg00010954,cg00032609,cg00042409,cg00056066,cg00056628,cg00057231,cg00059740,cg00080125,cg00082140,cg00102955,cg00107782,cg00143045,cg00160914,cg00197058,cg00200734,cg00217795,cg00222799,cg00231945,cg00232832,cg00245502,cg00285394,cg00292432,cg00292669,cg00297584,cg00297876,cg00327072,cg00339913,cg00340850,cg00367396,cg00371702,cg00374839,cg00377915,cg00427604,cg0…	GSM878638	1
-2.555	0.991	Fetal_Muscle_Back	Fetal Muscle	UW.Fetal_Muscle_Back.ChromatinAccessibility.H-23964.DS17850.twopass.merge150.wgt10.zgt2.wig	cg00002224,cg00009053,cg00010946,cg00032609,cg00037457,cg00049595,cg00055359,cg00056066,cg00056628,cg00059740,cg00080125,cg00082140,cg00083018,cg00086243,cg00087153,cg00107782,cg00135888,cg00197058,cg00217795,cg00222799,cg00232832,cg00245502,cg00267713,cg00285620,cg00292432,cg00292669,cg00297584,cg00297876,cg00327072,cg00339913,cg00340850,cg00350199,cg00367396,cg00371702,cg00374839,cg00377915,cg0…	GSM701536	1
-3.601	1	Fetal_Muscle_Back	Fetal Muscle	UW.Fetal_Muscle_Back.ChromatinAccessibility.H-24078.DS18377.twopass.merge150.wgt10.zgt2.wig	cg00002224,cg00010946,cg00049595,cg00056066,cg00056628,cg00059740,cg00080125,cg00082140,cg00094744,cg00102955,cg00107782,cg00143045,cg00146676,cg00197058,cg00200734,cg00215611,cg00217795,cg00222799,cg00232832,cg00245502,cg00267713,cg00292669,cg00292971,cg00297584,cg00297876,cg00313750,cg00339913,cg00340850,cg00367396,cg00371702,cg00374839,cg00377915,cg00427604,cg00433861,cg00460322,cg00472710,cg0…	GSM817171	1
-1.047	0.837	Fetal_Muscle_Back	Fetal Muscle	UW.Fetal_Muscle_Back.ChromatinAccessibility.H-24089.DS18454.twopass.merge150.wgt10.zgt2.wig	cg00002224,cg00010946,cg00032609,cg00037457,cg00049595,cg00056066,cg00056628,cg00057722,cg00059740,cg00080125,cg00082140,cg00102955,cg00107782,cg00135888,cg00143045,cg00160914,cg00216305,cg00222799,cg00225196,cg00245502,cg00267713,cg00285394,cg00292669,cg00292971,cg00297584,cg00297876,cg00304185,cg00339913,cg00367396,cg00371702,cg00374839,cg00377915,cg00427604,cg00433861,cg00460322,cg00472710,cg0…	GSM878611	1
0.057	0.504	Fetal_Muscle_Back	Fetal Muscle	UW.Fetal_Muscle_Back.ChromatinAccessibility.H-24111.DS18468.twopass.merge150.wgt10.zgt2.wig	cg00002033,cg00002224,cg00010946,cg00010954,cg00037457,cg00042409,cg00049595,cg00056066,cg00056628,cg00059740,cg00080125,cg00082140,cg00087153,cg00102955,cg00107782,cg00112493,cg00135888,cg00143045,cg00160914,cg00197058,cg00200734,cg00215611,cg00217795,cg00222799,cg00225196,cg00231945,cg00245502,cg00267713,cg00285394,cg00285620,cg00292432,cg00292669,cg00292971,cg00297584,cg00297876,cg00304185,cg0…	GSM817182	1
-3.094	0.998	Fetal_Muscle_Back	Fetal Muscle	UW.Fetal_Muscle_Back.ChromatinAccessibility.H-24143.DS18842.twopass.merge150.wgt10.zgt2.wig	cg00002224,cg00010946,cg00037457,cg00055359,cg00056066,cg00056628,cg00057231,cg00059740,cg00080125,cg00107782,cg00143045,cg00160914,cg00197058,cg00200734,cg00222799,cg00225196,cg00232483,cg00232832,cg00245502,cg00285394,cg00292669,cg00297584,cg00297876,cg00339913,cg00340850,cg00350199,cg00367396,cg00371702,cg00374839,cg00377915,cg00427604,cg00433861,cg00472710,cg00503017,cg00523742,cg00573124,cg0…	GSM817200	1
-2.574	0.989	Fetal_Muscle_Back	Fetal Muscle	UW.Fetal_Muscle_Back.ChromatinAccessibility.H-24218.DS19117.twopass.merge150.wgt10.zgt2.wig	cg00002224,cg00010946,cg00032609,cg00037457,cg00049595,cg00055359,cg00056066,cg00056628,cg00059740,cg00082140,cg00102955,cg00107782,cg00135888,cg00143045,cg00146676,cg00160914,cg00215611,cg00222799,cg00225196,cg00238213,cg00245502,cg00267713,cg00285394,cg00292669,cg00297584,cg00297876,cg00304185,cg00339913,cg00340850,cg00367396,cg00371702,cg00374839,cg00377915,cg00427604,cg00449798,cg00472710,cg0…	GSM817207	1
-2.894	0.996	Fetal_Muscle_Back	Fetal Muscle	UW.Fetal_Muscle_Back.ChromatinAccessibility.H-24244.DS19283.twopass.merge150.wgt10.zgt2.wig	cg00002224,cg00010946,cg00032609,cg00034559,cg00037457,cg00042409,cg00055359,cg00056066,cg00056628,cg00059740,cg00080125,cg00087153,cg00102955,cg00107782,cg00112493,cg00135888,cg00143045,cg00146676,cg00197058,cg00215611,cg00217795,cg00222799,cg00225196,cg00245502,cg00267713,cg00285394,cg00285620,cg00297584,cg00297876,cg00304185,cg00339913,cg00367396,cg00371702,cg00374839,cg00377915,cg00427604,cg0…	GSM817212	1
0.49	0.36	Fetal_Muscle_Back	Fetal Muscle	UW.Fetal_Muscle_Back.ChromatinAccessibility.H-24272.DS19384.twopass.merge150.wgt10.zgt2.wig	cg00002033,cg00002224,cg00009053,cg00010946,cg00034559,cg00037457,cg00042409,cg00044871,cg00049595,cg00055359,cg00056066,cg00056628,cg00059740,cg00080125,cg00081975,cg00082140,cg00083018,cg00102955,cg00107782,cg00135888,cg00143045,cg00146676,cg00160914,cg00197058,cg00200734,cg00216305,cg00217795,cg00222799,cg00225196,cg00231945,cg00245502,cg00267713,cg00285394,cg00285620,cg00292669,cg00297584,cg0…	GSM817217	1
-0.739	0.758	Fetal_Muscle_Back	Fetal Muscle	UW.Fetal_Muscle_Back.ChromatinAccessibility.H-24279.DS19441.twopass.merge150.wgt10.zgt2.wig	cg00002224,cg00009053,cg00010946,cg00037457,cg00044871,cg00056066,cg00056628,cg00057231,cg00059740,cg00080125,cg00081975,cg00082140,cg00087153,cg00107782,cg00135888,cg00143045,cg00146676,cg00160914,cg00197058,cg00217795,cg00222799,cg00225196,cg00232483,cg00267713,cg00285394,cg00285620,cg00292669,cg00297584,cg00297876,cg00304185,cg00327072,cg00339913,cg00340850,cg00355286,cg00367396,cg00371702,cg0…	GSM878632	1
-2.23	0.982	Fetal_Muscle_Back	Fetal Muscle	UW.Fetal_Muscle_Back.ChromatinAccessibility.H-24297.DS19648.twopass.merge150.wgt10.zgt2.wig	cg00002224,cg00010946,cg00032609,cg00049595,cg00055359,cg00056066,cg00056628,cg00059740,cg00080125,cg00082140,cg00102955,cg00107782,cg00135888,cg00143045,cg00160914,cg00197058,cg00200734,cg00215611,cg00217795,cg00222799,cg00225196,cg00232483,cg00245502,cg00267713,cg00285394,cg00285620,cg00292669,cg00297584,cg00297876,cg00339913,cg00340850,cg00355286,cg00367396,cg00371702,cg00374839,cg00377915,cg0…	GSM878639	1
-1.197	0.867	Fetal_Muscle_Back	Fetal Muscle	UW.Fetal_Muscle_Back.ChromatinAccessibility.H-24409.DS20244.twopass.merge150.wgt10.zgt2.wig	cg00002033,cg00002224,cg00010954,cg00034559,cg00037457,cg00049595,cg00056066,cg00056628,cg00057231,cg00059740,cg00080125,cg00081975,cg00082140,cg00107782,cg00135888,cg00143045,cg00160914,cg00200734,cg00215611,cg00217795,cg00222799,cg00225196,cg00231945,cg00232483,cg00232832,cg00245502,cg00292669,cg00297584,cg00297876,cg00304185,cg00313750,cg00339913,cg00340850,cg00367396,cg00371702,cg00374839,cg0…	GSM878655	1
-4.921	1	Fetal_Muscle_Leg	Fetal Muscle	UW.Fetal_Muscle_Leg.ChromatinAccessibility.H-23808.DS17429.twopass.merge150.wgt10.zgt2.wig	cg00002224,cg00010946,cg00032609,cg00037457,cg00056066,cg00056628,cg00059740,cg00102955,cg00107782,cg00121255,cg00135888,cg00143045,cg00160914,cg00222799,cg00245502,cg00285394,cg00292669,cg00297584,cg00297876,cg00339913,cg00367396,cg00371702,cg00374839,cg00427604,cg00433861,cg00503017,cg00523742,cg00573124,cg00576435,cg00577449,cg00589006,cg00589520,cg00592643,cg00609961,cg00618711,cg00632486,cg0…	GSM701505	1
-1.8	0.947	Fetal_Muscle_Leg	Fetal Muscle	UW.Fetal_Muscle_Leg.ChromatinAccessibility.H-24078.DS18386.twopass.merge150.wgt10.zgt2.wig	cg00002224,cg00009053,cg00010954,cg00032609,cg00033666,cg00037457,cg00049595,cg00055359,cg00056066,cg00056497,cg00056628,cg00059740,cg00080125,cg00082140,cg00086243,cg00102955,cg00107782,cg00121255,cg00135888,cg00143045,cg00160914,cg00197058,cg00215611,cg00217795,cg00222799,cg00225196,cg00231945,cg00238213,cg00292669,cg00292971,cg00297584,cg00297876,cg00304185,cg00327072,cg00339913,cg00340850,cg0…	GSM774242	1
-0.119	0.565	Fetal_Muscle_Leg	Fetal Muscle	UW.Fetal_Muscle_Leg.ChromatinAccessibility.H-24089.DS18456.twopass.merge150.wgt10.zgt2.wig	cg00002224,cg00009053,cg00010946,cg00010954,cg00034559,cg00037457,cg00049595,cg00056066,cg00056628,cg00057231,cg00059740,cg00080125,cg00081975,cg00082140,cg00087153,cg00102955,cg00107782,cg00121255,cg00135888,cg00146676,cg00160914,cg00197058,cg00200734,cg00215611,cg00222799,cg00225196,cg00232483,cg00232832,cg00245502,cg00267713,cg00285394,cg00285620,cg00292669,cg00297584,cg00297876,cg00304185,cg0…	GSM817179	1
-0.887	0.799	Fetal_Muscle_Leg	Fetal Muscle	UW.Fetal_Muscle_Leg.ChromatinAccessibility.H-24111.DS18471.twopass.merge150.wgt10.zgt2.wig	cg00002224,cg00010946,cg00010954,cg00037457,cg00042409,cg00044871,cg00049595,cg00056066,cg00056628,cg00057231,cg00059740,cg00080125,cg00082140,cg00107782,cg00134667,cg00135888,cg00143045,cg00146676,cg00160914,cg00197058,cg00222799,cg00225196,cg00232483,cg00232832,cg00245502,cg00267713,cg00285394,cg00285620,cg00292432,cg00292669,cg00297584,cg00297876,cg00304185,cg00339913,cg00340850,cg00367396,cg0…	GSM817183	1
-6.344	1	Fetal_Muscle_Leg	Fetal Muscle	UW.Fetal_Muscle_Leg.ChromatinAccessibility.H-24143.DS18844.twopass.merge150.wgt10.zgt2.wig	cg00002224,cg00010946,cg00037457,cg00056066,cg00056628,cg00059740,cg00080125,cg00082140,cg00107782,cg00160914,cg00197058,cg00215611,cg00245502,cg00292669,cg00297584,cg00297876,cg00339913,cg00367396,cg00371702,cg00374839,cg00427604,cg00433296,cg00433861,cg00505606,cg00574740,cg00577449,cg00579520,cg00589520,cg00618711,cg00632486,cg00637688,cg00729875,cg00736459,cg00737264,cg00841408,cg00902847,cg0…	GSM817201	1
-1.583	0.924	Fetal_Muscle_Leg	Fetal Muscle	UW.Fetal_Muscle_Leg.ChromatinAccessibility.H-24198.DS19158.twopass.merge150.wgt10.zgt2.wig	cg00002224,cg00010946,cg00034559,cg00037457,cg00042409,cg00049595,cg00055359,cg00056066,cg00056628,cg00059740,cg00080125,cg00082140,cg00107782,cg00112493,cg00146676,cg00160914,cg00197058,cg00200734,cg00222799,cg00225196,cg00231945,cg00232832,cg00245502,cg00267713,cg00285394,cg00285620,cg00292432,cg00292669,cg00297584,cg00297876,cg00304185,cg00339913,cg00340850,cg00367396,cg00371702,cg00374839,cg0…	GSM878622	1
-1.974	0.963	Fetal_Muscle_Leg	Fetal Muscle	UW.Fetal_Muscle_Leg.ChromatinAccessibility.H-24218.DS19115.twopass.merge150.wgt10.zgt2.wig	cg00002224,cg00010946,cg00032609,cg00037457,cg00042409,cg00056066,cg00056628,cg00059740,cg00080125,cg00102955,cg00107782,cg00121255,cg00143045,cg00197058,cg00200734,cg00217795,cg00222799,cg00231945,cg00245502,cg00285394,cg00285620,cg00292669,cg00292971,cg00297584,cg00297876,cg00304185,cg00339913,cg00340850,cg00367396,cg00371702,cg00374839,cg00377915,cg00427604,cg00472710,cg00490976,cg00495988,cg0…	GSM817206	1
-0.955	0.816	Fetal_Muscle_Leg	Fetal Muscle	UW.Fetal_Muscle_Leg.ChromatinAccessibility.H-24244.DS19272.twopass.merge150.wgt10.zgt2.wig	cg00002224,cg00009053,cg00010946,cg00010954,cg00027669,cg00037457,cg00044871,cg00049595,cg00055359,cg00056066,cg00056628,cg00057231,cg00059740,cg00080125,cg00082140,cg00093095,cg00107782,cg00121255,cg00135888,cg00143045,cg00160914,cg00197058,cg00200734,cg00217795,cg00222799,cg00225196,cg00231945,cg00232483,cg00245502,cg00285394,cg00285620,cg00292432,cg00292669,cg00297584,cg00297876,cg00327072,cg0…	GSM878626	1
-2.72	0.994	Fetal_Muscle_Leg	Fetal Muscle	UW.Fetal_Muscle_Leg.ChromatinAccessibility.H-24259.DS19291.twopass.merge150.wgt10.zgt2.wig	cg00002224,cg00009053,cg00010946,cg00032609,cg00037457,cg00049595,cg00056066,cg00056628,cg00059740,cg00080125,cg00082140,cg00102955,cg00107782,cg00121255,cg00135888,cg00160914,cg00197058,cg00222799,cg00225196,cg00238213,cg00245502,cg00285394,cg00285620,cg00292432,cg00292669,cg00297584,cg00297876,cg00304185,cg00327072,cg00339913,cg00340850,cg00350199,cg00355286,cg00367396,cg00371702,cg00374839,cg0…	GSM817213	1
-0.085	0.552	Fetal_Muscle_Leg	Fetal Muscle	UW.Fetal_Muscle_Leg.ChromatinAccessibility.H-24279.DS19436.twopass.merge150.wgt10.zgt2.wig	cg00002224,cg00009053,cg00010946,cg00027669,cg00037457,cg00049595,cg00055359,cg00056066,cg00056628,cg00057231,cg00059740,cg00080125,cg00082140,cg00102955,cg00107782,cg00135888,cg00143045,cg00197058,cg00200734,cg00217795,cg00222799,cg00225196,cg00245502,cg00285394,cg00292432,cg00292669,cg00297584,cg00297876,cg00304185,cg00327072,cg00339913,cg00340850,cg00355286,cg00367396,cg00371702,cg00374839,cg0…	GSM878631	1
-2.979	0.997	Fetal_Muscle_Leg	Fetal Muscle	UW.Fetal_Muscle_Leg.ChromatinAccessibility.H-24297.DS19643.twopass.merge150.wgt10.zgt2.wig	cg00002224,cg00009053,cg00010946,cg00037457,cg00042409,cg00049595,cg00056066,cg00056628,cg00059740,cg00080125,cg00082140,cg00086243,cg00102955,cg00107782,cg00135888,cg00143045,cg00160914,cg00193283,cg00197058,cg00217795,cg00222799,cg00245502,cg00267713,cg00285394,cg00285620,cg00292432,cg00297584,cg00297876,cg00304185,cg00327072,cg00339913,cg00355286,cg00367396,cg00371702,cg00374839,cg00377915,cg0…	GSM878637	1
-2.578	0.99	Fetal_Muscle_Leg	Fetal Muscle	UW.Fetal_Muscle_Leg.ChromatinAccessibility.H-24409.DS20239.twopass.merge150.wgt10.zgt2.wig	cg00002224,cg00009053,cg00010946,cg00032609,cg00037457,cg00049595,cg00056066,cg00056628,cg00059740,cg00080125,cg00082140,cg00083018,cg00086243,cg00107782,cg00135888,cg00197058,cg00217795,cg00222799,cg00231945,cg00245502,cg00267713,cg00285394,cg00285620,cg00292432,cg00292669,cg00292971,cg00297584,cg00297876,cg00304185,cg00327072,cg00339913,cg00340850,cg00350199,cg00355286,cg00367396,cg00371702,cg0…	GSM878653	1
0.962	0.214	Fetal_Muscle_Lower_Limb_Skeletal	Fetal Muscle	UW.Fetal_Muscle_Lower_Limb_Skeletal.ChromatinAccessibility.H-24042.DS18174.twopass.merge150.wgt10.zgt2.wig	cg00002033,cg00002224,cg00009053,cg00010946,cg00010954,cg00032609,cg00037457,cg00042409,cg00049595,cg00055359,cg00056066,cg00056628,cg00057231,cg00059740,cg00063006,cg00080125,cg00081975,cg00082140,cg00086243,cg00087153,cg00095859,cg00107782,cg00135888,cg00143045,cg00193283,cg00197058,cg00200734,cg00215611,cg00217795,cg00222799,cg00225196,cg00231945,cg00232483,cg00245502,cg00267713,cg00285394,cg0…	GSM774238	1
-2.073	0.971	Fetal_Muscle_Trunk	Fetal Muscle	UW.Fetal_Muscle_Trunk.ChromatinAccessibility.H-23941.DS17827.twopass.merge150.wgt10.zgt2.wig	cg00002224,cg00009053,cg00010946,cg00010954,cg00037457,cg00049595,cg00055359,cg00056066,cg00056628,cg00057231,cg00059740,cg00082140,cg00102955,cg00107782,cg00135888,cg00197058,cg00217795,cg00222799,cg00225196,cg00231945,cg00232483,cg00285620,cg00292669,cg00297584,cg00297876,cg00304185,cg00339913,cg00340850,cg00350199,cg00367396,cg00371702,cg00374839,cg00377915,cg00427604,cg00460322,cg00472710,cg0…	GSM701533	1
-0.619	0.728	Fetal_Muscle_Trunk	Fetal Muscle	UW.Fetal_Muscle_Trunk.ChromatinAccessibility.H-24409.DS20242.twopass.merge150.wgt10.zgt2.wig	cg00002224,cg00009053,cg00010946,cg00010954,cg00027669,cg00037457,cg00042409,cg00049595,cg00055359,cg00056066,cg00056628,cg00057231,cg00059740,cg00080125,cg00081975,cg00082140,cg00086243,cg00102955,cg00107782,cg00135888,cg00143045,cg00146676,cg00160914,cg00200734,cg00215611,cg00222799,cg00225196,cg00231945,cg00232483,cg00232832,cg00245502,cg00267713,cg00285394,cg00285620,cg00292432,cg00292669,cg0…	GSM878654	1
-1.165	0.861	Fetal_Muscle_Trunk	Fetal Muscle	UW.Fetal_Muscle_Trunk.ChromatinAccessibility.H-24507.DS20544.twopass.merge150.wgt10.zgt2.wig	cg00002224,cg00009053,cg00037457,cg00049595,cg00056066,cg00056628,cg00059740,cg00080125,cg00082140,cg00102955,cg00107782,cg00135888,cg00143045,cg00160914,cg00197058,cg00200734,cg00222799,cg00225196,cg00245502,cg00285394,cg00292432,cg00292669,cg00292971,cg00297584,cg00297876,cg00304185,cg00327072,cg00339913,cg00340850,cg00355286,cg00367396,cg00371702,cg00374839,cg00377915,cg00427604,cg00433861,cg0…	GSM878664	1
-4.789	1	Fetal_Muscle_Upper_Limb_Skeletal	Fetal Muscle	UW.Fetal_Muscle_Upper_Limb_Skeletal.ChromatinAccessibility.H-23887.DS17661.twopass.merge150.wgt10.zgt2.wig	cg00002224,cg00010946,cg00027669,cg00049595,cg00056066,cg00056628,cg00059740,cg00080125,cg00082140,cg00102955,cg00107782,cg00135888,cg00143045,cg00197058,cg00200734,cg00215611,cg00222799,cg00245502,cg00285394,cg00292669,cg00297584,cg00297876,cg00327072,cg00339913,cg00340850,cg00350199,cg00355286,cg00367396,cg00371702,cg00374839,cg00377915,cg00427604,cg00433861,cg00460322,cg00472710,cg00490976,cg0…	GSM701522	1
0.941	0.222	Fetal_Muscle_Upper_Trunk	Fetal Muscle	UW.Fetal_Muscle_Upper_Trunk.ChromatinAccessibility.H-23887.DS17664.twopass.merge150.wgt10.zgt2.wig	cg00002224,cg00009053,cg00019495,cg00033666,cg00037457,cg00042409,cg00049595,cg00055359,cg00056066,cg00056628,cg00057231,cg00059740,cg00063006,cg00080125,cg00081975,cg00082140,cg00107782,cg00135888,cg00143045,cg00160914,cg00197058,cg00200734,cg00217795,cg00222799,cg00225196,cg00231945,cg00245502,cg00267713,cg00285394,cg00285620,cg00292669,cg00297584,cg00297876,cg00339913,cg00340850,cg00360794,cg0…	GSM774218	1
-2.088	0.973	Fetal_Placenta	Fetal Placenta	UW.Fetal_Placenta.ChromatinAccessibility.H-23887.DS17639.twopass.merge150.wgt10.zgt2.wig	cg00001349,cg00002033,cg00002224,cg00009053,cg00019495,cg00032609,cg00042409,cg00049595,cg00055359,cg00056066,cg00056628,cg00057231,cg00059740,cg00080125,cg00081975,cg00087153,cg00093095,cg00107782,cg00135888,cg00143045,cg00160914,cg00197058,cg00215611,cg00217795,cg00222799,cg00225196,cg00231945,cg00232483,cg00245502,cg00267713,cg00285620,cg00292669,cg00297584,cg00297876,cg00313750,cg00339913,cg0…	GSM774215	1
-2.871	0.994	Fetal_Placenta	Fetal Placenta	UW.Fetal_Placenta.ChromatinAccessibility.H-23914.DS17744.twopass.merge150.wgt10.zgt2.wig	cg00001349,cg00002224,cg00019495,cg00032609,cg00049595,cg00055359,cg00056066,cg00056628,cg00057231,cg00057722,cg00059740,cg00081975,cg00087153,cg00102955,cg00107782,cg00135888,cg00197058,cg00217795,cg00225196,cg00231945,cg00238213,cg00285620,cg00292669,cg00297584,cg00297876,cg00339913,cg00340850,cg00350199,cg00367396,cg00404717,cg00427604,cg00449798,cg00472710,cg00490976,cg00505606,cg00524708,cg0…	GSM774219	1
-2.938	0.997	Fetal_Placenta	Fetal Placenta	UW.Fetal_Placenta.ChromatinAccessibility.H-24272.DS19391.twopass.merge150.wgt10.zgt2.wig	cg00001349,cg00002224,cg00019495,cg00032609,cg00037457,cg00049595,cg00056066,cg00056628,cg00057231,cg00057722,cg00059740,cg00080125,cg00081975,cg00107782,cg00135888,cg00143045,cg00217795,cg00231945,cg00285620,cg00292669,cg00297584,cg00297876,cg00313750,cg00339913,cg00340850,cg00350199,cg00367396,cg00404717,cg00405069,cg00449798,cg00472710,cg00490976,cg00505606,cg00524708,cg00573124,cg00574740,cg0…	GSM817219	1
-2.969	0.997	Fetal_Placenta	Fetal Placenta	UW.Fetal_Placenta.ChromatinAccessibility.H-24409.DS20346.twopass.merge150.wgt10.zgt2.wig	cg00002033,cg00002224,cg00019495,cg00032609,cg00037457,cg00042409,cg00049595,cg00055359,cg00056066,cg00056628,cg00057231,cg00057722,cg00059740,cg00080125,cg00086243,cg00087153,cg00093095,cg00107782,cg00115747,cg00135888,cg00160914,cg00197058,cg00217795,cg00222799,cg00225196,cg00231945,cg00285394,cg00285620,cg00292669,cg00297876,cg00339913,cg00340850,cg00350199,cg00367396,cg00371702,cg00397764,cg0…	GSM878659	1
1.139	0.172	Fetal_Renal_Cortex	Fetal Renal Cortex	UW.Fetal_Renal_Cortex.ChromatinAccessibility.H-23914.DS17756.twopass.merge150.wgt10.zgt2.wig	cg00002224,cg00010954,cg00019495,cg00034559,cg00037457,cg00055359,cg00056066,cg00056628,cg00057231,cg00059740,cg00063006,cg00081975,cg00082140,cg00083018,cg00085370,cg00095859,cg00102955,cg00107782,cg00143045,cg00160914,cg00197058,cg00216305,cg00231945,cg00267713,cg00285620,cg00297584,cg00297876,cg00327072,cg00339913,cg00340850,cg00350199,cg00360794,cg00367396,cg00371702,cg00374839,cg00377915,cg0…	GSM701529	1
1.18	0.172	Fetal_Renal_Pelvis	Fetal Renal Pelvis	UW.Fetal_Renal_Pelvis.ChromatinAccessibility.H-24005.DS18088.twopass.merge150.wgt10.zgt2.wig	cg00002224,cg00010954,cg00033666,cg00034559,cg00037457,cg00040466,cg00049595,cg00055359,cg00056066,cg00056628,cg00057231,cg00059740,cg00063006,cg00080125,cg00081975,cg00083018,cg00086243,cg00095859,cg00096440,cg00102955,cg00107782,cg00143045,cg00197058,cg00200734,cg00216305,cg00222799,cg00232832,cg00297584,cg00297876,cg00327072,cg00339913,cg00340850,cg00350199,cg00367396,cg00371702,cg00374839,cg0…	GSM774236	1
-3.033	0.998	Fetal_Skin	Fetal Skin	UW.Fetal_Skin.ChromatinAccessibility.H-22337.DS10987.twopass.merge150.wgt10.zgt2.wig	cg00002224,cg00019495,cg00034559,cg00037457,cg00042409,cg00055359,cg00056628,cg00059740,cg00080125,cg00083018,cg00095859,cg00143045,cg00160914,cg00197058,cg00216305,cg00267713,cg00285620,cg00297584,cg00297876,cg00304185,cg00350199,cg00367396,cg00371702,cg00404717,cg00515954,cg00547983,cg00589006,cg00589520,cg00594561,cg00619978,cg00688591,cg00705992,cg00729875,cg00732251,cg00736459,cg00742603,cg0…	GSM817158	1
-4.732	1	Fetal_Spleen	Fetal Spleen	UW.Fetal_Spleen.ChromatinAccessibility.H-23399.DS17448.twopass.merge150.wgt10.zgt2.wig	cg00002224,cg00019495,cg00032609,cg00037457,cg00042409,cg00049595,cg00055359,cg00056066,cg00056628,cg00059740,cg00083018,cg00107782,cg00135888,cg00143045,cg00146676,cg00160914,cg00197058,cg00222799,cg00232832,cg00238213,cg00245502,cg00267713,cg00285394,cg00292669,cg00297584,cg00297876,cg00304185,cg00339913,cg00350199,cg00367396,cg00371702,cg00397764,cg00404717,cg00427604,cg00433861,cg00515954,cg0…	GSM701509	1
-1.036	0.828	Fetal_Stomach	Fetal Stomach	UW.Fetal_Stomach.ChromatinAccessibility.H-23769.DS17325.twopass.merge150.wgt10.zgt2.wig	cg00002224,cg00009053,cg00019495,cg00032609,cg00033666,cg00034559,cg00037457,cg00042409,cg00044871,cg00049595,cg00055359,cg00056066,cg00056628,cg00057231,cg00059740,cg00080125,cg00081975,cg00082140,cg00093095,cg00107782,cg00143045,cg00146676,cg00160914,cg00193283,cg00215611,cg00225196,cg00231945,cg00267713,cg00292669,cg00297584,cg00297876,cg00304185,cg00313750,cg00339913,cg00340850,cg00346985,cg0…	GSM701498	1
-2.874	0.995	Fetal_Stomach	Fetal Stomach	UW.Fetal_Stomach.ChromatinAccessibility.H-23887.DS17659.twopass.merge150.wgt10.zgt2.wig	cg00002224,cg00009053,cg00010954,cg00019495,cg00032609,cg00042409,cg00049595,cg00055359,cg00056066,cg00056628,cg00059740,cg00080125,cg00093095,cg00102955,cg00107782,cg00135888,cg00143045,cg00197058,cg00215611,cg00216305,cg00222799,cg00225196,cg00285394,cg00297584,cg00297876,cg00313750,cg00339913,cg00350199,cg00360794,cg00367396,cg00371702,cg00374839,cg00404717,cg00427604,cg00433861,cg00460322,cg0…	GSM701521	1
-3.414	0.999	Fetal_Stomach	Fetal Stomach	UW.Fetal_Stomach.ChromatinAccessibility.H-23914.DS17750.twopass.merge150.wgt10.zgt2.wig	cg00002224,cg00019495,cg00032609,cg00042409,cg00044871,cg00049595,cg00055359,cg00056066,cg00059740,cg00080125,cg00081975,cg00102955,cg00107782,cg00135888,cg00143045,cg00160914,cg00197058,cg00215611,cg00216305,cg00222799,cg00267713,cg00285394,cg00285620,cg00297584,cg00297876,cg00339913,cg00350199,cg00367396,cg00371702,cg00374839,cg00404717,cg00427604,cg00433861,cg00472710,cg00503017,cg00515954,cg0…	GSM701528	1
1.817	0.0658	Fetal_Stomach	Fetal Stomach	UW.Fetal_Stomach.ChromatinAccessibility.H-23964.DS17878.twopass.merge150.wgt10.zgt2.wig	cg00002224,cg00009053,cg00010946,cg00010954,cg00019495,cg00032609,cg00037457,cg00042409,cg00044871,cg00049595,cg00055359,cg00056066,cg00056628,cg00059740,cg00080125,cg00081975,cg00093095,cg00102955,cg00107782,cg00135888,cg00143045,cg00160914,cg00197058,cg00200734,cg00215611,cg00216305,cg00217795,cg00222799,cg00225196,cg00231945,cg00232832,cg00267713,cg00292669,cg00292896,cg00297584,cg00297876,cg0…	GSM701538	1
0.429	0.374	Fetal_Stomach	Fetal Stomach	UW.Fetal_Stomach.ChromatinAccessibility.H-24401.DS20349.twopass.merge150.wgt10.zgt2.wig	cg00002033,cg00002224,cg00009053,cg00019495,cg00032609,cg00033666,cg00037457,cg00049595,cg00055359,cg00056066,cg00056628,cg00059740,cg00063006,cg00080125,cg00081975,cg00093095,cg00102955,cg00107782,cg00135888,cg00143045,cg00146676,cg00160914,cg00197058,cg00215611,cg00216305,cg00222799,cg00225196,cg00267713,cg00285394,cg00292669,cg00292971,cg00297584,cg00297876,cg00304185,cg00327072,cg00339913,cg0…	GSM878660	1
1.28	0.146	Fetal_Stomach	Fetal Stomach	UW.Fetal_Stomach.ChromatinAccessibility.H-24507.DS20546.twopass.merge150.wgt10.zgt2.wig	cg00002033,cg00002224,cg00009053,cg00010954,cg00019495,cg00042409,cg00049595,cg00055359,cg00056066,cg00056628,cg00057231,cg00057722,cg00059740,cg00080125,cg00081975,cg00083018,cg00093095,cg00102955,cg00107782,cg00135888,cg00143045,cg00160914,cg00215611,cg00216305,cg00217795,cg00222799,cg00225196,cg00231945,cg00238213,cg00267713,cg00292669,cg00292896,cg00292971,cg00297584,cg00297876,cg00327072,cg0…	GSM878665	1
-0.614	0.731	Fetal_Testes	Fetal Testes	UW.Fetal_Testes.ChromatinAccessibility.H24198_H23640_H24042.DS18942.twopass.merge150.wgt10.zgt2.wig	cg00001349,cg00002224,cg00010946,cg00019495,cg00033666,cg00042409,cg00044871,cg00049595,cg00055359,cg00056066,cg00056628,cg00057231,cg00059740,cg00063006,cg00080125,cg00102955,cg00107782,cg00135888,cg00143045,cg00197058,cg00222799,cg00225196,cg00232832,cg00267713,cg00285394,cg00285620,cg00292432,cg00292669,cg00297584,cg00297876,cg00339913,cg00340850,cg00355286,cg00367396,cg00371702,cg00374839,cg0…	GSM878617	1
-7.429	1	Fetal_Thymus	Fetal Thymus	UW.Fetal_Thymus.ChromatinAccessibility.H-23589.DS16490.twopass.merge150.wgt10.zgt2.wig	cg00002224,cg00010946,cg00019495,cg00032609,cg00042409,cg00056066,cg00056628,cg00059740,cg00107782,cg00112493,cg00135888,cg00143045,cg00160914,cg00216305,cg00222799,cg00238213,cg00267713,cg00285394,cg00292669,cg00297584,cg00297876,cg00350199,cg00367396,cg00427604,cg00472710,cg00490976,cg00523742,cg00574740,cg00577449,cg00589006,cg00589520,cg00599124,cg00619978,cg00686926,cg00705992,cg00729875,cg0…	GSM665823	1
-4.431	1	Fetal_Thymus	Fetal Thymus	UW.Fetal_Thymus.ChromatinAccessibility.H-23663.DS16841.twopass.merge150.wgt10.zgt2.wig	cg00002224,cg00010946,cg00019495,cg00037457,cg00049595,cg00056066,cg00056628,cg00057231,cg00059740,cg00080125,cg00081975,cg00107782,cg00135888,cg00146676,cg00200734,cg00215611,cg00222799,cg00238213,cg00285394,cg00292669,cg00292971,cg00297584,cg00297876,cg00327072,cg00339913,cg00350199,cg00355286,cg00360794,cg00367396,cg00374839,cg00376654,cg00433296,cg00472710,cg00495988,cg00523742,cg00574740,cg0…	GSM774204	1
-7.318	1	Fetal_Thymus	Fetal Thymus	UW.Fetal_Thymus.ChromatinAccessibility.H-23769.DS17323.twopass.merge150.wgt10.zgt2.wig	cg00002224,cg00009053,cg00019495,cg00032609,cg00049595,cg00056066,cg00056628,cg00059740,cg00107782,cg00135888,cg00143045,cg00160914,cg00231945,cg00238213,cg00267713,cg00292669,cg00297584,cg00297876,cg00301879,cg00350199,cg00367396,cg00427604,cg00472710,cg00523742,cg00573124,cg00574740,cg00589006,cg00589520,cg00599124,cg00609961,cg00619978,cg00686926,cg00732251,cg00789528,cg00944421,cg00987534,cg0…	GSM701497	1
-4.605	1	Fetal_Thymus	Fetal Thymus	UW.Fetal_Thymus.ChromatinAccessibility.H-23833.DS17474.twopass.merge150.wgt10.zgt2.wig	cg00019495,cg00032609,cg00037457,cg00042409,cg00049595,cg00056066,cg00056628,cg00059740,cg00080125,cg00107782,cg00115747,cg00134667,cg00135888,cg00143045,cg00146676,cg00160914,cg00200734,cg00215611,cg00222799,cg00231945,cg00267713,cg00285394,cg00292669,cg00297584,cg00297876,cg00350199,cg00360794,cg00367396,cg00427604,cg00472710,cg00490976,cg00505606,cg00523742,cg00524708,cg00536366,cg00573124,cg0…	GSM701513	1
-7.16	1	Fetal_Thymus	Fetal Thymus	UW.Fetal_Thymus.ChromatinAccessibility.H-23964.DS17875.twopass.merge150.wgt10.zgt2.wig	cg00002224,cg00019495,cg00032609,cg00042409,cg00056066,cg00056628,cg00059740,cg00080125,cg00107782,cg00135888,cg00160914,cg00267713,cg00285620,cg00292669,cg00297584,cg00297876,cg00313750,cg00350199,cg00367396,cg00405069,cg00427604,cg00472710,cg00536366,cg00573124,cg00574740,cg00589520,cg00599124,cg00618711,cg00619978,cg00639615,cg00686926,cg00729875,cg00741945,cg00789528,cg00790395,cg00823095,cg0…	GSM701537	1
-0.907	0.796	Fetal_Thymus	Fetal Thymus	UW.Fetal_Thymus.ChromatinAccessibility.H-23964.DS17876.twopass.merge150.wgt10.zgt2.wig	cg00002033,cg00002224,cg00009053,cg00010946,cg00019495,cg00032609,cg00037457,cg00042409,cg00049595,cg00056066,cg00056628,cg00057231,cg00059740,cg00080125,cg00081975,cg00086243,cg00107782,cg00135888,cg00143045,cg00146676,cg00160914,cg00215611,cg00222799,cg00225196,cg00238213,cg00267713,cg00285394,cg00292669,cg00292971,cg00297584,cg00297876,cg00301879,cg00304185,cg00327072,cg00339913,cg00350199,cg0…	GSM774230	1
-0.652	0.743	Fetal_Thymus	Fetal Thymus	UW.Fetal_Thymus.ChromatinAccessibility.H-24078.DS18382.twopass.merge150.wgt10.zgt2.wig	cg00001349,cg00002033,cg00002224,cg00009053,cg00019495,cg00032609,cg00040466,cg00042409,cg00049595,cg00055359,cg00056066,cg00056497,cg00056628,cg00059740,cg00080125,cg00081975,cg00083018,cg00086243,cg00093095,cg00102955,cg00107782,cg00115747,cg00135888,cg00143045,cg00160914,cg00197058,cg00200734,cg00215611,cg00217795,cg00222799,cg00225196,cg00231945,cg00238213,cg00248713,cg00285394,cg00292669,cg0…	GSM817172	1
-4.299	1	Fetal_Thymus	Fetal Thymus	UW.Fetal_Thymus.ChromatinAccessibility.H-24259.DS19287.twopass.merge150.wgt10.zgt2.wig	cg00002224,cg00010946,cg00055359,cg00056066,cg00056628,cg00059740,cg00080125,cg00081975,cg00082140,cg00102955,cg00107782,cg00135888,cg00143045,cg00200734,cg00217795,cg00222799,cg00238213,cg00245502,cg00267713,cg00285394,cg00292669,cg00297584,cg00297876,cg00304185,cg00339913,cg00340850,cg00367396,cg00371702,cg00374839,cg00377915,cg00427604,cg00472710,cg00503017,cg00574740,cg00577449,cg00589006,cg0…	GSM878627	1
-7.182	1	Fetal_Thymus	Fetal Thymus	UW.Fetal_Thymus.ChromatinAccessibility.H-24401.DS20335.twopass.merge150.wgt10.zgt2.wig	cg00010946,cg00019495,cg00032609,cg00042409,cg00049595,cg00056066,cg00056628,cg00059740,cg00080125,cg00086243,cg00107782,cg00112493,cg00135888,cg00143045,cg00146676,cg00160914,cg00216305,cg00222799,cg00231945,cg00285394,cg00292669,cg00297584,cg00297876,cg00304185,cg00350199,cg00367396,cg00472710,cg00523742,cg00574740,cg00577449,cg00589006,cg00589520,cg00599124,cg00618711,cg00619978,cg00688591,cg0…	GSM878656	1
-6.434	1	Fetal_Thymus	Fetal Thymus	UW.Fetal_Thymus.ChromatinAccessibility.H-24409.DS20341.twopass.merge150.wgt10.zgt2.wig	cg00002224,cg00009053,cg00019495,cg00032609,cg00042409,cg00049595,cg00056066,cg00056628,cg00059740,cg00107782,cg00135888,cg00143045,cg00160914,cg00222799,cg00238213,cg00267713,cg00285394,cg00292669,cg00297584,cg00297876,cg00350199,cg00367396,cg00374839,cg00427604,cg00472710,cg00495988,cg00523742,cg00524708,cg00574740,cg00576435,cg00577449,cg00588430,cg00589006,cg00589520,cg00599124,cg00619978,cg0…	GSM878657	1
-7.017	1	Fibroblasts_Fetal_Skin_Abdomen	Fibroblast	UW.Fibroblasts_Fetal_Skin_Abdomen.ChromatinAccessibility.H-24259.DS19558.twopass.merge150.wgt10.zgt2.wig	cg00002224,cg00056066,cg00057231,cg00059740,cg00080125,cg00285620,cg00297584,cg00297876,cg00339913,cg00367396,cg00371702,cg00427604,cg00503017,cg00574740,cg00599124,cg00609961,cg00618711,cg00619978,cg00624737,cg00647040,cg00658151,cg00680696,cg00729875,cg00737264,cg00830029,cg00876141,cg00937681,cg01022670,cg01048195,cg01078446,cg01087832,cg01090433,cg01093878,cg01115857,cg01184449,cg01209984,cg0…	GSM878635	1
-7.517	1	Fibroblasts_Fetal_Skin_Abdomen	Fibroblast	UW.Fibroblasts_Fetal_Skin_Abdomen.ChromatinAccessibility.H-24259.DS19561.twopass.merge150.wgt10.zgt2.wig	cg00002224,cg00010954,cg00056066,cg00056628,cg00057231,cg00059740,cg00081975,cg00217795,cg00285620,cg00297584,cg00297876,cg00339913,cg00367396,cg00371702,cg00427604,cg00503017,cg00574740,cg00576435,cg00589520,cg00619978,cg00647040,cg00658151,cg00680696,cg00729875,cg00789528,cg00790371,cg00876141,cg00902847,cg00937681,cg00953355,cg01022670,cg01048195,cg01078446,cg01087832,cg01090433,cg01115857,cg0…	GSM878636	1
-7.507	1	Fibroblasts_Fetal_Skin_Back	Fibroblast	UW.Fibroblasts_Fetal_Skin_Back.ChromatinAccessibility.H-24218.DS19233.twopass.merge150.wgt10.zgt2.wig	cg00002224,cg00032609,cg00055359,cg00056066,cg00056628,cg00057231,cg00059740,cg00107782,cg00285620,cg00297876,cg00339913,cg00367396,cg00371702,cg00377915,cg00427604,cg00503017,cg00574740,cg00599124,cg00619978,cg00647040,cg00680696,cg00729875,cg00736459,cg00808086,cg00876141,cg00902847,cg01022670,cg01048195,cg01087832,cg01090433,cg01115857,cg01184449,cg01209984,cg01263942,cg01396387,cg01397449,cg0…	GSM878624	1
-7.2	1	Fibroblasts_Fetal_Skin_Biceps_Left	Fibroblast	UW.Fibroblasts_Fetal_Skin_Biceps_Left.ChromatinAccessibility.H-24259.DS19857.twopass.merge150.wgt10.zgt2.wig	cg00002224,cg00056066,cg00056628,cg00059740,cg00107782,cg00285620,cg00297584,cg00297876,cg00339913,cg00367396,cg00371702,cg00427604,cg00433861,cg00490976,cg00503017,cg00574740,cg00609961,cg00618711,cg00619978,cg00658151,cg00680696,cg00789528,cg00790395,cg00876141,cg00902847,cg00937681,cg00961616,cg01022670,cg01048195,cg01078446,cg01087832,cg01090433,cg01115857,cg01209984,cg01411366,cg01442142,cg0…	GSM878644	1
-6.264	1	Fibroblasts_Fetal_Skin_Biceps_Left	Fibroblast	UW.Fibroblasts_Fetal_Skin_Biceps_Left.ChromatinAccessibility.H-24259.DS19867.twopass.merge150.wgt10.zgt2.wig	cg00002224,cg00056066,cg00056628,cg00057231,cg00059740,cg00107782,cg00135888,cg00267713,cg00285620,cg00297876,cg00339913,cg00367396,cg00371702,cg00377915,cg00490976,cg00503017,cg00574740,cg00589520,cg00619978,cg00624737,cg00647040,cg00658151,cg00729875,cg00789528,cg00808086,cg00876141,cg00902847,cg00937681,cg00953355,cg00961616,cg01022670,cg01048195,cg01078446,cg01087832,cg01090433,cg01115857,cg0…	GSM878645	1
-7.212	1	Fibroblasts_Fetal_Skin_Biceps_Right	Fibroblast	UW.Fibroblasts_Fetal_Skin_Biceps_Right.ChromatinAccessibility.H-24259.DS19745.twopass.merge150.wgt10.zgt2.wig	cg00002224,cg00009053,cg00010954,cg00056628,cg00059740,cg00107782,cg00285620,cg00297876,cg00339913,cg00367396,cg00371702,cg00503017,cg00577449,cg00599124,cg00618711,cg00619978,cg00637688,cg00647040,cg00680696,cg00729875,cg00789528,cg00876141,cg00902847,cg00937681,cg00953355,cg01022670,cg01048195,cg01087832,cg01090433,cg01115857,cg01184449,cg01209984,cg01396387,cg01411366,cg01416295,cg01442142,cg0…	GSM878642	1
-7.066	1	Fibroblasts_Fetal_Skin_Biceps_Right	Fibroblast	UW.Fibroblasts_Fetal_Skin_Biceps_Right.ChromatinAccessibility.H-24259.DS19761.twopass.merge150.wgt10.zgt2.wig	cg00002224,cg00056066,cg00056628,cg00057231,cg00059740,cg00107782,cg00231945,cg00285620,cg00297584,cg00297876,cg00339913,cg00367396,cg00371702,cg00377915,cg00427604,cg00503017,cg00619978,cg00624737,cg00647040,cg00729875,cg00789528,cg00876141,cg00902847,cg00937681,cg01022670,cg01048195,cg01087832,cg01090433,cg01115857,cg01184449,cg01209984,cg01396387,cg01411366,cg01442142,cg01445580,cg01501896,cg0…	GSM878643	1
-7.124	1	Fibroblasts_Fetal_Skin_Quadriceps_Left	Fibroblast	UW.Fibroblasts_Fetal_Skin_Quadriceps_Left.ChromatinAccessibility.H-24259.DS20046.twopass.merge150.wgt10.zgt2.wig	cg00002224,cg00010954,cg00042409,cg00056066,cg00056628,cg00057231,cg00059740,cg00107782,cg00135888,cg00285620,cg00297584,cg00297876,cg00339913,cg00367396,cg00371702,cg00377915,cg00427604,cg00503017,cg00573124,cg00574740,cg00619978,cg00647040,cg00680696,cg00729875,cg00736459,cg00789528,cg00816406,cg00876141,cg00902847,cg00937681,cg00953355,cg01022670,cg01048195,cg01078446,cg01087832,cg01090433,cg0…	GSM878648	1
-7.05	1	Fibroblasts_Fetal_Skin_Quadriceps_Left	Fibroblast	UW.Fibroblasts_Fetal_Skin_Quadriceps_Left.ChromatinAccessibility.H-24259.DS20056.twopass.merge150.wgt10.zgt2.wig	cg00002224,cg00010954,cg00056066,cg00056628,cg00059740,cg00107782,cg00245502,cg00285620,cg00297584,cg00297876,cg00339913,cg00367396,cg00371702,cg00377915,cg00427604,cg00490976,cg00495988,cg00503017,cg00536366,cg00574740,cg00619978,cg00621913,cg00647040,cg00658151,cg00680696,cg00729875,cg00789528,cg00808086,cg00876141,cg00902847,cg00937681,cg00953355,cg00961616,cg01022670,cg01048195,cg01078446,cg0…	GSM878649	1
-7.123	1	Fibroblasts_Fetal_Skin_Quadriceps_Right	Fibroblast	UW.Fibroblasts_Fetal_Skin_Quadriceps_Right.ChromatinAccessibility.H-24259.DS19943.twopass.merge150.wgt10.zgt2.wig	cg00002224,cg00056066,cg00057231,cg00059740,cg00107782,cg00135888,cg00285620,cg00297584,cg00297876,cg00339913,cg00367396,cg00503017,cg00573124,cg00574740,cg00589520,cg00618711,cg00619978,cg00647040,cg00658151,cg00729875,cg00789528,cg00876141,cg00902847,cg00937681,cg00961616,cg01022670,cg01048195,cg01078446,cg01087832,cg01090433,cg01115857,cg01184449,cg01209984,cg01396387,cg01397449,cg01411366,cg0…	GSM878646	1
-7.754	1	Fibroblasts_Fetal_Skin_Quadriceps_Right	Fibroblast	UW.Fibroblasts_Fetal_Skin_Quadriceps_Right.ChromatinAccessibility.H-24259.DS19948.twopass.merge150.wgt10.zgt2.wig	cg00002224,cg00009053,cg00056066,cg00056628,cg00059740,cg00107782,cg00215611,cg00245502,cg00285620,cg00297584,cg00297876,cg00339913,cg00367396,cg00371702,cg00427604,cg00449798,cg00503017,cg00536366,cg00574740,cg00609961,cg00619978,cg00647040,cg00658151,cg00680696,cg00729875,cg00736459,cg00789528,cg00876141,cg00902847,cg00937681,cg00961616,cg01022670,cg01048195,cg01078446,cg01087832,cg01090433,cg0…	GSM878647	1
-6.688	1	Fibroblasts_Fetal_Skin_Scalp	Fibroblast	UW.Fibroblasts_Fetal_Skin_Scalp.ChromatinAccessibility.H-24259.DS19444.twopass.merge150.wgt10.zgt2.wig	cg00002224,cg00056628,cg00057231,cg00059740,cg00107782,cg00285620,cg00297584,cg00339913,cg00340850,cg00367396,cg00371702,cg00377915,cg00490976,cg00503017,cg00573124,cg00574740,cg00589006,cg00599124,cg00618711,cg00619978,cg00647040,cg00680696,cg00729875,cg00736459,cg00823095,cg00876141,cg00902847,cg00937681,cg00960395,cg00961616,cg01022670,cg01048195,cg01078446,cg01087832,cg01090433,cg01115857,cg0…	GSM878633	1
-6.575	1	Fibroblasts_Fetal_Skin_Scalp	Fibroblast	UW.Fibroblasts_Fetal_Skin_Scalp.ChromatinAccessibility.H-24259.DS19449.twopass.merge150.wgt10.zgt2.wig	cg00002224,cg00056628,cg00057231,cg00059740,cg00163702,cg00215611,cg00285620,cg00297876,cg00339913,cg00340850,cg00367396,cg00371702,cg00374839,cg00377915,cg00472710,cg00503017,cg00536366,cg00574740,cg00599124,cg00618711,cg00619978,cg00647040,cg00680696,cg00736459,cg00742603,cg00808086,cg00816406,cg00876141,cg00902847,cg00937681,cg00960395,cg00961616,cg01022670,cg01048195,cg01087832,cg01090433,cg0…	GSM878634	1
-6.94	1	Fibroblasts_Fetal_Skin_Upper_Back	Fibroblast	UW.Fibroblasts_Fetal_Skin_Upper_Back.ChromatinAccessibility.H-24259.DS19696.twopass.merge150.wgt10.zgt2.wig	cg00002224,cg00056066,cg00056628,cg00057231,cg00059740,cg00107782,cg00285620,cg00292669,cg00297584,cg00297876,cg00367396,cg00371702,cg00427604,cg00472710,cg00503017,cg00574740,cg00619978,cg00647040,cg00729875,cg00876141,cg00902847,cg00937681,cg01022670,cg01048195,cg01087832,cg01090433,cg01115857,cg01209984,cg01396387,cg01397449,cg01411366,cg01442142,cg01445580,cg01446620,cg01539483,cg01552347,cg0…	GSM878640	1
-7.185	1	Fibroblasts_Fetal_Skin_Upper_Back	Fibroblast	UW.Fibroblasts_Fetal_Skin_Upper_Back.ChromatinAccessibility.H-24259.DS19706.twopass.merge150.wgt10.zgt2.wig	cg00002224,cg00009053,cg00056628,cg00057231,cg00059740,cg00135888,cg00285620,cg00297876,cg00339913,cg00367396,cg00371702,cg00427604,cg00503017,cg00574740,cg00589520,cg00599124,cg00618711,cg00619978,cg00647040,cg00658151,cg00729875,cg00736459,cg00789528,cg00808086,cg00823095,cg00876141,cg00902847,cg00937681,cg01022670,cg01048195,cg01078446,cg01087832,cg01090433,cg01115857,cg01209984,cg01396387,cg0…	GSM878641	1
-3.475	0.999	Penis_Foreskin_Fibroblast	Fibroblast	UW.Penis_Foreskin_Fibroblast_Primary_Cells.ChromatinAccessibility.skin01.DS18224.twopass.merge150.wgt10.zgt2.wig	cg00002224,cg00009053,cg00010946,cg00032609,cg00037457,cg00056066,cg00056628,cg00057231,cg00059740,cg00080125,cg00081975,cg00083018,cg00102955,cg00107782,cg00118365,cg00135888,cg00146676,cg00197058,cg00215611,cg00217795,cg00245502,cg00267713,cg00285620,cg00292971,cg00297584,cg00297876,cg00304185,cg00339913,cg00340850,cg00346326,cg00367396,cg00374839,cg00377915,cg00405069,cg00427604,cg00472710,cg0…	GSM774240	1
-4.194	1	Penis_Foreskin_Fibroblast	Fibroblast	UW.Penis_Foreskin_Fibroblast_Primary_Cells.ChromatinAccessibility.skin01.DS18229.twopass.merge150.wgt10.zgt2.wig	cg00002224,cg00009053,cg00010946,cg00019495,cg00037457,cg00055359,cg00056066,cg00056628,cg00057231,cg00059740,cg00080125,cg00081975,cg00083018,cg00107782,cg00135888,cg00160914,cg00217795,cg00231945,cg00267713,cg00285620,cg00297584,cg00297876,cg00304185,cg00339913,cg00340850,cg00367396,cg00371702,cg00374839,cg00377915,cg00397764,cg00405069,cg00427604,cg00472710,cg00490976,cg00495988,cg00503017,cg0…	GSM774241	1
-5.748	1	Penis_Foreskin_Fibroblast	Fibroblast	UW.Penis_Foreskin_Fibroblast_Primary_Cells.ChromatinAccessibility.skin02.DS18252.twopass.merge150.wgt10.zgt2.wig	cg00002224,cg00032609,cg00055359,cg00056066,cg00056628,cg00057231,cg00059740,cg00080125,cg00083018,cg00107782,cg00135888,cg00217795,cg00267713,cg00285620,cg00292971,cg00297584,cg00297876,cg00339913,cg00367396,cg00377915,cg00405069,cg00427604,cg00472710,cg00503017,cg00573124,cg00574740,cg00589006,cg00589520,cg00618711,cg00619978,cg00624737,cg00647040,cg00705992,cg00729875,cg00736459,cg00816406,cg0…	GSM817169	1
-5.909	1	Penis_Foreskin_Fibroblast	Fibroblast	UW.Penis_Foreskin_Fibroblast_Primary_Cells.ChromatinAccessibility.skin02.DS18256.twopass.merge150.wgt10.zgt2.wig	cg00002224,cg00033666,cg00037457,cg00042409,cg00055359,cg00056066,cg00056628,cg00057231,cg00059740,cg00081975,cg00096440,cg00102955,cg00107782,cg00135888,cg00143045,cg00217795,cg00267713,cg00285620,cg00297584,cg00297876,cg00339913,cg00340850,cg00367396,cg00374839,cg00377915,cg00427604,cg00490976,cg00495988,cg00503017,cg00573124,cg00574740,cg00589006,cg00589520,cg00618711,cg00619978,cg00624737,cg0…	GSM817170	1
-6.866	1	IMR90	Lung	UW.IMR90.ChromatinAccessibility.DS11759.twopass.merge150.wgt10.zgt2.wig	cg00002224,cg00033666,cg00055359,cg00056066,cg00057231,cg00059740,cg00107782,cg00160914,cg00217795,cg00297876,cg00339913,cg00367396,cg00503017,cg00523742,cg00589520,cg00618711,cg00619978,cg00647040,cg00816406,cg00871560,cg00876141,cg00953355,cg01022670,cg01048195,cg01078446,cg01087832,cg01090433,cg01115857,cg01209984,cg01263942,cg01396387,cg01397449,cg01411366,cg01442142,cg01446620,cg01461552,cg0…	GSM468792	1
-6.564	1	IMR90	Lung	UW.IMR90.ChromatinAccessibility.DS11764.twopass.merge150.wgt10.zgt2.wig	cg00002224,cg00032609,cg00033666,cg00056628,cg00057231,cg00059740,cg00107782,cg00217795,cg00267713,cg00285620,cg00297584,cg00297876,cg00339913,cg00367396,cg00377915,cg00490976,cg00536366,cg00573124,cg00619978,cg00647040,cg00658151,cg00688591,cg00729875,cg00736459,cg00790395,cg00816406,cg00876141,cg00953355,cg01022670,cg01078446,cg01087832,cg01090433,cg01115857,cg01184449,cg01209984,cg01263942,cg0…	GSM468801	1
-6.879	1	IMR90	Lung	UW.IMR90.ChromatinAccessibility.DS13219.twopass.merge150.wgt10.zgt2.wig	cg00002224,cg00033666,cg00056066,cg00056628,cg00057231,cg00059740,cg00081975,cg00107782,cg00135888,cg00217795,cg00222799,cg00285620,cg00292432,cg00297876,cg00339913,cg00367396,cg00490976,cg00503017,cg00558219,cg00573124,cg00589520,cg00618711,cg00619978,cg00647040,cg00729875,cg00790395,cg00816406,cg00876141,cg00987534,cg01022670,cg01048195,cg01078446,cg01087832,cg01090433,cg01115857,cg01184449,cg0…	GSM530665	1
-7.62	1	IMR90	Lung	UW.IMR90.ChromatinAccessibility.DS13229.twopass.merge150.wgt10.zgt2.wig	cg00002224,cg00033666,cg00056066,cg00057231,cg00059740,cg00083018,cg00107782,cg00135888,cg00217795,cg00292432,cg00297876,cg00339913,cg00367396,cg00371702,cg00478710,cg00503017,cg00558219,cg00589520,cg00609961,cg00619978,cg00632486,cg00647040,cg00658151,cg00680696,cg00688591,cg00729875,cg00790395,cg00816406,cg01022670,cg01048195,cg01078446,cg01087832,cg01090433,cg01115857,cg01184449,cg01209984,cg0…	GSM530666	1
-4.051	1	Penis_Foreskin_Keratinocyte	Skin	UW.Penis_Foreskin_Keratinocyte_Primary_Cells.ChromatinAccessibility.skin01.DS18692.twopass.merge150.wgt10.zgt2.wig	cg00002224,cg00019495,cg00032609,cg00056066,cg00056628,cg00057231,cg00059740,cg00083018,cg00096440,cg00107782,cg00135888,cg00160914,cg00215611,cg00267713,cg00297584,cg00297876,cg00304185,cg00339913,cg00346326,cg00367396,cg00374839,cg00427604,cg00490976,cg00503017,cg00505606,cg00573124,cg00589006,cg00589520,cg00609961,cg00618711,cg00619978,cg00666422,cg00729875,cg00736459,cg00760562,cg00790395,cg0…	GSM817194	1
-5.954	1	Penis_Foreskin_Keratinocyte	Skin	UW.Penis_Foreskin_Keratinocyte_Primary_Cells.ChromatinAccessibility.skin01.DS18695.twopass.merge150.wgt10.zgt2.wig	cg00002224,cg00019495,cg00032609,cg00056066,cg00056628,cg00057231,cg00059740,cg00081975,cg00107782,cg00143045,cg00146676,cg00225196,cg00297584,cg00339913,cg00346326,cg00367396,cg00374839,cg00490976,cg00503017,cg00505606,cg00524708,cg00573124,cg00589006,cg00618711,cg00729875,cg00736459,cg00790395,cg00808086,cg00823095,cg00944421,cg00953355,cg01022670,cg01052636,cg01065599,cg01078446,cg01087832,cg0…	GSM817195	1
-4.38	1	Penis_Foreskin_Keratinocyte	Skin	UW.Penis_Foreskin_Keratinocyte_Primary_Cells.ChromatinAccessibility.skin02.DS18714.twopass.merge150.wgt10.zgt2.wig	cg00002033,cg00019495,cg00042409,cg00056066,cg00057231,cg00059740,cg00093095,cg00107782,cg00135888,cg00222799,cg00225196,cg00267713,cg00292669,cg00297584,cg00301879,cg00304185,cg00339913,cg00340850,cg00346326,cg00367396,cg00371702,cg00503017,cg00523742,cg00573124,cg00579520,cg00589520,cg00599124,cg00609961,cg00618711,cg00619978,cg00647040,cg00684125,cg00729875,cg00736459,cg00790395,cg00808086,cg0…	GSM817196	1
-4.751	1	Penis_Foreskin_Keratinocyte	Skin	UW.Penis_Foreskin_Keratinocyte_Primary_Cells.ChromatinAccessibility.skin02.DS18718.twopass.merge150.wgt10.zgt2.wig	cg00019495,cg00032609,cg00056066,cg00056628,cg00057231,cg00059740,cg00081975,cg00107782,cg00160914,cg00216305,cg00225196,cg00267713,cg00297584,cg00297876,cg00304185,cg00339913,cg00346326,cg00367396,cg00371702,cg00374839,cg00427604,cg00449798,cg00472710,cg00503017,cg00523742,cg00524708,cg00573124,cg00589006,cg00589520,cg00605982,cg00609961,cg00618711,cg00619978,cg00647040,cg00680696,cg00729875,cg0…	GSM817197	1
-6.538	1	Penis_Foreskin_Melanocyte	Skin	UW.Penis_Foreskin_Melanocyte_Primary_Cells.ChromatinAccessibility.skin01.DS18590.twopass.merge150.wgt10.zgt2.wig	cg00002224,cg00055359,cg00056066,cg00056628,cg00059740,cg00083018,cg00102955,cg00107782,cg00200734,cg00215611,cg00225196,cg00232832,cg00245502,cg00267713,cg00292669,cg00297584,cg00297876,cg00339913,cg00340850,cg00367396,cg00427604,cg00449798,cg00503017,cg00574740,cg00589520,cg00605063,cg00609961,cg00618711,cg00619978,cg00621913,cg00686926,cg00729875,cg00736459,cg00742603,cg00790395,cg00808086,cg0…	GSM774243	1
-4.578	1	Penis_Foreskin_Melanocyte	Skin	UW.Penis_Foreskin_Melanocyte_Primary_Cells.ChromatinAccessibility.skin01.DS18601.twopass.merge150.wgt10.zgt2.wig	cg00056066,cg00056628,cg00059740,cg00080125,cg00083018,cg00102955,cg00107782,cg00160914,cg00215611,cg00222799,cg00225196,cg00232832,cg00245502,cg00267713,cg00285394,cg00292669,cg00297584,cg00297876,cg00339913,cg00340850,cg00346326,cg00367396,cg00371702,cg00374839,cg00377915,cg00427604,cg00449798,cg00490976,cg00503017,cg00513564,cg00589006,cg00589520,cg00605063,cg00609961,cg00618711,cg00619978,cg0…	GSM774244	1
