# Supplementary material for: Genetic and environmental influences interact with age and sex in shaping the human methylome
Source: Nat Commun. 2016 Mar 30;7:11115. doi: 10.1038/ncomms11115 (PMC4820961; doi:10.1038/ncomms11115)
Supplement: Supplementary Data 9 — Enrichment test statistics for sites with significant sex by environment interaction among DNAse I hypersensitive sites in 299 cellular samples from the Epigenomic Roadmap consortium [file ncomms11115-s10.xlsx]

## Sheet: Sheet1
Supplementary Data 9: Enrichment test statistics for sites with significant sex by environment interaction among DNAse I hypersensitive sites in 299 cellular samples from the Epigenomic Roadmap consortium
Zscore	Pvalue	Cell	Tissue	File	Probe	Accession	Qvalue
13.187	3.9e-28	CD34_Mobilised	Blood	UW.Mobilized_CD34_Primary_Cells.ChromatinAccessibility.RO_01549.DS12734.twopass.merge150.wgt10.zgt2.wig	cg00012638,cg00076543,cg00080972,cg00089071,cg00131899,cg00138041,cg00158530,cg00237631,cg00256231,cg00347798,cg00408964,cg00425431,cg00462971,cg00470924,cg00475322,cg00484396,cg00645365,cg00686926,cg00783877,cg00815325,cg00859352,cg00927231,cg00935504,cg01017244,cg01098771,cg01214346,cg01238502,cg01292810,cg01297670,cg01342572,cg01349858,cg01382671,cg01413354,cg01494348,cg01579024,cg01693138,cg0…	GSM530657	3.88e-25
13.204	4.13e-28	CD34_Mobilised	Blood	UW.Mobilized_CD34_Primary_Cells.ChromatinAccessibility.RO_01535.DS12274.twopass.merge150.wgt10.zgt2.wig	cg00012638,cg00076543,cg00080972,cg00089071,cg00131899,cg00138041,cg00158530,cg00169122,cg00237631,cg00256231,cg00347798,cg00404861,cg00408964,cg00425431,cg00452882,cg00462971,cg00470924,cg00475322,cg00484396,cg00645365,cg00686926,cg00783877,cg00859352,cg00927231,cg00935504,cg00947782,cg01017244,cg01098771,cg01214346,cg01238502,cg01292810,cg01297670,cg01342572,cg01349858,cg01382671,cg01413354,cg0…	GSM493384	3.88e-25
13.012	1.7e-26	CD34_Mobilised	Blood	UW.Mobilized_CD34_Primary_Cells.ChromatinAccessibility.RO_01492.DS12774.twopass.merge150.wgt10.zgt2.wig	cg00076543,cg00080972,cg00089071,cg00131899,cg00138041,cg00158530,cg00222995,cg00237631,cg00255919,cg00256231,cg00347798,cg00408964,cg00425431,cg00462971,cg00470924,cg00475322,cg00484396,cg00576886,cg00645365,cg00686926,cg00859352,cg00927231,cg00947782,cg01017244,cg01098771,cg01214346,cg01238502,cg01292810,cg01297670,cg01349858,cg01382671,cg01413354,cg01494348,cg01579024,cg01693138,cg01798251,cg0…	GSM530659	1.07e-23
12.821	6.42e-26	CD34_Mobilised	Blood	UW.Mobilized_CD34_Primary_Cells.ChromatinAccessibility.RO_01520.DS12785.twopass.merge150.wgt10.zgt2.wig	cg00076543,cg00080972,cg00131899,cg00138041,cg00158530,cg00222995,cg00237631,cg00256231,cg00347798,cg00408964,cg00425431,cg00462971,cg00470924,cg00475322,cg00484396,cg00645365,cg00783877,cg00859352,cg00927231,cg00947782,cg01098771,cg01238502,cg01292810,cg01297670,cg01342572,cg01349858,cg01382671,cg01413354,cg01494348,cg01579024,cg01679206,cg01693138,cg01798251,cg01883217,cg01904812,cg01934408,cg0…	GSM530660	3.01e-23
12.777	5.52e-25	CD34_Mobilised	Blood	UW.Mobilized_CD34_Primary_Cells.ChromatinAccessibility.RO_01701.DS17112.twopass.merge150.wgt10.zgt2.wig	cg00012638,cg00076543,cg00080972,cg00089071,cg00131899,cg00138041,cg00169122,cg00222995,cg00237631,cg00256231,cg00347798,cg00404861,cg00408964,cg00425431,cg00470924,cg00484396,cg00645365,cg00686926,cg00783877,cg00815325,cg00859352,cg00927231,cg00935504,cg00947782,cg01017244,cg01098771,cg01214346,cg01238502,cg01292810,cg01297670,cg01342572,cg01349858,cg01382671,cg01411823,cg01413354,cg01494348,cg0…	GSM774208	2.07e-22
12.779	6.89e-25	CD34_Mobilised	Blood	UW.Mobilized_CD34_Primary_Cells.ChromatinAccessibility.RO_01480.DS12771.twopass.merge150.wgt10.zgt2.wig	cg00012638,cg00076543,cg00080972,cg00089071,cg00131899,cg00138041,cg00158530,cg00222995,cg00237631,cg00255919,cg00256231,cg00347798,cg00408964,cg00462971,cg00470924,cg00645365,cg00686926,cg00783877,cg00859352,cg00927231,cg00935504,cg01017244,cg01098771,cg01214346,cg01238502,cg01292810,cg01297670,cg01342572,cg01349858,cg01382671,cg01413354,cg01494348,cg01579024,cg01798251,cg01904812,cg01978534,cg0…	GSM530658	2.16e-22
12.023	9.73e-25	Fetal_Thymus	Fetal Thymus	UW.Fetal_Thymus.ChromatinAccessibility.H-24078.DS18382.twopass.merge150.wgt10.zgt2.wig	cg00012638,cg00076543,cg00080972,cg00089071,cg00131899,cg00138041,cg00169122,cg00222995,cg00237631,cg00255919,cg00256231,cg00347798,cg00404861,cg00408964,cg00425431,cg00452882,cg00462971,cg00470924,cg00475322,cg00484396,cg00576886,cg00628211,cg00645365,cg00686926,cg00815325,cg00859352,cg00927231,cg00935504,cg00947782,cg01017244,cg01098771,cg01195214,cg01238502,cg01297670,cg01342572,cg01349858,cg0…	GSM817172	2.61e-22
11.519	1.23e-24	Fetal_Kidney_Right	Fetal Kidney	UW.Fetal_Kidney_Right.ChromatinAccessibility.H-23640.DS16801.twopass.merge150.wgt10.zgt2.wig	cg00076543,cg00080972,cg00089071,cg00131899,cg00138041,cg00169122,cg00222995,cg00237631,cg00255919,cg00256231,cg00347798,cg00404861,cg00408964,cg00425431,cg00452882,cg00462971,cg00470924,cg00475322,cg00484396,cg00576886,cg00579520,cg00628211,cg00645365,cg00686926,cg00815325,cg00859352,cg00927231,cg00935504,cg00947782,cg01017244,cg01098771,cg01195214,cg01236751,cg01238502,cg01297670,cg01342572,cg0…	GSM665833	2.89e-22
11.667	6.93e-24	CD34_Mobilised	Blood	UW.Mobilized_CD34_Primary_Cells.ChromatinAccessibility.RO_01536.DS12339.twopass.merge150.wgt10.zgt2.wig	cg00076543,cg00080972,cg00131899,cg00138041,cg00237631,cg00256231,cg00347798,cg00408964,cg00425431,cg00462971,cg00470924,cg00475322,cg00484396,cg00576886,cg00645365,cg00783877,cg00815325,cg00859352,cg00927231,cg01098771,cg01214346,cg01238502,cg01292810,cg01297670,cg01342572,cg01349858,cg01411823,cg01413354,cg01494348,cg01579024,cg01616529,cg01798251,cg01883217,cg01904812,cg01966334,cg01978534,cg0…	GSM530652	1.45e-21
11.147	2.33e-23	Fetal_Kidney_Left	Fetal Kidney	UW.Fetal_Kidney_Left.ChromatinAccessibility.H-23640.DS16805.twopass.merge150.wgt10.zgt2.wig	cg00076543,cg00080972,cg00089071,cg00131899,cg00138041,cg00169122,cg00222995,cg00237631,cg00256231,cg00347798,cg00404861,cg00408964,cg00452882,cg00470924,cg00475322,cg00484396,cg00576886,cg00579520,cg00628211,cg00645365,cg00686926,cg00815325,cg00859352,cg00927231,cg00935504,cg01017244,cg01098771,cg01195214,cg01236751,cg01238502,cg01292810,cg01297670,cg01302562,cg01342572,cg01349858,cg01382671,cg0…	GSM665834	4.38e-21
11.273	1.29e-22	Fetal_Lung_Left	Fetal Lung	UW.Fetal_Lung_Left.ChromatinAccessibility.H-23640.DS18170.twopass.merge150.wgt10.zgt2.wig	cg00076543,cg00080972,cg00089071,cg00131899,cg00138041,cg00222995,cg00237631,cg00255919,cg00256231,cg00347798,cg00408964,cg00425431,cg00452882,cg00470924,cg00475322,cg00484396,cg00576886,cg00579520,cg00645365,cg00815325,cg00859352,cg00927231,cg00935504,cg00947782,cg01017244,cg01098771,cg01236751,cg01238502,cg01297670,cg01342572,cg01349858,cg01382671,cg01411823,cg01413354,cg01494348,cg01579024,cg0…	GSM774237	2.07e-20
11.316	1.43e-22	Fetal_Thymus	Fetal Thymus	UW.Fetal_Thymus.ChromatinAccessibility.H-23964.DS17876.twopass.merge150.wgt10.zgt2.wig	cg00012638,cg00076543,cg00080972,cg00089071,cg00131899,cg00138041,cg00222995,cg00237631,cg00255919,cg00256231,cg00347798,cg00404861,cg00408964,cg00425431,cg00470924,cg00475322,cg00484396,cg00555420,cg00576886,cg00645365,cg00686926,cg00783877,cg00815325,cg00859352,cg00927231,cg00947782,cg00985040,cg01017244,cg01098771,cg01214346,cg01238502,cg01292810,cg01297670,cg01342572,cg01349858,cg01382671,cg0…	GSM774230	2.07e-20
11.319	1.42e-22	Fetal_Renal_Cortex	Fetal Renal Cortex	UW.Fetal_Renal_Cortex.ChromatinAccessibility.H-23790.DS17387.twopass.merge150.wgt10.zgt2.wig	cg00076543,cg00080972,cg00089071,cg00131899,cg00138041,cg00169122,cg00222995,cg00237631,cg00256231,cg00347798,cg00404861,cg00408964,cg00452882,cg00470924,cg00475322,cg00484396,cg00555420,cg00645365,cg00686926,cg00815325,cg00859352,cg00927231,cg00947782,cg01017244,cg01098771,cg01214346,cg01236751,cg01297670,cg01342572,cg01349858,cg01382671,cg01411823,cg01413354,cg01494348,cg01579024,cg01616529,cg0…	GSM701502	2.07e-20
11.089	2.4e-22	Fetal_Stomach	Fetal Stomach	UW.Fetal_Stomach.ChromatinAccessibility.H-23964.DS17878.twopass.merge150.wgt10.zgt2.wig	cg00076543,cg00080972,cg00089071,cg00131899,cg00222995,cg00237631,cg00256231,cg00347798,cg00408964,cg00425431,cg00452882,cg00462971,cg00470924,cg00475322,cg00484396,cg00576886,cg00579520,cg00645365,cg00686926,cg00815325,cg00859352,cg00927231,cg00947782,cg01017244,cg01098771,cg01195214,cg01214346,cg01236751,cg01238502,cg01292810,cg01297670,cg01302562,cg01342572,cg01349858,cg01382671,cg01411823,cg0…	GSM701538	3.22e-20
10.654	4.06e-22	Fetal_Renal_Pelvis	Fetal Renal Pelvis	UW.Fetal_Renal_Pelvis.ChromatinAccessibility.H-23790.DS17381.twopass.merge150.wgt10.zgt2.wig	cg00076543,cg00080972,cg00089071,cg00131899,cg00138041,cg00237631,cg00256231,cg00347798,cg00408964,cg00452882,cg00462971,cg00470924,cg00475322,cg00484396,cg00555420,cg00576886,cg00579520,cg00628211,cg00645365,cg00686926,cg00815325,cg00859352,cg00927231,cg00935504,cg00947782,cg01017244,cg01098771,cg01195214,cg01214346,cg01236751,cg01238502,cg01292810,cg01297670,cg01342572,cg01349858,cg01382671,cg0…	GSM701501	4.49e-20
10.872	4.06e-22	Fetal_Renal_Cortex	Fetal Renal Cortex	UW.Fetal_Renal_Cortex.ChromatinAccessibility.H-23833.DS17455.twopass.merge150.wgt10.zgt2.wig	cg00076543,cg00080972,cg00089071,cg00131899,cg00138041,cg00222995,cg00237631,cg00255919,cg00256231,cg00347798,cg00408964,cg00425431,cg00470924,cg00475322,cg00484396,cg00555420,cg00576886,cg00579520,cg00628211,cg00645365,cg00815325,cg00859352,cg00927231,cg00947782,cg01017244,cg01098771,cg01195214,cg01236751,cg01238502,cg01292810,cg01297670,cg01342572,cg01349858,cg01382671,cg01411823,cg01494348,cg0…	GSM701511	4.49e-20
11.337	3.97e-22	CD34_Mobilised	Blood	UW.Mobilized_CD34_Primary_Cells.ChromatinAccessibility.RO_01508.DS11202.twopass.merge150.wgt10.zgt2.wig	cg00012638,cg00076543,cg00080972,cg00089071,cg00131899,cg00138041,cg00158530,cg00237631,cg00255919,cg00256231,cg00347798,cg00408964,cg00462971,cg00470924,cg00475322,cg00645365,cg00783877,cg00815325,cg00859352,cg00927231,cg01098771,cg01214346,cg01238502,cg01292810,cg01297670,cg01342572,cg01349858,cg01382671,cg01413354,cg01494348,cg01579024,cg01679206,cg01798251,cg01904812,cg01966334,cg01978534,cg0…	GSM493386	4.49e-20
10.813	1.1e-20	CD34_Mobilised	Blood	UW.Mobilized_CD34_Primary_Cells.ChromatinAccessibility.RO_00738.DS13199.twopass.merge150.wgt10.zgt2.wig	cg00076543,cg00131899,cg00138041,cg00158530,cg00222995,cg00237631,cg00256231,cg00347798,cg00408964,cg00425431,cg00470924,cg00475322,cg00484396,cg00645365,cg00783877,cg00815325,cg00859352,cg00927231,cg00935504,cg01017244,cg01098771,cg01292810,cg01297670,cg01342572,cg01349858,cg01382671,cg01413354,cg01494348,cg01579024,cg01679206,cg01693138,cg01798251,cg01904812,cg01966334,cg01978534,cg01996567,cg0…	GSM530664	1.15e-18
10.771	1.51e-20	CD34_Mobilised	Blood	UW.Mobilized_CD34_Primary_Cells.ChromatinAccessibility.RO_01527.DS11666.twopass.merge150.wgt10.zgt2.wig	cg00076543,cg00080972,cg00131899,cg00158530,cg00169122,cg00237631,cg00255919,cg00256231,cg00347798,cg00408964,cg00425431,cg00462971,cg00470924,cg00475322,cg00484396,cg00576886,cg00645365,cg00783877,cg00859352,cg00927231,cg00935504,cg00947782,cg01098771,cg01214346,cg01292810,cg01297670,cg01342572,cg01349858,cg01382671,cg01413354,cg01494348,cg01616529,cg01693138,cg01798251,cg01904812,cg01966334,cg0…	GSM493387	1.49e-18
10.959	1.66e-20	Fetal_Renal_Cortex	Fetal Renal Cortex	UW.Fetal_Renal_Cortex.ChromatinAccessibility.H-24259.DS19388.twopass.merge150.wgt10.zgt2.wig	cg00076543,cg00080972,cg00089071,cg00131899,cg00138041,cg00222995,cg00237631,cg00255919,cg00256231,cg00347798,cg00408964,cg00425431,cg00452882,cg00470924,cg00475322,cg00484396,cg00555420,cg00579520,cg00628211,cg00645365,cg00686926,cg00815325,cg00859352,cg00927231,cg00935504,cg00947782,cg01098771,cg01214346,cg01236751,cg01238502,cg01292810,cg01297670,cg01342572,cg01349858,cg01382671,cg01411823,cg0…	GSM878629	1.55e-18
10.361	2.26e-20	Fetal_Lung	Fetal Lung	UW.Fetal_Lung.ChromatinAccessibility.H-22934B.DS13507.twopass.merge150.wgt10.zgt2.wig	cg00076543,cg00080972,cg00089071,cg00131899,cg00138041,cg00222995,cg00237631,cg00255919,cg00256231,cg00347798,cg00408964,cg00425431,cg00470924,cg00484396,cg00576886,cg00579520,cg00645365,cg00686926,cg00783877,cg00815325,cg00859352,cg00927231,cg00935504,cg01098771,cg01195214,cg01236751,cg01238502,cg01292810,cg01297670,cg01342572,cg01349858,cg01382671,cg01411823,cg01413354,cg01494348,cg01579024,cg0…	GSM595915	2.02e-18
10.345	2.52e-20	Fetal_Renal_Pelvis	Fetal Renal Pelvis	UW.Fetal_Renal_Pelvis.ChromatinAccessibility.H-24477.DS20448.twopass.merge150.wgt10.zgt2.wig	cg00076543,cg00080972,cg00089071,cg00131899,cg00138041,cg00222995,cg00237631,cg00255919,cg00256231,cg00347798,cg00404861,cg00408964,cg00425431,cg00470924,cg00475322,cg00484396,cg00555420,cg00576886,cg00579520,cg00628211,cg00645365,cg00815325,cg00859352,cg00927231,cg00935504,cg00947782,cg01017244,cg01098771,cg01214346,cg01236751,cg01238502,cg01292810,cg01297670,cg01342572,cg01349858,cg01382671,cg0…	GSM878662	2.15e-18
10.476	8.37e-20	Fetal_Kidney_Right	Fetal Kidney	UW.Fetal_Kidney_Right.ChromatinAccessibility.H-23435.DS15651.twopass.merge150.wgt10.zgt2.wig	cg00076543,cg00080972,cg00089071,cg00131899,cg00138041,cg00222995,cg00237631,cg00255919,cg00256231,cg00347798,cg00404861,cg00408964,cg00425431,cg00462971,cg00470924,cg00475322,cg00484396,cg00555420,cg00576886,cg00579520,cg00628211,cg00645365,cg00686926,cg00815325,cg00859352,cg00927231,cg00935504,cg01017244,cg01098771,cg01214346,cg01236751,cg01238502,cg01292810,cg01297670,cg01302562,cg01342572,cg0…	GSM665810	6.83e-18
10.182	9.49e-20	Fetal_Intestine_Large	Fetal Intestine, Large	UW.Fetal_Intestine_Large.ChromatinAccessibility.H-23964.DS17841.twopass.merge150.wgt10.zgt2.wig	cg00076543,cg00080972,cg00089071,cg00131899,cg00237631,cg00255919,cg00256231,cg00347798,cg00404861,cg00408964,cg00425431,cg00452882,cg00462971,cg00470924,cg00475322,cg00484396,cg00576886,cg00645365,cg00686926,cg00815325,cg00859352,cg00927231,cg00947782,cg01017244,cg01098771,cg01195214,cg01214346,cg01236751,cg01238502,cg01292810,cg01297670,cg01342572,cg01349858,cg01382671,cg01411823,cg01413354,cg0…	GSM774228	7.43e-18
10.218	1.31e-19	Fetal_Renal_Cortex_Left	Fetal Renal Cortex	UW.Fetal_Renal_Cortex_Left.ChromatinAccessibility.H-23871.DS17550.twopass.merge150.wgt10.zgt2.wig	cg00076543,cg00080972,cg00089071,cg00131899,cg00138041,cg00222995,cg00237631,cg00256231,cg00347798,cg00404861,cg00408964,cg00470924,cg00475322,cg00484396,cg00555420,cg00576886,cg00579520,cg00645365,cg00686926,cg00815325,cg00859352,cg00927231,cg00935504,cg00947782,cg00985040,cg01017244,cg01098771,cg01236751,cg01238502,cg01297670,cg01342572,cg01349858,cg01382671,cg01411823,cg01494348,cg01579024,cg0…	GSM701519	9.44e-18
10.428	1.28e-19	CD34_Mobilised	Blood	UW.Mobilized_CD34_Primary_Cells.ChromatinAccessibility.RO_01517.DS14129.twopass.merge150.wgt10.zgt2.wig	cg00076543,cg00080972,cg00131899,cg00138041,cg00169122,cg00222995,cg00237631,cg00256231,cg00408964,cg00462971,cg00470924,cg00484396,cg00576886,cg00645365,cg00686926,cg00783877,cg00859352,cg00927231,cg01098771,cg01292810,cg01297670,cg01342572,cg01413354,cg01579024,cg01693138,cg01798251,cg01904812,cg01966334,cg01978534,cg01981960,cg01996567,cg02211433,cg02224749,cg02326386,cg02394686,cg02407746,cg0…	GSM595917	9.44e-18
10.041	1.95e-19	Fetal_Muscle_Lower_Limb_Skeletal	Fetal Muscle	UW.Fetal_Muscle_Lower_Limb_Skeletal.ChromatinAccessibility.H-24042.DS18174.twopass.merge150.wgt10.zgt2.wig	cg00076543,cg00080972,cg00089071,cg00131899,cg00138041,cg00169122,cg00222995,cg00237631,cg00255919,cg00256231,cg00347798,cg00408964,cg00425431,cg00452882,cg00470924,cg00475322,cg00484396,cg00576886,cg00579520,cg00645365,cg00815325,cg00859352,cg00927231,cg00947782,cg01098771,cg01195214,cg01214346,cg01236751,cg01238502,cg01292810,cg01297670,cg01342572,cg01349858,cg01382671,cg01411823,cg01494348,cg0…	GSM774238	1.35e-17
10.419	2.04e-19	Fetal_Kidney	Fetal Kidney	UW.Fetal_Kidney.ChromatinAccessibility.H-23914.DS17753.twopass.merge150.wgt10.zgt2.wig	cg00076543,cg00080972,cg00089071,cg00131899,cg00138041,cg00237631,cg00256231,cg00347798,cg00408964,cg00425431,cg00452882,cg00470924,cg00475322,cg00484396,cg00522231,cg00628211,cg00645365,cg00815325,cg00859352,cg00927231,cg00935504,cg00947782,cg01017244,cg01098771,cg01214346,cg01236751,cg01238502,cg01297670,cg01342572,cg01349858,cg01382671,cg01411823,cg01413354,cg01494348,cg01579024,cg01616529,cg0…	GSM774221	1.37e-17
10.813	2.4e-19	CD34_Mobilised	Blood	UW.Mobilized_CD34_Primary_Cells.ChromatinAccessibility.RO_01562.DS13196.twopass.merge150.wgt10.zgt2.wig	cg00076543,cg00080972,cg00089071,cg00131899,cg00138041,cg00222995,cg00237631,cg00255919,cg00256231,cg00347798,cg00408964,cg00462971,cg00470924,cg00475322,cg00484396,cg00576886,cg00628211,cg00645365,cg00686926,cg00783877,cg00859352,cg00927231,cg01098771,cg01238502,cg01292810,cg01297670,cg01342572,cg01349858,cg01382671,cg01413354,cg01494348,cg01579024,cg01798251,cg01904812,cg01934408,cg01966334,cg0…	GSM530663	1.55e-17
10.108	2.61e-19	Fetal_Kidney_Right	Fetal Kidney	UW.Fetal_Kidney_Right.ChromatinAccessibility.H-23589.DS16441.twopass.merge150.wgt10.zgt2.wig	cg00076543,cg00080972,cg00089071,cg00131899,cg00138041,cg00222995,cg00237631,cg00255919,cg00256231,cg00347798,cg00404861,cg00408964,cg00425431,cg00452882,cg00470924,cg00475322,cg00484396,cg00576886,cg00579520,cg00628211,cg00645365,cg00686926,cg00815325,cg00859352,cg00927231,cg00935504,cg00947782,cg01017244,cg01098771,cg01195214,cg01236751,cg01238502,cg01297670,cg01342572,cg01349858,cg01382671,cg0…	GSM665821	1.64e-17
10.226	3.15e-19	Fetal_Renal_Pelvis	Fetal Renal Pelvis	UW.Fetal_Renal_Pelvis.ChromatinAccessibility.H-23833.DS17451.twopass.merge150.wgt10.zgt2.wig	cg00076543,cg00080972,cg00089071,cg00131899,cg00138041,cg00222995,cg00237631,cg00256231,cg00347798,cg00408964,cg00425431,cg00452882,cg00462971,cg00470924,cg00475322,cg00484396,cg00555420,cg00576886,cg00579520,cg00645365,cg00686926,cg00815325,cg00859352,cg00927231,cg00935504,cg00947782,cg01098771,cg01195214,cg01236751,cg01238502,cg01292810,cg01297670,cg01302562,cg01342572,cg01349858,cg01382671,cg0…	GSM701510	1.91e-17
10.302	3.43e-19	Fetal_Renal_Cortex	Fetal Renal Cortex	UW.Fetal_Renal_Cortex.ChromatinAccessibility.H-23941.DS17804.twopass.merge150.wgt10.zgt2.wig	cg00076543,cg00080972,cg00089071,cg00131899,cg00138041,cg00237631,cg00256231,cg00347798,cg00404861,cg00408964,cg00425431,cg00470924,cg00475322,cg00484396,cg00555420,cg00628211,cg00645365,cg00815325,cg00859352,cg00927231,cg00935504,cg00947782,cg01017244,cg01098771,cg01195214,cg01236751,cg01238502,cg01292810,cg01297670,cg01342572,cg01349858,cg01382671,cg01411823,cg01413354,cg01494348,cg01579024,cg0…	GSM701532	1.95e-17
10.681	3.41e-19	Fetal_Thymus	Fetal Thymus	UW.Fetal_Thymus.ChromatinAccessibility.H-23833.DS17474.twopass.merge150.wgt10.zgt2.wig	cg00012638,cg00076543,cg00080972,cg00089071,cg00131899,cg00138041,cg00222995,cg00237631,cg00256231,cg00347798,cg00404861,cg00408964,cg00425431,cg00462971,cg00470924,cg00475322,cg00484396,cg00576886,cg00645365,cg00686926,cg00859352,cg00927231,cg00935504,cg00947782,cg00985040,cg01098771,cg01238502,cg01292810,cg01342572,cg01349858,cg01382671,cg01413354,cg01494348,cg01798251,cg01883217,cg01904812,cg0…	GSM701513	1.95e-17
9.804	6.48e-19	Fetal_Renal_Cortex_Left	Fetal Renal Cortex	UW.Fetal_Renal_Cortex_Left.ChromatinAccessibility.H-24232.DS19257.twopass.merge150.wgt10.zgt2.wig	cg00076543,cg00080972,cg00089071,cg00131899,cg00138041,cg00222995,cg00237631,cg00255919,cg00256231,cg00347798,cg00408964,cg00425431,cg00470924,cg00475322,cg00484396,cg00555420,cg00576886,cg00579520,cg00645365,cg00815325,cg00859352,cg00927231,cg00935504,cg00947782,cg01017244,cg01098771,cg01195214,cg01214346,cg01236751,cg01238502,cg01292810,cg01297670,cg01342572,cg01349858,cg01382671,cg01411823,cg0…	GSM817211	3.48e-17
10.055	6.44e-19	Fetal_Renal_Pelvis	Fetal Renal Pelvis	UW.Fetal_Renal_Pelvis.ChromatinAccessibility.H-23914.DS17760.twopass.merge150.wgt10.zgt2.wig	cg00076543,cg00080972,cg00089071,cg00131899,cg00138041,cg00237631,cg00255919,cg00256231,cg00347798,cg00408964,cg00425431,cg00452882,cg00462971,cg00470924,cg00475322,cg00484396,cg00576886,cg00579520,cg00645365,cg00686926,cg00815325,cg00859352,cg00927231,cg00935504,cg00947782,cg01017244,cg01098771,cg01195214,cg01214346,cg01236751,cg01238502,cg01297670,cg01330312,cg01342572,cg01349858,cg01382671,cg0…	GSM774222	3.48e-17
10.049	1.81e-18	Fetal_Renal_Pelvis_Right	Fetal Renal Pelvis	UW.Fetal_Renal_Pelvis_Right.ChromatinAccessibility.H-24169.DS18961.twopass.merge150.wgt10.zgt2.wig	cg00076543,cg00080972,cg00089071,cg00131899,cg00138041,cg00237631,cg00255919,cg00347798,cg00408964,cg00425431,cg00470924,cg00475322,cg00484396,cg00576886,cg00579520,cg00628211,cg00645365,cg00815325,cg00859352,cg00927231,cg00947782,cg01017244,cg01098771,cg01195214,cg01214346,cg01236751,cg01238502,cg01297670,cg01342572,cg01349858,cg01382671,cg01411823,cg01494348,cg01579024,cg01616529,cg01632703,cg0…	GSM817204	9.42e-17
9.934	1.9e-18	Fetal_Renal_Cortex	Fetal Renal Cortex	UW.Fetal_Renal_Cortex.ChromatinAccessibility.H-24493.DS20568.twopass.merge150.wgt10.zgt2.wig	cg00076543,cg00080972,cg00089071,cg00131899,cg00138041,cg00222995,cg00237631,cg00255919,cg00256231,cg00347798,cg00408964,cg00425431,cg00462971,cg00470924,cg00475322,cg00484396,cg00576886,cg00579520,cg00628211,cg00645365,cg00815325,cg00859352,cg00927231,cg00935504,cg00947782,cg01017244,cg01098771,cg01195214,cg01214346,cg01236751,cg01238502,cg01292810,cg01297670,cg01342572,cg01349858,cg01382671,cg0…	GSM878667	9.62e-17
10.107	2.3e-18	CD4	Blood	UW.CD4_Primary_Cells.ChromatinAccessibility.RO_01701.DS17881.twopass.merge150.wgt10.zgt2.wig	cg00012638,cg00076543,cg00080972,cg00089071,cg00131899,cg00138041,cg00158530,cg00169122,cg00222995,cg00237631,cg00255919,cg00256231,cg00347798,cg00404861,cg00462971,cg00470924,cg00475322,cg00484396,cg00576886,cg00645365,cg00783877,cg00815325,cg00859352,cg00927231,cg00947782,cg01017244,cg01098771,cg01214346,cg01238502,cg01292810,cg01297670,cg01349858,cg01382671,cg01413354,cg01494348,cg01616529,cg0…	GSM701539	1.13e-16
10.315	3.09e-18	Fetal_Lung_Right	Fetal Lung	UW.Fetal_Lung_Right.ChromatinAccessibility.H-23435.DS15632.twopass.merge150.wgt10.zgt2.wig	cg00012638,cg00076543,cg00080972,cg00089071,cg00131899,cg00138041,cg00222995,cg00237631,cg00256231,cg00347798,cg00408964,cg00425431,cg00470924,cg00475322,cg00484396,cg00576886,cg00579520,cg00645365,cg00815325,cg00859352,cg00927231,cg00935504,cg00947782,cg01017244,cg01098771,cg01214346,cg01236751,cg01238502,cg01292810,cg01297670,cg01342572,cg01349858,cg01382671,cg01411823,cg01413354,cg01494348,cg0…	GSM665807	1.49e-16
9.53	5e-18	Fetal_Heart	Fetal Heart	UW.Fetal_Heart.ChromatinAccessibility.H-23663.DS16819.twopass.merge150.wgt10.zgt2.wig	cg00076543,cg00080972,cg00089071,cg00131899,cg00138041,cg00169122,cg00222995,cg00237631,cg00256231,cg00347798,cg00408964,cg00425431,cg00452882,cg00462971,cg00470924,cg00475322,cg00484396,cg00576886,cg00645365,cg00815325,cg00859352,cg00927231,cg00947782,cg01098771,cg01195214,cg01214346,cg01236751,cg01238502,cg01297670,cg01342572,cg01349858,cg01382671,cg01411823,cg01494348,cg01579024,cg01693138,cg0…	GSM774203	2.35e-16
10.221	6.04e-18	Fetal_Lung_Left	Fetal Lung	UW.Fetal_Lung_Left.ChromatinAccessibility.H-23744.DS17105.twopass.merge150.wgt10.zgt2.wig	cg00076543,cg00080972,cg00089071,cg00131899,cg00138041,cg00222995,cg00237631,cg00256231,cg00347798,cg00408964,cg00425431,cg00470924,cg00484396,cg00576886,cg00579520,cg00645365,cg00686926,cg00815325,cg00859352,cg00927231,cg00935504,cg00947782,cg01017244,cg01098771,cg01236751,cg01238502,cg01292810,cg01297670,cg01342572,cg01349858,cg01382671,cg01411823,cg01413354,cg01494348,cg01579024,cg01693138,cg0…	GSM774207	2.76e-16
10.083	7.48e-18	Fetal_Thymus	Fetal Thymus	UW.Fetal_Thymus.ChromatinAccessibility.H-23663.DS16841.twopass.merge150.wgt10.zgt2.wig	cg00076543,cg00080972,cg00089071,cg00131899,cg00138041,cg00222995,cg00237631,cg00256231,cg00347798,cg00404861,cg00408964,cg00425431,cg00470924,cg00475322,cg00484396,cg00555420,cg00576886,cg00579520,cg00645365,cg00686926,cg00859352,cg00927231,cg00947782,cg01098771,cg01195214,cg01214346,cg01238502,cg01297670,cg01349858,cg01382671,cg01413354,cg01494348,cg01614703,cg01798251,cg01883217,cg01904812,cg0…	GSM774204	3.34e-16
9.976	8.79e-18	Fetal_Lung_Right	Fetal Lung	UW.Fetal_Lung_Right.ChromatinAccessibility.H-23744.DS17101.twopass.merge150.wgt10.zgt2.wig	cg00076543,cg00080972,cg00089071,cg00131899,cg00138041,cg00237631,cg00256231,cg00347798,cg00408964,cg00425431,cg00452882,cg00470924,cg00475322,cg00484396,cg00576886,cg00579520,cg00645365,cg00815325,cg00859352,cg00927231,cg00935504,cg00947782,cg01017244,cg01098771,cg01214346,cg01236751,cg01238502,cg01292810,cg01297670,cg01342572,cg01349858,cg01382671,cg01411823,cg01413354,cg01494348,cg01579024,cg0…	GSM774206	3.84e-16
10.133	9.74e-18	Fetal_Renal_Pelvis	Fetal Renal Pelvis	UW.Fetal_Renal_Pelvis.ChromatinAccessibility.H-24005.DS18088.twopass.merge150.wgt10.zgt2.wig	cg00076543,cg00080972,cg00089071,cg00131899,cg00138041,cg00222995,cg00237631,cg00255919,cg00256231,cg00347798,cg00408964,cg00452882,cg00470924,cg00475322,cg00484396,cg00579520,cg00645365,cg00686926,cg00815325,cg00859352,cg00927231,cg00947782,cg01098771,cg01236751,cg01238502,cg01297670,cg01342572,cg01349858,cg01382671,cg01411823,cg01413354,cg01494348,cg01579024,cg01632703,cg01679206,cg01798251,cg0…	GSM774236	4.16e-16
9.726	1.16e-17	Fetal_Lung_Left	Fetal Lung	UW.Fetal_Lung_Left.ChromatinAccessibility.H-23833.DS17464.twopass.merge150.wgt10.zgt2.wig	cg00012638,cg00076543,cg00080972,cg00089071,cg00131899,cg00222995,cg00237631,cg00256231,cg00347798,cg00408964,cg00452882,cg00470924,cg00475322,cg00484396,cg00576886,cg00579520,cg00645365,cg00859352,cg00927231,cg00935504,cg00947782,cg01017244,cg01098771,cg01236751,cg01238502,cg01292810,cg01297670,cg01342572,cg01349858,cg01382671,cg01411823,cg01413354,cg01494348,cg01579024,cg01693138,cg01798251,cg0…	GSM701512	4.85e-16
9.358	1.31e-17	Fetal_Muscle_Back	Fetal Muscle	UW.Fetal_Muscle_Back.ChromatinAccessibility.H-24005.DS18083.twopass.merge150.wgt10.zgt2.wig	cg00076543,cg00080972,cg00089071,cg00131899,cg00169122,cg00222995,cg00237631,cg00255919,cg00256231,cg00347798,cg00408964,cg00425431,cg00470924,cg00475322,cg00484396,cg00576886,cg00579520,cg00645365,cg00815325,cg00859352,cg00927231,cg00947782,cg01098771,cg01195214,cg01236751,cg01238502,cg01292810,cg01297670,cg01342572,cg01349858,cg01382671,cg01411823,cg01413354,cg01494348,cg01579024,cg01616529,cg0…	GSM774235	5.31e-16
9.67	1.33e-17	Fetal_Lung_Left	Fetal Lung	UW.Fetal_Lung_Left.ChromatinAccessibility.H-23758.DS17154.twopass.merge150.wgt10.zgt2.wig	cg00012638,cg00076543,cg00080972,cg00089071,cg00131899,cg00138041,cg00222995,cg00237631,cg00256231,cg00347798,cg00408964,cg00425431,cg00452882,cg00470924,cg00475322,cg00484396,cg00522231,cg00576886,cg00579520,cg00645365,cg00686926,cg00815325,cg00859352,cg00927231,cg00935504,cg00947782,cg01017244,cg01098771,cg01214346,cg01236751,cg01238502,cg01292810,cg01297670,cg01342572,cg01349858,cg01382671,cg0…	GSM774211	5.31e-16
9.674	1.38e-17	Fetal_Renal_Pelvis_Right	Fetal Renal Pelvis	UW.Fetal_Renal_Pelvis_Right.ChromatinAccessibility.H-23871.DS17548.twopass.merge150.wgt10.zgt2.wig	cg00076543,cg00080972,cg00089071,cg00131899,cg00138041,cg00222995,cg00237631,cg00256231,cg00347798,cg00408964,cg00425431,cg00452882,cg00462971,cg00470924,cg00475322,cg00484396,cg00576886,cg00579520,cg00645365,cg00686926,cg00815325,cg00859352,cg00927231,cg00935504,cg00947782,cg01017244,cg01098771,cg01195214,cg01236751,cg01238502,cg01292810,cg01297670,cg01342572,cg01349858,cg01382671,cg01411823,cg0…	GSM701518	5.39e-16
9.726	1.81e-17	Fetal_Lung_Left	Fetal Lung	UW.Fetal_Lung_Left.ChromatinAccessibility.H-24005.DS17959.twopass.merge150.wgt10.zgt2.wig	cg00076543,cg00080972,cg00089071,cg00131899,cg00138041,cg00237631,cg00256231,cg00347798,cg00408964,cg00425431,cg00470924,cg00484396,cg00522231,cg00576886,cg00579520,cg00645365,cg00815325,cg00859352,cg00927231,cg00935504,cg01017244,cg01098771,cg01236751,cg01238502,cg01297670,cg01342572,cg01349858,cg01382671,cg01411823,cg01413354,cg01494348,cg01579024,cg01616529,cg01693138,cg01798251,cg01904812,cg0…	GSM817168	6.94e-16
9.722	1.87e-17	Fetal_Intestine_Large	Fetal Intestine, Large	UW.Fetal_Intestine_Large.ChromatinAccessibility.H-23887.DS17647.twopass.merge150.wgt10.zgt2.wig	cg00076543,cg00080972,cg00089071,cg00131899,cg00222995,cg00237631,cg00255919,cg00347798,cg00408964,cg00425431,cg00462971,cg00470924,cg00475322,cg00484396,cg00555420,cg00576886,cg00645365,cg00815325,cg00859352,cg00927231,cg00935504,cg00947782,cg01098771,cg01195214,cg01214346,cg01236751,cg01238502,cg01292810,cg01297670,cg01342572,cg01349858,cg01382671,cg01411823,cg01494348,cg01579024,cg01679206,cg0…	GSM774217	7.02e-16
9.66	2.38e-17	Fetal_Kidney	Fetal Kidney	UW.Fetal_Kidney.ChromatinAccessibility.H-22676.DS12635.twopass.merge150.wgt10.zgt2.wig	cg00076543,cg00080972,cg00089071,cg00131899,cg00138041,cg00237631,cg00256231,cg00347798,cg00408964,cg00452882,cg00470924,cg00475322,cg00484396,cg00628211,cg00645365,cg00815325,cg00859352,cg00927231,cg00947782,cg01017244,cg01098771,cg01236751,cg01238502,cg01292810,cg01297670,cg01342572,cg01349858,cg01382671,cg01411823,cg01413354,cg01494348,cg01579024,cg01616529,cg01632703,cg01679206,cg01798251,cg0…	GSM530655	8.78e-16
9.784	2.64e-17	Fetal_Renal_Pelvis_Left	Fetal Renal Pelvis	UW.Fetal_Renal_Pelvis_Left.ChromatinAccessibility.H-23871.DS17553.twopass.merge150.wgt10.zgt2.wig	cg00076543,cg00080972,cg00089071,cg00131899,cg00138041,cg00222995,cg00237631,cg00347798,cg00408964,cg00425431,cg00470924,cg00475322,cg00484396,cg00555420,cg00576886,cg00579520,cg00645365,cg00686926,cg00815325,cg00859352,cg00927231,cg00947782,cg01017244,cg01098771,cg01195214,cg01236751,cg01238502,cg01292810,cg01297670,cg01342572,cg01349858,cg01382671,cg01411823,cg01413354,cg01494348,cg01579024,cg0…	GSM701520	9.53e-16
9.559	2.83e-17	Fetal_Renal_Pelvis_Left	Fetal Renal Pelvis	UW.Fetal_Renal_Pelvis_Left.ChromatinAccessibility.H-24232.DS19238.twopass.merge150.wgt10.zgt2.wig	cg00076543,cg00080972,cg00089071,cg00131899,cg00138041,cg00158530,cg00237631,cg00255919,cg00256231,cg00347798,cg00408964,cg00425431,cg00452882,cg00462971,cg00470924,cg00475322,cg00484396,cg00555420,cg00576886,cg00579520,cg00645365,cg00815325,cg00859352,cg00927231,cg00947782,cg01017244,cg01098771,cg01214346,cg01236751,cg01238502,cg01292810,cg01297670,cg01342572,cg01349858,cg01382671,cg01411823,cg0…	GSM817209	1e-15
9.56	3.06e-17	Fetal_Renal_Cortex_Right	Fetal Renal Cortex	UW.Fetal_Renal_Cortex_Right.ChromatinAccessibility.H-24232.DS19254.twopass.merge150.wgt10.zgt2.wig	cg00076543,cg00080972,cg00089071,cg00131899,cg00138041,cg00237631,cg00255919,cg00256231,cg00347798,cg00408964,cg00425431,cg00470924,cg00475322,cg00484396,cg00555420,cg00576886,cg00579520,cg00628211,cg00645365,cg00815325,cg00859352,cg00927231,cg00947782,cg01017244,cg01098771,cg01195214,cg01214346,cg01236751,cg01238502,cg01292810,cg01297670,cg01342572,cg01349858,cg01382671,cg01411823,cg01494348,cg0…	GSM817210	1.06e-15
9.687	3.99e-17	Fetal_Intestine_Small	Fetal Intestine, Small	UW.Fetal_Intestine_Small.ChromatinAccessibility.H-23941.DS17808.twopass.merge150.wgt10.zgt2.wig	cg00076543,cg00080972,cg00089071,cg00131899,cg00222995,cg00237631,cg00255919,cg00256231,cg00347798,cg00408964,cg00425431,cg00452882,cg00470924,cg00475322,cg00484396,cg00576886,cg00645365,cg00815325,cg00859352,cg00927231,cg00935504,cg00947782,cg01098771,cg01195214,cg01214346,cg01236751,cg01238502,cg01292810,cg01297670,cg01330312,cg01342572,cg01349858,cg01382671,cg01411823,cg01413354,cg01494348,cg0…	GSM774225	1.36e-15
9.9	4.35e-17	Fetal_Intestine_Large	Fetal Intestine, Large	UW.Fetal_Intestine_Large.ChromatinAccessibility.H-24005.DS17990.twopass.merge150.wgt10.zgt2.wig	cg00076543,cg00080972,cg00089071,cg00131899,cg00222995,cg00237631,cg00255919,cg00256231,cg00347798,cg00408964,cg00470924,cg00475322,cg00555420,cg00576886,cg00645365,cg00686926,cg00815325,cg00859352,cg00927231,cg00947782,cg01098771,cg01195214,cg01236751,cg01238502,cg01297670,cg01302562,cg01342572,cg01349858,cg01382671,cg01411823,cg01413354,cg01494348,cg01579024,cg01693138,cg01798251,cg01883217,cg0…	GSM774233	1.46e-15
9.73	4.91e-17	Fetal_Lung_Right	Fetal Lung	UW.Fetal_Lung_Right.ChromatinAccessibility.H-24005.DS17954.twopass.merge150.wgt10.zgt2.wig	cg00012638,cg00076543,cg00080972,cg00089071,cg00131899,cg00222995,cg00237631,cg00256231,cg00347798,cg00408964,cg00425431,cg00452882,cg00470924,cg00475322,cg00484396,cg00576886,cg00579520,cg00645365,cg00815325,cg00859352,cg00927231,cg00935504,cg00947782,cg01017244,cg01098771,cg01236751,cg01238502,cg01292810,cg01297670,cg01342572,cg01349858,cg01382671,cg01411823,cg01413354,cg01494348,cg01579024,cg0…	GSM774231	1.62e-15
9.882	5.02e-17	CD34_Mobilised	Blood	UW.Mobilized_CD34_Primary_Cells.ChromatinAccessibility.RO_01492.DS14206.twopass.merge150.wgt10.zgt2.wig	cg00076543,cg00080972,cg00089071,cg00131899,cg00138041,cg00222995,cg00237631,cg00255919,cg00256231,cg00347798,cg00408964,cg00425431,cg00470924,cg00484396,cg00645365,cg00686926,cg00783877,cg00815325,cg00859352,cg00927231,cg00947782,cg01098771,cg01292810,cg01297670,cg01349858,cg01382671,cg01413354,cg01494348,cg01579024,cg01798251,cg01904812,cg01966334,cg01978534,cg01981960,cg01996567,cg02211433,cg0…	GSM595919	1.62e-15
9.801	6.83e-17	Fetal_Kidney_Right	Fetal Kidney	UW.Fetal_Kidney_Right.ChromatinAccessibility.H-23758.DS17144.twopass.merge150.wgt10.zgt2.wig	cg00076543,cg00080972,cg00089071,cg00131899,cg00138041,cg00237631,cg00256231,cg00347798,cg00408964,cg00425431,cg00452882,cg00470924,cg00475322,cg00484396,cg00576886,cg00628211,cg00645365,cg00686926,cg00815325,cg00859352,cg00927231,cg00935504,cg00947782,cg01017244,cg01098771,cg01214346,cg01236751,cg01238502,cg01292810,cg01297670,cg01342572,cg01349858,cg01382671,cg01411823,cg01494348,cg01579024,cg0…	GSM817163	2.17e-15
9.281	9.12e-17	Fetal_Muscle_Arm	Fetal Muscle	UW.Fetal_Muscle_Arm.ChromatinAccessibility.H-24005.DS18080.twopass.merge150.wgt10.zgt2.wig	cg00076543,cg00080972,cg00089071,cg00131899,cg00138041,cg00169122,cg00222995,cg00237631,cg00255919,cg00256231,cg00347798,cg00408964,cg00425431,cg00470924,cg00475322,cg00484396,cg00576886,cg00579520,cg00645365,cg00686926,cg00815325,cg00859352,cg00927231,cg00947782,cg01098771,cg01195214,cg01236751,cg01238502,cg01292810,cg01297670,cg01342572,cg01349858,cg01382671,cg01411823,cg01413354,cg01494348,cg0…	GSM774234	2.85e-15
9.208	1.54e-16	Fetal_Renal_Cortex	Fetal Renal Cortex	UW.Fetal_Renal_Cortex.ChromatinAccessibility.H-23769.DS17307.twopass.merge150.wgt10.zgt2.wig	cg00076543,cg00080972,cg00089071,cg00131899,cg00138041,cg00222995,cg00237631,cg00255919,cg00256231,cg00347798,cg00408964,cg00425431,cg00452882,cg00462971,cg00470924,cg00475322,cg00484396,cg00576886,cg00579520,cg00645365,cg00815325,cg00859352,cg00927231,cg00947782,cg01017244,cg01098771,cg01195214,cg01214346,cg01236751,cg01238502,cg01292810,cg01297670,cg01302562,cg01342572,cg01349858,cg01382671,cg0…	GSM701494	4.75e-15
9.32	2.07e-16	Fetal_Renal_Cortex_Right	Fetal Renal Cortex	UW.Fetal_Renal_Cortex_Right.ChromatinAccessibility.H-24169.DS18928.twopass.merge150.wgt10.zgt2.wig	cg00012638,cg00076543,cg00080972,cg00089071,cg00131899,cg00138041,cg00237631,cg00347798,cg00408964,cg00425431,cg00462971,cg00470924,cg00484396,cg00579520,cg00628211,cg00645365,cg00815325,cg00859352,cg00927231,cg00935504,cg00947782,cg01017244,cg01098771,cg01214346,cg01236751,cg01238502,cg01297670,cg01342572,cg01349858,cg01382671,cg01411823,cg01494348,cg01579024,cg01616529,cg01679206,cg01693138,cg0…	GSM817202	6.26e-15
9.53	2.66e-16	Fetal_Renal_Pelvis	Fetal Renal Pelvis	UW.Fetal_Renal_Pelvis.ChromatinAccessibility.H-24259.DS19386.twopass.merge150.wgt10.zgt2.wig	cg00076543,cg00080972,cg00089071,cg00131899,cg00138041,cg00237631,cg00256231,cg00347798,cg00408964,cg00425431,cg00470924,cg00475322,cg00484396,cg00555420,cg00576886,cg00579520,cg00628211,cg00645365,cg00815325,cg00859352,cg00927231,cg00935504,cg00947782,cg01017244,cg01098771,cg01214346,cg01236751,cg01238502,cg01292810,cg01297670,cg01342572,cg01349858,cg01382671,cg01494348,cg01579024,cg01616529,cg0…	GSM817218	7.94e-15
9.532	2.75e-16	Fetal_Kidney_Left	Fetal Kidney	UW.Fetal_Kidney_Left.ChromatinAccessibility.H-23758.DS17140.twopass.merge150.wgt10.zgt2.wig	cg00076543,cg00080972,cg00089071,cg00131899,cg00138041,cg00222995,cg00237631,cg00347798,cg00404861,cg00408964,cg00425431,cg00470924,cg00484396,cg00576886,cg00579520,cg00645365,cg00686926,cg00815325,cg00859352,cg00927231,cg00935504,cg00947782,cg01017244,cg01098771,cg01195214,cg01214346,cg01236751,cg01238502,cg01297670,cg01342572,cg01349858,cg01382671,cg01411823,cg01494348,cg01579024,cg01616529,cg0…	GSM774209	8.07e-15
9.355	4.01e-16	Fetal_Renal_Pelvis	Fetal Renal Pelvis	UW.Fetal_Renal_Pelvis.ChromatinAccessibility.H-24078.DS18431.twopass.merge150.wgt10.zgt2.wig	cg00076543,cg00080972,cg00089071,cg00131899,cg00138041,cg00222995,cg00237631,cg00255919,cg00256231,cg00347798,cg00408964,cg00425431,cg00462971,cg00470924,cg00475322,cg00484396,cg00522231,cg00576886,cg00579520,cg00628211,cg00645365,cg00686926,cg00815325,cg00859352,cg00927231,cg00947782,cg01098771,cg01195214,cg01236751,cg01238502,cg01297670,cg01342572,cg01349858,cg01382671,cg01411823,cg01494348,cg0…	GSM817177	1.16e-14
9.12	5.3e-16	Fetal_Muscle_Arm	Fetal Muscle	UW.Fetal_Muscle_Arm.ChromatinAccessibility.H-23914.DS17765.twopass.merge150.wgt10.zgt2.wig	cg00076543,cg00080972,cg00089071,cg00131899,cg00138041,cg00222995,cg00237631,cg00256231,cg00347798,cg00408964,cg00425431,cg00470924,cg00475322,cg00484396,cg00576886,cg00579520,cg00645365,cg00815325,cg00859352,cg00927231,cg00947782,cg01098771,cg01195214,cg01236751,cg01238502,cg01292810,cg01297670,cg01342572,cg01349858,cg01382671,cg01411823,cg01413354,cg01494348,cg01579024,cg01693138,cg01798251,cg0…	GSM774223	1.51e-14
8.81	6.34e-16	Fetal_Lung_Right	Fetal Lung	UW.Fetal_Lung_Right.ChromatinAccessibility.H-23964.DS17831.twopass.merge150.wgt10.zgt2.wig	cg00076543,cg00080972,cg00089071,cg00131899,cg00222995,cg00237631,cg00256231,cg00347798,cg00408964,cg00425431,cg00470924,cg00475322,cg00484396,cg00522231,cg00576886,cg00579520,cg00645365,cg00686926,cg00815325,cg00859352,cg00927231,cg00935504,cg00947782,cg01017244,cg01098771,cg01236751,cg01238502,cg01292810,cg01297670,cg01342572,cg01349858,cg01382671,cg01411823,cg01413354,cg01494348,cg01579024,cg0…	GSM774227	1.78e-14
9.122	7.6e-16	Fetal_Lung_Right	Fetal Lung	UW.Fetal_Lung_Right.ChromatinAccessibility.H-23887.DS17670.twopass.merge150.wgt10.zgt2.wig	cg00012638,cg00076543,cg00080972,cg00089071,cg00131899,cg00237631,cg00256231,cg00347798,cg00408964,cg00425431,cg00470924,cg00475322,cg00484396,cg00576886,cg00579520,cg00645365,cg00686926,cg00859352,cg00927231,cg00935504,cg00947782,cg01017244,cg01098771,cg01214346,cg01236751,cg01238502,cg01292810,cg01297670,cg01342572,cg01349858,cg01382671,cg01411823,cg01494348,cg01579024,cg01693138,cg01798251,cg0…	GSM701523	2.1e-14
9.258	9.63e-16	Fetal_Intestine_Small	Fetal Intestine, Small	UW.Fetal_Intestine_Small.ChromatinAccessibility.H-23864.DS17844.twopass.merge150.wgt10.zgt2.wig	cg00012638,cg00076543,cg00080972,cg00089071,cg00131899,cg00237631,cg00256231,cg00347798,cg00408964,cg00425431,cg00470924,cg00475322,cg00484396,cg00576886,cg00645365,cg00815325,cg00859352,cg00927231,cg00935504,cg00947782,cg01017244,cg01098771,cg01195214,cg01297670,cg01342572,cg01349858,cg01382671,cg01411823,cg01413354,cg01494348,cg01579024,cg01693138,cg01798251,cg01883217,cg01904812,cg01934408,cg0…	GSM774229	2.62e-14
8.982	1e-15	Fetal_Lung_Left	Fetal Lung	UW.Fetal_Lung_Left.ChromatinAccessibility.H-23435.DS15637.twopass.merge150.wgt10.zgt2.wig	cg00076543,cg00080972,cg00089071,cg00131899,cg00138041,cg00222995,cg00237631,cg00256231,cg00347798,cg00408964,cg00425431,cg00470924,cg00484396,cg00576886,cg00579520,cg00645365,cg00686926,cg00783877,cg00859352,cg00927231,cg00935504,cg01017244,cg01098771,cg01214346,cg01236751,cg01238502,cg01292810,cg01297670,cg01342572,cg01349858,cg01382671,cg01411823,cg01494348,cg01693138,cg01798251,cg01904812,cg0…	GSM665808	2.69e-14
9.063	1.14e-15	iPS_DF_6.9	IPS cell	UW.iPS_DF_6.9.ChromatinAccessibility.DS15164.twopass.merge150.wgt10.zgt2.wig	cg00076543,cg00080972,cg00089071,cg00131899,cg00138041,cg00237631,cg00347798,cg00408964,cg00425431,cg00470924,cg00475322,cg00484396,cg00645365,cg00815325,cg00859352,cg00927231,cg00935504,cg00947782,cg01098771,cg01292810,cg01297670,cg01342572,cg01349858,cg01382671,cg01411823,cg01494348,cg01579024,cg01616529,cg01679206,cg01798251,cg01883217,cg01948226,cg01996567,cg02211433,cg02224749,cg02326386,cg0…	GSM665802	3.02e-14
9.489	1.76e-15	Fetal_Thymus	Fetal Thymus	UW.Fetal_Thymus.ChromatinAccessibility.H-24409.DS20341.twopass.merge150.wgt10.zgt2.wig	cg00012638,cg00076543,cg00080972,cg00089071,cg00131899,cg00138041,cg00222995,cg00237631,cg00256231,cg00347798,cg00404861,cg00408964,cg00462971,cg00470924,cg00475322,cg00484396,cg00555420,cg00576886,cg00645365,cg00686926,cg00815325,cg00859352,cg00927231,cg00947782,cg01098771,cg01214346,cg01238502,cg01349858,cg01382671,cg01413354,cg01494348,cg01798251,cg01934408,cg01978534,cg01981960,cg02061804,cg0…	GSM878657	4.59e-14
9.068	2.15e-15	Fetal_Kidney	Fetal Kidney	UW.Fetal_Kidney.ChromatinAccessibility.H-23663.DS16837.twopass.merge150.wgt10.zgt2.wig	cg00076543,cg00080972,cg00089071,cg00131899,cg00138041,cg00222995,cg00237631,cg00256231,cg00347798,cg00408964,cg00425431,cg00452882,cg00462971,cg00470924,cg00475322,cg00484396,cg00576886,cg00628211,cg00645365,cg00815325,cg00859352,cg00927231,cg00935504,cg00947782,cg01098771,cg01214346,cg01236751,cg01238502,cg01292810,cg01297670,cg01302562,cg01342572,cg01349858,cg01382671,cg01411823,cg01494348,cg0…	GSM817159	5.52e-14
9.179	2.28e-15	Fetal_Kidney	Fetal Kidney	UW.Fetal_Kidney.ChromatinAccessibility.H-24507.DS20564.twopass.merge150.wgt10.zgt2.wig	cg00076543,cg00080972,cg00089071,cg00131899,cg00222995,cg00237631,cg00256231,cg00347798,cg00408964,cg00425431,cg00452882,cg00470924,cg00475322,cg00484396,cg00576886,cg00579520,cg00645365,cg00815325,cg00859352,cg00927231,cg00935504,cg01017244,cg01098771,cg01214346,cg01236751,cg01238502,cg01297670,cg01342572,cg01349858,cg01382671,cg01494348,cg01579024,cg01616529,cg01693138,cg01798251,cg01883217,cg0…	GSM878666	5.78e-14
8.759	2.49e-15	Fetal_Renal_Pelvis_Left	Fetal Renal Pelvis	UW.Fetal_Renal_Pelvis_Left.ChromatinAccessibility.H-24111.DS18666.twopass.merge150.wgt10.zgt2.wig	cg00076543,cg00080972,cg00089071,cg00131899,cg00138041,cg00222995,cg00237631,cg00256231,cg00347798,cg00408964,cg00425431,cg00470924,cg00475322,cg00484396,cg00555420,cg00576886,cg00579520,cg00628211,cg00645365,cg00686926,cg00859352,cg00927231,cg00947782,cg01017244,cg01098771,cg01236751,cg01238502,cg01297670,cg01342572,cg01349858,cg01382671,cg01494348,cg01579024,cg01616529,cg01798251,cg01948226,cg0…	GSM817193	6.24e-14
9.171	2.65e-15	Fetal_Intestine_Large	Fetal Intestine, Large	UW.Fetal_Intestine_Large.ChromatinAccessibility.H-23855.DS17502.twopass.merge150.wgt10.zgt2.wig	cg00076543,cg00080972,cg00131899,cg00138041,cg00222995,cg00237631,cg00256231,cg00347798,cg00404861,cg00408964,cg00425431,cg00470924,cg00475322,cg00484396,cg00645365,cg00686926,cg00859352,cg00927231,cg01098771,cg01214346,cg01238502,cg01292810,cg01349858,cg01382671,cg01494348,cg01679206,cg01798251,cg01904812,cg01934408,cg01978534,cg01996567,cg02153528,cg02211433,cg02224749,cg02326386,cg02394686,cg0…	GSM701514	6.54e-14
9.054	2.8e-15	CD4_Mobilised	Blood	UW.Mobilized_CD4_Primary_Cells.ChromatinAccessibility.RO_01679.DS16955.twopass.merge150.wgt10.zgt2.wig	cg00076543,cg00080972,cg00089071,cg00131899,cg00138041,cg00169122,cg00222995,cg00237631,cg00255919,cg00256231,cg00347798,cg00404861,cg00408964,cg00425431,cg00462971,cg00470924,cg00475322,cg00484396,cg00576886,cg00628211,cg00645365,cg00686926,cg00815325,cg00859352,cg00927231,cg00935504,cg01098771,cg01195214,cg01238502,cg01292810,cg01297670,cg01330312,cg01349858,cg01382671,cg01413354,cg01494348,cg0…	GSM701489	6.82e-14
9.588	3.02e-15	CD56	Blood	UW.CD56_Primary_Cells.ChromatinAccessibility.RO_01679.DS17189.twopass.merge150.wgt10.zgt2.wig	cg00076543,cg00080972,cg00089071,cg00131899,cg00169122,cg00222995,cg00237631,cg00256231,cg00404861,cg00408964,cg00470924,cg00475322,cg00484396,cg00645365,cg00815325,cg00859352,cg00927231,cg01098771,cg01238502,cg01292810,cg01297670,cg01349858,cg01382671,cg01413354,cg01494348,cg01579024,cg01693138,cg01798251,cg01904812,cg01978534,cg02153528,cg02211433,cg02224749,cg02326386,cg02394686,cg02407746,cg0…	GSM665836	7.27e-14
8.862	4.28e-15	Fetal_Renal_Pelvis_Left	Fetal Renal Pelvis	UW.Fetal_Renal_Pelvis_Left.ChromatinAccessibility.H-24169.DS18964.twopass.merge150.wgt10.zgt2.wig	cg00012638,cg00076543,cg00080972,cg00089071,cg00131899,cg00237631,cg00255919,cg00256231,cg00347798,cg00404861,cg00408964,cg00425431,cg00470924,cg00475322,cg00484396,cg00522231,cg00576886,cg00628211,cg00645365,cg00815325,cg00859352,cg00927231,cg00935504,cg00947782,cg01098771,cg01195214,cg01214346,cg01236751,cg01238502,cg01292810,cg01297670,cg01342572,cg01349858,cg01382671,cg01411823,cg01494348,cg0…	GSM817205	1.02e-13
9.067	4.35e-15	Fetal_Stomach	Fetal Stomach	UW.Fetal_Stomach.ChromatinAccessibility.H-24005.DS17963.twopass.merge150.wgt10.zgt2.wig	cg00076543,cg00080972,cg00089071,cg00131899,cg00138041,cg00222995,cg00237631,cg00255919,cg00347798,cg00408964,cg00425431,cg00452882,cg00470924,cg00475322,cg00484396,cg00522231,cg00579520,cg00645365,cg00815325,cg00859352,cg00927231,cg00935504,cg00947782,cg01017244,cg01098771,cg01195214,cg01214346,cg01236751,cg01238502,cg01292810,cg01297670,cg01342572,cg01349858,cg01382671,cg01411823,cg01413354,cg0…	GSM774232	1.02e-13
8.821	7.4e-15	Fetal_Kidney_Left	Fetal Kidney	UW.Fetal_Kidney_Left.ChromatinAccessibility.H-23604.DS16579.twopass.merge150.wgt10.zgt2.wig	cg00076543,cg00080972,cg00089071,cg00131899,cg00138041,cg00222995,cg00237631,cg00255919,cg00256231,cg00347798,cg00408964,cg00425431,cg00470924,cg00484396,cg00555420,cg00576886,cg00579520,cg00645365,cg00686926,cg00815325,cg00859352,cg00927231,cg00935504,cg00947782,cg01098771,cg01195214,cg01214346,cg01236751,cg01238502,cg01297670,cg01342572,cg01349858,cg01382671,cg01494348,cg01579024,cg01616529,cg0…	GSM665829	1.72e-13
8.684	7.91e-15	Fetal_Spleen	Fetal Spleen	UW.Fetal_Spleen.ChromatinAccessibility.H-23399.DS17448.twopass.merge150.wgt10.zgt2.wig	cg00076543,cg00080972,cg00089071,cg00131899,cg00222995,cg00237631,cg00255919,cg00256231,cg00347798,cg00408964,cg00425431,cg00470924,cg00484396,cg00530438,cg00576886,cg00645365,cg00686926,cg00783877,cg00815325,cg00859352,cg00927231,cg01098771,cg01214346,cg01236751,cg01238502,cg01292810,cg01297670,cg01342572,cg01382671,cg01413354,cg01494348,cg01693138,cg01798251,cg01904812,cg01948226,cg01966334,cg0…	GSM701509	1.81e-13
8.729	8.67e-15	Fetal_Stomach	Fetal Stomach	UW.Fetal_Stomach.ChromatinAccessibility.H-24507.DS20546.twopass.merge150.wgt10.zgt2.wig	cg00076543,cg00080972,cg00089071,cg00131899,cg00222995,cg00237631,cg00256231,cg00347798,cg00408964,cg00425431,cg00452882,cg00470924,cg00475322,cg00484396,cg00576886,cg00645365,cg00815325,cg00859352,cg00927231,cg00935504,cg00947782,cg01017244,cg01098771,cg01195214,cg01214346,cg01236751,cg01238502,cg01292810,cg01297670,cg01342572,cg01349858,cg01382671,cg01411823,cg01494348,cg01579024,cg01616529,cg0…	GSM878665	1.96e-13
8.96	9.09e-15	Fetal_Intestine_Small	Fetal Intestine, Small	UW.Fetal_Intestine_Small.ChromatinAccessibility.H-23724.DS16975.twopass.merge150.wgt10.zgt2.wig	cg00076543,cg00080972,cg00089071,cg00131899,cg00138041,cg00237631,cg00255919,cg00347798,cg00408964,cg00425431,cg00462971,cg00470924,cg00475322,cg00484396,cg00576886,cg00579520,cg00645365,cg00815325,cg00859352,cg00927231,cg00935504,cg00947782,cg01098771,cg01195214,cg01236751,cg01238502,cg01297670,cg01342572,cg01349858,cg01382671,cg01411823,cg01413354,cg01494348,cg01579024,cg01693138,cg01798251,cg0…	GSM817161	2.03e-13
8.584	1.02e-14	Fetal_Lung_Right	Fetal Lung	UW.Fetal_Lung_Right.ChromatinAccessibility.H-23640.DS16790.twopass.merge150.wgt10.zgt2.wig	cg00076543,cg00080972,cg00089071,cg00131899,cg00237631,cg00255919,cg00256231,cg00347798,cg00408964,cg00425431,cg00470924,cg00475322,cg00484396,cg00576886,cg00579520,cg00645365,cg00686926,cg00859352,cg00927231,cg00935504,cg01017244,cg01098771,cg01236751,cg01238502,cg01297670,cg01342572,cg01349858,cg01382671,cg01411823,cg01413354,cg01494348,cg01579024,cg01632703,cg01693138,cg01798251,cg01904812,cg0…	GSM665832	2.25e-13
8.752	1.08e-14	CD34_Mobilised	Blood	UW.Mobilized_CD34_Primary_Cells.ChromatinAccessibility.RO_01535.DS14197.twopass.merge150.wgt10.zgt2.wig	cg00076543,cg00080972,cg00131899,cg00138041,cg00169122,cg00222995,cg00237631,cg00255919,cg00256231,cg00408964,cg00425431,cg00462971,cg00470924,cg00484396,cg00645365,cg00783877,cg00859352,cg00927231,cg00935504,cg01098771,cg01214346,cg01238502,cg01292810,cg01297670,cg01342572,cg01382671,cg01413354,cg01579024,cg01798251,cg01904812,cg01934408,cg01978534,cg01981960,cg01996567,cg02211433,cg02224749,cg0…	GSM595918	2.36e-13
8.644	1.1e-14	Fetal_Muscle_Back	Fetal Muscle	UW.Fetal_Muscle_Back.ChromatinAccessibility.H-23914.DS17767.twopass.merge150.wgt10.zgt2.wig	cg00076543,cg00080972,cg00089071,cg00131899,cg00138041,cg00169122,cg00222995,cg00237631,cg00255919,cg00256231,cg00347798,cg00408964,cg00425431,cg00452882,cg00470924,cg00475322,cg00484396,cg00576886,cg00579520,cg00645365,cg00815325,cg00859352,cg00927231,cg00947782,cg01098771,cg01236751,cg01238502,cg01292810,cg01297670,cg01342572,cg01349858,cg01382671,cg01411823,cg01413354,cg01494348,cg01579024,cg0…	GSM774224	2.37e-13
8.88	1.26e-14	Fetal_Stomach	Fetal Stomach	UW.Fetal_Stomach.ChromatinAccessibility.H-23758.DS17172.twopass.merge150.wgt10.zgt2.wig	cg00076543,cg00080972,cg00089071,cg00131899,cg00222995,cg00237631,cg00255919,cg00347798,cg00408964,cg00425431,cg00452882,cg00462971,cg00470924,cg00475322,cg00484396,cg00576886,cg00645365,cg00783877,cg00815325,cg00859352,cg00927231,cg00935504,cg00947782,cg01017244,cg01098771,cg01195214,cg01214346,cg01236751,cg01238502,cg01292810,cg01297670,cg01342572,cg01349858,cg01382671,cg01411823,cg01413354,cg0…	GSM774212	2.69e-13
8.565	1.48e-14	Fetal_Placenta	Fetal Placenta	UW.Fetal_Placenta.ChromatinAccessibility.H-23887.DS17639.twopass.merge150.wgt10.zgt2.wig	cg00076543,cg00080972,cg00089071,cg00131899,cg00138041,cg00222995,cg00237631,cg00255919,cg00347798,cg00408964,cg00425431,cg00462971,cg00470924,cg00475322,cg00484396,cg00576886,cg00628211,cg00645365,cg00815325,cg00859352,cg00927231,cg00935504,cg00947782,cg00985040,cg01017244,cg01098771,cg01195214,cg01238502,cg01292810,cg01297670,cg01342572,cg01349858,cg01382671,cg01411823,cg01494348,cg01579024,cg0…	GSM774215	3.11e-13
8.693	1.49e-14	Fetal_Renal_Pelvis_Right	Fetal Renal Pelvis	UW.Fetal_Renal_Pelvis_Right.ChromatinAccessibility.H-24111.DS18663.twopass.merge150.wgt10.zgt2.wig	cg00076543,cg00080972,cg00089071,cg00131899,cg00169122,cg00222995,cg00237631,cg00347798,cg00408964,cg00462971,cg00470924,cg00484396,cg00555420,cg00576886,cg00579520,cg00628211,cg00645365,cg00686926,cg00815325,cg00859352,cg00927231,cg00935504,cg00947782,cg01017244,cg01098771,cg01195214,cg01236751,cg01238502,cg01297670,cg01342572,cg01349858,cg01382671,cg01411823,cg01494348,cg01579024,cg01798251,cg0…	GSM817192	3.11e-13
8.766	1.84e-14	Fetal_Stomach	Fetal Stomach	UW.Fetal_Stomach.ChromatinAccessibility.H-24401.DS20349.twopass.merge150.wgt10.zgt2.wig	cg00076543,cg00080972,cg00089071,cg00131899,cg00222995,cg00237631,cg00255919,cg00256231,cg00347798,cg00408964,cg00425431,cg00470924,cg00475322,cg00484396,cg00555420,cg00579520,cg00645365,cg00815325,cg00859352,cg00927231,cg00935504,cg00947782,cg01017244,cg01098771,cg01195214,cg01214346,cg01236751,cg01238502,cg01292810,cg01297670,cg01342572,cg01349858,cg01382671,cg01411823,cg01494348,cg01579024,cg0…	GSM878660	3.8e-13
8.7	1.95e-14	Fetal_Kidney	Fetal Kidney	UW.Fetal_Kidney.ChromatinAccessibility.H-23524.DS16139.twopass.merge150.wgt10.zgt2.wig	cg00076543,cg00080972,cg00089071,cg00131899,cg00222995,cg00237631,cg00256231,cg00347798,cg00408964,cg00452882,cg00462971,cg00470924,cg00475322,cg00484396,cg00530438,cg00576886,cg00579520,cg00631706,cg00645365,cg00815325,cg00859352,cg00927231,cg00935504,cg00947782,cg01017244,cg01098771,cg01236751,cg01297670,cg01342572,cg01349858,cg01382671,cg01411823,cg01494348,cg01579024,cg01798251,cg01883217,cg0…	GSM665816	3.97e-13
8.929	2.05e-14	Fetal_Intestine_Large	Fetal Intestine, Large	UW.Fetal_Intestine_Large.ChromatinAccessibility.H-23808.DS17422.twopass.merge150.wgt10.zgt2.wig	cg00076543,cg00080972,cg00089071,cg00131899,cg00237631,cg00347798,cg00408964,cg00425431,cg00470924,cg00475322,cg00484396,cg00576886,cg00579520,cg00645365,cg00815325,cg00859352,cg00927231,cg00935504,cg00947782,cg01098771,cg01195214,cg01214346,cg01297670,cg01342572,cg01349858,cg01382671,cg01413354,cg01494348,cg01579024,cg01798251,cg01883217,cg01934408,cg01948226,cg01978534,cg01996567,cg02153528,cg0…	GSM774213	4.15e-13
8.885	2.16e-14	Fetal_Renal_Cortex_Left	Fetal Renal Cortex	UW.Fetal_Renal_Cortex_Left.ChromatinAccessibility.H-24169.DS18931.twopass.merge150.wgt10.zgt2.wig	cg00076543,cg00080972,cg00089071,cg00131899,cg00138041,cg00237631,cg00256231,cg00347798,cg00408964,cg00425431,cg00462971,cg00470924,cg00484396,cg00555420,cg00576886,cg00579520,cg00628211,cg00645365,cg00815325,cg00859352,cg00927231,cg00947782,cg01098771,cg01214346,cg01236751,cg01238502,cg01292810,cg01297670,cg01342572,cg01349858,cg01382671,cg01411823,cg01494348,cg01579024,cg01616529,cg01693138,cg0…	GSM817203	4.32e-13
8.925	2.49e-14	Fetal_Lung_Right	Fetal Lung	UW.Fetal_Lung_Right.ChromatinAccessibility.H-23758.DS17162.twopass.merge150.wgt10.zgt2.wig	cg00076543,cg00080972,cg00089071,cg00131899,cg00138041,cg00222995,cg00237631,cg00256231,cg00347798,cg00408964,cg00425431,cg00470924,cg00475322,cg00484396,cg00576886,cg00579520,cg00645365,cg00686926,cg00815325,cg00859352,cg00927231,cg00935504,cg00947782,cg01098771,cg01214346,cg01236751,cg01238502,cg01297670,cg01342572,cg01349858,cg01382671,cg01411823,cg01494348,cg01579024,cg01693138,cg01798251,cg0…	GSM817164	4.92e-13
9.281	2.65e-14	CD8	Blood	UW.CD8_Primary_Cells.ChromatinAccessibility.RO_01701.DS17885.twopass.merge150.wgt10.zgt2.wig	cg00076543,cg00080972,cg00089071,cg00131899,cg00237631,cg00256231,cg00347798,cg00404861,cg00408964,cg00470924,cg00475322,cg00484396,cg00576886,cg00628211,cg00645365,cg00859352,cg00927231,cg00935504,cg00947782,cg01098771,cg01214346,cg01238502,cg01292810,cg01349858,cg01382671,cg01413354,cg01494348,cg01798251,cg01883217,cg01904812,cg01934408,cg01978534,cg02153528,cg02211433,cg02219949,cg02224749,cg0…	GSM701540	5.19e-13
8.966	2.93e-14	Fetal_Lung	Fetal Lung	UW.Fetal_Lung.ChromatinAccessibility.H-22727.DS12817.twopass.merge150.wgt10.zgt2.wig	cg00076543,cg00080972,cg00089071,cg00131899,cg00237631,cg00256231,cg00347798,cg00408964,cg00470924,cg00484396,cg00576886,cg00579520,cg00645365,cg00686926,cg00815325,cg00859352,cg00927231,cg00935504,cg01017244,cg01098771,cg01214346,cg01236751,cg01238502,cg01292810,cg01297670,cg01342572,cg01349858,cg01382671,cg01411823,cg01579024,cg01632703,cg01693138,cg01798251,cg01904812,cg01948226,cg01978534,cg0…	GSM530662	5.66e-13
8.709	3.14e-14	Fetal_Muscle_Leg	Fetal Muscle	UW.Fetal_Muscle_Leg.ChromatinAccessibility.H-24078.DS18386.twopass.merge150.wgt10.zgt2.wig	cg00076543,cg00080972,cg00089071,cg00131899,cg00138041,cg00169122,cg00237631,cg00255919,cg00256231,cg00347798,cg00408964,cg00452882,cg00470924,cg00475322,cg00484396,cg00645365,cg00815325,cg00859352,cg00927231,cg00935504,cg00947782,cg01098771,cg01236751,cg01238502,cg01292810,cg01297670,cg01342572,cg01349858,cg01382671,cg01411823,cg01413354,cg01494348,cg01579024,cg01693138,cg01798251,cg01883217,cg0…	GSM774242	6.02e-13
8.403	3.24e-14	Fetal_Muscle_Trunk	Fetal Muscle	UW.Fetal_Muscle_Trunk.ChromatinAccessibility.H-23941.DS17827.twopass.merge150.wgt10.zgt2.wig	cg00076543,cg00080972,cg00089071,cg00131899,cg00158530,cg00169122,cg00222995,cg00237631,cg00255919,cg00256231,cg00347798,cg00408964,cg00425431,cg00470924,cg00475322,cg00484396,cg00522231,cg00576886,cg00579520,cg00645365,cg00815325,cg00859352,cg00927231,cg00935504,cg00947782,cg01098771,cg01236751,cg01238502,cg01292810,cg01297670,cg01342572,cg01349858,cg01382671,cg01411823,cg01494348,cg01579024,cg0…	GSM701533	6.05e-13
8.752	3.22e-14	CD4	Blood	UW.CD4_Primary_Cells.ChromatinAccessibility.RO_01679.DS17212.twopass.merge150.wgt10.zgt2.wig	cg00076543,cg00080972,cg00089071,cg00131899,cg00138041,cg00169122,cg00222995,cg00237631,cg00347798,cg00408964,cg00425431,cg00470924,cg00475322,cg00484396,cg00555420,cg00576886,cg00645365,cg00815325,cg00859352,cg00927231,cg01098771,cg01238502,cg01292810,cg01297670,cg01342572,cg01349858,cg01382671,cg01413354,cg01494348,cg01693138,cg01798251,cg01883217,cg01904812,cg01948226,cg01978534,cg02046668,cg0…	GSM665839	6.05e-13
8.819	3.25e-14	Fetal_Intestine_Small	Fetal Intestine, Small	UW.Fetal_Intestine_Small.ChromatinAccessibility.H-23808.DS17425.twopass.merge150.wgt10.zgt2.wig	cg00076543,cg00080972,cg00089071,cg00131899,cg00138041,cg00222995,cg00237631,cg00255919,cg00347798,cg00404861,cg00470924,cg00475322,cg00484396,cg00576886,cg00645365,cg00859352,cg00927231,cg00935504,cg00947782,cg00985040,cg01098771,cg01195214,cg01214346,cg01238502,cg01342572,cg01349858,cg01382671,cg01494348,cg01679206,cg01798251,cg01883217,cg01904812,cg01934408,cg01978534,cg02153528,cg02211433,cg0…	GSM701504	6.05e-13
8.349	4.26e-14	Fetal_Muscle_Arm	Fetal Muscle	UW.Fetal_Muscle_Arm.ChromatinAccessibility.H-23941.DS17825.twopass.merge150.wgt10.zgt2.wig	cg00076543,cg00080972,cg00089071,cg00131899,cg00138041,cg00222995,cg00237631,cg00256231,cg00347798,cg00408964,cg00452882,cg00470924,cg00475322,cg00484396,cg00576886,cg00579520,cg00645365,cg00815325,cg00859352,cg00927231,cg00935504,cg00947782,cg00985040,cg01098771,cg01214346,cg01236751,cg01238502,cg01292810,cg01297670,cg01342572,cg01349858,cg01382671,cg01411823,cg01494348,cg01579024,cg01693138,cg0…	GSM774226	7.84e-13
8.842	4.3e-14	Fetal_Intestine_Small	Fetal Intestine, Small	UW.Fetal_Intestine_Small.ChromatinAccessibility.H-23744.DS17092.twopass.merge150.wgt10.zgt2.wig	cg00076543,cg00080972,cg00089071,cg00131899,cg00222995,cg00237631,cg00255919,cg00347798,cg00408964,cg00425431,cg00462971,cg00470924,cg00475322,cg00484396,cg00555420,cg00576886,cg00645365,cg00815325,cg00859352,cg00927231,cg00947782,cg01017244,cg01098771,cg01195214,cg01214346,cg01238502,cg01292810,cg01297670,cg01342572,cg01349858,cg01382671,cg01411823,cg01413354,cg01494348,cg01579024,cg01616529,cg0…	GSM774205	7.85e-13
8.704	4.74e-14	CD4	Blood	UW.CD4_Primary_Cells.ChromatinAccessibility.RO_01689.DS17329.twopass.merge150.wgt10.zgt2.wig	cg00076543,cg00080972,cg00089071,cg00131899,cg00138041,cg00169122,cg00222995,cg00237631,cg00255919,cg00256231,cg00347798,cg00404861,cg00408964,cg00470924,cg00475322,cg00484396,cg00576886,cg00645365,cg00815325,cg00859352,cg00927231,cg00935504,cg00947782,cg01098771,cg01195214,cg01214346,cg01238502,cg01330312,cg01349858,cg01382671,cg01413354,cg01494348,cg01616529,cg01632703,cg01679206,cg01798251,cg0…	GSM817166	8.55e-13
8.689	6.42e-14	H1	ES Cell	UW.H1.ChromatinAccessibility.DS18873.twopass.merge150.wgt10.zgt2.wig	cg00076543,cg00080972,cg00089071,cg00131899,cg00138041,cg00222995,cg00237631,cg00255919,cg00347798,cg00408964,cg00425431,cg00452882,cg00470924,cg00475322,cg00484396,cg00576886,cg00579520,cg00645365,cg00815325,cg00859352,cg00927231,cg00935504,cg00947782,cg01017244,cg01098771,cg01238502,cg01292810,cg01297670,cg01302562,cg01342572,cg01382671,cg01411823,cg01413354,cg01494348,cg01579024,cg01616529,cg0…	GSM878616	1.15e-12
8.245	7.36e-14	Fetal_Muscle_Arm	Fetal Muscle	UW.Fetal_Muscle_Arm.ChromatinAccessibility.H-24244.DS19270.twopass.merge150.wgt10.zgt2.wig	cg00076543,cg00080972,cg00089071,cg00131899,cg00138041,cg00169122,cg00222995,cg00237631,cg00347798,cg00408964,cg00425431,cg00470924,cg00475322,cg00484396,cg00576886,cg00579520,cg00645365,cg00686926,cg00859352,cg00927231,cg00947782,cg01098771,cg01236751,cg01238502,cg01292810,cg01297670,cg01342572,cg01349858,cg01382671,cg01411823,cg01494348,cg01579024,cg01693138,cg01798251,cg01904812,cg01948226,cg0…	GSM878625	1.3e-12
8.376	8.07e-14	Fetal_Lung_Right	Fetal Lung	UW.Fetal_Lung_Right.ChromatinAccessibility.H-24111.DS18492.twopass.merge150.wgt10.zgt2.wig	cg00012638,cg00076543,cg00080972,cg00089071,cg00131899,cg00222995,cg00237631,cg00256231,cg00347798,cg00408964,cg00425431,cg00470924,cg00484396,cg00555420,cg00576886,cg00579520,cg00645365,cg00859352,cg00927231,cg00935504,cg01017244,cg01098771,cg01236751,cg01238502,cg01292810,cg01297670,cg01342572,cg01382671,cg01411823,cg01494348,cg01579024,cg01693138,cg01798251,cg01904812,cg01948226,cg01978534,cg0…	GSM817186	1.42e-12
8.408	9.03e-14	Fetal_Intestine_Small	Fetal Intestine, Small	UW.Fetal_Intestine_Small.ChromatinAccessibility.H-23887.DS17643.twopass.merge150.wgt10.zgt2.wig	cg00076543,cg00080972,cg00089071,cg00131899,cg00138041,cg00222995,cg00237631,cg00255919,cg00347798,cg00408964,cg00425431,cg00462971,cg00470924,cg00475322,cg00484396,cg00576886,cg00645365,cg00686926,cg00815325,cg00859352,cg00927231,cg00935504,cg00947782,cg01098771,cg01195214,cg01214346,cg01236751,cg01238502,cg01297670,cg01342572,cg01349858,cg01382671,cg01411823,cg01494348,cg01579024,cg01693138,cg0…	GSM774216	1.57e-12
8.722	9.09e-14	Fetal_Muscle_Leg	Fetal Muscle	UW.Fetal_Muscle_Leg.ChromatinAccessibility.H-24279.DS19436.twopass.merge150.wgt10.zgt2.wig	cg00076543,cg00080972,cg00089071,cg00131899,cg00222995,cg00237631,cg00255919,cg00256231,cg00347798,cg00408964,cg00425431,cg00470924,cg00475322,cg00484396,cg00576886,cg00579520,cg00645365,cg00815325,cg00859352,cg00927231,cg00935504,cg00947782,cg01098771,cg01236751,cg01238502,cg01292810,cg01297670,cg01342572,cg01349858,cg01382671,cg01411823,cg01413354,cg01494348,cg01579024,cg01693138,cg01798251,cg0…	GSM878631	1.57e-12
8.561	9.9e-14	Fetal_Lung	Fetal Lung	UW.Fetal_Lung.ChromatinAccessibility.H-22676.DS12646.twopass.merge150.wgt10.zgt2.wig	cg00076543,cg00080972,cg00089071,cg00131899,cg00169122,cg00237631,cg00255919,cg00256231,cg00347798,cg00408964,cg00470924,cg00475322,cg00484396,cg00576886,cg00579520,cg00645365,cg00859352,cg00927231,cg00935504,cg01098771,cg01214346,cg01238502,cg01292810,cg01297670,cg01342572,cg01349858,cg01382671,cg01411823,cg01413354,cg01494348,cg01798251,cg01904812,cg01948226,cg01978534,cg01996567,cg02153528,cg0…	GSM530656	1.69e-12
8.548	1.62e-13	Fetal_Thymus	Fetal Thymus	UW.Fetal_Thymus.ChromatinAccessibility.H-23589.DS16490.twopass.merge150.wgt10.zgt2.wig	cg00076543,cg00080972,cg00089071,cg00131899,cg00138041,cg00222995,cg00237631,cg00255919,cg00256231,cg00347798,cg00404861,cg00408964,cg00425431,cg00462971,cg00470924,cg00484396,cg00555420,cg00576886,cg00645365,cg00686926,cg00783877,cg00859352,cg00927231,cg01098771,cg01238502,cg01292810,cg01297670,cg01342572,cg01349858,cg01382671,cg01413354,cg01494348,cg01693138,cg01798251,cg01904812,cg01978534,cg0…	GSM665823	2.74e-12
8.175	2.12e-13	Fetal_Lung	Fetal Lung	UW.Fetal_Lung.ChromatinAccessibility.H-23365.DS15227.twopass.merge150.wgt10.zgt2.wig	cg00076543,cg00080972,cg00089071,cg00131899,cg00138041,cg00222995,cg00237631,cg00256231,cg00347798,cg00408964,cg00425431,cg00470924,cg00484396,cg00576886,cg00579520,cg00645365,cg00686926,cg00859352,cg00927231,cg00947782,cg01017244,cg01098771,cg01214346,cg01238502,cg01292810,cg01297670,cg01342572,cg01349858,cg01382671,cg01411823,cg01494348,cg01579024,cg01693138,cg01798251,cg01904812,cg01978534,cg0…	GSM595930	3.55e-12
8.325	2.43e-13	Fetal_Muscle_Back	Fetal Muscle	UW.Fetal_Muscle_Back.ChromatinAccessibility.H-23964.DS17850.twopass.merge150.wgt10.zgt2.wig	cg00076543,cg00080972,cg00089071,cg00131899,cg00222995,cg00237631,cg00256231,cg00347798,cg00408964,cg00425431,cg00470924,cg00475322,cg00484396,cg00576886,cg00645365,cg00686926,cg00815325,cg00859352,cg00927231,cg00935504,cg00947782,cg01098771,cg01195214,cg01214346,cg01236751,cg01238502,cg01292810,cg01297670,cg01342572,cg01382671,cg01411823,cg01494348,cg01579024,cg01616529,cg01693138,cg01798251,cg0…	GSM701536	4.04e-12
7.943	3.23e-13	Fetal_Muscle_Arm	Fetal Muscle	UW.Fetal_Muscle_Arm.ChromatinAccessibility.H-23964.DS17848.twopass.merge150.wgt10.zgt2.wig	cg00076543,cg00080972,cg00089071,cg00131899,cg00222995,cg00237631,cg00256231,cg00347798,cg00408964,cg00470924,cg00484396,cg00522231,cg00576886,cg00579520,cg00645365,cg00686926,cg00815325,cg00859352,cg00927231,cg00947782,cg01098771,cg01236751,cg01238502,cg01292810,cg01297670,cg01342572,cg01382671,cg01411823,cg01413354,cg01494348,cg01579024,cg01616529,cg01693138,cg01798251,cg01978534,cg02061804,cg0…	GSM701535	5.32e-12
8.545	3.57e-13	Fetal_Lung	Fetal Lung	UW.Fetal_Lung.ChromatinAccessibility.H-23266.DS14724.twopass.merge150.wgt10.zgt2.wig	cg00076543,cg00080972,cg00131899,cg00237631,cg00256231,cg00347798,cg00408964,cg00470924,cg00475322,cg00484396,cg00579520,cg00645365,cg00686926,cg00859352,cg00927231,cg00935504,cg00947782,cg01017244,cg01098771,cg01214346,cg01236751,cg01238502,cg01292810,cg01297670,cg01342572,cg01349858,cg01382671,cg01411823,cg01494348,cg01579024,cg01693138,cg01798251,cg01996567,cg02211433,cg02224749,cg02394686,cg0…	GSM595924	5.83e-12
8.064	3.82e-13	Fetal_Lung_Left	Fetal Lung	UW.Fetal_Lung_Left.ChromatinAccessibility.H-24089.DS18421.twopass.merge150.wgt10.zgt2.wig	cg00076543,cg00080972,cg00089071,cg00131899,cg00138041,cg00222995,cg00237631,cg00255919,cg00256231,cg00347798,cg00408964,cg00425431,cg00452882,cg00470924,cg00475322,cg00484396,cg00576886,cg00579520,cg00645365,cg00686926,cg00815325,cg00859352,cg00927231,cg00935504,cg00947782,cg01098771,cg01236751,cg01238502,cg01297670,cg01342572,cg01349858,cg01382671,cg01411823,cg01413354,cg01494348,cg01579024,cg0…	GSM817175	6.18e-12
8.217	3.9e-13	Fetal_Kidney_Right	Fetal Kidney	UW.Fetal_Kidney_Right.ChromatinAccessibility.H-24089.DS18463.twopass.merge150.wgt10.zgt2.wig	cg00076543,cg00080972,cg00089071,cg00131899,cg00138041,cg00222995,cg00237631,cg00256231,cg00347798,cg00408964,cg00425431,cg00452882,cg00470924,cg00484396,cg00555420,cg00576886,cg00579520,cg00645365,cg00815325,cg00859352,cg00927231,cg00935504,cg00947782,cg01098771,cg01236751,cg01238502,cg01297670,cg01342572,cg01349858,cg01382671,cg01411823,cg01413354,cg01494348,cg01579024,cg01616529,cg01679206,cg0…	GSM817180	6.27e-12
8.372	4.88e-13	Fetal_Stomach	Fetal Stomach	UW.Fetal_Stomach.ChromatinAccessibility.H-24078.DS18389.twopass.merge150.wgt10.zgt2.wig	cg00012638,cg00076543,cg00080972,cg00089071,cg00131899,cg00138041,cg00222995,cg00237631,cg00255919,cg00347798,cg00408964,cg00425431,cg00452882,cg00470924,cg00475322,cg00484396,cg00522231,cg00576886,cg00645365,cg00686926,cg00815325,cg00859352,cg00927231,cg00935504,cg00947782,cg01017244,cg01098771,cg01195214,cg01214346,cg01236751,cg01238502,cg01292810,cg01297670,cg01330312,cg01342572,cg01349858,cg0…	GSM817173	7.77e-12
8.519	5.02e-13	Fetal_Intestine_Small	Fetal Intestine, Small	UW.Fetal_Intestine_Small.ChromatinAccessibility.H-23640.DS16712.twopass.merge150.wgt10.zgt2.wig	cg00076543,cg00080972,cg00089071,cg00131899,cg00222995,cg00237631,cg00255919,cg00256231,cg00347798,cg00408964,cg00452882,cg00470924,cg00475322,cg00484396,cg00645365,cg00859352,cg00927231,cg00947782,cg01017244,cg01098771,cg01195214,cg01238502,cg01292810,cg01297670,cg01330312,cg01342572,cg01349858,cg01382671,cg01411823,cg01413354,cg01494348,cg01579024,cg01798251,cg01883217,cg01934408,cg01948226,cg0…	GSM701487	7.92e-12
8.306	5.65e-13	Fetal_Thymus	Fetal Thymus	UW.Fetal_Thymus.ChromatinAccessibility.H-23964.DS17875.twopass.merge150.wgt10.zgt2.wig	cg00076543,cg00080972,cg00131899,cg00138041,cg00222995,cg00237631,cg00255919,cg00256231,cg00347798,cg00404861,cg00408964,cg00470924,cg00484396,cg00555420,cg00645365,cg00686926,cg00859352,cg00927231,cg01098771,cg01214346,cg01238502,cg01297670,cg01349858,cg01382671,cg01413354,cg01693138,cg01798251,cg01904812,cg01948226,cg01978534,cg02211433,cg02224749,cg02326386,cg02394686,cg02407746,cg02500152,cg0…	GSM701537	8.84e-12
8.243	8.45e-13	Fetal_Intestine_Large	Fetal Intestine, Large	UW.Fetal_Intestine_Large.ChromatinAccessibility.H-23500.DS16027.twopass.merge150.wgt10.zgt2.wig	cg00012638,cg00076543,cg00080972,cg00089071,cg00131899,cg00138041,cg00222995,cg00237631,cg00347798,cg00408964,cg00425431,cg00470924,cg00475322,cg00484396,cg00576886,cg00579520,cg00645365,cg00815325,cg00859352,cg00927231,cg00935504,cg00947782,cg01098771,cg01195214,cg01236751,cg01238502,cg01292810,cg01297670,cg01342572,cg01349858,cg01382671,cg01411823,cg01494348,cg01579024,cg01679206,cg01693138,cg0…	GSM665815	1.31e-11
8.149	9.04e-13	CD20	Blood	UW.CD20_Primary_Cells.ChromatinAccessibility.RO_01778.DS17371.twopass.merge150.wgt10.zgt2.wig	cg00076543,cg00080972,cg00089071,cg00131899,cg00138041,cg00222995,cg00237631,cg00255919,cg00347798,cg00408964,cg00425431,cg00470924,cg00475322,cg00484396,cg00576886,cg00645365,cg00815325,cg00859352,cg00927231,cg00935504,cg01098771,cg01195214,cg01214346,cg01236751,cg01238502,cg01297670,cg01342572,cg01349858,cg01382671,cg01411823,cg01494348,cg01579024,cg01693138,cg01798251,cg01934408,cg01948226,cg0…	GSM701500	1.39e-11
8.156	1.06e-12	CD3	Blood	UW.CD3_Primary_Cells.ChromatinAccessibility.CB6_1-4-2011.DS17706.twopass.merge150.wgt10.zgt2.wig	cg00076543,cg00080972,cg00089071,cg00131899,cg00138041,cg00169122,cg00237631,cg00256231,cg00470924,cg00475322,cg00484396,cg00645365,cg00859352,cg00927231,cg00947782,cg01098771,cg01238502,cg01342572,cg01349858,cg01382671,cg01413354,cg01494348,cg01798251,cg01883217,cg01904812,cg01934408,cg01966334,cg01978534,cg02153528,cg02211433,cg02326386,cg02394686,cg02407746,cg02500152,cg02531797,cg02573566,cg0…	GSM701526	1.62e-11
8.254	1.09e-12	Fetal_Intestine_Large	Fetal Intestine, Large	UW.Fetal_Intestine_Large.ChromatinAccessibility.H-23524.DS16164.twopass.merge150.wgt10.zgt2.wig	cg00012638,cg00076543,cg00080972,cg00089071,cg00131899,cg00237631,cg00255919,cg00347798,cg00408964,cg00425431,cg00462971,cg00470924,cg00475322,cg00484396,cg00576886,cg00645365,cg00815325,cg00859352,cg00927231,cg00935504,cg00947782,cg01017244,cg01098771,cg01195214,cg01238502,cg01292810,cg01297670,cg01342572,cg01349858,cg01494348,cg01579024,cg01693138,cg01798251,cg01883217,cg01904812,cg01934408,cg0…	GSM665818	1.65e-11
8.253	1.13e-12	Fetal_Heart	Fetal Heart	UW.Fetal_Heart.ChromatinAccessibility.H-24042.DS19427.twopass.merge150.wgt10.zgt2.wig	cg00076543,cg00080972,cg00089071,cg00131899,cg00138041,cg00169122,cg00237631,cg00347798,cg00408964,cg00425431,cg00462971,cg00470924,cg00475322,cg00484396,cg00555420,cg00576886,cg00645365,cg00859352,cg00927231,cg00947782,cg01098771,cg01195214,cg01214346,cg01236751,cg01238502,cg01297670,cg01342572,cg01349858,cg01382671,cg01411823,cg01494348,cg01579024,cg01693138,cg01798251,cg01904812,cg01948226,cg0…	GSM878630	1.7e-11
8.288	1.14e-12	Fetal_Lung_Left	Fetal Lung	UW.Fetal_Lung_Left.ChromatinAccessibility.H-23604.DS16570.twopass.merge150.wgt10.zgt2.wig	cg00076543,cg00080972,cg00089071,cg00131899,cg00138041,cg00222995,cg00237631,cg00347798,cg00408964,cg00425431,cg00470924,cg00484396,cg00576886,cg00579520,cg00645365,cg00686926,cg00815325,cg00859352,cg00927231,cg00935504,cg01017244,cg01098771,cg01214346,cg01236751,cg01238502,cg01292810,cg01297670,cg01342572,cg01349858,cg01382671,cg01411823,cg01494348,cg01579024,cg01693138,cg01798251,cg01904812,cg0…	GSM665828	1.7e-11
8.129	1.37e-12	iPS_DF_4.7	IPS cell	UW.iPS_DF_4.7.ChromatinAccessibility.DS15169.twopass.merge150.wgt10.zgt2.wig	cg00076543,cg00080972,cg00089071,cg00131899,cg00138041,cg00222995,cg00237631,cg00347798,cg00452882,cg00470924,cg00475322,cg00645365,cg00859352,cg00927231,cg01098771,cg01292810,cg01297670,cg01302562,cg01342572,cg01382671,cg01411823,cg01494348,cg01579024,cg01616529,cg01679206,cg01798251,cg01904812,cg01948226,cg01981960,cg01996567,cg02211433,cg02224749,cg02394686,cg02407746,cg02439789,cg02500152,cg0…	GSM665803	2.03e-11
8.075	1.4e-12	Fetal_Stomach	Fetal Stomach	UW.Fetal_Stomach.ChromatinAccessibility.H-23589.DS16530.twopass.merge150.wgt10.zgt2.wig	cg00076543,cg00080972,cg00089071,cg00131899,cg00169122,cg00222995,cg00237631,cg00347798,cg00408964,cg00425431,cg00452882,cg00462971,cg00470924,cg00475322,cg00484396,cg00576886,cg00579520,cg00645365,cg00815325,cg00859352,cg00927231,cg00935504,cg00947782,cg01017244,cg01098771,cg01214346,cg01236751,cg01238502,cg01297670,cg01342572,cg01349858,cg01382671,cg01411823,cg01413354,cg01494348,cg01579024,cg0…	GSM774202	2.05e-11
7.965	1.69e-12	Fetal_Lung	Fetal Lung	UW.Fetal_Lung.ChromatinAccessibility.H-23399.DS15461.twopass.merge150.wgt10.zgt2.wig	cg00076543,cg00080972,cg00089071,cg00131899,cg00138041,cg00222995,cg00237631,cg00256231,cg00347798,cg00408964,cg00425431,cg00470924,cg00475322,cg00484396,cg00576886,cg00579520,cg00645365,cg00859352,cg00927231,cg00935504,cg00947782,cg01017244,cg01098771,cg01214346,cg01236751,cg01238502,cg01292810,cg01297670,cg01342572,cg01382671,cg01413354,cg01494348,cg01579024,cg01693138,cg01798251,cg01904812,cg0…	GSM665805	2.46e-11
8.363	1.8e-12	Fetal_Thymus	Fetal Thymus	UW.Fetal_Thymus.ChromatinAccessibility.H-23769.DS17323.twopass.merge150.wgt10.zgt2.wig	cg00076543,cg00080972,cg00089071,cg00131899,cg00138041,cg00237631,cg00347798,cg00408964,cg00470924,cg00484396,cg00555420,cg00576886,cg00645365,cg00686926,cg00859352,cg00927231,cg01098771,cg01214346,cg01238502,cg01297670,cg01349858,cg01382671,cg01413354,cg01494348,cg01693138,cg01798251,cg01948226,cg01978534,cg02153528,cg02211433,cg02224749,cg02326386,cg02394686,cg02407746,cg02500152,cg02531797,cg0…	GSM701497	2.61e-11
7.913	2.04e-12	Fetal_Stomach	Fetal Stomach	UW.Fetal_Stomach.ChromatinAccessibility.H-24125.DS18821.twopass.merge150.wgt10.zgt2.wig	cg00076543,cg00080972,cg00089071,cg00131899,cg00222995,cg00237631,cg00255919,cg00347798,cg00408964,cg00425431,cg00470924,cg00475322,cg00484396,cg00576886,cg00579520,cg00645365,cg00686926,cg00815325,cg00859352,cg00927231,cg00935504,cg00947782,cg01017244,cg01098771,cg01236751,cg01238502,cg01292810,cg01297670,cg01342572,cg01349858,cg01382671,cg01411823,cg01494348,cg01579024,cg01693138,cg01798251,cg0…	GSM817199	2.92e-11
8.462	2.05e-12	CD3	Blood	UW.CD3_Primary_Cells.ChromatinAccessibility.RO_01679.DS17198.twopass.merge150.wgt10.zgt2.wig	cg00076543,cg00080972,cg00089071,cg00131899,cg00138041,cg00169122,cg00222995,cg00237631,cg00255919,cg00256231,cg00347798,cg00408964,cg00470924,cg00475322,cg00484396,cg00555420,cg00576886,cg00645365,cg00686926,cg00815325,cg00859352,cg00927231,cg01098771,cg01238502,cg01349858,cg01382671,cg01413354,cg01494348,cg01798251,cg01904812,cg01934408,cg01978534,cg02046668,cg02153528,cg02211433,cg02224749,cg0…	GSM665837	2.92e-11
8.139	2.17e-12	Fetal_Stomach	Fetal Stomach	UW.Fetal_Stomach.ChromatinAccessibility.H-23769.DS17325.twopass.merge150.wgt10.zgt2.wig	cg00012638,cg00076543,cg00080972,cg00089071,cg00131899,cg00138041,cg00237631,cg00347798,cg00408964,cg00425431,cg00452882,cg00470924,cg00475322,cg00484396,cg00576886,cg00579520,cg00645365,cg00686926,cg00815325,cg00859352,cg00927231,cg00947782,cg01098771,cg01195214,cg01214346,cg01238502,cg01292810,cg01297670,cg01330312,cg01342572,cg01349858,cg01382671,cg01411823,cg01494348,cg01579024,cg01693138,cg0…	GSM701498	3.07e-11
7.862	2.42e-12	Fetal_Kidney	Fetal Kidney	UW.Fetal_Kidney.ChromatinAccessibility.H-22337.DS10986.twopass.merge150.wgt10.zgt2.wig	cg00076543,cg00080972,cg00089071,cg00131899,cg00138041,cg00237631,cg00256231,cg00347798,cg00408964,cg00470924,cg00475322,cg00484396,cg00576886,cg00645365,cg00686926,cg00859352,cg00927231,cg00935504,cg01098771,cg01195214,cg01236751,cg01238502,cg01297670,cg01342572,cg01349858,cg01382671,cg01411823,cg01413354,cg01494348,cg01579024,cg01693138,cg01798251,cg01904812,cg01981960,cg01996567,cg02061804,cg0…	GSM493385	3.39e-11
7.822	2.7e-12	Fetal_Muscle_Leg	Fetal Muscle	UW.Fetal_Muscle_Leg.ChromatinAccessibility.H-24409.DS20239.twopass.merge150.wgt10.zgt2.wig	cg00076543,cg00080972,cg00089071,cg00131899,cg00169122,cg00222995,cg00237631,cg00255919,cg00256231,cg00347798,cg00408964,cg00470924,cg00475322,cg00484396,cg00576886,cg00645365,cg00815325,cg00859352,cg00927231,cg00935504,cg00947782,cg01098771,cg01195214,cg01236751,cg01238502,cg01297670,cg01342572,cg01349858,cg01382671,cg01411823,cg01494348,cg01579024,cg01616529,cg01693138,cg01798251,cg01904812,cg0…	GSM878653	3.75e-11
7.898	2.93e-12	Fetal_Intestine_Large	Fetal Intestine, Large	UW.Fetal_Intestine_Large.ChromatinAccessibility.H-23941.DS17785.twopass.merge150.wgt10.zgt2.wig	cg00076543,cg00080972,cg00089071,cg00131899,cg00237631,cg00255919,cg00408964,cg00470924,cg00475322,cg00484396,cg00576886,cg00645365,cg00859352,cg00927231,cg00947782,cg01098771,cg01195214,cg01292810,cg01297670,cg01342572,cg01349858,cg01411823,cg01413354,cg01494348,cg01579024,cg01679206,cg01798251,cg01934408,cg01978534,cg02211433,cg02224749,cg02394686,cg02407746,cg02439789,cg02500152,cg02531797,cg0…	GSM701531	4.04e-11
8.284	3.17e-12	CD8	Blood	UW.CD8_Primary_Cells.ChromatinAccessibility.RO_01679.DS17203.twopass.merge150.wgt10.zgt2.wig	cg00076543,cg00080972,cg00089071,cg00131899,cg00138041,cg00169122,cg00222995,cg00237631,cg00256231,cg00347798,cg00404861,cg00408964,cg00470924,cg00475322,cg00484396,cg00576886,cg00645365,cg00815325,cg00859352,cg00927231,cg01098771,cg01238502,cg01349858,cg01382671,cg01413354,cg01494348,cg01798251,cg01883217,cg01904812,cg01934408,cg01978534,cg01996567,cg02153528,cg02211433,cg02224749,cg02326386,cg0…	GSM665838	4.34e-11
7.945	3.99e-12	Fetal_Intestine_Small	Fetal Intestine, Small	UW.Fetal_Intestine_Small.ChromatinAccessibility.H-23758.DS17150.twopass.merge150.wgt10.zgt2.wig	cg00076543,cg00080972,cg00089071,cg00131899,cg00222995,cg00237631,cg00255919,cg00347798,cg00408964,cg00425431,cg00452882,cg00470924,cg00475322,cg00484396,cg00576886,cg00579520,cg00645365,cg00815325,cg00859352,cg00927231,cg00935504,cg00947782,cg01017244,cg01098771,cg01195214,cg01214346,cg01238502,cg01297670,cg01342572,cg01349858,cg01382671,cg01411823,cg01413354,cg01494348,cg01579024,cg01693138,cg0…	GSM774210	5.43e-11
7.853	5.25e-12	Fetal_Intestine_Small	Fetal Intestine, Small	UW.Fetal_Intestine_Small.ChromatinAccessibility.H-23663.DS16822.twopass.merge150.wgt10.zgt2.wig	cg00076543,cg00080972,cg00089071,cg00131899,cg00222995,cg00237631,cg00255919,cg00347798,cg00408964,cg00425431,cg00470924,cg00475322,cg00484396,cg00555420,cg00576886,cg00645365,cg00815325,cg00859352,cg00927231,cg01098771,cg01195214,cg01214346,cg01236751,cg01238502,cg01292810,cg01297670,cg01342572,cg01349858,cg01382671,cg01411823,cg01494348,cg01579024,cg01693138,cg01798251,cg01904812,cg01978534,cg0…	GSM665835	7.09e-11
7.705	5.92e-12	Fetal_Renal_Cortex	Fetal Renal Cortex	UW.Fetal_Renal_Cortex.ChromatinAccessibility.H-24078.DS18428.twopass.merge150.wgt10.zgt2.wig	cg00076543,cg00080972,cg00089071,cg00131899,cg00138041,cg00222995,cg00237631,cg00256231,cg00347798,cg00408964,cg00425431,cg00462971,cg00470924,cg00475322,cg00484396,cg00555420,cg00576886,cg00645365,cg00815325,cg00859352,cg00927231,cg00947782,cg01017244,cg01098771,cg01195214,cg01236751,cg01238502,cg01297670,cg01342572,cg01382671,cg01411823,cg01494348,cg01579024,cg01693138,cg01798251,cg01883217,cg0…	GSM817176	7.94e-11
7.989	6.19e-12	Fetal_Intestine_Large	Fetal Intestine, Large	UW.Fetal_Intestine_Large.ChromatinAccessibility.H-23744.DS17094.twopass.merge150.wgt10.zgt2.wig	cg00076543,cg00080972,cg00089071,cg00131899,cg00222995,cg00237631,cg00347798,cg00408964,cg00425431,cg00452882,cg00470924,cg00475322,cg00484396,cg00555420,cg00576886,cg00645365,cg00815325,cg00859352,cg00927231,cg00935504,cg00947782,cg01017244,cg01098771,cg01195214,cg01238502,cg01292810,cg01297670,cg01342572,cg01349858,cg01413354,cg01494348,cg01579024,cg01693138,cg01798251,cg01948226,cg01978534,cg0…	GSM817162	8.24e-11
7.834	7.7e-12	Fetal_Lung	Fetal Lung	UW.Fetal_Lung.ChromatinAccessibility.H-23284.DS14820.twopass.merge150.wgt10.zgt2.wig	cg00012638,cg00076543,cg00080972,cg00089071,cg00131899,cg00138041,cg00222995,cg00237631,cg00256231,cg00347798,cg00408964,cg00470924,cg00484396,cg00576886,cg00579520,cg00645365,cg00686926,cg00815325,cg00859352,cg00927231,cg00935504,cg00947782,cg01098771,cg01214346,cg01236751,cg01238502,cg01292810,cg01297670,cg01342572,cg01382671,cg01411823,cg01413354,cg01494348,cg01579024,cg01798251,cg01948226,cg0…	GSM595929	1.02e-10
7.758	9.31e-12	Fetal_Renal_Pelvis_Right	Fetal Renal Pelvis	UW.Fetal_Renal_Pelvis_Right.ChromatinAccessibility.H-24232.DS19235.twopass.merge150.wgt10.zgt2.wig	cg00076543,cg00080972,cg00089071,cg00131899,cg00138041,cg00237631,cg00256231,cg00347798,cg00408964,cg00425431,cg00462971,cg00470924,cg00484396,cg00628211,cg00645365,cg00686926,cg00815325,cg00859352,cg00927231,cg00947782,cg01017244,cg01098771,cg01214346,cg01236751,cg01238502,cg01297670,cg01342572,cg01349858,cg01382671,cg01411823,cg01494348,cg01579024,cg01616529,cg01693138,cg01798251,cg01948226,cg0…	GSM817208	1.22e-10
7.582	9.55e-12	Fetal_Renal_Cortex_Right	Fetal Renal Cortex	UW.Fetal_Renal_Cortex_Right.ChromatinAccessibility.H-23871.DS17545.twopass.merge150.wgt10.zgt2.wig	cg00076543,cg00080972,cg00089071,cg00131899,cg00138041,cg00222995,cg00237631,cg00256231,cg00347798,cg00408964,cg00425431,cg00470924,cg00484396,cg00576886,cg00579520,cg00628211,cg00645365,cg00859352,cg00927231,cg00947782,cg01098771,cg01236751,cg01238502,cg01297670,cg01342572,cg01382671,cg01411823,cg01494348,cg01579024,cg01616529,cg01679206,cg01798251,cg01883217,cg01948226,cg01978534,cg01996567,cg0…	GSM701517	1.25e-10
7.715	1.04e-11	Fetal_Placenta	Fetal Placenta	UW.Fetal_Placenta.ChromatinAccessibility.H-23914.DS17744.twopass.merge150.wgt10.zgt2.wig	cg00012638,cg00080972,cg00089071,cg00131899,cg00237631,cg00256231,cg00408964,cg00425431,cg00452882,cg00470924,cg00475322,cg00484396,cg00576886,cg00645365,cg00815325,cg00859352,cg00927231,cg00935504,cg00947782,cg01017244,cg01098771,cg01238502,cg01292810,cg01297670,cg01342572,cg01349858,cg01382671,cg01494348,cg01579024,cg01614703,cg01616529,cg01679206,cg01693138,cg01798251,cg01883217,cg01904812,cg0…	GSM774219	1.34e-10
8.001	1.07e-11	Fetal_Intestine_Small	Fetal Intestine, Small	UW.Fetal_Intestine_Small.ChromatinAccessibility.H-23914.DS17763.twopass.merge150.wgt10.zgt2.wig	cg00076543,cg00080972,cg00089071,cg00131899,cg00237631,cg00255919,cg00347798,cg00408964,cg00425431,cg00470924,cg00475322,cg00484396,cg00576886,cg00645365,cg00815325,cg00859352,cg00927231,cg01098771,cg01195214,cg01214346,cg01292810,cg01297670,cg01330312,cg01342572,cg01349858,cg01382671,cg01411823,cg01494348,cg01579024,cg01693138,cg01798251,cg01934408,cg01978534,cg02211433,cg02224749,cg02394686,cg0…	GSM701530	1.37e-10
7.896	1.11e-11	Fetal_Lung	Fetal Lung	UW.Fetal_Lung.ChromatinAccessibility.H-23247.DS14666.twopass.merge150.wgt10.zgt2.wig	cg00076543,cg00080972,cg00089071,cg00131899,cg00138041,cg00237631,cg00255919,cg00256231,cg00347798,cg00408964,cg00470924,cg00484396,cg00576886,cg00579520,cg00645365,cg00859352,cg00927231,cg00935504,cg00947782,cg01017244,cg01098771,cg01214346,cg01236751,cg01292810,cg01297670,cg01342572,cg01349858,cg01382671,cg01494348,cg01579024,cg01616529,cg01798251,cg01948226,cg01978534,cg02211433,cg02224749,cg0…	GSM595921	1.42e-10
7.879	1.24e-11	Fetal_Lung_Right	Fetal Lung	UW.Fetal_Lung_Right.ChromatinAccessibility.H-23604.DS16566.twopass.merge150.wgt10.zgt2.wig	cg00076543,cg00080972,cg00089071,cg00131899,cg00138041,cg00222995,cg00237631,cg00256231,cg00347798,cg00408964,cg00425431,cg00470924,cg00484396,cg00576886,cg00579520,cg00645365,cg00686926,cg00815325,cg00859352,cg00927231,cg00935504,cg00947782,cg01098771,cg01214346,cg01236751,cg01238502,cg01292810,cg01297670,cg01342572,cg01349858,cg01382671,cg01411823,cg01413354,cg01494348,cg01579024,cg01693138,cg0…	GSM665827	1.57e-10
7.753	1.47e-11	CD3	Blood	UW.CD3_Primary_Cells.ChromatinAccessibility.RO_01701.DS17534.twopass.merge150.wgt10.zgt2.wig	cg00076543,cg00080972,cg00089071,cg00131899,cg00138041,cg00169122,cg00222995,cg00237631,cg00255919,cg00256231,cg00347798,cg00404861,cg00408964,cg00425431,cg00470924,cg00475322,cg00484396,cg00555420,cg00576886,cg00645365,cg00686926,cg00815325,cg00859352,cg00927231,cg00935504,cg01098771,cg01195214,cg01214346,cg01238502,cg01349858,cg01382671,cg01413354,cg01494348,cg01614703,cg01616529,cg01798251,cg0…	GSM701516	1.85e-10
7.612	1.66e-11	Fetal_Muscle_Arm	Fetal Muscle	UW.Fetal_Muscle_Arm.ChromatinAccessibility.H-24259.DS19295.twopass.merge150.wgt10.zgt2.wig	cg00076543,cg00080972,cg00089071,cg00131899,cg00222995,cg00237631,cg00256231,cg00347798,cg00408964,cg00470924,cg00475322,cg00484396,cg00576886,cg00645365,cg00815325,cg00859352,cg00927231,cg00947782,cg01098771,cg01214346,cg01236751,cg01238502,cg01292810,cg01297670,cg01342572,cg01382671,cg01411823,cg01494348,cg01579024,cg01616529,cg01693138,cg01798251,cg01904812,cg01978534,cg02061804,cg02153528,cg0…	GSM817214	2.07e-10
7.713	1.69e-11	CD8	Blood	UW.CD8_Primary_Cells.ChromatinAccessibility.RO_01549.DS16012.twopass.merge150.wgt10.zgt2.wig	cg00076543,cg00080972,cg00089071,cg00131899,cg00138041,cg00169122,cg00222995,cg00237631,cg00255919,cg00256231,cg00347798,cg00404861,cg00408964,cg00425431,cg00470924,cg00475322,cg00484396,cg00576886,cg00628211,cg00645365,cg00815325,cg00859352,cg00927231,cg00935504,cg01098771,cg01214346,cg01238502,cg01330312,cg01349858,cg01382671,cg01413354,cg01494348,cg01798251,cg01883217,cg01904812,cg01934408,cg0…	GSM665813	2.1e-10
7.545	1.94e-11	Fetal_Muscle_Leg	Fetal Muscle	UW.Fetal_Muscle_Leg.ChromatinAccessibility.H-24244.DS19272.twopass.merge150.wgt10.zgt2.wig	cg00076543,cg00080972,cg00089071,cg00131899,cg00169122,cg00222995,cg00237631,cg00255919,cg00256231,cg00347798,cg00408964,cg00425431,cg00470924,cg00475322,cg00484396,cg00576886,cg00645365,cg00815325,cg00859352,cg00927231,cg00947782,cg01098771,cg01236751,cg01238502,cg01292810,cg01297670,cg01342572,cg01349858,cg01382671,cg01411823,cg01494348,cg01579024,cg01616529,cg01693138,cg01798251,cg01904812,cg0…	GSM878626	2.4e-10
7.859	2.04e-11	Fetal_Intestine_Large	Fetal Intestine, Large	UW.Fetal_Intestine_Large.ChromatinAccessibility.H-23914.DS17748.twopass.merge150.wgt10.zgt2.wig	cg00076543,cg00080972,cg00089071,cg00131899,cg00138041,cg00237631,cg00347798,cg00408964,cg00425431,cg00462971,cg00470924,cg00475322,cg00484396,cg00576886,cg00645365,cg00815325,cg00859352,cg00927231,cg00947782,cg01098771,cg01195214,cg01214346,cg01297670,cg01302562,cg01330312,cg01342572,cg01349858,cg01411823,cg01494348,cg01579024,cg01693138,cg01798251,cg01934408,cg01978534,cg02153528,cg02211433,cg0…	GSM774220	2.5e-10
7.286	2.23e-11	Fetal_Renal_Cortex_Left	Fetal Renal Cortex	UW.Fetal_Renal_Cortex_Left.ChromatinAccessibility.H-24111.DS18542.twopass.merge150.wgt10.zgt2.wig	cg00076543,cg00080972,cg00089071,cg00131899,cg00138041,cg00169122,cg00222995,cg00237631,cg00347798,cg00408964,cg00425431,cg00470924,cg00484396,cg00555420,cg00576886,cg00579520,cg00645365,cg00686926,cg00859352,cg00927231,cg00935504,cg01017244,cg01098771,cg01236751,cg01238502,cg01297670,cg01342572,cg01382671,cg01411823,cg01494348,cg01579024,cg01693138,cg01798251,cg01978534,cg01996567,cg02061804,cg0…	GSM817190	2.72e-10
7.757	2.37e-11	CD19	Blood	UW.CD19_Primary_Cells.ChromatinAccessibility.RO_01679.DS17186.twopass.merge150.wgt10.zgt2.wig	cg00012638,cg00076543,cg00080972,cg00089071,cg00131899,cg00138041,cg00169122,cg00222995,cg00237631,cg00256231,cg00347798,cg00408964,cg00425431,cg00462971,cg00470924,cg00475322,cg00484396,cg00576886,cg00645365,cg00686926,cg00815325,cg00859352,cg00927231,cg00935504,cg00947782,cg01098771,cg01238502,cg01292810,cg01297670,cg01342572,cg01349858,cg01382671,cg01413354,cg01494348,cg01616529,cg01798251,cg0…	GSM701492	2.87e-10
7.984	3.13e-11	iPS_DF_19.11	IPS cell	UW.iPS_DF_19.11.ChromatinAccessibility.DS15153.twopass.merge150.wgt10.zgt2.wig	cg00076543,cg00089071,cg00131899,cg00138041,cg00237631,cg00347798,cg00408964,cg00470924,cg00475322,cg00484396,cg00579520,cg00645365,cg00815325,cg00859352,cg00927231,cg00935504,cg00947782,cg01017244,cg01098771,cg01292810,cg01297670,cg01302562,cg01342572,cg01349858,cg01382671,cg01494348,cg01579024,cg01616529,cg01679206,cg01798251,cg01904812,cg01978534,cg02061804,cg02211433,cg02219949,cg02224749,cg0…	GSM665801	3.76e-10
7.822	3.25e-11	Fetal_Renal_Cortex	Fetal Renal Cortex	UW.Fetal_Renal_Cortex.ChromatinAccessibility.H-23914.DS17756.twopass.merge150.wgt10.zgt2.wig	cg00076543,cg00080972,cg00089071,cg00131899,cg00138041,cg00237631,cg00347798,cg00408964,cg00425431,cg00470924,cg00475322,cg00628211,cg00645365,cg00859352,cg00927231,cg00935504,cg00947782,cg01017244,cg01098771,cg01236751,cg01238502,cg01292810,cg01297670,cg01342572,cg01349858,cg01382671,cg01411823,cg01494348,cg01579024,cg01798251,cg01948226,cg01978534,cg01981960,cg02061804,cg02211433,cg02224749,cg0…	GSM701529	3.88e-10
7.389	3.31e-11	Fetal_Kidney_Left	Fetal Kidney	UW.Fetal_Kidney_Left.ChromatinAccessibility.H-24089.DS18466.twopass.merge150.wgt10.zgt2.wig	cg00076543,cg00080972,cg00089071,cg00131899,cg00138041,cg00222995,cg00237631,cg00255919,cg00256231,cg00347798,cg00408964,cg00425431,cg00470924,cg00475322,cg00484396,cg00579520,cg00645365,cg00815325,cg00859352,cg00927231,cg00935504,cg01017244,cg01098771,cg01195214,cg01236751,cg01238502,cg01297670,cg01342572,cg01382671,cg01411823,cg01494348,cg01579024,cg01693138,cg01798251,cg01883217,cg01948226,cg0…	GSM817181	3.94e-10
7.957	3.38e-11	CD56	Blood	UW.CD56_Primary_Cells.ChromatinAccessibility.RO_01701.DS17443.twopass.merge150.wgt10.zgt2.wig	cg00076543,cg00080972,cg00089071,cg00131899,cg00169122,cg00222995,cg00237631,cg00256231,cg00347798,cg00408964,cg00425431,cg00470924,cg00484396,cg00576886,cg00628211,cg00645365,cg00815325,cg00859352,cg00927231,cg01098771,cg01214346,cg01238502,cg01349858,cg01382671,cg01413354,cg01579024,cg01693138,cg01798251,cg01904812,cg01978534,cg02153528,cg02211433,cg02224749,cg02326386,cg02394686,cg02407746,cg0…	GSM701508	3.99e-10
7.491	4.3e-11	Fetal_Lung	Fetal Lung	UW.Fetal_Lung.ChromatinAccessibility.H-23419.DS15573.twopass.merge150.wgt10.zgt2.wig	cg00076543,cg00080972,cg00089071,cg00131899,cg00222995,cg00237631,cg00256231,cg00347798,cg00408964,cg00425431,cg00470924,cg00484396,cg00576886,cg00579520,cg00645365,cg00859352,cg00927231,cg00935504,cg01098771,cg01236751,cg01238502,cg01292810,cg01297670,cg01342572,cg01382671,cg01411823,cg01494348,cg01579024,cg01693138,cg01798251,cg01948226,cg01978534,cg02211433,cg02224749,cg02394686,cg02407746,cg0…	GSM665806	5.04e-10
7.272	5.2e-11	Fetal_Muscle_Leg	Fetal Muscle	UW.Fetal_Muscle_Leg.ChromatinAccessibility.H-24297.DS19643.twopass.merge150.wgt10.zgt2.wig	cg00076543,cg00080972,cg00089071,cg00131899,cg00222995,cg00237631,cg00256231,cg00347798,cg00408964,cg00425431,cg00470924,cg00475322,cg00484396,cg00576886,cg00645365,cg00815325,cg00859352,cg00927231,cg00947782,cg01098771,cg01214346,cg01236751,cg01238502,cg01292810,cg01297670,cg01342572,cg01349858,cg01382671,cg01411823,cg01494348,cg01579024,cg01693138,cg01798251,cg01883217,cg01904812,cg01978534,cg0…	GSM878637	6.06e-10
7.462	6.06e-11	Mesendoderm_Cultured_Cells	ES Cell	UW.H1_BMP4_Derived_Mesendoderm_Cultured_Cells.ChromatinAccessibility.DS19310.twopass.merge150.wgt10.zgt2.wig	cg00076543,cg00080972,cg00089071,cg00131899,cg00138041,cg00222995,cg00237631,cg00347798,cg00408964,cg00425431,cg00470924,cg00530438,cg00576886,cg00645365,cg00859352,cg00927231,cg01017244,cg01098771,cg01238502,cg01292810,cg01297670,cg01302562,cg01342572,cg01382671,cg01494348,cg01579024,cg01616529,cg01798251,cg01904812,cg01948226,cg01978534,cg01981960,cg02046668,cg02061804,cg02211433,cg02224749,cg0…	GSM817215	7.02e-10
7.457	6.49e-11	Fetal_Heart	Fetal Heart	UW.Fetal_Heart.ChromatinAccessibility.H-23604.DS16582.twopass.merge150.wgt10.zgt2.wig	cg00076543,cg00080972,cg00089071,cg00131899,cg00138041,cg00222995,cg00237631,cg00256231,cg00347798,cg00408964,cg00425431,cg00462971,cg00470924,cg00484396,cg00576886,cg00645365,cg00859352,cg00927231,cg00935504,cg00947782,cg01098771,cg01195214,cg01214346,cg01236751,cg01238502,cg01297670,cg01342572,cg01349858,cg01382671,cg01411823,cg01413354,cg01494348,cg01579024,cg01693138,cg01798251,cg01904812,cg0…	GSM665830	7.47e-10
7.665	6.74e-11	CD8_Mobilised	Blood	UW.Mobilized_CD8_Primary_Cells.ChromatinAccessibility.RO_01679.DS16962.twopass.merge150.wgt10.zgt2.wig	cg00076543,cg00080972,cg00089071,cg00131899,cg00169122,cg00222995,cg00237631,cg00256231,cg00408964,cg00462971,cg00470924,cg00484396,cg00576886,cg00645365,cg00815325,cg00859352,cg00927231,cg00935504,cg01098771,cg01238502,cg01292810,cg01349858,cg01382671,cg01413354,cg01494348,cg01679206,cg01798251,cg01904812,cg01934408,cg01978534,cg02153528,cg02211433,cg02224749,cg02326386,cg02394686,cg02407746,cg0…	GSM817160	7.71e-10
7.54	6.8e-11	Fetal_Placenta	Fetal Placenta	UW.Fetal_Placenta.ChromatinAccessibility.H-24272.DS19391.twopass.merge150.wgt10.zgt2.wig	cg00076543,cg00080972,cg00089071,cg00131899,cg00237631,cg00255919,cg00256231,cg00408964,cg00462971,cg00470924,cg00475322,cg00484396,cg00576886,cg00645365,cg00815325,cg00859352,cg00927231,cg00935504,cg00947782,cg01017244,cg01098771,cg01238502,cg01292810,cg01297670,cg01342572,cg01349858,cg01382671,cg01494348,cg01579024,cg01616529,cg01679206,cg01798251,cg01883217,cg01904812,cg01948226,cg01978534,cg0…	GSM817219	7.74e-10
7.334	6.96e-11	Fetal_Lung_Right	Fetal Lung	UW.Fetal_Lung_Right.ChromatinAccessibility.H-24089.DS18418.twopass.merge150.wgt10.zgt2.wig	cg00012638,cg00076543,cg00080972,cg00089071,cg00131899,cg00138041,cg00222995,cg00237631,cg00255919,cg00256231,cg00347798,cg00408964,cg00425431,cg00470924,cg00484396,cg00522231,cg00576886,cg00579520,cg00645365,cg00686926,cg00859352,cg00927231,cg00935504,cg01098771,cg01236751,cg01238502,cg01297670,cg01342572,cg01382671,cg01411823,cg01494348,cg01579024,cg01616529,cg01693138,cg01798251,cg01904812,cg0…	GSM817174	7.87e-10
7.325	7.61e-11	H9	ES Cell	UW.H9.ChromatinAccessibility.DS18517.twopass.merge150.wgt10.zgt2.wig	cg00076543,cg00080972,cg00089071,cg00131899,cg00138041,cg00222995,cg00237631,cg00347798,cg00408964,cg00425431,cg00470924,cg00475322,cg00484396,cg00576886,cg00579520,cg00645365,cg00815325,cg00859352,cg00927231,cg00947782,cg01098771,cg01292810,cg01297670,cg01302562,cg01342572,cg01382671,cg01411823,cg01494348,cg01579024,cg01616529,cg01798251,cg01883217,cg01904812,cg01948226,cg01978534,cg01996567,cg0…	GSM878612	8.56e-10
7.398	8.18e-11	Fetal_Intestine_Small	Fetal Intestine, Small	UW.Fetal_Intestine_Small.ChromatinAccessibility.H-23604.DS16559.twopass.merge150.wgt10.zgt2.wig	cg00076543,cg00080972,cg00089071,cg00131899,cg00222995,cg00237631,cg00255919,cg00347798,cg00408964,cg00425431,cg00462971,cg00470924,cg00475322,cg00484396,cg00576886,cg00645365,cg00815325,cg00859352,cg00927231,cg00935504,cg00947782,cg01098771,cg01195214,cg01214346,cg01238502,cg01297670,cg01330312,cg01342572,cg01349858,cg01382671,cg01411823,cg01413354,cg01494348,cg01579024,cg01693138,cg01798251,cg0…	GSM665825	9.14e-10
7.651	1.01e-10	Fetal_Intestine_Small	Fetal Intestine, Small	UW.Fetal_Intestine_Small.ChromatinAccessibility.H-23769.DS17317.twopass.merge150.wgt10.zgt2.wig	cg00076543,cg00080972,cg00089071,cg00131899,cg00222995,cg00237631,cg00255919,cg00256231,cg00347798,cg00408964,cg00425431,cg00452882,cg00470924,cg00475322,cg00484396,cg00576886,cg00645365,cg00815325,cg00859352,cg00927231,cg00947782,cg01098771,cg01195214,cg01214346,cg01238502,cg01292810,cg01297670,cg01330312,cg01342572,cg01349858,cg01494348,cg01579024,cg01798251,cg01934408,cg01978534,cg02211433,cg0…	GSM701496	1.13e-09
7.502	1.14e-10	Fetal_Lung_Left	Fetal Lung	UW.Fetal_Lung_Left.ChromatinAccessibility.H-23887.DS17674.twopass.merge150.wgt10.zgt2.wig	cg00076543,cg00080972,cg00089071,cg00131899,cg00237631,cg00255919,cg00256231,cg00347798,cg00408964,cg00470924,cg00484396,cg00579520,cg00645365,cg00859352,cg00927231,cg01098771,cg01214346,cg01236751,cg01238502,cg01292810,cg01297670,cg01342572,cg01349858,cg01382671,cg01411823,cg01494348,cg01579024,cg01632703,cg01679206,cg01693138,cg01798251,cg01948226,cg01978534,cg02211433,cg02224749,cg02394686,cg0…	GSM701524	1.26e-09
7.344	1.55e-10	Fetal_Intestine_Large	Fetal Intestine, Large	UW.Fetal_Intestine_Large.ChromatinAccessibility.H-23833.DS17462.twopass.merge150.wgt10.zgt2.wig	cg00012638,cg00076543,cg00080972,cg00089071,cg00131899,cg00222995,cg00237631,cg00256231,cg00347798,cg00408964,cg00425431,cg00462971,cg00470924,cg00475322,cg00484396,cg00576886,cg00645365,cg00815325,cg00859352,cg00927231,cg00935504,cg00947782,cg01098771,cg01195214,cg01238502,cg01297670,cg01330312,cg01342572,cg01349858,cg01382671,cg01411823,cg01413354,cg01494348,cg01579024,cg01693138,cg01798251,cg0…	GSM774214	1.7e-09
7.512	1.56e-10	Fetal_Muscle_Trunk	Fetal Muscle	UW.Fetal_Muscle_Trunk.ChromatinAccessibility.H-24507.DS20544.twopass.merge150.wgt10.zgt2.wig	cg00076543,cg00080972,cg00089071,cg00131899,cg00237631,cg00256231,cg00347798,cg00408964,cg00425431,cg00470924,cg00475322,cg00484396,cg00576886,cg00645365,cg00686926,cg00815325,cg00859352,cg00927231,cg00947782,cg01098771,cg01195214,cg01214346,cg01236751,cg01238502,cg01292810,cg01297670,cg01342572,cg01349858,cg01382671,cg01411823,cg01413354,cg01494348,cg01579024,cg01616529,cg01693138,cg01798251,cg0…	GSM878664	1.7e-09
7.596	1.58e-10	Fetal_Thymus	Fetal Thymus	UW.Fetal_Thymus.ChromatinAccessibility.H-24401.DS20335.twopass.merge150.wgt10.zgt2.wig	cg00076543,cg00080972,cg00131899,cg00138041,cg00222995,cg00237631,cg00255919,cg00256231,cg00347798,cg00404861,cg00408964,cg00425431,cg00470924,cg00475322,cg00484396,cg00576886,cg00645365,cg00815325,cg00859352,cg00927231,cg00935504,cg00947782,cg01098771,cg01238502,cg01349858,cg01382671,cg01413354,cg01494348,cg01798251,cg01904812,cg01934408,cg01978534,cg02153528,cg02211433,cg02224749,cg02326386,cg0…	GSM878656	1.72e-09
7.392	1.64e-10	CD3	Blood	UW.CD3_Primary_Cells.ChromatinAccessibility.CB1_1-3-2011.DS17702.twopass.merge150.wgt10.zgt2.wig	cg00076543,cg00080972,cg00089071,cg00131899,cg00138041,cg00169122,cg00222995,cg00237631,cg00255919,cg00256231,cg00347798,cg00404861,cg00470924,cg00484396,cg00576886,cg00645365,cg00815325,cg00859352,cg00927231,cg01098771,cg01214346,cg01292810,cg01349858,cg01382671,cg01413354,cg01494348,cg01798251,cg01904812,cg01948226,cg01978534,cg01996567,cg02046668,cg02153528,cg02211433,cg02224749,cg02326386,cg0…	GSM701525	1.77e-09
7.312	1.75e-10	CD19	Blood	UW.CD19_Primary_Cells.ChromatinAccessibility.RO_01689.DS17281.twopass.merge150.wgt10.zgt2.wig	cg00076543,cg00080972,cg00089071,cg00131899,cg00138041,cg00222995,cg00237631,cg00256231,cg00347798,cg00408964,cg00470924,cg00475322,cg00484396,cg00576886,cg00645365,cg00815325,cg00859352,cg00927231,cg01098771,cg01195214,cg01214346,cg01238502,cg01292810,cg01297670,cg01349858,cg01382671,cg01413354,cg01494348,cg01798251,cg01883217,cg01904812,cg01934408,cg01978534,cg02153528,cg02211433,cg02326386,cg0…	GSM701493	1.88e-09
7.115	1.91e-10	Fetal_Heart	Fetal Heart	UW.Fetal_Heart.ChromatinAccessibility.H-23500.DS16018.twopass.merge150.wgt10.zgt2.wig	cg00076543,cg00080972,cg00089071,cg00131899,cg00138041,cg00169122,cg00222995,cg00237631,cg00256231,cg00347798,cg00408964,cg00425431,cg00462971,cg00470924,cg00484396,cg00645365,cg00859352,cg00927231,cg01098771,cg01195214,cg01236751,cg01238502,cg01297670,cg01342572,cg01349858,cg01382671,cg01411823,cg01494348,cg01579024,cg01693138,cg01798251,cg01904812,cg01948226,cg01978534,cg02211433,cg02224749,cg0…	GSM665814	2.04e-09
7.548	1.99e-10	CD4_Mobilised	Blood	UW.Mobilized_CD4_Primary_Cells.ChromatinAccessibility.RO_01701.DS17175.twopass.merge150.wgt10.zgt2.wig	cg00076543,cg00080972,cg00089071,cg00131899,cg00169122,cg00222995,cg00237631,cg00347798,cg00408964,cg00425431,cg00470924,cg00484396,cg00576886,cg00645365,cg00686926,cg00815325,cg00859352,cg00927231,cg01098771,cg01195214,cg01214346,cg01238502,cg01292810,cg01297670,cg01349858,cg01382671,cg01413354,cg01494348,cg01798251,cg01904812,cg01934408,cg01948226,cg01978534,cg02046668,cg02153528,cg02211433,cg0…	GSM701491	2.12e-09
7.161	2.14e-10	Fetal_Heart	Fetal Heart	UW.Fetal_Heart.ChromatinAccessibility.H-23744.DS19431.twopass.merge150.wgt10.zgt2.wig	cg00076543,cg00080972,cg00089071,cg00131899,cg00138041,cg00222995,cg00237631,cg00256231,cg00347798,cg00408964,cg00425431,cg00462971,cg00470924,cg00484396,cg00576886,cg00645365,cg00859352,cg00927231,cg00935504,cg00947782,cg01098771,cg01195214,cg01214346,cg01236751,cg01238502,cg01297670,cg01342572,cg01349858,cg01382671,cg01411823,cg01494348,cg01579024,cg01616529,cg01693138,cg01798251,cg01904812,cg0…	GSM817220	2.26e-09
7.281	2.27e-10	Penis_Foreskin_Fibroblast	Fibroblast	UW.Penis_Foreskin_Fibroblast_Primary_Cells.ChromatinAccessibility.skin01.DS18224.twopass.merge150.wgt10.zgt2.wig	cg00076543,cg00080972,cg00089071,cg00131899,cg00138041,cg00222995,cg00237631,cg00255919,cg00347798,cg00408964,cg00470924,cg00484396,cg00522231,cg00576886,cg00645365,cg00686926,cg00815325,cg00859352,cg00927231,cg00935504,cg00947782,cg01017244,cg01098771,cg01195214,cg01236751,cg01238502,cg01292810,cg01297670,cg01342572,cg01349858,cg01411823,cg01494348,cg01579024,cg01614703,cg01616529,cg01679206,cg0…	GSM774240	2.38e-09
7.365	2.48e-10	CD8	Blood	UW.CD8_Primary_Cells.ChromatinAccessibility.RO_01689.DS17332.twopass.merge150.wgt10.zgt2.wig	cg00076543,cg00080972,cg00089071,cg00131899,cg00138041,cg00169122,cg00222995,cg00237631,cg00347798,cg00404861,cg00408964,cg00470924,cg00484396,cg00576886,cg00645365,cg00815325,cg00859352,cg00927231,cg00947782,cg01098771,cg01214346,cg01238502,cg01292810,cg01349858,cg01382671,cg01413354,cg01494348,cg01798251,cg01904812,cg01934408,cg01978534,cg02153528,cg02211433,cg02224749,cg02326386,cg02394686,cg0…	GSM701499	2.58e-09
7.133	2.52e-10	Fetal_Heart	Fetal Heart	UW.Fetal_Heart.ChromatinAccessibility.H-22727.DS12810.twopass.merge150.wgt10.zgt2.wig	cg00076543,cg00080972,cg00089071,cg00131899,cg00138041,cg00169122,cg00222995,cg00237631,cg00256231,cg00347798,cg00408964,cg00425431,cg00462971,cg00470924,cg00484396,cg00576886,cg00645365,cg00859352,cg00927231,cg00947782,cg01098771,cg01195214,cg01214346,cg01236751,cg01238502,cg01292810,cg01297670,cg01342572,cg01349858,cg01382671,cg01411823,cg01494348,cg01579024,cg01798251,cg01904812,cg01948226,cg0…	GSM530661	2.62e-09
7.089	2.57e-10	Fetal_Muscle_Back	Fetal Muscle	UW.Fetal_Muscle_Back.ChromatinAccessibility.H-24297.DS19648.twopass.merge150.wgt10.zgt2.wig	cg00076543,cg00080972,cg00089071,cg00131899,cg00138041,cg00222995,cg00237631,cg00255919,cg00347798,cg00408964,cg00470924,cg00475322,cg00484396,cg00576886,cg00645365,cg00815325,cg00859352,cg00927231,cg00947782,cg01098771,cg01214346,cg01236751,cg01238502,cg01292810,cg01297670,cg01342572,cg01349858,cg01382671,cg01411823,cg01494348,cg01579024,cg01693138,cg01798251,cg01904812,cg01948226,cg01978534,cg0…	GSM878639	2.66e-09
6.878	3.01e-10	Fetal_Muscle_Arm	Fetal Muscle	UW.Fetal_Muscle_Arm.ChromatinAccessibility.H-24042.DS18176.twopass.merge150.wgt10.zgt2.wig	cg00076543,cg00080972,cg00089071,cg00131899,cg00222995,cg00237631,cg00255919,cg00256231,cg00347798,cg00408964,cg00470924,cg00475322,cg00484396,cg00576886,cg00645365,cg00815325,cg00859352,cg00927231,cg00947782,cg01098771,cg01214346,cg01236751,cg01238502,cg01292810,cg01297670,cg01342572,cg01349858,cg01382671,cg01411823,cg01494348,cg01579024,cg01616529,cg01693138,cg01798251,cg01948226,cg01978534,cg0…	GSM774239	3.06e-09
6.974	3.03e-10	Fetal_Kidney_Left	Fetal Kidney	UW.Fetal_Kidney_Left.ChromatinAccessibility.H-23589.DS16446.twopass.merge150.wgt10.zgt2.wig	cg00076543,cg00080972,cg00089071,cg00131899,cg00138041,cg00222995,cg00237631,cg00256231,cg00347798,cg00408964,cg00425431,cg00462971,cg00470924,cg00484396,cg00576886,cg00645365,cg00815325,cg00859352,cg00927231,cg01098771,cg01236751,cg01238502,cg01297670,cg01342572,cg01349858,cg01382671,cg01494348,cg01579024,cg01616529,cg01693138,cg01798251,cg01904812,cg01948226,cg01978534,cg02061804,cg02211433,cg0…	GSM665822	3.06e-09
7.038	3.03e-10	Fetal_Stomach	Fetal Stomach	UW.Fetal_Stomach.ChromatinAccessibility.H-23887.DS17659.twopass.merge150.wgt10.zgt2.wig	cg00076543,cg00080972,cg00089071,cg00131899,cg00237631,cg00255919,cg00256231,cg00347798,cg00408964,cg00470924,cg00475322,cg00484396,cg00576886,cg00645365,cg00686926,cg00815325,cg00859352,cg00927231,cg00935504,cg01098771,cg01214346,cg01236751,cg01238502,cg01297670,cg01342572,cg01349858,cg01382671,cg01411823,cg01413354,cg01494348,cg01579024,cg01693138,cg01798251,cg01904812,cg01996567,cg02061804,cg0…	GSM701521	3.06e-09
7.204	3.03e-10	Fetal_Muscle_Upper_Trunk	Fetal Muscle	UW.Fetal_Muscle_Upper_Trunk.ChromatinAccessibility.H-23887.DS17664.twopass.merge150.wgt10.zgt2.wig	cg00076543,cg00080972,cg00089071,cg00131899,cg00138041,cg00237631,cg00256231,cg00347798,cg00408964,cg00470924,cg00475322,cg00484396,cg00576886,cg00579520,cg00645365,cg00815325,cg00859352,cg00927231,cg00935504,cg00947782,cg01098771,cg01214346,cg01236751,cg01238502,cg01292810,cg01297670,cg01342572,cg01382671,cg01411823,cg01413354,cg01494348,cg01579024,cg01693138,cg01798251,cg01904812,cg01948226,cg0…	GSM774218	3.06e-09
6.968	3.25e-10	Fetal_Lung	Fetal Lung	UW.Fetal_Lung.ChromatinAccessibility.H-23284.DS14809.twopass.merge150.wgt10.zgt2.wig	cg00076543,cg00080972,cg00089071,cg00131899,cg00237631,cg00256231,cg00347798,cg00408964,cg00425431,cg00470924,cg00484396,cg00576886,cg00579520,cg00645365,cg00686926,cg00859352,cg00927231,cg00947782,cg01098771,cg01236751,cg01238502,cg01292810,cg01297670,cg01342572,cg01349858,cg01382671,cg01411823,cg01413354,cg01494348,cg01579024,cg01616529,cg01693138,cg01798251,cg01978534,cg02211433,cg02224749,cg0…	GSM595927	3.26e-09
6.968	3.93e-10	Fetal_Heart	Fetal Heart	UW.Fetal_Heart.ChromatinAccessibility.H-23524.DS16146.twopass.merge150.wgt10.zgt2.wig	cg00076543,cg00080972,cg00089071,cg00131899,cg00138041,cg00237631,cg00255919,cg00347798,cg00408964,cg00425431,cg00462971,cg00470924,cg00484396,cg00645365,cg00815325,cg00859352,cg00927231,cg00935504,cg00947782,cg01098771,cg01195214,cg01236751,cg01238502,cg01297670,cg01342572,cg01349858,cg01382671,cg01411823,cg01494348,cg01579024,cg01693138,cg01798251,cg01904812,cg01948226,cg01978534,cg02211433,cg0…	GSM665817	3.93e-09
7.168	4.88e-10	Fetal_Muscle_Trunk	Fetal Muscle	UW.Fetal_Muscle_Trunk.ChromatinAccessibility.H-24409.DS20242.twopass.merge150.wgt10.zgt2.wig	cg00076543,cg00080972,cg00089071,cg00131899,cg00222995,cg00237631,cg00255919,cg00347798,cg00408964,cg00425431,cg00470924,cg00475322,cg00484396,cg00576886,cg00579520,cg00645365,cg00815325,cg00859352,cg00927231,cg00947782,cg01098771,cg01214346,cg01236751,cg01238502,cg01292810,cg01297670,cg01342572,cg01349858,cg01382671,cg01411823,cg01413354,cg01494348,cg01579024,cg01616529,cg01693138,cg01798251,cg0…	GSM878654	4.85e-09
7.184	5.16e-10	Fetal_Intestine_Large	Fetal Intestine, Large	UW.Fetal_Intestine_Large.ChromatinAccessibility.H-23604.DS16563.twopass.merge150.wgt10.zgt2.wig	cg00076543,cg00080972,cg00089071,cg00131899,cg00222995,cg00237631,cg00347798,cg00408964,cg00462971,cg00470924,cg00475322,cg00484396,cg00576886,cg00645365,cg00815325,cg00859352,cg00927231,cg00947782,cg01098771,cg01195214,cg01214346,cg01236751,cg01297670,cg01302562,cg01342572,cg01349858,cg01382671,cg01411823,cg01494348,cg01579024,cg01693138,cg01798251,cg01883217,cg01904812,cg01934408,cg01978534,cg0…	GSM665826	5.1e-09
6.982	6.88e-10	Fetal_Muscle_Back	Fetal Muscle	UW.Fetal_Muscle_Back.ChromatinAccessibility.H-24111.DS18468.twopass.merge150.wgt10.zgt2.wig	cg00076543,cg00080972,cg00089071,cg00131899,cg00222995,cg00237631,cg00255919,cg00256231,cg00347798,cg00408964,cg00425431,cg00470924,cg00484396,cg00522231,cg00576886,cg00579520,cg00645365,cg00815325,cg00859352,cg00927231,cg01098771,cg01236751,cg01238502,cg01292810,cg01297670,cg01342572,cg01382671,cg01411823,cg01494348,cg01579024,cg01693138,cg01798251,cg01904812,cg01978534,cg02211433,cg02224749,cg0…	GSM817182	6.76e-09
7.119	7.03e-10	CD14	Blood	UW.CD14_Primary_Cells.ChromatinAccessibility.RO_01701.DS17889.twopass.merge150.wgt10.zgt2.wig	cg00076543,cg00131899,cg00169122,cg00237631,cg00255919,cg00347798,cg00470924,cg00645365,cg00783877,cg00927231,cg01098771,cg01195214,cg01214346,cg01292810,cg01297670,cg01349858,cg01382671,cg01413354,cg01494348,cg01693138,cg01978534,cg02061804,cg02211433,cg02224749,cg02326386,cg02394686,cg02407746,cg02500152,cg02531797,cg02684056,cg02725398,cg02756939,cg02783970,cg02869559,cg02872426,cg02884280,cg0…	GSM701541	6.87e-09
6.986	7.15e-10	Fetal_Placenta	Fetal Placenta	UW.Fetal_Placenta.ChromatinAccessibility.H-24409.DS20346.twopass.merge150.wgt10.zgt2.wig	cg00076543,cg00080972,cg00089071,cg00131899,cg00169122,cg00222995,cg00237631,cg00255919,cg00408964,cg00470924,cg00475322,cg00484396,cg00576886,cg00645365,cg00815325,cg00859352,cg00927231,cg00935504,cg00947782,cg01017244,cg01098771,cg01238502,cg01292810,cg01297670,cg01342572,cg01349858,cg01382671,cg01494348,cg01579024,cg01616529,cg01679206,cg01798251,cg01883217,cg01904812,cg01948226,cg01978534,cg0…	GSM878659	6.96e-09
6.931	8.67e-10	Fetal_Lung_Left	Fetal Lung	UW.Fetal_Lung_Left.ChromatinAccessibility.H-23914.DS17739.twopass.merge150.wgt10.zgt2.wig	cg00076543,cg00080972,cg00131899,cg00237631,cg00256231,cg00347798,cg00408964,cg00425431,cg00470924,cg00475322,cg00484396,cg00579520,cg00628211,cg00645365,cg00815325,cg00927231,cg00935504,cg00947782,cg01017244,cg01098771,cg01238502,cg01297670,cg01342572,cg01349858,cg01411823,cg01413354,cg01494348,cg01579024,cg01632703,cg01679206,cg01798251,cg01904812,cg01948226,cg01978534,cg02061804,cg02211433,cg0…	GSM701527	8.39e-09
7	9.93e-10	Fetal_Muscle_Back	Fetal Muscle	UW.Fetal_Muscle_Back.ChromatinAccessibility.H-24272.DS19384.twopass.merge150.wgt10.zgt2.wig	cg00076543,cg00080972,cg00089071,cg00131899,cg00222995,cg00237631,cg00255919,cg00256231,cg00347798,cg00408964,cg00452882,cg00470924,cg00484396,cg00576886,cg00579520,cg00645365,cg00815325,cg00859352,cg00927231,cg00947782,cg01098771,cg01236751,cg01238502,cg01292810,cg01297670,cg01342572,cg01349858,cg01382671,cg01411823,cg01413354,cg01494348,cg01579024,cg01616529,cg01693138,cg01798251,cg01883217,cg0…	GSM817217	9.56e-09
7.081	1.05e-09	Penis_Foreskin_Fibroblast	Fibroblast	UW.Penis_Foreskin_Fibroblast_Primary_Cells.ChromatinAccessibility.skin01.DS18229.twopass.merge150.wgt10.zgt2.wig	cg00076543,cg00080972,cg00089071,cg00131899,cg00138041,cg00222995,cg00237631,cg00347798,cg00408964,cg00425431,cg00470924,cg00475322,cg00484396,cg00522231,cg00576886,cg00645365,cg00815325,cg00927231,cg01017244,cg01098771,cg01238502,cg01292810,cg01297670,cg01342572,cg01349858,cg01382671,cg01411823,cg01494348,cg01579024,cg01616529,cg01693138,cg01798251,cg01883217,cg01904812,cg01978534,cg01981960,cg0…	GSM774241	1.01e-08
6.786	1.13e-09	Fetal_Skin	Fetal Skin	UW.Fetal_Skin.ChromatinAccessibility.H-22337.DS10987.twopass.merge150.wgt10.zgt2.wig	cg00076543,cg00080972,cg00131899,cg00237631,cg00255919,cg00256231,cg00425431,cg00470924,cg00484396,cg00645365,cg00859352,cg00927231,cg00935504,cg01098771,cg01195214,cg01236751,cg01238502,cg01292810,cg01297670,cg01342572,cg01382671,cg01494348,cg01798251,cg01948226,cg02061804,cg02211433,cg02224749,cg02394686,cg02407746,cg02439789,cg02500152,cg02531797,cg02569458,cg02573566,cg02684056,cg02725398,cg0…	GSM817158	1.07e-08
6.708	1.14e-09	Fetal_Muscle_Leg	Fetal Muscle	UW.Fetal_Muscle_Leg.ChromatinAccessibility.H-24259.DS19291.twopass.merge150.wgt10.zgt2.wig	cg00076543,cg00080972,cg00089071,cg00131899,cg00169122,cg00222995,cg00237631,cg00256231,cg00347798,cg00408964,cg00425431,cg00470924,cg00475322,cg00484396,cg00576886,cg00645365,cg00859352,cg00927231,cg00947782,cg01098771,cg01195214,cg01236751,cg01238502,cg01292810,cg01297670,cg01342572,cg01349858,cg01382671,cg01411823,cg01494348,cg01579024,cg01693138,cg01798251,cg01883217,cg01978534,cg02153528,cg0…	GSM817213	1.08e-08
6.724	1.34e-09	Fetal_Kidney	Fetal Kidney	UW.Fetal_Kidney.ChromatinAccessibility.H-23855.DS17522.twopass.merge150.wgt10.zgt2.wig	cg00076543,cg00080972,cg00089071,cg00131899,cg00138041,cg00222995,cg00237631,cg00347798,cg00408964,cg00470924,cg00484396,cg00555420,cg00576886,cg00645365,cg00686926,cg00815325,cg00859352,cg00927231,cg00935504,cg00947782,cg01098771,cg01214346,cg01236751,cg01238502,cg01297670,cg01342572,cg01382671,cg01494348,cg01579024,cg01693138,cg01798251,cg01904812,cg01948226,cg01978534,cg02061804,cg02153528,cg0…	GSM701515	1.27e-08
6.793	1.42e-09	H9	ES Cell	UW.H9.ChromatinAccessibility.DS18522.twopass.merge150.wgt10.zgt2.wig	cg00076543,cg00080972,cg00089071,cg00131899,cg00138041,cg00237631,cg00347798,cg00408964,cg00425431,cg00470924,cg00475322,cg00484396,cg00576886,cg00579520,cg00645365,cg00859352,cg00927231,cg01098771,cg01292810,cg01297670,cg01302562,cg01330312,cg01342572,cg01382671,cg01494348,cg01579024,cg01616529,cg01798251,cg01904812,cg01934408,cg01948226,cg01978534,cg02153528,cg02211433,cg02224749,cg02394686,cg0…	GSM878613	1.33e-08
6.823	1.48e-09	Fetal_Heart	Fetal Heart	UW.Fetal_Heart.ChromatinAccessibility.H-23468.DS15839.twopass.merge150.wgt10.zgt2.wig	cg00076543,cg00080972,cg00089071,cg00131899,cg00138041,cg00237631,cg00255919,cg00347798,cg00408964,cg00425431,cg00462971,cg00470924,cg00475322,cg00484396,cg00645365,cg00686926,cg00815325,cg00859352,cg00927231,cg00947782,cg01098771,cg01191920,cg01195214,cg01238502,cg01297670,cg01342572,cg01349858,cg01382671,cg01411823,cg01413354,cg01494348,cg01579024,cg01693138,cg01798251,cg01904812,cg01978534,cg0…	GSM665811	1.38e-08
6.938	1.49e-09	CD4	Blood	UW.CD4_Primary_Cells.ChromatinAccessibility.RO_01549.DS15947.twopass.merge150.wgt10.zgt2.wig	cg00076543,cg00080972,cg00089071,cg00131899,cg00138041,cg00169122,cg00222995,cg00237631,cg00256231,cg00347798,cg00404861,cg00408964,cg00425431,cg00470924,cg00475322,cg00484396,cg00576886,cg00645365,cg00815325,cg00859352,cg00927231,cg00947782,cg01098771,cg01214346,cg01238502,cg01292810,cg01349858,cg01382671,cg01413354,cg01494348,cg01798251,cg01904812,cg01934408,cg01978534,cg02211433,cg02219949,cg0…	GSM665812	1.38e-08
6.69	1.58e-09	Fetal_Muscle_Arm	Fetal Muscle	UW.Fetal_Muscle_Arm.ChromatinAccessibility.H-24272.DS19380.twopass.merge150.wgt10.zgt2.wig	cg00076543,cg00080972,cg00089071,cg00131899,cg00222995,cg00237631,cg00255919,cg00256231,cg00347798,cg00408964,cg00425431,cg00470924,cg00475322,cg00484396,cg00576886,cg00579520,cg00645365,cg00859352,cg00927231,cg00947782,cg01098771,cg01195214,cg01236751,cg01238502,cg01292810,cg01297670,cg01342572,cg01349858,cg01382671,cg01411823,cg01494348,cg01579024,cg01693138,cg01798251,cg01978534,cg02153528,cg0…	GSM817216	1.46e-08
6.764	1.58e-09	Fetal_Lung_Left	Fetal Lung	UW.Fetal_Lung_Left.ChromatinAccessibility.H-24111.DS18487.twopass.merge150.wgt10.zgt2.wig	cg00076543,cg00080972,cg00089071,cg00131899,cg00138041,cg00237631,cg00256231,cg00347798,cg00408964,cg00425431,cg00470924,cg00484396,cg00576886,cg00579520,cg00645365,cg00686926,cg00859352,cg00927231,cg00935504,cg01017244,cg01098771,cg01236751,cg01238502,cg01297670,cg01342572,cg01349858,cg01382671,cg01411823,cg01494348,cg01693138,cg01798251,cg01978534,cg02211433,cg02224749,cg02394686,cg02407746,cg0…	GSM817185	1.46e-08
6.646	2.12e-09	Fetal_Muscle_Back	Fetal Muscle	UW.Fetal_Muscle_Back.ChromatinAccessibility.H-24143.DS18842.twopass.merge150.wgt10.zgt2.wig	cg00076543,cg00080972,cg00089071,cg00131899,cg00222995,cg00237631,cg00256231,cg00347798,cg00408964,cg00470924,cg00484396,cg00576886,cg00645365,cg00686926,cg00859352,cg00927231,cg01098771,cg01236751,cg01238502,cg01292810,cg01297670,cg01342572,cg01382671,cg01411823,cg01494348,cg01693138,cg01798251,cg01978534,cg02153528,cg02211433,cg02224749,cg02394686,cg02407746,cg02500152,cg02531797,cg02569458,cg0…	GSM817200	1.95e-08
6.649	2.18e-09	Fetal_Muscle_Leg	Fetal Muscle	UW.Fetal_Muscle_Leg.ChromatinAccessibility.H-24111.DS18471.twopass.merge150.wgt10.zgt2.wig	cg00076543,cg00080972,cg00089071,cg00131899,cg00169122,cg00222995,cg00237631,cg00255919,cg00256231,cg00347798,cg00408964,cg00425431,cg00470924,cg00484396,cg00576886,cg00579520,cg00645365,cg00815325,cg00859352,cg00927231,cg00947782,cg01098771,cg01236751,cg01238502,cg01292810,cg01297670,cg01342572,cg01382671,cg01411823,cg01494348,cg01579024,cg01693138,cg01798251,cg01978534,cg02061804,cg02153528,cg0…	GSM817183	1.98e-08
7.099	2.53e-09	Fetal_Intestine_Large	Fetal Intestine, Large	UW.Fetal_Intestine_Large.ChromatinAccessibility.H-23769.DS17313.twopass.merge150.wgt10.zgt2.wig	cg00076543,cg00080972,cg00089071,cg00131899,cg00237631,cg00255919,cg00347798,cg00408964,cg00470924,cg00475322,cg00484396,cg00576886,cg00645365,cg00815325,cg00859352,cg00927231,cg00947782,cg01098771,cg01195214,cg01214346,cg01238502,cg01297670,cg01302562,cg01342572,cg01382671,cg01494348,cg01579024,cg01693138,cg01798251,cg01883217,cg01978534,cg02153528,cg02211433,cg02224749,cg02326386,cg02394686,cg0…	GSM701495	2.29e-08
6.689	3.11e-09	Fetal_Lung	Fetal Lung	UW.Fetal_Lung.ChromatinAccessibility.H-23090.DS13985.twopass.merge150.wgt10.zgt2.wig	cg00076543,cg00080972,cg00131899,cg00138041,cg00222995,cg00237631,cg00256231,cg00347798,cg00408964,cg00425431,cg00470924,cg00484396,cg00576886,cg00579520,cg00645365,cg00686926,cg00859352,cg00927231,cg00935504,cg01098771,cg01236751,cg01238502,cg01292810,cg01297670,cg01342572,cg01382671,cg01411823,cg01579024,cg01693138,cg01798251,cg01904812,cg01948226,cg01978534,cg02211433,cg02224749,cg02394686,cg0…	GSM595916	2.81e-08
6.924	3.24e-09	Fetal_Testes	Fetal Testes	UW.Fetal_Testes.ChromatinAccessibility.H24198_H23640_H24042.DS18942.twopass.merge150.wgt10.zgt2.wig	cg00076543,cg00080972,cg00089071,cg00131899,cg00138041,cg00222995,cg00237631,cg00256231,cg00347798,cg00408964,cg00470924,cg00484396,cg00530438,cg00576886,cg00645365,cg00686926,cg00815325,cg00859352,cg00927231,cg01098771,cg01214346,cg01238502,cg01292810,cg01297670,cg01342572,cg01382671,cg01494348,cg01579024,cg01693138,cg01798251,cg01948226,cg01978534,cg01981960,cg01996567,cg02153528,cg02211433,cg0…	GSM878617	2.91e-08
6.685	3.94e-09	Mesenchymal_Stem_Cells	ES Cell	UW.H1_Derived_Mesenchymal_Stem_Cells.ChromatinAccessibility.DS21042.twopass.merge150.wgt10.zgt2.wig	cg00076543,cg00080972,cg00089071,cg00131899,cg00138041,cg00169122,cg00222995,cg00237631,cg00255919,cg00347798,cg00408964,cg00425431,cg00470924,cg00475322,cg00484396,cg00555420,cg00576886,cg00645365,cg00815325,cg00859352,cg00927231,cg00935504,cg00947782,cg01098771,cg01238502,cg01292810,cg01297670,cg01342572,cg01382671,cg01411823,cg01413354,cg01494348,cg01579024,cg01614703,cg01616529,cg01693138,cg0…	GSM906381	3.52e-08
6.765	3.98e-09	CD19	Blood	UW.CD19_Primary_Cells.ChromatinAccessibility.RO_01701.DS17440.twopass.merge150.wgt10.zgt2.wig	cg00076543,cg00080972,cg00089071,cg00131899,cg00138041,cg00222995,cg00237631,cg00255919,cg00256231,cg00425431,cg00470924,cg00475322,cg00484396,cg00555420,cg00576886,cg00645365,cg00815325,cg00859352,cg00927231,cg00947782,cg01098771,cg01214346,cg01238502,cg01292810,cg01349858,cg01382671,cg01413354,cg01494348,cg01798251,cg01904812,cg01934408,cg01978534,cg02153528,cg02211433,cg02219949,cg02224749,cg0…	GSM701507	3.54e-08
6.453	4.22e-09	Fetal_Lung	Fetal Lung	UW.Fetal_Lung.ChromatinAccessibility.H-23266.DS14751.twopass.merge150.wgt10.zgt2.wig	cg00076543,cg00080972,cg00089071,cg00131899,cg00138041,cg00237631,cg00256231,cg00347798,cg00408964,cg00425431,cg00470924,cg00484396,cg00579520,cg00645365,cg00686926,cg00859352,cg00927231,cg00935504,cg01017244,cg01098771,cg01236751,cg01238502,cg01297670,cg01342572,cg01382671,cg01411823,cg01693138,cg01798251,cg01948226,cg01978534,cg02153528,cg02211433,cg02224749,cg02394686,cg02407746,cg02500152,cg0…	GSM595925	3.73e-08
6.6	4.29e-09	Penis_Foreskin_Keratinocyte	Skin	UW.Penis_Foreskin_Keratinocyte_Primary_Cells.ChromatinAccessibility.skin01.DS18692.twopass.merge150.wgt10.zgt2.wig	cg00076543,cg00080972,cg00089071,cg00131899,cg00222995,cg00237631,cg00255919,cg00347798,cg00408964,cg00470924,cg00475322,cg00522231,cg00576886,cg00645365,cg00815325,cg00859352,cg00927231,cg01017244,cg01098771,cg01195214,cg01214346,cg01292810,cg01297670,cg01330312,cg01342572,cg01494348,cg01579024,cg01614703,cg01679206,cg01693138,cg01798251,cg01934408,cg01948226,cg01978534,cg01981960,cg02211433,cg0…	GSM817194	3.78e-08
6.491	6.64e-09	Fetal_Muscle_Arm	Fetal Muscle	UW.Fetal_Muscle_Arm.ChromatinAccessibility.H-24111.DS18473.twopass.merge150.wgt10.zgt2.wig	cg00076543,cg00080972,cg00089071,cg00131899,cg00222995,cg00237631,cg00256231,cg00347798,cg00408964,cg00425431,cg00470924,cg00484396,cg00576886,cg00579520,cg00645365,cg00859352,cg00927231,cg00947782,cg01098771,cg01236751,cg01238502,cg01292810,cg01297670,cg01342572,cg01382671,cg01411823,cg01494348,cg01579024,cg01693138,cg01798251,cg01904812,cg01978534,cg02061804,cg02153528,cg02211433,cg02224749,cg0…	GSM817184	5.83e-08
6.614	7.19e-09	Fetal_Muscle_Back	Fetal Muscle	UW.Fetal_Muscle_Back.ChromatinAccessibility.H-24409.DS20244.twopass.merge150.wgt10.zgt2.wig	cg00076543,cg00080972,cg00089071,cg00131899,cg00237631,cg00256231,cg00347798,cg00408964,cg00425431,cg00470924,cg00475322,cg00484396,cg00576886,cg00645365,cg00815325,cg00859352,cg00927231,cg00947782,cg01098771,cg01236751,cg01238502,cg01292810,cg01297670,cg01342572,cg01349858,cg01382671,cg01411823,cg01413354,cg01494348,cg01579024,cg01693138,cg01798251,cg01883217,cg01904812,cg01978534,cg02061804,cg0…	GSM878655	6.28e-08
6.532	8.19e-09	Fetal_Heart	Fetal Heart	UW.Fetal_Heart.ChromatinAccessibility.H-23617.DS16621.twopass.merge150.wgt10.zgt2.wig	cg00076543,cg00080972,cg00089071,cg00131899,cg00138041,cg00222995,cg00237631,cg00255919,cg00347798,cg00408964,cg00425431,cg00462971,cg00470924,cg00484396,cg00576886,cg00645365,cg00815325,cg00859352,cg00927231,cg00947782,cg01098771,cg01195214,cg01214346,cg01236751,cg01238502,cg01297670,cg01342572,cg01349858,cg01382671,cg01411823,cg01494348,cg01579024,cg01693138,cg01798251,cg01904812,cg01978534,cg0…	GSM665831	7.12e-08
6.626	8.87e-09	CD56_Mobilised	Blood	UW.Mobilized_CD56_Primary_Cells.ChromatinAccessibility.RO_01689.DS16376.twopass.merge150.wgt10.zgt2.wig	cg00076543,cg00080972,cg00089071,cg00131899,cg00222995,cg00237631,cg00255919,cg00256231,cg00347798,cg00404861,cg00408964,cg00462971,cg00470924,cg00484396,cg00576886,cg00645365,cg00686926,cg00815325,cg00859352,cg00927231,cg01098771,cg01214346,cg01238502,cg01292810,cg01330312,cg01349858,cg01382671,cg01413354,cg01494348,cg01798251,cg01883217,cg01904812,cg01934408,cg01978534,cg02153528,cg02211433,cg0…	GSM665820	7.68e-08
6.539	9.65e-09	Fetal_Muscle_Leg	Fetal Muscle	UW.Fetal_Muscle_Leg.ChromatinAccessibility.H-24089.DS18456.twopass.merge150.wgt10.zgt2.wig	cg00076543,cg00080972,cg00089071,cg00131899,cg00138041,cg00222995,cg00237631,cg00347798,cg00408964,cg00425431,cg00470924,cg00475322,cg00484396,cg00576886,cg00579520,cg00645365,cg00686926,cg00815325,cg00859352,cg00927231,cg00935504,cg00947782,cg01098771,cg01195214,cg01236751,cg01238502,cg01292810,cg01297670,cg01342572,cg01382671,cg01411823,cg01494348,cg01579024,cg01616529,cg01693138,cg01798251,cg0…	GSM817179	8.31e-08
6.537	1.3e-08	Fetal_Muscle_Back	Fetal Muscle	UW.Fetal_Muscle_Back.ChromatinAccessibility.H-24279.DS19441.twopass.merge150.wgt10.zgt2.wig	cg00076543,cg00080972,cg00089071,cg00131899,cg00138041,cg00237631,cg00255919,cg00256231,cg00347798,cg00408964,cg00425431,cg00470924,cg00475322,cg00484396,cg00576886,cg00579520,cg00645365,cg00815325,cg00859352,cg00927231,cg00947782,cg01098771,cg01236751,cg01238502,cg01292810,cg01297670,cg01342572,cg01349858,cg01382671,cg01411823,cg01494348,cg01579024,cg01693138,cg01798251,cg01904812,cg01978534,cg0…	GSM878632	1.11e-07
6.408	1.35e-08	Fetal_Muscle_Arm	Fetal Muscle	UW.Fetal_Muscle_Arm.ChromatinAccessibility.H-24297.DS19646.twopass.merge150.wgt10.zgt2.wig	cg00076543,cg00080972,cg00089071,cg00131899,cg00222995,cg00237631,cg00347798,cg00408964,cg00425431,cg00470924,cg00484396,cg00576886,cg00645365,cg00815325,cg00859352,cg00927231,cg00947782,cg01098771,cg01195214,cg01214346,cg01236751,cg01238502,cg01292810,cg01297670,cg01342572,cg01349858,cg01382671,cg01411823,cg01413354,cg01494348,cg01693138,cg01798251,cg01904812,cg01978534,cg02061804,cg02211433,cg0…	GSM878638	1.16e-07
6.561	1.44e-08	Trophoblast_Cultured_Cells	ES Cell	UW.H1_BMP4_Derived_Trophoblast_Cultured_Cells.ChromatinAccessibility.DS19317.twopass.merge150.wgt10.zgt2.wig	cg00076543,cg00080972,cg00131899,cg00237631,cg00470924,cg00475322,cg00645365,cg00859352,cg00927231,cg01017244,cg01098771,cg01292810,cg01297670,cg01342572,cg01411823,cg01579024,cg01679206,cg01798251,cg01948226,cg01978534,cg01981960,cg02211433,cg02224749,cg02394686,cg02407746,cg02500152,cg02531797,cg02569458,cg02573566,cg02684056,cg02725398,cg02756939,cg02783970,cg02884280,cg02907150,cg03020863,cg0…	GSM878628	1.22e-07
6.741	1.66e-08	H1	ES Cell	UW.H1.ChromatinAccessibility.DS19100.twopass.merge150.wgt10.zgt2.wig	cg00076543,cg00080972,cg00089071,cg00131899,cg00138041,cg00237631,cg00255919,cg00347798,cg00470924,cg00579520,cg00645365,cg00859352,cg00927231,cg00947782,cg01098771,cg01292810,cg01297670,cg01302562,cg01342572,cg01349858,cg01494348,cg01579024,cg01798251,cg01978534,cg02211433,cg02224749,cg02394686,cg02407746,cg02439789,cg02500152,cg02531797,cg02569458,cg02684056,cg02725398,cg02750262,cg02756939,cg0…	GSM878621	1.41e-07
6.567	1.72e-08	CD14	Blood	UW.CD14_Primary_Cells.ChromatinAccessibility.RO_01689.DS17391.twopass.merge150.wgt10.zgt2.wig	cg00076543,cg00131899,cg00169122,cg00222995,cg00237631,cg00255919,cg00256231,cg00347798,cg00470924,cg00475322,cg00576886,cg00645365,cg00859352,cg00927231,cg01098771,cg01238502,cg01292810,cg01297670,cg01342572,cg01349858,cg01413354,cg01494348,cg01693138,cg01798251,cg01883217,cg01978534,cg02061804,cg02211433,cg02224749,cg02326386,cg02394686,cg02407746,cg02500152,cg02531797,cg02639931,cg02660097,cg0…	GSM701503	1.45e-07
6.196	2.1e-08	Fetal_Muscle_Upper_Limb_Skeletal	Fetal Muscle	UW.Fetal_Muscle_Upper_Limb_Skeletal.ChromatinAccessibility.H-23887.DS17661.twopass.merge150.wgt10.zgt2.wig	cg00076543,cg00080972,cg00089071,cg00131899,cg00222995,cg00237631,cg00255919,cg00256231,cg00347798,cg00408964,cg00425431,cg00470924,cg00484396,cg00576886,cg00579520,cg00645365,cg00859352,cg00927231,cg01098771,cg01214346,cg01236751,cg01238502,cg01292810,cg01297670,cg01342572,cg01349858,cg01382671,cg01411823,cg01494348,cg01579024,cg01693138,cg01798251,cg01904812,cg01978534,cg02061804,cg02211433,cg0…	GSM701522	1.76e-07
6.283	2.32e-08	Fetal_Stomach	Fetal Stomach	UW.Fetal_Stomach.ChromatinAccessibility.H-23914.DS17750.twopass.merge150.wgt10.zgt2.wig	cg00076543,cg00080972,cg00089071,cg00131899,cg00222995,cg00237631,cg00347798,cg00408964,cg00425431,cg00470924,cg00484396,cg00645365,cg00815325,cg00859352,cg00927231,cg01098771,cg01214346,cg01236751,cg01238502,cg01292810,cg01297670,cg01342572,cg01349858,cg01382671,cg01411823,cg01494348,cg01579024,cg01693138,cg01798251,cg01883217,cg01948226,cg02046668,cg02211433,cg02224749,cg02394686,cg02407746,cg0…	GSM701528	1.94e-07
6.175	2.49e-08	Penis_Foreskin_Melanocyte	Skin	UW.Penis_Foreskin_Melanocyte_Primary_Cells.ChromatinAccessibility.skin01.DS18601.twopass.merge150.wgt10.zgt2.wig	cg00012638,cg00076543,cg00080972,cg00089071,cg00131899,cg00138041,cg00222995,cg00237631,cg00256231,cg00347798,cg00408964,cg00425431,cg00470924,cg00484396,cg00522231,cg00530438,cg00645365,cg00686926,cg00815325,cg00859352,cg00927231,cg01098771,cg01238502,cg01292810,cg01297670,cg01342572,cg01382671,cg01494348,cg01579024,cg01614703,cg01693138,cg01798251,cg01904812,cg01934408,cg01948226,cg01978534,cg0…	GSM774244	2.07e-07
6.176	2.76e-08	Fetal_Muscle_Arm	Fetal Muscle	UW.Fetal_Muscle_Arm.ChromatinAccessibility.H-24198.DS19051.twopass.merge150.wgt10.zgt2.wig	cg00076543,cg00080972,cg00089071,cg00131899,cg00169122,cg00237631,cg00347798,cg00408964,cg00470924,cg00484396,cg00645365,cg00815325,cg00859352,cg00927231,cg01098771,cg01195214,cg01236751,cg01238502,cg01297670,cg01342572,cg01349858,cg01382671,cg01411823,cg01494348,cg01579024,cg01693138,cg01798251,cg01978534,cg02061804,cg02153528,cg02211433,cg02224749,cg02326386,cg02394686,cg02407746,cg02439789,cg0…	GSM878619	2.28e-07
6.396	2.77e-08	Fetal_Intestine_Large	Fetal Intestine, Large	UW.Fetal_Intestine_Large.ChromatinAccessibility.H-24111.DS18499.twopass.merge150.wgt10.zgt2.wig	cg00076543,cg00080972,cg00089071,cg00131899,cg00222995,cg00237631,cg00255919,cg00347798,cg00408964,cg00425431,cg00470924,cg00475322,cg00484396,cg00530438,cg00555420,cg00576886,cg00645365,cg00815325,cg00859352,cg00927231,cg01098771,cg01195214,cg01236751,cg01297670,cg01342572,cg01382671,cg01494348,cg01579024,cg01693138,cg01798251,cg01978534,cg02153528,cg02211433,cg02224749,cg02326386,cg02394686,cg0…	GSM817188	2.28e-07
6.299	3.28e-08	Fetal_Heart	Fetal Heart	UW.Fetal_Heart.ChromatinAccessibility.H-22662.DS12531.twopass.merge150.wgt10.zgt2.wig	cg00076543,cg00080972,cg00089071,cg00131899,cg00138041,cg00222995,cg00237631,cg00347798,cg00408964,cg00425431,cg00462971,cg00470924,cg00484396,cg00576886,cg00645365,cg00859352,cg00927231,cg01098771,cg01195214,cg01236751,cg01238502,cg01297670,cg01342572,cg01349858,cg01382671,cg01411823,cg01494348,cg01579024,cg01798251,cg01904812,cg01978534,cg02153528,cg02211433,cg02224749,cg02394686,cg02407746,cg0…	GSM530654	2.69e-07
6.235	3.6e-08	Penis_Foreskin_Keratinocyte	Skin	UW.Penis_Foreskin_Keratinocyte_Primary_Cells.ChromatinAccessibility.skin01.DS18695.twopass.merge150.wgt10.zgt2.wig	cg00076543,cg00080972,cg00089071,cg00131899,cg00237631,cg00255919,cg00408964,cg00470924,cg00522231,cg00645365,cg00815325,cg00859352,cg00927231,cg01017244,cg01098771,cg01214346,cg01238502,cg01292810,cg01297670,cg01342572,cg01382671,cg01579024,cg01679206,cg01693138,cg01798251,cg01934408,cg01948226,cg01978534,cg01981960,cg02211433,cg02224749,cg02394686,cg02407746,cg02500152,cg02531797,cg02569458,cg0…	GSM817195	2.94e-07
6.267	4.13e-08	Fetal_Lung_Left	Fetal Lung	UW.Fetal_Lung_Left.ChromatinAccessibility.H-23964.DS17835.twopass.merge150.wgt10.zgt2.wig	cg00076543,cg00131899,cg00237631,cg00256231,cg00347798,cg00408964,cg00470924,cg00484396,cg00645365,cg00859352,cg00927231,cg01017244,cg01098771,cg01236751,cg01297670,cg01349858,cg01411823,cg01494348,cg01883217,cg02211433,cg02224749,cg02326386,cg02394686,cg02407746,cg02500152,cg02531797,cg02569458,cg02573566,cg02649063,cg02684056,cg02725398,cg02756939,cg02783970,cg02869559,cg02872426,cg02884280,cg0…	GSM701534	3.36e-07
6.25	4.24e-08	Fetal_Adrenal_Gland	Fetal Adrenal	UW.Fetal_Adrenal_Gland.ChromatinAccessibility.H-22662.DS12528.twopass.merge150.wgt10.zgt2.wig	cg00076543,cg00080972,cg00089071,cg00131899,cg00222995,cg00237631,cg00256231,cg00347798,cg00408964,cg00425431,cg00470924,cg00475322,cg00484396,cg00576886,cg00645365,cg00686926,cg00815325,cg00859352,cg00927231,cg00947782,cg01098771,cg01195214,cg01238502,cg01292810,cg01297670,cg01342572,cg01349858,cg01382671,cg01411823,cg01413354,cg01494348,cg01579024,cg01798251,cg01904812,cg01978534,cg01996567,cg0…	GSM530653	3.44e-07
6.254	4.71e-08	iPS_DF_19.7	IPS cell	UW.iPS_DF_19.7.ChromatinAccessibility.DS15148.twopass.merge150.wgt10.zgt2.wig	cg00012638,cg00076543,cg00089071,cg00131899,cg00138041,cg00222995,cg00237631,cg00347798,cg00470924,cg00484396,cg00576886,cg00645365,cg00859352,cg00927231,cg00947782,cg01098771,cg01292810,cg01297670,cg01302562,cg01342572,cg01494348,cg01579024,cg01616529,cg01798251,cg01883217,cg01904812,cg01948226,cg01978534,cg01981960,cg01996567,cg02061804,cg02211433,cg02224749,cg02326386,cg02394686,cg02407746,cg0…	GSM665800	3.79e-07
6.193	5.19e-08	Fetal_Thymus	Fetal Thymus	UW.Fetal_Thymus.ChromatinAccessibility.H-24259.DS19287.twopass.merge150.wgt10.zgt2.wig	cg00076543,cg00080972,cg00089071,cg00131899,cg00237631,cg00347798,cg00408964,cg00425431,cg00470924,cg00475322,cg00484396,cg00645365,cg00815325,cg00859352,cg00927231,cg01098771,cg01195214,cg01236751,cg01238502,cg01292810,cg01297670,cg01342572,cg01349858,cg01382671,cg01411823,cg01494348,cg01579024,cg01693138,cg01798251,cg01978534,cg02153528,cg02211433,cg02224749,cg02394686,cg02407746,cg02439789,cg0…	GSM878627	4.17e-07
6.303	5.22e-08	Fetal_Spinal_Cord	Fetal Spinal Cord	UW.Fetal_Spinal_Cord.ChromatinAccessibility.H-24409.DS20351.twopass.merge150.wgt10.zgt2.wig	cg00076543,cg00080972,cg00089071,cg00131899,cg00138041,cg00222995,cg00237631,cg00255919,cg00256231,cg00347798,cg00408964,cg00425431,cg00452882,cg00470924,cg00475322,cg00484396,cg00522231,cg00576886,cg00579520,cg00645365,cg00815325,cg00859352,cg00927231,cg00947782,cg01098771,cg01238502,cg01297670,cg01302562,cg01342572,cg01349858,cg01382671,cg01411823,cg01413354,cg01494348,cg01579024,cg01616529,cg0…	GSM878661	4.17e-07
6.125	5.39e-08	Fetal_Muscle_Arm	Fetal Muscle	UW.Fetal_Muscle_Arm.ChromatinAccessibility.H-24089.DS18452.twopass.merge150.wgt10.zgt2.wig	cg00076543,cg00080972,cg00089071,cg00131899,cg00169122,cg00222995,cg00237631,cg00347798,cg00408964,cg00425431,cg00470924,cg00484396,cg00576886,cg00645365,cg00686926,cg00815325,cg00859352,cg00927231,cg01098771,cg01195214,cg01236751,cg01238502,cg01292810,cg01297670,cg01342572,cg01349858,cg01382671,cg01411823,cg01494348,cg01579024,cg01693138,cg01798251,cg01883217,cg01904812,cg01948226,cg01978534,cg0…	GSM817178	4.29e-07
6.204	5.45e-08	Fibroblasts_Fetal_Skin_Abdomen	Fibroblast	UW.Fibroblasts_Fetal_Skin_Abdomen.ChromatinAccessibility.H-24259.DS19558.twopass.merge150.wgt10.zgt2.wig	cg00076543,cg00080972,cg00089071,cg00131899,cg00138041,cg00169122,cg00237631,cg00347798,cg00408964,cg00425431,cg00470924,cg00645365,cg00859352,cg00927231,cg00947782,cg00985040,cg01098771,cg01214346,cg01236751,cg01292810,cg01411823,cg01494348,cg01579024,cg01616529,cg01693138,cg01798251,cg01948226,cg02211433,cg02224749,cg02394686,cg02407746,cg02439789,cg02500152,cg02531797,cg02569458,cg02573566,cg0…	GSM878635	4.32e-07
6.04	6.32e-08	Fetal_Muscle_Leg	Fetal Muscle	UW.Fetal_Muscle_Leg.ChromatinAccessibility.H-24218.DS19115.twopass.merge150.wgt10.zgt2.wig	cg00076543,cg00080972,cg00089071,cg00131899,cg00138041,cg00222995,cg00237631,cg00347798,cg00408964,cg00470924,cg00484396,cg00576886,cg00579520,cg00645365,cg00815325,cg00859352,cg00927231,cg00947782,cg01098771,cg01236751,cg01238502,cg01297670,cg01342572,cg01382671,cg01411823,cg01494348,cg01579024,cg01693138,cg01798251,cg01978534,cg01981960,cg02211433,cg02224749,cg02326386,cg02394686,cg02407746,cg0…	GSM817206	4.99e-07
6.105	6.83e-08	Penis_Foreskin_Melanocyte	Skin	UW.Penis_Foreskin_Melanocyte_Primary_Cells.ChromatinAccessibility.skin01.DS18590.twopass.merge150.wgt10.zgt2.wig	cg00076543,cg00080972,cg00089071,cg00131899,cg00169122,cg00237631,cg00255919,cg00256231,cg00408964,cg00425431,cg00470924,cg00475322,cg00484396,cg00522231,cg00530438,cg00645365,cg00686926,cg00815325,cg00859352,cg00927231,cg00935504,cg01098771,cg01195214,cg01238502,cg01292810,cg01342572,cg01382671,cg01494348,cg01579024,cg01798251,cg01904812,cg01934408,cg01978534,cg02211433,cg02224749,cg02394686,cg0…	GSM774243	5.36e-07
5.863	7.06e-08	Fetal_Muscle_Arm	Fetal Muscle	UW.Fetal_Muscle_Arm.ChromatinAccessibility.H-24078.DS18379.twopass.merge150.wgt10.zgt2.wig	cg00076543,cg00080972,cg00089071,cg00131899,cg00138041,cg00169122,cg00222995,cg00237631,cg00255919,cg00347798,cg00408964,cg00470924,cg00484396,cg00576886,cg00645365,cg00815325,cg00859352,cg00927231,cg01098771,cg01236751,cg01238502,cg01292810,cg01297670,cg01342572,cg01382671,cg01411823,cg01494348,cg01579024,cg01616529,cg01693138,cg01798251,cg01904812,cg01948226,cg01978534,cg02153528,cg02211433,cg0…	GSM878610	5.52e-07
6.027	8.24e-08	Fetal_Intestine_Large	Fetal Intestine, Large	UW.Fetal_Intestine_Large.ChromatinAccessibility.H-23758.DS17157.twopass.merge150.wgt10.zgt2.wig	cg00076543,cg00080972,cg00089071,cg00131899,cg00237631,cg00255919,cg00347798,cg00408964,cg00462971,cg00470924,cg00475322,cg00645365,cg00859352,cg00927231,cg00947782,cg01098771,cg01195214,cg01214346,cg01236751,cg01238502,cg01292810,cg01297670,cg01330312,cg01342572,cg01494348,cg01579024,cg01798251,cg01978534,cg02211433,cg02224749,cg02394686,cg02407746,cg02439789,cg02500152,cg02531797,cg02569458,cg0…	GSM701490	6.42e-07
6.292	9.14e-08	Trophoblast_Cultured_Cells	ES Cell	UW.H1_BMP4_Derived_Trophoblast_Cultured_Cells.ChromatinAccessibility.DS18736.twopass.merge150.wgt10.zgt2.wig	cg00076543,cg00080972,cg00089071,cg00131899,cg00138041,cg00237631,cg00408964,cg00470924,cg00576886,cg00645365,cg00859352,cg00927231,cg01017244,cg01098771,cg01292810,cg01297670,cg01342572,cg01579024,cg01679206,cg01798251,cg01948226,cg01978534,cg02211433,cg02224749,cg02394686,cg02407746,cg02500152,cg02531797,cg02569458,cg02573566,cg02684056,cg02715879,cg02725398,cg02756939,cg02783970,cg02884280,cg0…	GSM878614	7.09e-07
6.079	9.61e-08	Fetal_Adrenal_Gland	Fetal Adrenal	UW.Fetal_Adrenal_Gland.ChromatinAccessibility.H-24409.DS20343.twopass.merge150.wgt10.zgt2.wig	cg00076543,cg00080972,cg00089071,cg00131899,cg00237631,cg00255919,cg00256231,cg00408964,cg00425431,cg00470924,cg00475322,cg00576886,cg00645365,cg00686926,cg00815325,cg00859352,cg00927231,cg00947782,cg01098771,cg01195214,cg01214346,cg01238502,cg01297670,cg01342572,cg01349858,cg01382671,cg01411823,cg01494348,cg01579024,cg01798251,cg01904812,cg01978534,cg02061804,cg02211433,cg02224749,cg02326386,cg0…	GSM878658	7.43e-07
5.924	1.05e-07	Fetal_Muscle_Arm	Fetal Muscle	UW.Fetal_Muscle_Arm.ChromatinAccessibility.H-24143.DS18992.twopass.merge150.wgt10.zgt2.wig	cg00076543,cg00080972,cg00089071,cg00131899,cg00169122,cg00222995,cg00237631,cg00255919,cg00347798,cg00408964,cg00470924,cg00484396,cg00576886,cg00645365,cg00815325,cg00859352,cg00927231,cg00947782,cg01098771,cg01214346,cg01236751,cg01238502,cg01292810,cg01297670,cg01342572,cg01382671,cg01411823,cg01494348,cg01579024,cg01693138,cg01798251,cg02211433,cg02224749,cg02394686,cg02407746,cg02439789,cg0…	GSM878618	8.06e-07
5.808	1.17e-07	Fetal_Muscle_Arm	Fetal Muscle	UW.Fetal_Muscle_Arm.ChromatinAccessibility.H-24218.DS19053.twopass.merge150.wgt10.zgt2.wig	cg00076543,cg00080972,cg00089071,cg00131899,cg00169122,cg00222995,cg00237631,cg00255919,cg00256231,cg00347798,cg00408964,cg00470924,cg00484396,cg00576886,cg00579520,cg00645365,cg00686926,cg00815325,cg00859352,cg00927231,cg00947782,cg01098771,cg01236751,cg01238502,cg01297670,cg01342572,cg01349858,cg01382671,cg01411823,cg01494348,cg01579024,cg01693138,cg01798251,cg01883217,cg01904812,cg01948226,cg0…	GSM878620	8.97e-07
5.736	1.26e-07	Fetal_Muscle_Arm	Fetal Muscle	UW.Fetal_Muscle_Arm.ChromatinAccessibility.H-23808.DS17432.twopass.merge150.wgt10.zgt2.wig	cg00076543,cg00080972,cg00089071,cg00131899,cg00169122,cg00222995,cg00237631,cg00347798,cg00408964,cg00462971,cg00470924,cg00484396,cg00645365,cg00859352,cg00927231,cg01098771,cg01214346,cg01236751,cg01238502,cg01297670,cg01342572,cg01349858,cg01382671,cg01411823,cg01494348,cg01579024,cg01693138,cg01798251,cg01904812,cg01948226,cg01978534,cg01981960,cg02061804,cg02211433,cg02224749,cg02326386,cg0…	GSM701506	9.61e-07
5.792	2.03e-07	IMR90	Lung	UW.IMR90.ChromatinAccessibility.DS11764.twopass.merge150.wgt10.zgt2.wig	cg00076543,cg00089071,cg00131899,cg00138041,cg00169122,cg00222995,cg00237631,cg00347798,cg00470924,cg00555420,cg00645365,cg00815325,cg00927231,cg00935504,cg01098771,cg01292810,cg01342572,cg01349858,cg01411823,cg01494348,cg01579024,cg01693138,cg01798251,cg01948226,cg01978534,cg01981960,cg02211433,cg02224749,cg02326386,cg02394686,cg02407746,cg02439789,cg02500152,cg02531797,cg02573566,cg02649063,cg0…	GSM468801	1.54e-06
5.81	2.24e-07	Penis_Foreskin_Keratinocyte	Skin	UW.Penis_Foreskin_Keratinocyte_Primary_Cells.ChromatinAccessibility.skin02.DS18714.twopass.merge150.wgt10.zgt2.wig	cg00076543,cg00080972,cg00089071,cg00131899,cg00237631,cg00255919,cg00347798,cg00408964,cg00470924,cg00475322,cg00522231,cg00579520,cg00645365,cg00815325,cg00859352,cg00927231,cg01017244,cg01098771,cg01214346,cg01238502,cg01292810,cg01342572,cg01349858,cg01494348,cg01579024,cg01614703,cg01679206,cg01693138,cg01798251,cg01948226,cg01978534,cg01981960,cg02211433,cg02219949,cg02224749,cg02326386,cg0…	GSM817196	1.7e-06
5.741	2.8e-07	Fetal_Muscle_Arm	Fetal Muscle	UW.Fetal_Muscle_Arm.ChromatinAccessibility.H-24125.DS18559.twopass.merge150.wgt10.zgt2.wig	cg00076543,cg00080972,cg00089071,cg00131899,cg00169122,cg00222995,cg00237631,cg00256231,cg00347798,cg00408964,cg00470924,cg00484396,cg00576886,cg00579520,cg00645365,cg00783877,cg00859352,cg00927231,cg01098771,cg01236751,cg01238502,cg01292810,cg01342572,cg01382671,cg01411823,cg01494348,cg01579024,cg01616529,cg01693138,cg01798251,cg01904812,cg01978534,cg02211433,cg02224749,cg02394686,cg02407746,cg0…	GSM817191	2.11e-06
5.698	2.97e-07	IMR90	Lung	UW.IMR90.ChromatinAccessibility.DS13229.twopass.merge150.wgt10.zgt2.wig	cg00076543,cg00080972,cg00089071,cg00131899,cg00138041,cg00169122,cg00222995,cg00237631,cg00347798,cg00408964,cg00470924,cg00555420,cg00628211,cg00645365,cg00859352,cg00927231,cg00935504,cg01098771,cg01292810,cg01342572,cg01349858,cg01382671,cg01411823,cg01494348,cg01579024,cg01693138,cg01798251,cg01883217,cg01978534,cg02211433,cg02224749,cg02394686,cg02407746,cg02439789,cg02500152,cg02531797,cg0…	GSM530666	2.23e-06
5.622	3.16e-07	Fetal_Muscle_Leg	Fetal Muscle	UW.Fetal_Muscle_Leg.ChromatinAccessibility.H-24198.DS19158.twopass.merge150.wgt10.zgt2.wig	cg00076543,cg00080972,cg00089071,cg00131899,cg00222995,cg00237631,cg00255919,cg00256231,cg00347798,cg00408964,cg00425431,cg00470924,cg00484396,cg00576886,cg00645365,cg00859352,cg00927231,cg01098771,cg01236751,cg01238502,cg01292810,cg01297670,cg01342572,cg01349858,cg01382671,cg01411823,cg01494348,cg01579024,cg01693138,cg01798251,cg01904812,cg01978534,cg02153528,cg02211433,cg02224749,cg02394686,cg0…	GSM878622	2.36e-06
5.664	3.3e-07	Fetal_Muscle_Back	Fetal Muscle	UW.Fetal_Muscle_Back.ChromatinAccessibility.H-24078.DS18377.twopass.merge150.wgt10.zgt2.wig	cg00076543,cg00080972,cg00089071,cg00131899,cg00222995,cg00237631,cg00347798,cg00408964,cg00425431,cg00470924,cg00484396,cg00576886,cg00645365,cg00815325,cg00859352,cg00927231,cg01098771,cg01236751,cg01238502,cg01292810,cg01297670,cg01342572,cg01382671,cg01411823,cg01413354,cg01494348,cg01579024,cg01693138,cg01798251,cg01904812,cg01948226,cg01978534,cg01981960,cg02153528,cg02211433,cg02224749,cg0…	GSM817171	2.46e-06
5.657	3.45e-07	Fetal_Heart	Fetal Heart	UW.Fetal_Heart.ChromatinAccessibility.H-23589.DS16500.twopass.merge150.wgt10.zgt2.wig	cg00076543,cg00080972,cg00089071,cg00131899,cg00138041,cg00222995,cg00237631,cg00347798,cg00408964,cg00425431,cg00462971,cg00470924,cg00484396,cg00555420,cg00576886,cg00645365,cg00686926,cg00859352,cg00927231,cg00935504,cg01098771,cg01236751,cg01238502,cg01297670,cg01342572,cg01382671,cg01411823,cg01494348,cg01693138,cg01798251,cg01904812,cg01948226,cg01978534,cg01996567,cg02211433,cg02224749,cg0…	GSM665824	2.56e-06
5.662	3.52e-07	Fetal_Intestine_Small	Fetal Intestine, Small	UW.Fetal_Intestine_Small.ChromatinAccessibility.H-24111.DS18495.twopass.merge150.wgt10.zgt2.wig	cg00076543,cg00080972,cg00089071,cg00131899,cg00237631,cg00255919,cg00347798,cg00408964,cg00470924,cg00484396,cg00555420,cg00645365,cg00859352,cg00927231,cg01098771,cg01195214,cg01238502,cg01297670,cg01342572,cg01349858,cg01382671,cg01411823,cg01693138,cg01798251,cg01978534,cg02153528,cg02211433,cg02224749,cg02326386,cg02394686,cg02407746,cg02500152,cg02531797,cg02569458,cg02573566,cg02684056,cg0…	GSM817187	2.6e-06
5.796	3.58e-07	Fibroblasts_Fetal_Skin_Scalp	Fibroblast	UW.Fibroblasts_Fetal_Skin_Scalp.ChromatinAccessibility.H-24259.DS19444.twopass.merge150.wgt10.zgt2.wig	cg00076543,cg00089071,cg00131899,cg00138041,cg00237631,cg00255919,cg00347798,cg00408964,cg00470924,cg00484396,cg00645365,cg00927231,cg01098771,cg01292810,cg01342572,cg01411823,cg01494348,cg01579024,cg01693138,cg01798251,cg01948226,cg01978534,cg02211433,cg02224749,cg02394686,cg02407746,cg02439789,cg02500152,cg02531797,cg02569458,cg02573566,cg02684056,cg02725398,cg02756939,cg02783970,cg02869559,cg0…	GSM878633	2.64e-06
5.824	4.21e-07	Fetal_Adrenal_Gland	Fetal Adrenal	UW.Fetal_Adrenal_Gland.ChromatinAccessibility.H-23769.DS17319.twopass.merge150.wgt10.zgt2.wig	cg00076543,cg00080972,cg00089071,cg00131899,cg00237631,cg00256231,cg00347798,cg00408964,cg00425431,cg00470924,cg00475322,cg00484396,cg00530438,cg00645365,cg00815325,cg00859352,cg00927231,cg00947782,cg01098771,cg01195214,cg01214346,cg01238502,cg01292810,cg01297670,cg01342572,cg01349858,cg01382671,cg01411823,cg01494348,cg01579024,cg01798251,cg01904812,cg01978534,cg02211433,cg02224749,cg02394686,cg0…	GSM817165	3.09e-06
5.653	4.41e-07	Penis_Foreskin_Keratinocyte	Skin	UW.Penis_Foreskin_Keratinocyte_Primary_Cells.ChromatinAccessibility.skin02.DS18718.twopass.merge150.wgt10.zgt2.wig	cg00076543,cg00080972,cg00089071,cg00131899,cg00237631,cg00347798,cg00408964,cg00470924,cg00475322,cg00484396,cg00522231,cg00645365,cg00815325,cg00859352,cg00927231,cg01017244,cg01098771,cg01214346,cg01292810,cg01342572,cg01382671,cg01494348,cg01679206,cg01693138,cg01798251,cg01948226,cg01978534,cg01981960,cg02211433,cg02224749,cg02394686,cg02407746,cg02500152,cg02531797,cg02569458,cg02684056,cg0…	GSM817197	3.22e-06
5.628	5.66e-07	IMR90	Lung	UW.IMR90.ChromatinAccessibility.DS13219.twopass.merge150.wgt10.zgt2.wig	cg00076543,cg00089071,cg00131899,cg00138041,cg00169122,cg00222995,cg00237631,cg00347798,cg00408964,cg00470924,cg00484396,cg00555420,cg00645365,cg00815325,cg00859352,cg00927231,cg00935504,cg00947782,cg01098771,cg01238502,cg01292810,cg01342572,cg01349858,cg01382671,cg01411823,cg01494348,cg01579024,cg01693138,cg01798251,cg01948226,cg01978534,cg01981960,cg02211433,cg02224749,cg02394686,cg02407746,cg0…	GSM530665	4.12e-06
5.401	8.23e-07	Fetal_Muscle_Back	Fetal Muscle	UW.Fetal_Muscle_Back.ChromatinAccessibility.H-24089.DS18454.twopass.merge150.wgt10.zgt2.wig	cg00076543,cg00080972,cg00089071,cg00131899,cg00222995,cg00237631,cg00347798,cg00408964,cg00425431,cg00470924,cg00475322,cg00484396,cg00576886,cg00645365,cg00815325,cg00859352,cg00927231,cg01098771,cg01236751,cg01238502,cg01292810,cg01297670,cg01342572,cg01382671,cg01411823,cg01494348,cg01579024,cg01693138,cg01798251,cg01883217,cg01948226,cg01978534,cg02211433,cg02224749,cg02326386,cg02394686,cg0…	GSM878611	5.97e-06
5.356	8.45e-07	Fetal_Muscle_Back	Fetal Muscle	UW.Fetal_Muscle_Back.ChromatinAccessibility.H-24218.DS19117.twopass.merge150.wgt10.zgt2.wig	cg00076543,cg00080972,cg00089071,cg00131899,cg00138041,cg00169122,cg00222995,cg00237631,cg00255919,cg00347798,cg00408964,cg00470924,cg00475322,cg00484396,cg00645365,cg00815325,cg00859352,cg00927231,cg00947782,cg01098771,cg01236751,cg01238502,cg01297670,cg01342572,cg01382671,cg01411823,cg01494348,cg01579024,cg01693138,cg01798251,cg01904812,cg01978534,cg02153528,cg02211433,cg02219949,cg02224749,cg0…	GSM817207	6.1e-06
5.523	1.41e-06	Fetal_Muscle_Back	Fetal Muscle	UW.Fetal_Muscle_Back.ChromatinAccessibility.H-24244.DS19283.twopass.merge150.wgt10.zgt2.wig	cg00076543,cg00080972,cg00089071,cg00131899,cg00138041,cg00169122,cg00237631,cg00255919,cg00256231,cg00347798,cg00408964,cg00425431,cg00470924,cg00475322,cg00484396,cg00576886,cg00579520,cg00645365,cg00815325,cg00859352,cg00927231,cg00947782,cg01098771,cg01236751,cg01238502,cg01292810,cg01297670,cg01342572,cg01349858,cg01382671,cg01411823,cg01413354,cg01494348,cg01579024,cg01693138,cg01798251,cg0…	GSM817212	1.01e-05
5.402	2.63e-06	Neuronal_Progenitor_Cultured_Cells	ES Cell	UW.H1_Derived_Neuronal_Progenitor_Cultured_Cells.ChromatinAccessibility.DS20153.twopass.merge150.wgt10.zgt2.wig	cg00076543,cg00080972,cg00089071,cg00131899,cg00138041,cg00237631,cg00255919,cg00347798,cg00408964,cg00425431,cg00452882,cg00470924,cg00475322,cg00484396,cg00576886,cg00579520,cg00645365,cg00815325,cg00859352,cg00927231,cg00935504,cg00947782,cg00985040,cg01098771,cg01238502,cg01292810,cg01297670,cg01302562,cg01342572,cg01349858,cg01382671,cg01411823,cg01413354,cg01494348,cg01579024,cg01616529,cg0…	GSM906379	1.89e-05
5.404	2.71e-06	Fetal_Brain	Fetal Brain	UW.Fetal_Brain.ChromatinAccessibility.H-24297.DS20226.twopass.merge150.wgt10.zgt2.wig	cg00076543,cg00080972,cg00089071,cg00131899,cg00138041,cg00237631,cg00347798,cg00408964,cg00425431,cg00452882,cg00470924,cg00484396,cg00522231,cg00579520,cg00645365,cg00815325,cg00859352,cg00927231,cg01098771,cg01214346,cg01238502,cg01297670,cg01342572,cg01349858,cg01382671,cg01411823,cg01494348,cg01579024,cg01632703,cg01798251,cg01883217,cg01904812,cg01978534,cg02211433,cg02224749,cg02394686,cg0…	GSM878651	1.94e-05
5.318	3.02e-06	Fibroblasts_Fetal_Skin_Upper_Back	Fibroblast	UW.Fibroblasts_Fetal_Skin_Upper_Back.ChromatinAccessibility.H-24259.DS19706.twopass.merge150.wgt10.zgt2.wig	cg00076543,cg00080972,cg00089071,cg00131899,cg00138041,cg00237631,cg00347798,cg00408964,cg00462971,cg00470924,cg00645365,cg00927231,cg01098771,cg01214346,cg01236751,cg01292810,cg01342572,cg01382671,cg01411823,cg01494348,cg01579024,cg01693138,cg01798251,cg01948226,cg01978534,cg02211433,cg02224749,cg02394686,cg02407746,cg02439789,cg02500152,cg02531797,cg02569458,cg02573566,cg02684056,cg02725398,cg0…	GSM878641	2.15e-05
5.162	4.82e-06	Mesenchymal_Stem_Cells	ES Cell	UW.H1_Derived_Mesenchymal_Stem_Cells.ChromatinAccessibility.DS20671.twopass.merge150.wgt10.zgt2.wig	cg00076543,cg00080972,cg00089071,cg00131899,cg00237631,cg00347798,cg00408964,cg00425431,cg00470924,cg00475322,cg00555420,cg00645365,cg00859352,cg00927231,cg00935504,cg00947782,cg01098771,cg01238502,cg01292810,cg01297670,cg01342572,cg01349858,cg01382671,cg01411823,cg01579024,cg01616529,cg01693138,cg01798251,cg01883217,cg01904812,cg01948226,cg01978534,cg01981960,cg02211433,cg02224749,cg02326386,cg0…	GSM906380	3.42e-05
5.008	5.28e-06	Fetal_Brain	Fetal Brain	UW.Fetal_Brain.ChromatinAccessibility.H-23266.DS14718.twopass.merge150.wgt10.zgt2.wig	cg00076543,cg00080972,cg00089071,cg00131899,cg00138041,cg00237631,cg00255919,cg00347798,cg00408964,cg00425431,cg00470924,cg00484396,cg00522231,cg00576886,cg00579520,cg00645365,cg00686926,cg00859352,cg00927231,cg01098771,cg01236751,cg01238502,cg01297670,cg01302562,cg01342572,cg01349858,cg01382671,cg01411823,cg01494348,cg01579024,cg01632703,cg01693138,cg01798251,cg01904812,cg01978534,cg02211433,cg0…	GSM595923	3.73e-05
5.12	5.97e-06	Breast_vHMEC	Breast	UW.Breast_vHMEC.ChromatinAccessibility.RM035.DS18406.twopass.merge150.wgt10.zgt2.wig	cg00076543,cg00080972,cg00089071,cg00131899,cg00169122,cg00237631,cg00408964,cg00470924,cg00484396,cg00522231,cg00645365,cg00815325,cg00859352,cg00927231,cg01098771,cg01214346,cg01238502,cg01292810,cg01342572,cg01679206,cg01693138,cg01798251,cg01934408,cg01948226,cg01978534,cg01981960,cg02211433,cg02224749,cg02394686,cg02407746,cg02500152,cg02531797,cg02569458,cg02573566,cg02660097,cg02684056,cg0…	GSM753973	4.19e-05
5.03	6.41e-06	Penis_Foreskin_Fibroblast	Fibroblast	UW.Penis_Foreskin_Fibroblast_Primary_Cells.ChromatinAccessibility.skin02.DS18252.twopass.merge150.wgt10.zgt2.wig	cg00076543,cg00080972,cg00089071,cg00131899,cg00138041,cg00222995,cg00237631,cg00347798,cg00408964,cg00470924,cg00475322,cg00484396,cg00522231,cg00555420,cg00576886,cg00645365,cg00815325,cg00927231,cg00947782,cg01098771,cg01238502,cg01292810,cg01297670,cg01342572,cg01349858,cg01411823,cg01494348,cg01579024,cg01614703,cg01693138,cg01798251,cg01978534,cg01981960,cg02211433,cg02224749,cg02394686,cg0…	GSM817169	4.49e-05
4.974	7.26e-06	Breast_vHMEC	Breast	UW.Breast_vHMEC.ChromatinAccessibility.RM035.DS18438.twopass.merge150.wgt10.zgt2.wig	cg00076543,cg00080972,cg00089071,cg00131899,cg00237631,cg00408964,cg00470924,cg00522231,cg00645365,cg00815325,cg00859352,cg00927231,cg01098771,cg01292810,cg01342572,cg01349858,cg01382671,cg01494348,cg01679206,cg01693138,cg01798251,cg01934408,cg01948226,cg01978534,cg01981960,cg02211433,cg02219949,cg02224749,cg02394686,cg02407746,cg02500152,cg02531797,cg02569458,cg02573566,cg02684056,cg02725398,cg0…	GSM753974	5.07e-05
4.958	7.93e-06	Mesendoderm_Cultured_Cells	ES Cell	UW.H1_BMP4_Derived_Mesendoderm_Cultured_Cells.ChromatinAccessibility.DS18732.twopass.merge150.wgt10.zgt2.wig	cg00076543,cg00080972,cg00089071,cg00131899,cg00138041,cg00237631,cg00408964,cg00470924,cg00484396,cg00530438,cg00576886,cg00645365,cg00859352,cg00927231,cg01017244,cg01098771,cg01292810,cg01297670,cg01302562,cg01342572,cg01382671,cg01579024,cg01798251,cg01948226,cg01978534,cg02211433,cg02224749,cg02394686,cg02407746,cg02439789,cg02500152,cg02531797,cg02569458,cg02573566,cg02684056,cg02725398,cg0…	GSM817198	5.51e-05
4.909	7.96e-06	Fetal_Muscle_Leg	Fetal Muscle	UW.Fetal_Muscle_Leg.ChromatinAccessibility.H-23808.DS17429.twopass.merge150.wgt10.zgt2.wig	cg00076543,cg00080972,cg00089071,cg00131899,cg00222995,cg00237631,cg00347798,cg00408964,cg00470924,cg00484396,cg00576886,cg00645365,cg00686926,cg00859352,cg00927231,cg01098771,cg01214346,cg01236751,cg01238502,cg01292810,cg01297670,cg01342572,cg01382671,cg01411823,cg01413354,cg01494348,cg01579024,cg01693138,cg01798251,cg02211433,cg02224749,cg02394686,cg02407746,cg02500152,cg02531797,cg02569458,cg0…	GSM701505	5.52e-05
4.915	9.4e-06	Fetal_Spinal_Cord	Fetal Spinal Cord	UW.Fetal_Spinal_Cord.ChromatinAccessibility.H-24493.DS20530.twopass.merge150.wgt10.zgt2.wig	cg00076543,cg00080972,cg00089071,cg00131899,cg00138041,cg00169122,cg00222995,cg00237631,cg00256231,cg00347798,cg00408964,cg00425431,cg00452882,cg00470924,cg00484396,cg00576886,cg00579520,cg00645365,cg00686926,cg00815325,cg00859352,cg00927231,cg00947782,cg01098771,cg01214346,cg01236751,cg01238502,cg01297670,cg01302562,cg01342572,cg01349858,cg01382671,cg01411823,cg01413354,cg01494348,cg01579024,cg0…	GSM878663	6.49e-05
4.915	1.01e-05	Fibroblasts_Fetal_Skin_Quadriceps_Left	Fibroblast	UW.Fibroblasts_Fetal_Skin_Quadriceps_Left.ChromatinAccessibility.H-24259.DS20056.twopass.merge150.wgt10.zgt2.wig	cg00076543,cg00080972,cg00089071,cg00131899,cg00138041,cg00237631,cg00347798,cg00408964,cg00462971,cg00470924,cg00645365,cg00859352,cg00927231,cg01098771,cg01214346,cg01236751,cg01292810,cg01342572,cg01382671,cg01411823,cg01494348,cg01579024,cg01693138,cg01798251,cg01948226,cg01978534,cg02211433,cg02224749,cg02394686,cg02407746,cg02439789,cg02500152,cg02531797,cg02569458,cg02573566,cg02684056,cg0…	GSM878649	6.93e-05
5.114	1.04e-05	Neuronal_Progenitor_Cultured_Cells	ES Cell	UW.H1_Derived_Neuronal_Progenitor_Cultured_Cells.ChromatinAccessibility.DS18739.twopass.merge150.wgt10.zgt2.wig	cg00076543,cg00080972,cg00089071,cg00131899,cg00138041,cg00237631,cg00347798,cg00408964,cg00425431,cg00452882,cg00470924,cg00484396,cg00576886,cg00579520,cg00628211,cg00645365,cg00859352,cg00927231,cg00935504,cg00947782,cg01098771,cg01238502,cg01292810,cg01297670,cg01342572,cg01382671,cg01494348,cg01579024,cg01616529,cg01693138,cg01798251,cg01948226,cg01978534,cg02153528,cg02211433,cg02224749,cg0…	GSM878615	7.12e-05
4.803	1.22e-05	Fibroblasts_Fetal_Skin_Biceps_Right	Fibroblast	UW.Fibroblasts_Fetal_Skin_Biceps_Right.ChromatinAccessibility.H-24259.DS19761.twopass.merge150.wgt10.zgt2.wig	cg00076543,cg00080972,cg00089071,cg00131899,cg00237631,cg00347798,cg00408964,cg00470924,cg00645365,cg00815325,cg00927231,cg01098771,cg01214346,cg01236751,cg01292810,cg01349858,cg01411823,cg01579024,cg01693138,cg01798251,cg01948226,cg01978534,cg01981960,cg02211433,cg02224749,cg02334770,cg02394686,cg02407746,cg02439789,cg02500152,cg02531797,cg02569458,cg02573566,cg02684056,cg02725398,cg02756939,cg0…	GSM878643	8.3e-05
4.963	1.23e-05	Penis_Foreskin_Fibroblast	Fibroblast	UW.Penis_Foreskin_Fibroblast_Primary_Cells.ChromatinAccessibility.skin02.DS18256.twopass.merge150.wgt10.zgt2.wig	cg00076543,cg00080972,cg00089071,cg00131899,cg00138041,cg00222995,cg00237631,cg00347798,cg00408964,cg00470924,cg00475322,cg00522231,cg00576886,cg00645365,cg00815325,cg00859352,cg00927231,cg00935504,cg00947782,cg01098771,cg01292810,cg01297670,cg01342572,cg01349858,cg01411823,cg01494348,cg01579024,cg01614703,cg01693138,cg01798251,cg01904812,cg01978534,cg01981960,cg02153528,cg02211433,cg02224749,cg0…	GSM817170	8.39e-05
4.862	1.25e-05	Fibroblasts_Fetal_Skin_Abdomen	Fibroblast	UW.Fibroblasts_Fetal_Skin_Abdomen.ChromatinAccessibility.H-24259.DS19561.twopass.merge150.wgt10.zgt2.wig	cg00076543,cg00131899,cg00138041,cg00237631,cg00347798,cg00408964,cg00462971,cg00470924,cg00645365,cg00859352,cg00927231,cg00947782,cg01098771,cg01214346,cg01236751,cg01292810,cg01342572,cg01411823,cg01494348,cg01579024,cg01616529,cg01693138,cg01798251,cg01981960,cg02211433,cg02224749,cg02394686,cg02407746,cg02439789,cg02500152,cg02531797,cg02569458,cg02573566,cg02684056,cg02725398,cg02756939,cg0…	GSM878636	8.44e-05
4.794	1.74e-05	Fetal_Brain	Fetal Brain	UW.Fetal_Brain.ChromatinAccessibility.H-24279.DS20221.twopass.merge150.wgt10.zgt2.wig	cg00076543,cg00080972,cg00089071,cg00131899,cg00138041,cg00222995,cg00237631,cg00347798,cg00408964,cg00452882,cg00470924,cg00484396,cg00522231,cg00579520,cg00645365,cg00815325,cg00859352,cg00927231,cg00985040,cg01098771,cg01238502,cg01292810,cg01297670,cg01302562,cg01342572,cg01349858,cg01382671,cg01411823,cg01413354,cg01494348,cg01579024,cg01632703,cg01693138,cg01798251,cg01904812,cg01978534,cg0…	GSM878650	0.000117
4.627	2.13e-05	Fibroblasts_Fetal_Skin_Back	Fibroblast	UW.Fibroblasts_Fetal_Skin_Back.ChromatinAccessibility.H-24218.DS19233.twopass.merge150.wgt10.zgt2.wig	cg00076543,cg00089071,cg00131899,cg00169122,cg00237631,cg00347798,cg00408964,cg00470924,cg00645365,cg00927231,cg00947782,cg01098771,cg01236751,cg01292810,cg01342572,cg01411823,cg01948226,cg01981960,cg02211433,cg02224749,cg02394686,cg02407746,cg02439789,cg02500152,cg02531797,cg02569458,cg02573566,cg02725398,cg02756939,cg02783970,cg02869559,cg02884280,cg03020863,cg03054600,cg03148461,cg03238595,cg0…	GSM878624	0.000143
4.597	3.62e-05	Fetal_Muscle_Leg	Fetal Muscle	UW.Fetal_Muscle_Leg.ChromatinAccessibility.H-24143.DS18844.twopass.merge150.wgt10.zgt2.wig	cg00076543,cg00080972,cg00089071,cg00131899,cg00222995,cg00237631,cg00256231,cg00347798,cg00408964,cg00470924,cg00484396,cg00579520,cg00645365,cg00815325,cg00859352,cg00927231,cg01098771,cg01236751,cg01238502,cg01292810,cg01297670,cg01342572,cg01382671,cg01411823,cg01693138,cg01798251,cg01948226,cg02211433,cg02224749,cg02394686,cg02407746,cg02439789,cg02500152,cg02531797,cg02569458,cg02649063,cg0…	GSM817201	0.000243
4.571	4.42e-05	Fibroblasts_Fetal_Skin_Scalp	Fibroblast	UW.Fibroblasts_Fetal_Skin_Scalp.ChromatinAccessibility.H-24259.DS19449.twopass.merge150.wgt10.zgt2.wig	cg00076543,cg00080972,cg00131899,cg00138041,cg00237631,cg00347798,cg00408964,cg00470924,cg00645365,cg00859352,cg00927231,cg01098771,cg01214346,cg01292810,cg01411823,cg01494348,cg01579024,cg01948226,cg01978534,cg02211433,cg02224749,cg02394686,cg02407746,cg02439789,cg02500152,cg02531797,cg02569458,cg02573566,cg02725398,cg02750262,cg02756939,cg02783970,cg02869559,cg02884280,cg03020863,cg03148461,cg0…	GSM878634	0.000296
4.372	6.28e-05	Fibroblasts_Fetal_Skin_Quadriceps_Left	Fibroblast	UW.Fibroblasts_Fetal_Skin_Quadriceps_Left.ChromatinAccessibility.H-24259.DS20046.twopass.merge150.wgt10.zgt2.wig	cg00076543,cg00080972,cg00089071,cg00131899,cg00138041,cg00237631,cg00347798,cg00408964,cg00470924,cg00645365,cg00859352,cg00927231,cg00947782,cg01098771,cg01214346,cg01236751,cg01238502,cg01292810,cg01342572,cg01349858,cg01411823,cg01494348,cg01579024,cg01693138,cg01798251,cg01978534,cg02211433,cg02224749,cg02394686,cg02407746,cg02439789,cg02500152,cg02531797,cg02569458,cg02573566,cg02684056,cg0…	GSM878648	0.000418
4.423	6.78e-05	Fibroblasts_Fetal_Skin_Quadriceps_Right	Fibroblast	UW.Fibroblasts_Fetal_Skin_Quadriceps_Right.ChromatinAccessibility.H-24259.DS19943.twopass.merge150.wgt10.zgt2.wig	cg00076543,cg00080972,cg00131899,cg00138041,cg00169122,cg00237631,cg00347798,cg00408964,cg00470924,cg00645365,cg00927231,cg01098771,cg01214346,cg01236751,cg01238502,cg01292810,cg01297670,cg01342572,cg01411823,cg01494348,cg01614703,cg01693138,cg01798251,cg01978534,cg01981960,cg02211433,cg02224749,cg02394686,cg02407746,cg02439789,cg02500152,cg02531797,cg02569458,cg02573566,cg02725398,cg02750262,cg0…	GSM878646	0.00045
4.486	7.02e-05	Fibroblasts_Fetal_Skin_Biceps_Right	Fibroblast	UW.Fibroblasts_Fetal_Skin_Biceps_Right.ChromatinAccessibility.H-24259.DS19745.twopass.merge150.wgt10.zgt2.wig	cg00076543,cg00089071,cg00131899,cg00138041,cg00237631,cg00347798,cg00408964,cg00470924,cg00645365,cg00927231,cg01098771,cg01214346,cg01236751,cg01292810,cg01411823,cg01494348,cg01579024,cg01693138,cg01798251,cg02211433,cg02224749,cg02394686,cg02407746,cg02439789,cg02500152,cg02531797,cg02569458,cg02684056,cg02725398,cg02756939,cg02783970,cg02884280,cg03020863,cg03054600,cg03128060,cg03148461,cg0…	GSM878642	0.000464
4.382	7.97e-05	Fetal_Brain	Fetal Brain	UW.Fetal_Brain.ChromatinAccessibility.H-24381.DS20231.twopass.merge150.wgt10.zgt2.wig	cg00076543,cg00080972,cg00089071,cg00131899,cg00138041,cg00237631,cg00347798,cg00408964,cg00425431,cg00470924,cg00475322,cg00484396,cg00579520,cg00645365,cg00859352,cg00927231,cg01098771,cg01238502,cg01297670,cg01342572,cg01349858,cg01382671,cg01579024,cg01616529,cg01798251,cg01904812,cg01978534,cg02211433,cg02224749,cg02394686,cg02407746,cg02439789,cg02500152,cg02500300,cg02531797,cg02684056,cg0…	GSM878652	0.000525
4.387	0.000103	Fibroblasts_Fetal_Skin_Upper_Back	Fibroblast	UW.Fibroblasts_Fetal_Skin_Upper_Back.ChromatinAccessibility.H-24259.DS19696.twopass.merge150.wgt10.zgt2.wig	cg00076543,cg00131899,cg00237631,cg00255919,cg00347798,cg00408964,cg00470924,cg00645365,cg00927231,cg01098771,cg01214346,cg01236751,cg01292810,cg01297670,cg01411823,cg01494348,cg01579024,cg01693138,cg01798251,cg02211433,cg02224749,cg02394686,cg02407746,cg02500152,cg02531797,cg02569458,cg02573566,cg02725398,cg02750262,cg02756939,cg02783970,cg02884280,cg03020863,cg03148461,cg03238595,cg03342113,cg0…	GSM878640	0.000674
4.208	0.000212	Fetal_Brain	Fetal Brain	UW.Fetal_Brain.ChromatinAccessibility.H-23284.DS14815.twopass.merge150.wgt10.zgt2.wig	cg00076543,cg00080972,cg00089071,cg00131899,cg00138041,cg00237631,cg00347798,cg00408964,cg00470924,cg00484396,cg00579520,cg00645365,cg00859352,cg00927231,cg01098771,cg01238502,cg01342572,cg01349858,cg01382671,cg01494348,cg01579024,cg01632703,cg01798251,cg01904812,cg02211433,cg02224749,cg02394686,cg02407746,cg02500152,cg02500300,cg02531797,cg02684056,cg02725398,cg02756939,cg02783970,cg02872426,cg0…	GSM595928	0.00139
3.991	0.000269	Fibroblasts_Fetal_Skin_Quadriceps_Right	Fibroblast	UW.Fibroblasts_Fetal_Skin_Quadriceps_Right.ChromatinAccessibility.H-24259.DS19948.twopass.merge150.wgt10.zgt2.wig	cg00076543,cg00080972,cg00089071,cg00131899,cg00138041,cg00237631,cg00347798,cg00408964,cg00470924,cg00645365,cg00815325,cg00927231,cg00947782,cg01098771,cg01214346,cg01236751,cg01292810,cg01342572,cg01411823,cg01494348,cg01579024,cg01614703,cg01693138,cg01798251,cg01948226,cg01978534,cg01981960,cg02211433,cg02224749,cg02394686,cg02407746,cg02439789,cg02500152,cg02531797,cg02569458,cg02573566,cg0…	GSM878647	0.00176
3.642	0.000363	Fetal_Spinal_Cord	Fetal Spinal Cord	UW.Fetal_Spinal_Cord.ChromatinAccessibility.H-24111.DS18501.twopass.merge150.wgt10.zgt2.wig	cg00076543,cg00080972,cg00089071,cg00131899,cg00138041,cg00222995,cg00237631,cg00347798,cg00408964,cg00425431,cg00470924,cg00484396,cg00522231,cg00530438,cg00576886,cg00579520,cg00645365,cg00686926,cg00815325,cg00859352,cg00927231,cg00947782,cg01098771,cg01236751,cg01238502,cg01297670,cg01302562,cg01342572,cg01382671,cg01411823,cg01413354,cg01494348,cg01579024,cg01616529,cg01693138,cg01798251,cg0…	GSM817189	0.00236
3.773	0.000485	Fibroblasts_Fetal_Skin_Biceps_Left	Fibroblast	UW.Fibroblasts_Fetal_Skin_Biceps_Left.ChromatinAccessibility.H-24259.DS19867.twopass.merge150.wgt10.zgt2.wig	cg00076543,cg00080972,cg00131899,cg00237631,cg00347798,cg00408964,cg00470924,cg00484396,cg00645365,cg00927231,cg00947782,cg01098771,cg01214346,cg01236751,cg01292810,cg01342572,cg01382671,cg01411823,cg01579024,cg01693138,cg01798251,cg01904812,cg01978534,cg02211433,cg02224749,cg02394686,cg02407746,cg02439789,cg02500152,cg02531797,cg02569458,cg02573566,cg02684056,cg02725398,cg02756939,cg02783970,cg0…	GSM878645	0.00314
3.662	0.000496	Fetal_Brain	Fetal Brain	UW.Fetal_Brain.ChromatinAccessibility.H-23266.DS14717.twopass.merge150.wgt10.zgt2.wig	cg00076543,cg00080972,cg00089071,cg00131899,cg00138041,cg00237631,cg00255919,cg00347798,cg00408964,cg00425431,cg00470924,cg00484396,cg00522231,cg00530438,cg00576886,cg00645365,cg00686926,cg00815325,cg00859352,cg00927231,cg00985040,cg01098771,cg01238502,cg01297670,cg01302562,cg01342572,cg01349858,cg01382671,cg01579024,cg01616529,cg01693138,cg01798251,cg01904812,cg02211433,cg02224749,cg02394686,cg0…	GSM595922	0.0032
3.809	0.000529	Fetal_Brain	Fetal Brain	UW.Fetal_Brain.ChromatinAccessibility.H-23548.DS16302.twopass.merge150.wgt10.zgt2.wig	cg00076543,cg00080972,cg00089071,cg00131899,cg00138041,cg00237631,cg00347798,cg00408964,cg00452882,cg00470924,cg00484396,cg00645365,cg00815325,cg00859352,cg00927231,cg01098771,cg01214346,cg01238502,cg01302562,cg01342572,cg01349858,cg01382671,cg01494348,cg01579024,cg01632703,cg01693138,cg01798251,cg01904812,cg01978534,cg02153528,cg02211433,cg02224749,cg02394686,cg02407746,cg02500152,cg02500300,cg0…	GSM665819	0.0034
3.863	0.00056	Fetal_Brain	Fetal Brain	UW.Fetal_Brain.ChromatinAccessibility.H-22510.DS11877.twopass.merge150.wgt10.zgt2.wig	cg00076543,cg00080972,cg00089071,cg00131899,cg00138041,cg00237631,cg00347798,cg00408964,cg00470924,cg00484396,cg00579520,cg00645365,cg00859352,cg00927231,cg01098771,cg01238502,cg01297670,cg01342572,cg01349858,cg01382671,cg01579024,cg01693138,cg01904812,cg01978534,cg02211433,cg02224749,cg02394686,cg02407746,cg02500152,cg02500300,cg02531797,cg02569458,cg02684056,cg02725398,cg02783970,cg02872426,cg0…	GSM595913	0.00359
3.872	0.000623	Fetal_Brain	Fetal Brain	UW.Fetal_Brain.ChromatinAccessibility.H-23284.DS14803.twopass.merge150.wgt10.zgt2.wig	cg00076543,cg00080972,cg00089071,cg00131899,cg00138041,cg00237631,cg00347798,cg00408964,cg00425431,cg00470924,cg00484396,cg00530438,cg00579520,cg00645365,cg00859352,cg00927231,cg01098771,cg01236751,cg01238502,cg01302562,cg01342572,cg01382671,cg01413354,cg01494348,cg01579024,cg01632703,cg01798251,cg01904812,cg01978534,cg02153528,cg02211433,cg02224749,cg02394686,cg02407746,cg02439789,cg02500152,cg0…	GSM595926	0.00398
3.666	0.000846	IMR90	Lung	UW.IMR90.ChromatinAccessibility.DS11759.twopass.merge150.wgt10.zgt2.wig	cg00089071,cg00131899,cg00138041,cg00169122,cg00237631,cg00347798,cg00470924,cg00555420,cg00645365,cg00859352,cg00927231,cg00935504,cg01098771,cg01292810,cg01342572,cg01349858,cg01382671,cg01411823,cg01798251,cg01948226,cg02211433,cg02224749,cg02394686,cg02407746,cg02500152,cg02531797,cg02569458,cg02573566,cg02660097,cg02725398,cg02756939,cg02783970,cg02869559,cg02872426,cg02884280,cg03020863,cg0…	GSM468792	0.00538
3.703	0.000864	Fetal_Brain	Fetal Brain	UW.Fetal_Brain.ChromatinAccessibility.H-22911.DS14464.twopass.merge150.wgt10.zgt2.wig	cg00076543,cg00080972,cg00089071,cg00131899,cg00138041,cg00237631,cg00347798,cg00408964,cg00470924,cg00484396,cg00579520,cg00645365,cg00815325,cg00859352,cg00927231,cg01098771,cg01236751,cg01238502,cg01297670,cg01342572,cg01349858,cg01382671,cg01413354,cg01494348,cg01579024,cg01798251,cg01904812,cg01978534,cg02211433,cg02224749,cg02394686,cg02407746,cg02500152,cg02500300,cg02531797,cg02684056,cg0…	GSM595920	0.00548
3.711	0.000989	Fetal_Brain	Fetal Brain	UW.Fetal_Brain.ChromatinAccessibility.H-22510.DS11872.twopass.merge150.wgt10.zgt2.wig	cg00076543,cg00080972,cg00089071,cg00131899,cg00138041,cg00237631,cg00347798,cg00408964,cg00470924,cg00484396,cg00645365,cg00815325,cg00859352,cg00927231,cg01098771,cg01238502,cg01297670,cg01342572,cg01349858,cg01382671,cg01413354,cg01494348,cg01579024,cg01632703,cg01904812,cg01978534,cg02211433,cg02224749,cg02394686,cg02407746,cg02439789,cg02500152,cg02500300,cg02531797,cg02569458,cg02684056,cg0…	GSM530651	0.00625
3.336	0.00196	Fetal_Brain	Fetal Brain	UW.Fetal_Brain.ChromatinAccessibility.H-23399.DS15453.twopass.merge150.wgt10.zgt2.wig	cg00076543,cg00080972,cg00089071,cg00131899,cg00138041,cg00222995,cg00237631,cg00255919,cg00347798,cg00408964,cg00470924,cg00484396,cg00522231,cg00579520,cg00645365,cg00815325,cg00859352,cg00927231,cg01098771,cg01238502,cg01297670,cg01302562,cg01382671,cg01411823,cg01413354,cg01494348,cg01579024,cg01798251,cg01904812,cg01978534,cg02211433,cg02224749,cg02394686,cg02407746,cg02500152,cg02500300,cg0…	GSM665804	0.0124
2.964	0.00511	Fibroblasts_Fetal_Skin_Biceps_Left	Fibroblast	UW.Fibroblasts_Fetal_Skin_Biceps_Left.ChromatinAccessibility.H-24259.DS19857.twopass.merge150.wgt10.zgt2.wig	cg00076543,cg00089071,cg00131899,cg00138041,cg00237631,cg00347798,cg00408964,cg00470924,cg00645365,cg00927231,cg01098771,cg01214346,cg01236751,cg01292810,cg01342572,cg01411823,cg01494348,cg01579024,cg01693138,cg01798251,cg02211433,cg02224749,cg02394686,cg02407746,cg02500152,cg02531797,cg02569458,cg02684056,cg02725398,cg02783970,cg02869559,cg02884280,cg03020863,cg03148461,cg03238595,cg03342113,cg0…	GSM878644	0.0321
