# Supplementary material for: Genetic and environmental influences interact with age and sex in shaping the human methylome
Source: Nat Commun. 2016 Mar 30;7:11115. doi: 10.1038/ncomms11115 (PMC4820961; doi:10.1038/ncomms11115)
Supplement: Supplementary Data 10 — CpGs previously associated with smoking that showed significant interaction effects [file ncomms11115-s11.xlsx]

## Sheet: age interaction Va
Supplementary Data 10: CpGs previously associated with smoking that showed significant interaction effects
cgid	P_interaction_age_Va
cg18826637	3.68094e-08
P_interaction_age_Va= P-value for the interaction between age and additive genetic effects on DNA methylation level

## Sheet: age interaction Ve
Supplementary Data 10: CpGs previously associated with smoking that showed significant interaction effects
cgid	P_interaction_age_Ve
cg17942851	2.04613e-08
cg18146737	1.82132e-12
cg12876356	1.56566e-09
cg25189904	1.44421e-08
cg03655142	4.92478e-09
cg23928726	3.31228e-11
cg07113006	1.1281e-12
cg26158528	1.29222e-11
cg07180646	1.08756e-07
cg27241845	4.61281e-09
cg05951221	2.22045e-16
cg01940273	1.38489e-12
cg18642234	7.9432e-09
cg00063111	3.7077e-10
cg19825437	5.84439e-08
cg11554391	8.92124e-09
cg11902777	4.48438e-09
cg01899089	1.18706e-10
cg05575921	4.27658e-13
cg03604011	6.29373e-08
cg20131596	3.15595e-09
cg06532880	8.49398e-09
cg14571710	5.26919e-11
cg25596754	8.88178e-16
cg06126421	5.28094e-11
cg11207515	1.03551e-11
cg11082959	1.21577e-10
cg19717773	8.44991e-13
cg18446336	1.05471e-14
cg12803068	< 1e-16
cg04907244	3.54779e-08
cg24931658	8.16412e-11
cg26361535	9.25214e-11
cg25305703	4.24181e-11
cg25998745	4.08832e-09
cg12873476	4.04421e-10
cg04388657	1.42594e-09
cg05329352	1.33782e-13
cg01839993	6.29338e-09
cg14034325	2.02873e-08
cg18801806	2.04254e-10
cg21611682	3.52355e-08
cg13633560	1.54427e-10
cg10788371	1.78413e-13
cg13985437	2.43117e-08
cg11660018	1.19323e-07
cg23771366	< 1e-16
cg02583484	2.03891e-09
cg26995224	1.52867e-08
cg05677062	5.67458e-10
cg27514333	4.99908e-11
cg20059928	1.67376e-08
cg09465703	5.30527e-08
cg07069636	7.72832e-08
cg19572487	2.68331e-08
cg13916835	3.92268e-11
cg07465627	2.04617e-10
cg09479241	1.28892e-07
cg10361922	3.65989e-08
cg11794215	4.46865e-13
cg24139443	< 1e-16
cg26470501	4.70689e-09
cg19309676	1.74671e-12
cg15059065	4.14083e-09
cg02532700	8.69173e-08
P_interaction_age_Ve= P-value for the interaction between age and environmental effects on DNA methylation level

## Sheet: sex interaction Va
Supplementary Data 10: CpGs previously associated with smoking that showed significant interaction effects
cgid	P_interaction_sex_Va
cg16219322	9.62349e-10
cg06060868	2.85911e-10
P_interaction_sex_Va= P-value for the interaction between sex and additive genetic effects on DNA methylation level

## Sheet: sex interaction Ve
Supplementary Data 10: CpGs previously associated with smoking that showed significant interaction effects
cgid	P_interaction_sex_Ve
cg21747070	2.22022e-12
P_interaction_sex_Ve= P-value for the interaction between sex and environmental effects on DNA methylation level
