# Supplementary material for: Genetic and environmental influences interact with age and sex in shaping the human methylome
Source: Nat Commun. 2016 Mar 30;7:11115. doi: 10.1038/ncomms11115 (PMC4820961; doi:10.1038/ncomms11115)
Supplement: Supplementary Data 11 — CpGs previously associated with metabolites that showed significant interaction effects [file ncomms11115-s12.xlsx]

## Sheet: Age interaction Va
Supplementary Data 11: CpGs previously associated with metabolites that showed significant interaction effects
cgid	Lead_metabolic_trait	P_interaction_age_Va
cg06690548	4-androsten-3beta,17beta-diol disulfate 1*	5.75382e-10
cg23079012	4-vinylphenol sulfate	3.2722e-09
cg26076724	tyrosine	< 1e-16
cg17385088	tyrosine	8.88178e-16
cg06655349	tryptophan	3.46512e-08
cg14615927	PC ae C42:4	< 1e-16
cg17935536	tryptophan	7.77156e-15
cg16651347	tryptophan	1.36113e-11
cg26244575	tryptophan	< 1e-16
cg19879906	tryptophan	< 1e-16
cg11355029	PC ae C44:5	< 1e-16
cg20700740	tryptophan	8.6947e-08
cg24595152	tryptophan	6.50003e-09
cg14272075	tryptophan	3.22934e-08
cg01479396	tryptophan	6.44701e-09
cg11606261	PC ae C44:5	1.85408e-08
cg14138540	tryptophan	< 1e-16
cg02192746	tryptophan	6.87421e-09
cg03919657	tryptophan	9.13714e-14
cg09519218	tryptophan	< 1e-16
cg14183540	tryptophan	5.55112e-16
cg00453717	PC aa C40:6	1.20315e-12
cg12709880	PC ae C44:5	1.02885e-07
cg10313337	tryptophan	1.0952e-11
cg04353769	tryptophan	1.17573e-13
cg16802439	tyrosine	1.62093e-14
cg10287970	tryptophan	9.05628e-09
cg07053114	PC ae C42:4	4.82145e-08
cg10411221	tryptophan	2.24174e-11
cg10976975	Tyr	5.45876e-08
cg18084554	tryptophan	4.36035e-11
cg15580458	tryptophan	1.02108e-07
cg07488141	tryptophan	6.10623e-15
cg21519701	tryptophan	4.04869e-08
cg07356342	PC ae C44:5	5.32907e-15
cg26434370	PC ae C44:5	4.85066e-10
cg24704287	PC ae C38:0	4.56489e-08
cg06303635	tryptophan	1.79959e-09
cg18065599	tryptophan	2.59537e-10
cg20740903	tryptophan	1.15241e-13
cg16945415	tryptophan	6.79073e-09
cg21310090	PC ae C42:4	2.65549e-08
cg07298177	PC ae C44:5	6.59653e-09
cg11083848	PC ae C44:5	1.02236e-07
cg18893596	tyrosine	1.75134e-10
cg15545247	PC ae C44:5	6.43794e-10
cg07714276	tryptophan	1.50254e-09
cg04682905	Tyr	3.33067e-16
cg20748065	PC ae C44:5	1.22877e-08
cg21341487	PC ae C44:5	1.68754e-13
cg14543285	PC ae C44:5	4.13454e-11
P_interaction_age_Va= P-value for the interaction between age and additive genetic effects on DNA methylation level
Lead_metabolic_trait = Lead metbolic trait from Petersen et al

## Sheet: Age interaction Ve
Supplementary Data 11: CpGs previously associated with metabolites that showed significant interaction effects
cgid	Lead_metabolic_trait	P_interaction_age_Ve
cg05575921	4-vinylphenol sulfate	4.27658e-13
cg10523679	hexanoylcarnitine	5.80549e-08
cg01940273	4-vinylphenol sulfate	1.38489e-12
cg14631276	5-oxoproline	2.22045e-16
cg05951221	4-vinylphenol sulfate	2.22045e-16
cg06239191	5-oxoproline	2.24102e-09
cg06126421	4-vinylphenol sulfate	5.28094e-11
cg19572487	4-vinylphenol sulfate	2.68331e-08
cg03604011	4-vinylphenol sulfate	6.29373e-08
cg16246545	Ser	1.44361e-10
cg17485681	PC ae C44:5	2.67937e-10
cg14579240	PC ae C44:5	1.1891e-10
cg27241845	4-vinylphenol sulfate	4.61281e-09
cg08894273	PC ae C44:4	2.22022e-12
cg19430423	LDL-E (nM)	1.14661e-09
cg21248554	mannose	1.03739e-12
cg11961138	VLDL-B (nM)	7.79576e-12
cg16024530	tryptophan	3.81844e-08
cg09472600	PC ae C42:4	2.26877e-10
cg25189904	4-vinylphenol sulfate	1.44421e-08
cg02538772	LDL-E (nM)	2.30528e-09
cg10710218	tryptophan	4.78003e-08
cg05677062	PC ae C44:5	5.67458e-10
cg24404823	PC ae C44:5	2.27129e-10
cg00965578	Trp	2.35533e-09
cg02057747	tryptophan	6.74712e-09
cg23258615	tryptophan	1.66424e-09
cg02847588	tryptophan	6.99668e-08
cg07377519	PC ae C42:4	4.15912e-12
cg14663914	tryptophan	8.4399e-11
cg09930046	tryptophan	1.27885e-09
cg15822394	PC ae C44:5	8.25156e-10
cg02583484	4-vinylphenol sulfate	2.03891e-09
cg12497543	Trp	4.98745e-12
cg14389669	PC aa C40:6	1.83722e-09
cg06070324	tryptophan	1.38445e-13
cg12517576	tryptophan	1.69761e-11
cg12465678	tryptophan	6.80454e-08
cg02240622	tryptophan	1.7332e-11
cg04942251	PC ae C44:5	7.74009e-08
cg12803068	4-vinylphenol sulfate	< 1e-16
cg04958055	tryptophan	4.3655e-08
cg26169783	tyrosine	4.37073e-11
cg05729480	PC ae C44:5	5.74207e-13
cg09294084	PC ae C44:5	2.58435e-08
cg19594666	PC ae C44:5	1.33227e-15
cg02999224	tyrosine	< 1e-16
cg09112081	PC ae C44:4	1.36169e-11
cg11660018	4-vinylphenol sulfate	1.19323e-07
cg14649507	tyrosine	2.14694e-08
cg03633458	PC ae C44:5	3.85989e-08
cg17387577	tryptophan	2.1283e-13
cg24704287	PC ae C38:0	1.21868e-08
cg15609237	tyrosine	1.89959e-12
cg00910127	PC ae C44:5	6.99441e-15
cg23403980	tryptophan	3.20598e-09
cg00109764	PC ae C44:5	3.90388e-09
cg05904013	Tyr	4.13866e-08
cg06688763	PC ae C44:5	5.07372e-13
cg05557991	tyrosine	1.18602e-09
cg09276451	PC ae C44:5	2.437e-09
cg02343275	tryptophan	2.83107e-14
cg26819753	PC ae C44:5	2.30664e-09
cg02929855	PC ae C44:5	1.31202e-07
cg11529819	tryptophan	3.32387e-08
cg18428193	mannose	3.15472e-09
cg14480530	PC ae C44:5	1.1102e-08
cg02023973	Trp	2.9021e-10
cg08161480	PC ae C44:5	6.66134e-16
cg16348358	PC ae C44:5	1.47728e-08
P_interaction_age_Ve= P-value for the interaction between age and environmental effects on DNA methylation level
Lead_metabolic_trait = Lead metbolic trait from Petersen et al

## Sheet: Sex Interaction Va
Supplementary Data 11: CpGs previously associated with metabolites that showed significant interaction effects
cgid	Lead_metabolic_trait	P_interaction_sex_Va
cg23079012	4-vinylphenol sulfate	7.99171e-09
P_interaction_sex_Va= P-value for the interaction between sex and additive genetic effects on DNA methylation level
Lead_metabolic_trait = Lead metbolic trait from Petersen et al

## Sheet: Sex Interaction Ve
Supplementary Data 11: CpGs previously associated with metabolites that showed significant interaction effects
cgid	Lead_metabolic_trait	P_interaction_sex_Ve
cg14631276	5-oxoproline	< 1e-16
cg21248554	mannose	< 1e-16
cg19879906	tryptophan	7.01483e-12
cg11355029	PC ae C44:5	5.9952e-15
cg00066854	tryptophan	5.87651e-08
cg04903759	PC ae C44:5	2.24494e-10
cg18428193	mannose	< 1e-16
P_interaction_sex_Ve= P-value for the interaction between sex and environmental effects on DNA methylation level
Lead_metabolic_trait = Lead metbolic trait from Petersen et al
