# Supplementary material for: Genetic and environmental influences interact with age and sex in shaping the human methylome
Source: Nat Commun. 2016 Mar 30;7:11115. doi: 10.1038/ncomms11115 (PMC4820961; doi:10.1038/ncomms11115)
Supplement: Supplementary Data 12 — Epigenetic clock CpGs' that showed significant interaction effects [file ncomms11115-s13.xlsx]

## Sheet: interaction age Va
Supplementary Data 12: 'Epigenetic clock CpGs' that showed significant interaction effects
cgid	P_interaction_age_Va
cg19478743	3.33067e-16
cg20761322	2.06108e-09
cg03947362	5.89073e-09
cg07663789	1.26048e-08
cg14654875	< 1e-16
cg20100381	6.23401e-09
P_interaction_age_Va= P-value for the interaction between age and additive genetic effects on DNA methylation level

## Sheet: interaction age Ve
Supplementary Data 12: 'Epigenetic clock CpGs' that showed significant interaction effects
cgid	P_interaction_age_Ve
cg00945507	3.86151e-10
cg01353448	1.11022e-15
cg02085507	1.05582e-13
cg02489552	1.02807e-13
cg02654291	3.14405e-10
cg03103192	6.38793e-10
cg03565323	5.07712e-10
cg03588357	4.00101e-10
cg05675373	1.77714e-08
cg06952310	1.86282e-10
cg08030082	1.65745e-12
cg09509673	< 1e-16
cg10281002	5.95119e-08
cg10486998	4.26104e-13
cg12351433	6.52811e-12
cg12768605	2.22045e-16
cg13854874	4.26467e-11
cg15988232	1.69531e-13
cg17655614	6.25919e-10
cg18984151	< 1e-16
cg19478743	2.15727e-11
cg19945840	1.9252e-10
cg20914508	9.27875e-09
cg22289837	2.01483e-09
cg22809047	2.6898e-11
cg22901840	2.7147e-10
cg23517605	< 1e-16
cg25771195	3.14226e-10
cg26453588	8.65136e-10
cg27169020	7.58155e-10
cg00168942	5.70264e-10
cg00436603	2.00536e-10
cg01234063	1.05183e-12
cg02047577	5.6248e-10
cg02071305	1.16551e-12
cg03330058	2.19608e-08
cg04474832	4.3421e-09
cg05442902	1.67184e-08
cg08331960	9.25926e-14
cg09809672	2.67025e-09
cg10865119	2.42856e-08
cg11299964	3.05421e-11
cg14060828	9.28476e-11
cg19420968	7.58229e-08
cg19706682	6.38285e-09
cg19761273	1.82436e-08
cg22171829	8.79799e-10
cg24081819	1.03219e-07
cg24899750	< 1e-16
cg25564800	2.49646e-09
P_interaction_age_Ve= P-value for the interaction between age and environmental effects on DNA methylation level

## Sheet: interaction sex Va
Supplementary Data 12: 'Epigenetic clock CpGs' that showed significant interaction effects
cgid	P_interaction_sex_Va
cg14654875	1.75566e-10
P_interaction_sex_Va= P-value for the interaction between sex and additive genetic effects on DNA methylation level

## Sheet: interaction sex Ve
Supplementary Data 12: 'Epigenetic clock CpGs' that showed significant interaction effects
cgid	P_interaction_sex_Ve
cg19478743	8.58887e-08
P_interaction_sex_Ve= P-value for the interaction between sex and environmental effects on DNA methylation level
